# Supplementary material for: Leveraging the digital economy for enhanced digital service trade exports: Lessons from China
Source: PLoS One. 2025 Oct 30;20(10):e0333798. doi: 10.1371/journal.pone.0333798 (PMC12574928; doi:10.1371/journal.pone.0333798)
Supplement: S2 Data — (ZIP) [file pone.0333798.s002.zip]

Archive with 7 entries (5 files):
- Raw Data/Raw Data/
- Raw Data/Raw Data/2 Classification of digital economy development levels.xls
- Raw Data/Raw Data/3 Classification of countries.xls
- Raw Data/Raw Data/4 Classification of industries.xls
- Raw Data/Raw Data/Digital economy development index.xls
- Raw Data/Raw Data/Digital service trade export volume.xls
- Raw Data/
