# Supplementary material for: Leveraging the digital economy for enhanced digital service trade exports: Lessons from China
Source: PLoS One. 2025 Oct 30;20(10):e0333798. doi: 10.1371/journal.pone.0333798 (PMC12574928; doi:10.1371/journal.pone.0333798)
Supplement: S2 Data — (ZIP) [file pone.0333798.s002.zip › Raw Data/Raw Data/2 Classification of digital economy development levels.xls]

## Sheet: Digital technology index
country	year	ex	gov	gdp	pgdp	pop	dis	dis1	band	inter
1	2013	72.7222	16.36	2.09755e+11	5519.78	38000626	9117.68	72.6295	3.36837	22.5
1	2014	93.7166	17.44	2.1381e+11	5516.23	38760168	9117.68	74.6061	4.12715	29.5
1	2015	84.9081	21.31	1.65979e+11	4197.42	39543154	9117.68	69.8944	5.73892	38.2
1	2016	85.9091	22.03	1.60034e+11	3967.2	40339329	9117.68	66.2885	7.08878	42.9455
1	2017	97.2832	25.99	1.70097e+11	4134.94	41136546	9117.68	80.121	7.80393	47.6911
1	2018	114.632	29.94	1.74911e+11	4171.8	41927007	9117.68	74.2201	7.31515	49.0385
1	2019	105.318	36.13	1.7176e+11	4021.98	42705368	9117.68	74.2092	8.38943	58.9776
1	2020	110.844	38.4	1.45744e+11	3354.16	43451666	9117.68	77.3559	8.72339	63.95
1	2021	106.672	38.4	1.63472e+11	3700.31	44177969	9117.68	79.1828	9.45502	70.77
2	2013	384.724	41.02	5.52025e+11	13080.3	42202935	19297.5	47.4675	14.7471	59.9
2	2014	462.21	40.24	5.2632e+11	12334.8	42669500	19297.5	45.8959	15.2238	64.7
2	2015	553.408	44.13	5.94749e+11	13789.1	43131966	19297.5	50.5018	15.8491	68.0431
2	2016	342.247	48.05	5.57532e+11	12790.3	43590368	19297.5	27.8891	16.6063	70.969
2	2017	525.879	50.27	6.43628e+11	14613	44044811	19297.5	39.0104	17.8024	74.2949
2	2018	634.229	51.63	5.2482e+11	11795.2	44494502	19297.5	43.5594	19.079	77.7
2	2019	350.663	56.17	4.47755e+11	9963.67	44938712	19297.5	40.4463	19.6515	79.947
2	2020	341.203	56.36	3.8554e+11	8496.43	45376763	19297.5	41.8268	21.2531	85.5144
2	2021	418.632	56.36	4.87227e+11	10636.1	45808747	19297.5	47.1749	23.1682	87.1507
3	2013	11.5743	52.87	1.11215e+10	3833.16	2901385	5947.15	42.6204	8.37731	41.9
3	2014	15.2959	54.67	1.16095e+10	4017.23	2889930	5947.15	40.953	9.44262	54.6228
3	2015	15.8113	52.39	1.05533e+10	3666.14	2878595	5947.15	48.2622	9.94648	59.1008
3	2016	16.894	51.88	1.05461e+10	3679.95	2865835	5947.15	40.4788	10.4392	64.346
3	2017	24.2489	52.66	1.15275e+10	4042	2851923	5947.15	57.0347	11.0564	64.7449
3	2018	37.4093	56.07	1.24579e+10	4391.92	2836557	5947.15	61.4061	12.2489	68.2451
3	2019	45.3027	61.16	1.36193e+10	4828.5	2820602	5947.15	60.1545	13.6745	66.5439
3	2020	41.4021	64.62	1.26417e+10	4505.87	2805608	5947.15	64.4383	15.341	76.5077
3	2021	59.715	64.62	1.38614e+10	4966.51	2790974	5947.15	70.6588	16.7189	78.6123
4	2013	1073.17	84.25	1.57633e+12	68156.4	23128129	8956.44	81.1062	25.8786	83.4535
4	2014	1414.58	85.23	1.46759e+12	62515.3	23475686	8956.44	72.3845	27.8488	84
4	2015	1318.87	84.8	1.35058e+12	56709	23815995	8956.44	73.9578	28.6647	84.5605
4	2016	1271.96	84.02	1.20656e+12	49876.7	24190907	8956.44	71.0801	30.4765	86.54
4	2017	1594.14	82.19	1.32647e+12	53934.2	24594202	8956.44	84.5528	32.2159	86.545
4	2018	1968.35	82.76	1.42827e+12	57207	24966643	8956.44	78.0995	33.7373	90
4	2019	2032.61	84.53	1.39222e+12	54941.1	25340217	8956.44	77.9945	34.7144	93.6099
4	2020	2434.63	85.87	1.32694e+12	51722.1	25655289	8956.44	77.9605	35.4484	96.3945
4	2021	3165.79	85.87	1.5527e+12	60444.5	25688079	8956.44	78.1097	35.2816	96.24
5	2013	214.943	77.87	4.30191e+11	50731.1	8479823	7468.01	133.069	26.3281	80.6188
5	2014	241.225	77.87	4.42585e+11	51786.4	8546356	7468.01	131.633	27.6033	80.9958
5	2015	212.729	79.54	3.81971e+11	44195.8	8642699	7468.01	126.793	28.4122	83.9401
5	2016	229.856	81.23	3.95837e+11	45307.6	8736668	7468.01	122.465	28.8823	84.3237
5	2017	271.036	77.1	4.17261e+11	47429.2	8797566	7468.01	114.077	28.5468	87.9356
5	2018	371.517	78.78	4.54991e+11	51466.6	8840521	7468.01	109.304	28.5187	87.4791
5	2019	478.77	83.05	4.44621e+11	50070.4	8879920	7468.01	108.35	28.3662	87.7522
5	2020	393.771	84.5	4.35225e+11	48809.2	8916864	7468.01	109.233	29.2553	87.5294
5	2021	527.211	84.5	4.80368e+11	53637.7	8955797	7468.01	109.537	29.0515	92.5292
6	2013	153.914	49.21	7.41606e+10	7875.34	9416801	5520.21	130.596	17.8083	73
6	2014	214.98	52.2	7.52397e+10	7890.84	9535079	5520.21	130.283	19.4836	75
6	2015	186.468	54.26	5.30762e+10	5500.5	9649341	5520.21	130.058	19.2575	77
6	2016	162.445	59.67	3.7867e+10	3880.69	9757812	5520.21	124.7	18.0796	78.2
6	2017	237.018	60.51	4.08666e+10	4147.2	9854033	5520.21	118.671	17.9239	79
6	2018	242.611	62.45	4.71125e+10	4739.8	9939771	5520.21	112.704	18.6251	79.8
6	2019	268.322	70.32	4.81742e+10	4805.75	10024283	5520.21	108.669	18.9882	81.1
6	2020	314.908	72.69	42693000000	4229.91	10093121	5520.21	109.023	19.4019	84.6
6	2021	392.349	72.69	5.48254e+10	5408.05	10137750	5520.21	109.823	19.9326	86
7	2013	183.784	72.32	3.25395e+10	25790.7	1261673	3896.4	49.0476	23.7824	90
7	2014	177.724	73.45	3.33877e+10	25464.8	1311134	3896.4	54.6991	21.9331	90.5031
7	2015	171.744	72.25	3.10506e+10	22795.4	1362142	3896.4	55.3875	18.5767	93.4783
7	2016	179.786	71.68	3.2235e+10	22867.2	1409661	3896.4	49.7701	16.4852	98
7	2017	193.764	73.29	3.54738e+10	24349.9	1456834	3896.4	56.1033	13.3277	95.8781
7	2018	228.31	74.32	3.7802e+10	25415.8	1487340	3896.4	59.0951	8.49275	98.6447
7	2019	232.354	75.65	3.86533e+10	25869.1	1494188	3896.4	59.9376	9.43603	99.7015
7	2020	281.502	78.15	3.46218e+10	23433.2	1477469	3896.4	67.4631	10.2211	99.671
7	2021	292.361	78.15	3.93034e+10	26860.1	1463265	3896.4	66.3442	11.4203	100
8	2013	428.053	22.06	1.49991e+11	973.774	154030139	3036.24	95.4674	0.990277	6.63
8	2014	551.161	20.94	1.72885e+11	1108.51	155961299	3036.24	92.4577	1.98329	11.9
8	2015	533.017	23.62	1.95079e+11	1236	157830000	3036.24	87.2526	3.10013	12.9
8	2016	345.025	25.89	2.65236e+11	1659.96	159784568	3036.24	86.6025	4.1258	18.1
8	2017	637.285	27.73	2.93755e+11	1815.61	161793964	3036.24	92.8087	4.51222	19.8
8	2018	1080.14	31.14	3.21379e+11	1963.41	163683958	3036.24	89.9075	4.91978	23.44
8	2019	803.248	32.32	3.51238e+11	2122.08	165516222	3036.24	87.7943	4.88502	27.76
8	2020	621.262	34.24	3.73902e+11	2233.31	167420951	3036.24	88.4416	6.00452	32.87
8	2021	695.587	34.24	4.16265e+11	2457.92	169356251	3036.24	90.3535	6.57589	38.9174
9	2013	533.402	73.23	5.21791e+11	46758	11159407	7970.82	45.1843	34.4846	82.1702
9	2014	626.17	72.5	5.3539e+11	47764.1	11209057	7970.82	40.2594	35.8889	85
9	2015	760.016	73.96	4.62336e+11	41008.3	11274196	7970.82	31.5728	36.6371	85.0529
9	2016	617.525	76.59	4.76063e+11	42012.6	11331422	7970.82	28.6479	37.7341	86.5165
9	2017	725.582	74.51	5.02765e+11	44198.5	11375158	7970.82	47.6784	38.4644	87.6797
9	2018	1081.53	75.17	5.43299e+11	47545	11427054	7970.82	48.0557	39.3319	88.6473
9	2019	855.469	75.96	5.35866e+11	46641.7	11488980	7970.82	45.1401	39.8825	90.2754
9	2020	811.74	75.97	5.25213e+11	45517.9	11538604	7970.82	53.8007	40.9473	91.5264
9	2021	1024.01	75.97	5.94352e+11	51268.4	11592952	7970.82	56.1956	42.3779	92.79
10	2013	29.9068	29.07	3.06593e+10	2853.8	10743349	17389.8	131.703	1.43436	36.99
10	2014	42.401	28.73	3.29962e+10	3022.46	10916987	17389.8	130.6	1.5827	34.6
10	2015	40.6797	30.4	3.30002e+10	2975.65	11090085	17389.8	132.661	1.63165	37.49
10	2016	43.2116	26.11	3.39411e+10	3013.5	11263015	17389.8	125.97	2.55339	39.6975
10	2017	59.2466	25.51	3.75086e+10	3280.01	11435533	17389.8	121.163	3.32294	43.8323
10	2018	68.1083	25	4.02876e+10	3471.01	11606905	17389.8	114.288	4.34308	44.2861
10	2019	67.1047	31.89	4.08953e+10	3472.38	11777315	17389.8	108.935	6.34162	47.4748
10	2020	53.9759	33.86	3.66298e+10	3068.81	11936162	17389.8	109.003	7.80752	59.9401
10	2021	59.2441	33.86	4.04082e+10	3345.2	12079472	17389.8	108.845	9.33461	65.9774
11	2013	2.15499	43.19	1.42717e+10	6436.6	2217278	11793	50.9766	0.973716	30
11	2014	3.16349	42.93	1.54701e+10	6844.03	2260376	11793	50.6639	1.47276	36.7447
11	2015	3.32453	43.7	1.35307e+10	5869.74	2305171	11793	51.3855	1.59836	37.3121
11	2016	3.01626	43.94	1.50826e+10	6411.55	2352416	11793	45.2038	2.51048	39.363
11	2017	4.78519	42.19	1.61052e+10	6705.34	2401840	11793	53.5617	1.35038	41.4138
11	2018	5.98412	41.34	1.70319e+10	6947.82	2451409	11793	56.6115	1.63351	58
11	2019	7.22519	44.16	1.67259e+10	6691.16	2499702	11793	54.3708	1.97204	64.8263
11	2020	8.74344	46.97	1.49603e+10	5875.07	2546402	11793	59.5957	10.1918	72.748
11	2021	7.6918	46.97	1.87371e+10	7238.8	2588423	11793	60.7002	7.84339	73.5
12	2013	407.092	51.73	2.47282e+12	12258.6	201721767	17614.3	87.8636	10.5892	51.04
12	2014	666.53	49.6	2.45604e+12	12071.4	203459650	17614.3	87.408	11.7804	54.551
12	2015	564.208	49.95	1.80221e+12	8783.21	205188205	17614.3	86.2933	12.4191	58.328
12	2016	400.23	49.86	1.79569e+12	8680.74	206859578	17614.3	80.7848	12.985	60.8725
12	2017	440.496	49.95	2.06351e+12	9896.72	208504960	17614.3	73.8714	13.8644	67.4713
12	2018	484.965	51.22	1.91693e+12	9121.02	210166592	17614.3	69.3027	14.8611	70.4343
12	2019	554.949	54.09	1.87329e+12	8845.32	211782878	17614.3	68.4365	15.5381	73.9124
12	2020	510.855	55.21	1.47611e+12	6923.7	213196304	17614.3	70.6205	17.0475	81.3427
12	2021	489.857	55.21	1.64962e+12	7696.79	214326223	17614.3	70.4995	19.4365	80.69
13	2013	52.1743	51.15	5.58442e+10	7686.63	7265115	7364.45	57.52	19.1296	53.0615
13	2014	88.565	49.47	5.71596e+10	7912.52	7223938	7364.45	58.6949	20.0876	55.49
13	2015	81.1861	51.23	5.08281e+10	7081.1	7177991	7364.45	59.2958	22.089	56.6563
13	2016	77.5194	56.83	5.39875e+10	7574.19	7127822	7364.45	47.5228	23.428	59.8255
13	2017	44.4955	55.34	5.93431e+10	8386.59	7075947	7364.45	50.2673	25.015	63.4101
13	2018	62.0616	58.45	6.63996e+10	9451.85	7025037	7364.45	50.462	26.7505	64.782
13	2019	56.0121	62.75	6.89119e+10	9878.77	6975761	7364.45	49.2536	28.5681	67.947
13	2020	49.0106	64.7	7.04044e+10	10153.5	6934015	7364.45	56.8866	30.3053	70.1625
13	2021	72.5488	64.7	8.40614e+10	12222.2	6877743	7364.45	59.0301	32.7334	75.2714
14	2013	68.939	26.27	3.37286e+10	1559.14	21632850	11002.3	62.5499	0.0781219	10
14	2014	88.8306	24.68	3.63865e+10	1631.71	22299585	11002.3	60.1191	0.0754767	16.2149
14	2015	81.9777	28.11	3.22102e+10	1399.68	23012646	11002.3	64.351	0.0888511	18.3
14	2016	79.8122	26.86	3.38143e+10	1426.07	23711630	11002.3	59.6126	1.53841	20.6
14	2017	83.071	28.98	3.60985e+10	1479.86	24393181	11002.3	73.8614	1.56748	23.203
14	2018	105.15	31.92	3.99738e+10	1594.06	25076747	11002.3	70.4626	1.57841	29.7
14	2019	106.579	33.28	3.9671e+10	1538.69	25782341	11002.3	69.9881	1.55505	36.5392
14	2020	103.013	34.08	4.07732e+10	1539.13	26491087	11002.3	71.6789	2.72763	45.5292
14	2021	122.358	34.08	4.53383e+10	1666.93	27198628	11002.3	72.7428	2.13097	45.6022
15	2013	683.418	82.59	1.8466e+12	52635.2	35082954	10598.3	32.915	34.4928	85.8
15	2014	843.66	81.72	1.80575e+12	50956	35437435	10598.3	29.8791	35.4982	87.12
15	2015	753.638	82.52	1.55651e+12	43596.1	35702908	10598.3	35.8578	36.7047	90
15	2016	811.774	81.78	1.52799e+12	42315.6	36109487	10598.3	35.0885	37.0678	91.16
15	2017	833.065	80.6	1.64927e+12	45129.4	36545236	10598.3	52.012	38.0907	92.7014
15	2018	1079.15	78.88	1.7253e+12	46547.8	37065084	10598.3	52.018	39.005	94.64
15	2019	1036.26	79.69	1.74373e+12	46374.2	37601230	10598.3	52.8607	40.3548	91.9129
15	2020	1117.82	80.06	1.6476e+12	43349.7	38007166	10598.3	61.6433	41.0999	92.3
15	2021	1326.79	80.06	2.00149e+12	52358.6	38226498	10598.3	67.8809	42.0697	92.834
16	2013	289.629	64.67	2.77239e+11	15833.3	17509925	19079.9	129.029	13.1078	58
16	2014	357.833	65.28	2.59405e+11	14666.3	17687108	19079.9	127.826	14.0765	61.11
16	2015	462.601	65.31	2.42497e+11	13569.9	17870124	19079.9	123.023	15.2178	76.6296
16	2016	500.275	63.49	2.49299e+11	13785.7	18083879	19079.9	117.123	16.0617	83.5586
16	2017	560.348	60.89	2.76365e+11	15045.5	18368577	19079.9	109.619	16.6719	82.3275
16	2018	681.626	64.11	2.95403e+11	15795.7	18701450	19079.9	103.652	17.3831	84.9
16	2019	691.68	69.04	2.78493e+11	14627.1	19039485	19079.9	103.079	18.0134	85.0176
16	2020	713.048	71.27	2.54096e+11	13165.4	19300315	19079.9	102.596	19.5014	86.371
16	2021	894.956	71.27	3.16714e+11	16247.4	19493184	19079.9	100.772	21.9724	90.1934
17	2013	313.185	52.74	3.82094e+11	8263.64	46237930	14937.5	111.179	9.81363	51.7
17	2014	383.65	52.6	3.81241e+11	8167.47	46677947	14937.5	110.432	10.773	52.57
17	2015	338.128	56.44	2.93492e+11	6228.65	47119728	14937.5	110.821	11.7271	55.905
17	2016	348.069	56.5	2.8272e+11	5936.26	47625955	14937.5	104.806	12.4154	58.1365
17	2017	419.969	52.55	3.11867e+11	6449.97	48351671	14937.5	93.3273	13.0937	62.2599
17	2018	439.831	55.21	3.34198e+11	6782.04	49276961	14937.5	86.9655	13.5531	64.1264
17	2019	438.242	57.01	3.23032e+11	6436.51	50187406	14937.5	87.2886	13.8478	65.0069
17	2020	493.805	58.25	2.70151e+11	5304.29	50930662	14937.5	90.7572	15.2458	70.85
17	2021	576.741	58.25	3.18512e+11	6182.71	51516562	14937.5	80.2187	16.3718	73.0284
18	2013	24.0858	52.1	5.09497e+10	10633.3	4791535	9563.89	82.0951	10.1196	45.96
18	2014	33.5599	55.28	5.20164e+10	10737.7	4844288	9563.89	79.9512	10.6587	53
18	2015	41.5821	56.54	5.64419e+10	11530	4895242	9563.89	83.7904	11.4122	59.763
18	2016	46.9839	57.95	5.8847e+10	11899.8	4945205	9563.89	77.9536	12.9234	65.8804
18	2017	52.7762	57.6	6.0516e+10	12118.1	4993842	9563.89	85.3653	14.8992	71.5817
18	2018	71.1602	59.46	6.24202e+10	12383.1	5040734	9563.89	82.7587	16.5608	73.4797
18	2019	74.5478	61.15	6.44177e+10	12669.3	5084532	9563.89	79.7013	17.7939	81.2026
18	2020	83.958	62.64	6.23956e+10	12179.3	5123105	9563.89	80.7247	19.3774	80.5302
18	2021	87.9159	62.64	6.46165e+10	12537.3	5153957	9563.89	80.492	20.5428	82.75
19	2013	15.3303	18.59	4.27602e+10	1903.05	22469268	12145.1	63.0358	0.25048	6.6
19	2014	27.6777	20.82	4.8843e+10	2124.02	22995555	12145.1	61.3452	0.551659	10
19	2015	29.3842	26.63	4.5815e+10	1941.58	23596741	12145.1	63.573	0.464924	16.7
19	2016	25.0684	28.03	4.84078e+10	1999.2	24213622	12145.1	62.6617	0.563237	41.2078
19	2017	40.9735	28.02	5.25123e+10	2113.34	24848016	12145.1	66.5285	0.574794	43.8399
19	2018	39.1777	28.76	5.85225e+10	2295.54	25493988	12145.1	63.3194	0.690037	37.5465
19	2019	42.8484	36.23	5.98985e+10	2290.79	26147551	12145.1	61.9459	0.828846	36.289
19	2020	49.964	41.6	6.29828e+10	2349.07	26811790	12145.1	66.551	0.974832	41.3736
19	2021	62.4582	41.6	7.18111e+10	2613.38	27478249	12145.1	66.6432	1.2193	45.4255
20	2013	21.6237	56.12	5.93631e+10	13949.1	4255689	7632.34	32.3258	22.1572	66.7476
20	2014	21.2815	54.57	5.92145e+10	13971	4238389	7632.34	35.3791	22.9807	68.57
20	2015	20.4401	56.93	5.07421e+10	12071.1	4203604	7632.34	47.1752	23.1788	69.845
20	2016	18.1584	59.86	5.2391e+10	12550.7	4174349	7632.34	51.1331	24.7125	72.6973
20	2017	41.114	56.26	5.59375e+10	13562.1	4124531	7632.34	66.713	26.1393	67.0962
20	2018	55.5995	55.55	6.13305e+10	15003.1	4087843	7632.34	63.3122	27.1024	75.2946
20	2019	51.7001	57.44	6.13293e+10	15086.2	4065253	7632.34	72.3767	27.9623	79.0798
20	2020	56.8394	59.38	5.76249e+10	14236.5	4047680	7632.34	76.7183	25.1649	78.3209
20	2021	62.3458	59.38	6.88437e+10	17747.8	3879000	7632.34	77.4838	25.824	81.254
21	2013	236.564	57.77	2.39597e+10	27797.5	1166968	7076.43	78.3274	26.7127	65.4548
21	2014	503.992	55.66	2.32259e+10	27244.3	1176995	7076.43	79.5837	28.7616	69.33
21	2015	318.983	57.01	1.99093e+10	23487.2	1187280	7076.43	75.1246	30.725	71.7157
21	2016	319.704	56.27	2.10465e+10	24715.1	1197881	7076.43	85.7811	32.5787	75.9002
21	2017	272.77	61.48	2.29466e+10	26697	1208523	7076.43	81.7223	34.215	80.7432
21	2018	353.679	65.97	2.55973e+10	29419.9	1218831	7076.43	80.4562	35.8108	84.4336
21	2019	335.975	68.56	2.59452e+10	29417.9	1228836	7076.43	83.9413	36.7753	86.0636
21	2020	365.513	71.23	2.50083e+10	28036	1237537	7076.43	83.7459	37.3964	90.8019
21	2021	410.79	71.23	2.84081e+10	31552	1244188	7076.43	102.972	38.3755	90.7595
22	2013	225.253	57.9	2.11686e+11	20133.2	10514272	7462.24	91.4498	27.164	74.1104
22	2014	267.687	56.94	2.09359e+11	19890.9	10525347	7462.24	93.0274	28.4755	74.2317
22	2015	300.155	59.98	1.88033e+11	17829.7	10546059	7462.24	85.4261	27.9996	75.6688
22	2016	272.289	62.88	1.96272e+11	18575.2	10566332	7462.24	78.8195	29.1612	76.4812
22	2017	324.93	63.04	2.18629e+11	20636.2	10594438	7462.24	77.15	29.8737	78.7192
22	2018	444.612	64.68	2.49001e+11	23424.5	10629928	7462.24	75.3369	30.5929	80.6882
22	2019	458.628	68.01	2.52548e+11	23664.8	10671870	7462.24	74.3642	35.4907	80.8669
22	2020	488.018	70.49	2.45975e+11	22992.9	10697858	7462.24	77.238	36.5155	81.3389
22	2021	578.791	70.49	2.81791e+11	26822.5	10505772	7462.24	99.8728	37.5696	82.6706
23	2013	519.922	82.37	3.43584e+11	61191.2	5614932	7208.36	102.332	40.3955	94.6297
23	2014	612.061	80.94	3.52994e+11	62549	5643475	7208.36	106.737	41.4423	95.99
23	2015	561.902	83.23	3.02673e+11	53254.9	5683483	7208.36	99.7817	42.3573	96.3305
23	2016	586.482	84.65	3.13116e+11	54664	5728010	7208.36	97.873	43.1306	96.9678
23	2017	616.43	85.19	3.32121e+11	57610.1	5764980	7208.36	94.5591	43.7815	97.0994
23	2018	725.261	86.83	3.56841e+11	61591.9	5793636	7208.36	91.8894	43.9751	97.3192
23	2019	877.314	89.88	3.46499e+11	59593	5814422	7208.36	93.0827	43.764	98.0464
23	2020	805.762	91.35	3.55222e+11	60915.4	5831404	7208.36	86.4022	44.4635	96.5491
23	2021	829.888	91.35	3.98303e+11	68007.8	5856733	7208.36	63.4047	44.6489	98.8659
24	2013	20.1323	45.57	6.26822e+10	6171.3	68819	13500.2	161.31	5.18561	45.9
24	2014	26.3562	43.75	6.718e+10	6533.67	69371	13500.2	163.627	5.83534	49.58
24	2015	28.6665	45.61	7.11648e+10	6838.94	70007	13500.2	159.844	6.59349	54.2158
24	2016	29.3198	45.11	7.57046e+10	7191.07	70075	13500.2	153.792	7.23105	63.8709
24	2017	34.5048	42.32	7.9998e+10	7513.5	70403	13500.2	141.151	7.70695	67.5712
24	2018	52.2348	46.76	8.55554e+10	7947.16	70823	13500.2	132.202	7.99427	74.822
24	2019	59.1293	52.5	8.89414e+10	8173.34	71428	13500.2	128.061	8.54524	79.7155
24	2020	54.634	55.22	7.88447e+10	7167.91	71995	13500.2	124.415	9.38081	82.1983
24	2021	55.2152	55.22	9.42434e+10	8476.75	72412	13500.2	121.069	9.75833	85.243
25	2013	65.4836	44.99	95129659000	6050.35	15722989	15364.4	47.8075	6.73188	40.2791
25	2014	82.5279	46.54	101726331000	6374.63	15957994	15364.4	51.872	8.26938	45.5904
25	2015	83.3518	47.73	99290381000	6130.59	16195902	15364.4	55.9569	9.18499	48.9404
25	2016	82.2244	47.65	99937696000	6079.09	16439585	15364.4	51.9564	9.79092	54.0629
25	2017	104.147	44.18	104295862000	6246.4	16696944	15364.4	64.7916	10.6523	55.8
25	2018	122.683	45.51	107562008000	6321.35	17015672	15364.4	63.3978	11.4812	57.5
25	2019	133.295	48.48	108108009000	6233.26	17343740	15364.4	61.9412	12.0646	59.2
25	2020	125.566	50.61	99291124000	5645.2	17588595	15364.4	68.0285	13.482	70.7
25	2021	167.824	50.61	106165866000	5965.13	17797737	15364.4	67.2564	13.7104	76.2029
26	2013	229.692	41.65	2.88434e+11	3088.89	93377890	7551.42	43.1592	2.86606	29.4
26	2014	290.272	38.57	3.05595e+11	3196.86	95592324	7551.42	46.1268	3.20934	33.8946
26	2015	317.562	37.31	3.29367e+11	3370.38	97723799	7551.42	36.975	3.91554	37.8194
26	2016	297.998	35.87	3.32442e+11	3331.61	99784030	7551.42	37.3973	4.47884	41.2481
26	2017	323.79	36.35	2.48363e+11	2439.97	101789386	7551.42	43.3169	5.14186	44.9502
26	2018	383.364	39.23	2.62589e+11	2531.2	103740765	7551.42	40.9029	6.38555	46.9243
26	2019	429.041	45.36	3.18679e+11	3017.26	105618671	7551.42	42.7281	7.17027	57.2829
26	2020	403.474	49.31	3.83818e+11	3571.56	107465134	7551.42	47.868	8.68664	71.9142
26	2021	489.22	49.31	4.24672e+11	3886.72	109262178	7551.42	52.4821	9.91731	72.06
27	2013	13.4613	38.46	21990960000	3555.16	6185642	13507.9	47.0471	4.5982	23.1093
27	2014	15.6732	41	22593470000	3638.52	6209526	13507.9	37.2126	5.1359	24.7617
27	2015	16.6006	42.66	23438240000	3761.51	6231066	13507.9	39.3089	5.66518	26.8026
27	2016	19.1276	38.07	24191430000	3870.31	6250510	13507.9	37.2615	6.3244	28.9971
27	2017	20.7491	35.42	24979190000	3986.05	6266654	13507.9	50.5871	7.20102	33.8207
27	2018	25.8591	36.78	26020850000	4145.86	6276342	13507.9	56.2477	7.84318	43.8
27	2019	27.2551	38.1	26881140000	4280.29	6280217	13507.9	57.0693	8.36098	50.4912
27	2020	29.3969	39.29	24930080000	3961.73	6292731	13507.9	59.4523	9.31233	54.6014
27	2021	32.1769	39.29	29451240000	4664.31	6314167	13507.9	62.4939	9.71471	62.8803
28	2013	22.842	79.46	2.51158e+10	19056	1317997	6372.09	67.6569	27.3864	80.0043
28	2014	29.7337	81.35	2.66341e+10	20261.1	1314545	6372.09	62.4475	28.2238	84.2415
28	2015	27.8003	84.69	2.28908e+10	17402	1315407	6372.09	69.1597	29.6865	88.4097
28	2016	37.5109	86.34	2.40728e+10	18295.3	1315790	6372.09	61.5857	31.4971	87.2402
28	2017	36.0821	80.41	2.69244e+10	20437.8	1317384	6372.09	76.5922	32.5189	88.1025
28	2018	39.5388	81.02	3.06247e+10	23165.8	1321977	6372.09	76.2761	33.3679	89.357
28	2019	36.2719	83.9	3.10819e+10	23424.5	1326898	6372.09	74.0182	33.8453	90.2289
28	2020	38.0174	86.44	3.13704e+10	23595.2	1329522	6372.09	75.9479	34.2758	89.0583
28	2021	57.2299	86.44	3.71912e+10	27943.7	1330932	6372.09	77.5468	37.4429	91.04
29	2013	777.337	90	2.71362e+11	49892.2	5438972	6326.88	117.318	31.6279	91.5144
29	2014	866.566	88.56	2.74863e+11	50327.2	5461512	6326.88	117.345	32.1985	86.5304
29	2015	751.603	87.85	2.34534e+11	42801.9	5479531	6326.88	120.356	31.5706	86.4221
29	2016	617.565	88.5	2.40771e+11	43814	5495303	6326.88	116.696	31.1544	87.7036
29	2017	665.258	89.28	2.55648e+11	46412.1	5508214	6326.88	108.845	31.045	87.4689
29	2018	862.118	89.52	2.75708e+11	49987.6	5515525	6326.88	105.27	31.4933	88.89
29	2019	877.101	92.1	2.68515e+11	48629.9	5521606	6326.88	96.917	32.5453	89.6074
29	2020	901.816	93.65	2.71886e+11	49169.7	5529543	6326.88	100.65	33.3848	92.1703
29	2021	1232.23	93.65	2.96388e+11	53489.8	5541017	6326.88	99.9874	33.6706	92.8081
30	2013	2390.18	81	2.81188e+12	42602.7	66002289	8225.23	151.083	39.3778	81.9198
30	2014	2340.46	80.99	2.85596e+12	43068.5	66312067	8225.23	149.537	40.8392	83.75
30	2015	3414.55	80.69	2.43919e+12	36652.9	66548272	8225.23	148.687	42.1048	78.006
30	2016	3884.94	82.61	2.47296e+12	37062.5	66724104	8225.23	142.851	43.2572	79.2698
30	2017	3009.68	79.6	2.59515e+12	38781	66918020	8225.23	138.1	44.4	80.5025
30	2018	2811.07	81.82	2.79096e+12	41557.9	67158348	8225.23	131.749	45.2722	82.0432
30	2019	3086.35	82.67	2.72887e+12	40494.9	67388001	8225.23	127.514	46.2114	83.3397
30	2020	3397.06	82.51	2.63901e+12	39055.3	67571107	8225.23	123.123	47.4984	84.7064
30	2021	3740.01	82.51	2.95788e+12	43659	67749632	8225.23	121.386	48.7561	86.0955
31	2013	56.6217	54.7	1.71901e+10	4623.88	3717668	5852.92	126.166	13.6537	43.3
31	2014	70.7449	57.1	1.76273e+10	4739.28	3719414	5852.92	124.894	15.9191	44
31	2015	69.6681	58.63	1.49537e+10	4014.11	3725276	5852.92	127.381	16.8555	47.5698
31	2016	69.439	57.87	1.51416e+10	4062.13	3727505	5852.92	120.965	18.0594	58.4593
31	2017	89.7041	57.77	1.62426e+10	4356.93	3728004	5852.92	117.47	20.5781	59.7055
31	2018	113.723	62.29	1.75969e+10	4722.04	3726549	5852.92	114.358	22.7262	62.7179
31	2019	126.502	63.12	1.74704e+10	4696.15	3720161	5852.92	111.286	24.8502	68.8467
31	2020	111.01	63.86	1.58429e+10	4255.74	3722716	5852.92	111.835	25.7137	72.5316
31	2021	126.338	63.86	1.86294e+10	5023.27	3708610	5852.92	109.188	26.862	76.4427
32	2013	4595.28	81.15	3.7338e+12	46298.9	80645605	7785.34	86.6326	35.0658	84.17
32	2014	5293.07	79.53	3.88909e+12	48023.9	80982500	7785.34	83.4038	36.1266	86.19
32	2015	5070.26	80.12	3.35759e+12	41103.3	81686611	7785.34	82.1212	37.4147	87.5898
32	2016	5714.05	81.45	3.46985e+12	42136.1	82348669	7785.34	77.1754	38.6996	84.1652
32	2017	5961.59	83.9	3.69085e+12	44652.6	82657002	7785.34	87.3278	40.2209	84.3942
32	2018	6722.05	83.69	3.97444e+12	47939.3	82905782	7785.34	83.5428	41.1983	87.0371
32	2019	7069.39	81.17	3.88823e+12	46793.7	83092962	7785.34	86.3168	42.3238	88.1345
32	2020	6775.34	80.93	3.88967e+12	46772.8	83160871	7785.34	85.7453	43.4606	89.8129
32	2021	8077.72	80.93	4.25993e+12	51203.6	83196078	7785.34	85.0885	44.2168	91.4306
33	2013	144.88	51.84	2.38908e+11	21787.8	10965211	7623.44	129.738	26.691	59.8663
33	2014	157.701	53.81	2.35458e+11	21616.7	10892413	7623.44	127.97	29.0535	63.21
33	2015	145.232	55.35	1.95684e+11	18083.9	10820883	7623.44	125.381	31.8233	66.835
33	2016	155.944	55.83	1.93148e+11	17924	10775971	7623.44	122.103	33.629	69.0879
33	2017	182.919	54.68	1.99844e+11	18582.1	10754679	7623.44	107.408	35.3366	69.893
33	2018	247.419	57.02	2.12049e+11	19757	10732882	7623.44	99.6603	37.2591	72.2384
33	2019	274.14	57.84	2.05257e+11	19144.3	10721582	7623.44	96.9341	38.8809	75.6712
33	2020	248.808	58.62	1.88926e+11	17658.9	10698599	7623.44	94.7758	40.4959	78.1158
33	2021	335.884	58.62	2.14874e+11	20192.6	10641221	7623.44	94.1634	42.4599	78.4943
34	2013	20.591	31.46	5.29964e+10	3522.77	15043981	13351.5	84.9724	2.28771	19.7
34	2014	26.6523	29.47	5.78522e+10	3779.63	15306316	13351.5	81.5607	2.76022	23.4
34	2015	29.6713	35.26	6.21861e+10	3994.63	15567419	13351.5	97.0325	2.87384	28.8059
34	2016	28.9268	39.21	6.60534e+10	4173.28	15827690	13351.5	87.6095	3.10601	34.5093
34	2017	33.5227	35.51	7.16538e+10	4454.02	16087418	13351.5	85.7213	3.2029	37.9
34	2018	44.6968	36.79	7.33284e+10	4485.75	16346950	13351.5	68.4639	3.31134	41.5
34	2019	46.8847	37.45	7.71723e+10	4647.81	16604026	13351.5	69.4786	3.41979	44.401
34	2020	52.6886	38.5	7.77152e+10	4609.9	16858333	13351.5	62.733	3.52479	47.5123
34	2021	60.1933	38.5	8.60531e+10	5029.48	17109746	13351.5	63.3548	3.6298	50.8416
35	2013	8.23859	33.22	1.84997e+10	2064.55	8960657	13543.2	48.8973	0.769932	17.8
35	2014	10.0439	34.2	1.97565e+10	2164.42	9127846	13543.2	48.2622	1.72935	23
35	2015	11.8261	37.89	2.09798e+10	2257.23	9294505	13543.2	52.047	2.12361	27.1
35	2016	12.2994	37.87	2.17176e+10	2295.54	9460798	13543.2	50.5936	2.32947	29.5
35	2017	17.6113	36.06	2.31362e+10	2403.31	9626842	13543.2	64.6992	2.47528	31.7358
35	2018	22.3342	39.05	2.40678e+10	2457.69	9792850	13543.2	66.4502	3.62367	36.0401
35	2019	24.64	39.11	2.50899e+10	2519.37	9958829	13543.2	67.9544	3.91991	39.3884
35	2020	26.1407	39.24	2.38279e+10	2354.12	10121763	13543.2	73.1042	3.92141	43.4895
35	2021	28.1016	39.24	2.84887e+10	2771.72	10278345	13543.2	76.391	4.10044	48.0835
36	2013	181.641	58.8	1.35684e+11	13715.1	9893082	7347.38	66.5339	26.2481	72.6439
36	2014	183.615	56.63	1.41034e+11	14294.3	9866468	7347.38	59.7005	26.1508	75.6532
36	2015	241.642	58.25	1.25174e+11	12717	9843028	7347.38	62.6192	27.6181	72.8347
36	2016	225.87	58.81	1.2861e+11	13104.7	9814023	7347.38	56.4711	28.6754	79.2594
36	2017	273.205	59.41	1.43112e+11	14621.2	9787966	7347.38	70.733	30.2033	76.7505
36	2018	279.253	61.64	1.60566e+11	16425.2	9775564	7347.38	69.0199	31.5	76.0744
36	2019	337.474	64.47	1.6402e+11	16786.2	9771141	7347.38	71.4672	32.6418	80.3717
36	2020	307.277	65.66	1.57227e+11	16125.6	9750149	7347.38	76.5727	33.4884	84.7712
36	2021	357.584	65.66	1.82275e+11	18772.1	9709891	7347.38	80.6923	34.8322	88.6408
37	2013	29.6728	76.43	1.61251e+10	49805	323764	7889.94	102.019	36.2526	96.5468
37	2014	23.4419	75.83	1.78677e+10	54576.7	327386	7889.94	99.169	36.5174	98.16
37	2015	18.7277	77.91	1.75172e+10	52951.7	330815	7889.94	97.4918	37.5871	98.2
37	2016	20.6289	79.87	2.07932e+10	61987.9	335439	7889.94	87.9619	38.139	98.24
37	2017	17.3488	79.18	2.47283e+10	72010.1	343400	7889.94	93.2985	39.1768	98.2552
37	2018	19.4352	79.96	2.62609e+10	74452.2	352721	7889.94	91.1446	39.0963	99.011
37	2019	26.482	82.78	2.46636e+10	68403.1	360563	7889.94	87.5757	38.5951	99.5049
37	2020	26.3531	84.61	2.15531e+10	58813.8	366463	7889.94	88.726	38.6768	99.5328
37	2021	40.8994	84.61	2.55526e+10	68594	372520	7889.94	89.2051	38.6472	99.687
38	2013	1092.29	40.34	1.85672e+12	1438.06	1291132063	3785.01	118.351	1.15617	12.3
38	2014	1362.85	40.07	2.03913e+12	1559.86	1307246509	3785.01	119.692	1.20482	13.5
38	2015	1201.75	40.32	2.10359e+12	1590.17	1322866505	3785.01	115.806	1.28076	14.9
38	2016	1326.69	44.13	2.2948e+12	1714.28	1338636340	3785.01	109.05	1.39346	16.5
38	2017	1890.35	48.75	2.65147e+12	1957.97	1354195680	3785.01	100.366	1.31857	18.2
38	2018	2280.39	54.36	2.70293e+12	1974.38	1369003306	3785.01	104.361	1.32724	20.0813
38	2019	2454.96	56.53	2.83561e+12	2050.16	1383112050	3785.01	103.565	1.38503	29.5235
38	2020	2540.28	59.11	2.6716e+12	1913.22	1396387127	3785.01	101.606	1.64353	43.4054
38	2021	2668.99	59.11	3.15031e+12	2238.13	1407563842	3785.01	97.3764	1.95799	46.31
39	2013	1001.75	41.5	9.12524e+11	3602.89	253275918	5220.88	39.5665	1.2839	14.94
39	2014	1123.98	42.01	8.90815e+11	3476.62	256229761	5220.88	39.2836	1.32693	17.14
39	2015	1151.02	46.62	8.60854e+11	3322.58	259091970	5220.88	44.2528	1.53729	22.0627
39	2016	1141.08	45.83	9.31877e+11	3558.82	261850182	5220.88	40.9448	1.99633	25.4474
39	2017	1367.72	50.34	1.01562e+12	3839.79	264498852	5220.88	37.6376	2.35008	32.3358
39	2018	1699.35	53.67	1.04227e+12	3902.66	267066843	5220.88	35.0173	3.32281	39.9046
39	2019	1855.41	57.54	1.1191e+12	4151.23	269582878	5220.88	36.297	3.81492	47.6906
39	2020	1821.79	59.93	1.05905e+12	3895.62	271857970	5220.88	40.6834	4.31189	53.7265
39	2021	2453.71	59.93	1.18651e+12	4334.22	273753191	5220.88	39.3148	4.53672	62.1
40	2013	121.003	36.83	4.92776e+11	6280.68	78458928	5609.04	31.833	6.57816	29.95
40	2014	144.27	34.05	4.60383e+11	5757.54	79961672	5609.04	40.2777	7.68521	39.35
40	2015	133.201	35.81	4.08213e+11	4990.94	81790841	5609.04	41.7375	8.07995	45.335
40	2016	131.521	36.98	4.57955e+11	5497.24	83306231	5609.04	41.72	9.13324	53.2268
40	2017	177.452	42.37	4.8663e+11	5758.59	84505076	5609.04	50.9011	10.1768	64.044
40	2018	261.505	44.37	3.27901e+11	3829.83	85617562	5609.04	51.7688	11.4541	70.2006
40	2019	208.599	43.36	2.8365e+11	3276.75	86564202	5609.04	56.5521	9.96507	72.4509
40	2020	189.712	44.8	2.39735e+11	2746.42	87290193	5609.04	60.9526	10.9568	75.5699
40	2021	317.713	44.8	3.59097e+11	4084.2	87923432	5609.04	61.1908	12.1411	78.6
41	2013	1089.84	77.94	2.38341e+11	51546.4	4623816	8290.86	50.5955	25.9154	78.2477
41	2014	1216.74	79.64	2.59171e+11	55643.1	4657740	8290.86	61.8467	27.2331	83.4917
41	2015	1416.27	81.12	2.91775e+11	62054	4701957	8290.86	57.8775	28.0655	83.4948
41	2016	2926.02	81.28	2.99091e+11	62895.9	4755335	8290.86	53.8211	28.8436	83.5
41	2017	4306.55	79.26	3.36378e+11	69970.9	4807388	8290.86	47.293	29.3135	84.114
41	2018	4422.25	80.83	3.85737e+11	79250.4	4867316	8290.86	47.0977	29.5823	87.0001
41	2019	5911.97	81.72	3.99322e+11	80927.1	4934340	8290.86	46.499	29.8722	87.0001
41	2020	7061.18	82.06	4.25852e+11	85420.2	4985382	8290.86	54.7402	30.6599	91.9999
41	2021	7580.97	82.06	5.04183e+11	100172	5033165	8290.86	61.1905	31.6252	95.1696
42	2013	256.857	72.42	2.97733e+11	36941.8	8059500	7146.98	130.472	25.9232	70.2503
42	2014	299.134	71.36	3.1433e+11	38259.7	8215700	7146.98	127.311	27.0987	75.0178
42	2015	303.193	72.15	3.03414e+11	36206.5	8380100	7146.98	117.511	27.1361	77.3521
42	2016	306.829	73.32	3.22103e+11	37690.5	8546000	7146.98	115.479	27.6749	79.6531
42	2017	366.682	72.9	3.58245e+11	41114.8	8713300	7146.98	107.905	28.1854	81.5812
42	2018	442.937	73.01	3.76692e+11	42406.8	8882800	7146.98	104.114	28.7945	83.7332
42	2019	484.712	74.7	4.02471e+11	44452.2	9054000	7146.98	100.901	28.8217	86.7879
42	2020	568.803	76.13	4.13268e+11	44846.8	9215100	7146.98	100.669	29.7126	90.1273
42	2021	745.006	76.13	4.88527e+11	52166.8	9364700	7146.98	99.6804	29.851	90.3
43	2013	1031.04	58.44	2.14192e+12	35560.1	60233948	8134.69	100.717	23.2339	58.4593
43	2014	1105.02	59.13	2.16201e+12	35565.7	60789140	8134.69	101.766	23.8425	55.6385
43	2015	1052.37	60.49	1.83664e+12	30242.4	60730582	8134.69	100.267	24.7376	58.1417
43	2016	1277.64	64.13	1.87707e+12	30960.7	60627498	8134.69	98.2695	25.8876	61.3243
43	2017	1590.29	63.64	1.9618e+12	32406.7	60536709	8134.69	85.6796	27.6421	63.0773
43	2018	1781.93	65.85	2.09193e+12	34622.2	60421760	8134.69	85.5076	28.655	74.3872
43	2019	1479.48	66.64	2.0113e+12	33673.8	59729081	8134.69	84.9193	29.2501	67.8507
43	2020	1488.6	66.63	1.89721e+12	31918.7	59438851	8134.69	87.4881	30.4683	70.4834
43	2021	1796.28	66.63	2.11436e+12	35770	59109668	8134.69	87.6254	31.5435	74.8623
44	2013	20.264	43.35	1.42642e+10	5143.72	2773129	13446.6	98.2581	5.07787	37.1
44	2014	26.3489	42.5	1.38992e+10	4991.56	2784543	13446.6	96.7949	5.44269	40.4027
44	2015	28.4334	45.82	1.41889e+10	5077.55	2794445	13446.6	100.67	8.1909	42.2212
44	2016	27.2189	46.52	1.40771e+10	5022.7	2802695	13446.6	92.5014	10.2069	44.3669
44	2017	30.0062	45.63	1.4809e+10	5273.15	2808376	13446.6	96.93	8.51453	55.0721
44	2018	34.977	46.4	1.57308e+10	5594.49	2811835	13446.6	92.0309	10.1271	68.2145
44	2019	41.5872	48.05	1.58308e+10	5626.17	2813773	13446.6	88.6097	11.2982	70.841
44	2020	34.0881	50.17	1.38124e+10	4897.26	2820436	13446.6	85.4285	13.6718	79.4324
44	2021	37.9444	50.17	1.46576e+10	5183.58	2827695	13446.6	86.1072	14.6232	82.36
45	2013	5401.29	76.7	5.21233e+12	40898.6	127445000	2098.11	81.2249	28.9152	88.2194
45	2014	7589.35	81.04	4.89699e+12	38475.4	127276000	2098.11	74.1426	29.6438	89.1068
45	2015	7480.2	81.76	4.44493e+12	34960.6	127141000	2098.11	77.168	30.548	91.058
45	2016	7272.66	79.25	5.00368e+12	39375.5	127076000	2098.11	66.0678	31.3445	93.1827
45	2017	7374.04	77.7	4.93084e+12	38834.1	126972000	2098.11	74.4323	32.0004	91.7265
45	2018	8934.11	79.52	5.04088e+12	39751.1	126811000	2098.11	71.894	32.8668	88.7464
45	2019	10190.5	80.93	5.11799e+12	40416	126633000	2098.11	69.9182	33.788	92.7304
45	2020	10678.3	81.4	5.04879e+12	39986.9	126261000	2098.11	69.2415	35.1318	90.2195
45	2021	12469	81.4	5.00554e+12	39827.1	125681593	2098.11	68.8709	36.2468	82.9141
46	2013	297.101	56.2	2.36635e+11	13890.6	17035551	3277.17	102.509	11.2928	63.3042
46	2014	318.074	57.25	2.21416e+11	12807.3	17288285	3277.17	101.324	12.2099	66
46	2015	252.821	57.67	1.84388e+11	10510.8	17542806	3277.17	101.991	12.9009	70.8299
46	2016	246.077	61.58	1.37278e+11	7714.84	17794055	3277.17	99.8997	12.9983	74.5877
46	2017	302.188	60.14	1.66806e+11	9247.58	18037776	3277.17	97.0155	14.0657	76.4267
46	2018	451.367	62.17	1.7934e+11	9812.63	18276452	3277.17	88.4095	13.277	78.9039
46	2019	510.74	65.81	1.81667e+11	9812.6	18513673	3277.17	83.1699	13.3975	81.8776
46	2020	556.601	68.57	1.71082e+11	9121.64	18755666	3277.17	81.0053	13.8067	85.9426
46	2021	579.709	68.57	1.97112e+11	10373.8	19000988	3277.17	76.1041	14.3443	90.92
47	2013	57.7579	42.52	6.16714e+10	1376.83	44792368	9223.83	50.3222	0.165528	13
47	2014	74.3942	41.37	6.82858e+10	1489.92	45831863	9223.83	49.8718	0.222145	16.5
47	2015	90.2535	43.5	7.01204e+10	1496.65	46851488	9223.83	50.0506	0.288373	16.5879
47	2016	96.9219	45.84	7.48151e+10	1562.08	47894670	9223.83	46.4787	0.27707	16.6
47	2017	106.88	46.7	8.20365e+10	1675.99	48948137	9223.83	53.8105	0.588997	17.8271
47	2018	133.874	49.29	9.2203e+10	1845.78	49953304	9223.83	57.7653	0.743691	19.5
47	2019	131.032	52.49	1.00378e+11	1970.08	50951450	9223.83	57.0267	0.964022	22.6689
47	2020	136.095	55.1	1.00658e+11	1936.25	51985780	9223.83	56.1852	1.29688	25.5329
47	2021	136.043	55.1	1.09704e+11	2069.66	53005614	9223.83	55.6268	1.48851	28.7575
48	2013	1946.06	83.81	1.3708e+12	27182.7	50428893	955.651	40.4167	37.4015	84.77
48	2014	2715.34	83.03	1.48432e+12	29249.6	50746659	955.651	35.7167	37.974	87.5568
48	2015	2794.42	82.74	1.46577e+12	28732.2	51014947	955.651	39.145	39.2679	89.8963
48	2016	2923.59	81.71	1.50011e+12	29288.9	51217803	955.651	41.8209	40.0618	92.843
48	2017	3620.6	77.02	1.6239e+12	31616.8	51361911	955.651	50.7768	41.1478	95.0694
48	2018	4233.12	77.47	1.72485e+12	33436.9	51585058	955.651	48.1127	41.1903	96.0229
48	2019	4866.58	80.02	1.65142e+12	31902.4	51764822	955.651	49.0562	42.0082	96.1576
48	2020	4289.89	81.33	1.64431e+12	31721.3	51836239	955.651	57.9769	43.0655	96.5051
48	2021	5139.22	81.33	1.81096e+12	34997.8	51744876	955.651	57.7518	44.2682	97.5713
49	2013	166.417	37.41	1.74168e+11	47762.7	3646518	6225.54	61.437	1.2889	75.46
49	2014	216.472	36.73	1.6265e+11	43239.8	3761584	6225.54	60.081	1.27606	78.7
49	2015	213.967	39.46	1.14586e+11	29315.2	3908743	6225.54	56.5442	1.4071	82
49	2016	256.361	47.77	1.09406e+11	27026.6	4048085	6225.54	53.7681	2.50464	85.6
49	2017	327.933	50.37	1.20688e+11	29258.3	4124904	6225.54	69.045	2.85386	98
49	2018	487.014	54.27	1.38202e+11	32012.1	4317185	6225.54	77.7463	2.40483	99.5988
49	2019	382.644	57.26	1.36192e+11	30666.2	4441100	6225.54	79.2335	1.90482	99.5427
49	2020	294.995	60.55	1.05949e+11	24297.7	4360444	6225.54	76.9447	1.69588	99.1059
49	2021	326.87	60.55	1.36797e+11	32186.8	4250114	6225.54	76.5391	1.65803	99.7
50	2013	22.1467	31.63	7.33503e+09	1282.44	5719600	3471.8	62.6529	2.3813	23
50	2014	28.6819	31.08	7.4681e+09	1279.77	5835500	3471.8	61.3726	2.93591	28.3
50	2015	28.1381	35	6.67818e+09	1121.08	5956900	3471.8	65.3787	3.57602	30.247
50	2016	29.3507	38.41	6.8131e+09	1120.67	6079500	3471.8	52.4638	4.00234	40.5
50	2017	39.1585	39.97	7.70294e+09	1242.77	6198200	3471.8	64.7129	4.21503	50.8
50	2018	51.7185	42.98	8.27111e+09	1308.14	6322800	3471.8	61.7214	4.02687	57.1
50	2019	67.8497	45.84	8.87102e+09	1374.03	6456200	3471.8	63.2133	4.25532	64.1
50	2020	75.5351	49.49	7.78087e+09	1182.52	6579900	3471.8	60.9504	4.49814	72
50	2021	148.832	49.49	8.74068e+09	1306.18	6691800	3471.8	61.3497	4.42726	77.9204
51	2013	7.34591	24.41	1.19833e+10	1815.44	6600742	2778.65	29.7081	0.136727	12.5
51	2014	8.79378	24.68	1.32792e+10	1984.51	6691454	2778.65	32.5787	0.240889	14.26
51	2015	5.41082	25.72	1.44264e+10	2125.46	6787419	2778.65	30.1702	0.214367	18.2
51	2016	5.00724	24.94	1.59125e+10	2309.05	6891363	2778.65	27.6512	0.354444	21.87
51	2017	10.6839	26.42	1.70712e+10	2439.46	6997917	2778.65	31.3925	0.38893	25.5104
51	2018	12.2223	26.44	1.81417e+10	2553.36	7105006	2778.65	35.1185	0.638691	36.3
51	2019	13.2786	27.28	1.87406e+10	2598.51	7212053	2778.65	33.5094	1.05767	47.0323
51	2020	17.3414	28.19	1.89818e+10	2593.36	7319399	2778.65	45.2697	1.67831	54
51	2021	36.5138	28.19	1.88271e+10	2535.62	7425057	2778.65	47.017	2.03035	62
52	2013	12.7825	62.87	3.02048e+10	15007.5	2012647	6523.57	80.4934	24.4156	75.2344
52	2014	20.0041	64.29	3.13869e+10	15742.4	1993782	6523.57	82.5555	25.1114	75.83
52	2015	18.7365	65.41	2.72631e+10	13786.5	1977527	6523.57	83.9001	25.2768	79.2006
52	2016	18.2769	64.95	2.80836e+10	14331.8	1959537	6523.57	81.8603	26.3066	79.8421
52	2017	25.9772	60.35	3.04838e+10	15695.1	1942248	6523.57	86.463	26.9186	80.1141
52	2018	28.838	63.59	3.4429e+10	17865	1927174	6523.57	84.9273	27.1744	83.5772
52	2019	33.0933	68.23	3.4344e+10	17945.2	1913822	6523.57	81.795	26.5541	86.1355
52	2020	34.5795	70.11	3.46017e+10	18207.1	1900449	6523.57	80.2021	25.8595	88.898
52	2021	41.0704	70.11	3.97254e+10	21080.2	1884490	6523.57	80.3276	26.1387	91.1796
53	2013	186.397	25.42	4.68801e+10	8255.21	5678851	6983.57	53.6197	8.45241	70.5
53	2014	203.131	23.57	4.80952e+10	7665.38	6274342	6983.57	49.9838	18.0439	73
53	2015	207.234	28.45	4.99293e+10	7802.75	6398940	6983.57	53.7332	15.888	74
53	2016	200.721	29.79	5.11473e+10	8172.3	6258619	6983.57	44.443	13.732	76.11
53	2017	206.26	28.27	5.30277e+10	8679.9	6109252	6983.57	64.2196	11.576	78.1808
53	2018	228.45	28.53	5.49015e+10	9225.85	5950839	6983.57	66.0319	9.42002	80.9
53	2019	202.038	27.91	5.1606e+10	8925.42	5781907	6983.57	64.2869	7.26404	79.7589
53	2020	106.286	26.52	3.17121e+10	5599.96	5662923	6983.57	70.2728	7.6298	83.1038
53	2021	111.489	26.52	2.31319e+10	4136.15	5592631	6983.57	71.9438	7.7257	86.589
54	2013	14.0661	67.51	4.65234e+10	15729.7	2957689	6567.35	99.0161	27.6139	68.4529
54	2014	20.3045	68.24	4.85337e+10	16551	2932367	6567.35	98.3286	26.774	72.13
54	2015	15.9022	70.61	4.14355e+10	14264	2904910	6567.35	98.7348	28.1162	71.3781
54	2016	20.136	73.76	4.30473e+10	15008.3	2868231	6567.35	96.1986	29.2385	74.3766
54	2017	22.2761	67.52	4.77587e+10	16885.4	2828403	6567.35	88.9404	27.5016	77.6153
54	2018	28.1239	68.22	5.37514e+10	19186.4	2801543	6567.35	86.426	27.4238	79.7226
54	2019	33.6321	73.14	5.47606e+10	19598.4	2794137	6567.35	84.0299	27.7429	81.5819
54	2020	35.7814	76.17	5.69148e+10	20363.9	2794885	6567.35	86.6095	28.2513	83.0555
54	2021	51.6789	76.17	6.6415e+10	23712.5	2800839	6567.35	81.3863	28.7935	86.9306
55	2013	515.65	80.2	6.52033e+10	120000	543360	7964.42	132.635	32.5007	93.7765
55	2014	621.866	80.19	6.88048e+10	123679	556319	7964.42	128.443	33.593	94.67
55	2015	614.718	81.62	6.00716e+10	105462	569604	7964.42	128.877	34.2988	96.3767
55	2016	525.434	82.89	6.22169e+10	106899	582014	7964.42	126.258	34.8161	98.1367
55	2017	471.244	82.14	6.57122e+10	110193	596336	7964.42	117.152	35.9897	97.363
55	2018	556.467	84.18	7.10004e+10	116787	607950	7964.42	110.672	36.8967	97.0613
55	2019	807.749	84.9	6.98256e+10	112622	620001	7964.42	110.891	37.3726	97.1206
55	2020	673.535	85.03	7.39926e+10	117370	630419	7964.42	114.335	37.3077	98.8224
55	2021	893.09	85.03	8.55062e+10	133590	640064	7964.42	114.95	38.0967	98.66
56	2013	0.371276	25.15	8.03157e+09	501.197	16024775	10394.8	46.1956	0.0547714	5.05
56	2014	0.395785	21.67	8.80133e+09	534.127	16477966	10394.8	45.8354	0.0519542	5.83
56	2015	0.450533	22.69	9.21947e+09	544.277	16938942	10394.8	57.1666	0.0345653	6
56	2016	0.397571	21.89	7.90987e+09	454.443	17405624	10394.8	64.2926	0.0499379	6.3
56	2017	0.582872	23.2	8.94354e+09	500.166	17881167	10394.8	53.7928	0.0604882	7
56	2018	0.642917	26.77	9.88068e+09	537.932	18367883	10394.8	47.6399	0.0618362	8
56	2019	0.591147	29.37	1.10254e+10	584.363	18867337	10394.8	51.3851	0.0601993	13.4392
56	2020	1.5108	31.38	1.20561e+10	622.185	19377061	10394.8	62.3558	0.0632449	18.9268
56	2021	2.49748	31.38	1.26023e+10	633.61	19889742	10394.8	63.0017	0.0677736	24.4056
57	2013	1163.9	71.13	3.23276e+11	10727.7	30134807	4355.05	59.9666	9.75218	57.0575
57	2014	1290.21	71.06	3.38066e+11	11045.6	30606459	4355.05	68.9252	10.0012	63.6654
57	2015	1408.73	73.78	3.01355e+11	9699.58	31068833	4355.05	73.3716	9.86133	71.0641
57	2016	1682.97	73.69	3.01255e+11	9555.65	31526418	4355.05	72.5007	8.62388	78.7883
57	2017	1760.15	73.92	3.19109e+11	9979.7	31975806	4355.05	77.0411	8.40573	80.1405
57	2018	2314.17	76.67	3.58789e+11	11074	32399271	4355.05	73.0372	8.32117	81.201
57	2019	2022.61	79.2	3.65178e+11	11132.1	32804020	4355.05	68.8055	9.037	84.1871
57	2020	1704.48	80.94	3.37339e+11	10160.8	33199993	4355.05	64.0728	10.1169	89.555
57	2021	2020.99	80.94	3.72981e+11	11109.3	33573874	4355.05	62.5628	11.122	96.7514
58	2013	65.9164	57.76	1.2293e+10	9764.64	1258927	9054.79	101.513	12.5824	40.1168
58	2014	74.3436	58.11	1.30741e+10	10366.4	1261208	9054.79	93.0062	14.0855	44.8033
58	2015	73.9644	60.9	1.20073e+10	9507.87	1262879	9054.79	94.2423	15.265	50.1393
58	2016	73.595	62.11	1.25942e+10	9965.73	1263747	9054.79	86.257	16.4308	52.1913
58	2017	82.367	59.55	1.37135e+10	10841.7	1264887	9054.79	88.6392	18.9999	55.4032
58	2018	94.7967	62.4	1.47357e+10	11643.5	1265577	9054.79	86.3228	21.2061	58.5962
58	2019	96.7327	64.96	1.44363e+10	11403.3	1265985	9054.79	86.1595	23.6986	61.73
58	2020	91.6238	66.57	1.1401e+10	9005.46	1266014	9054.79	85.6108	24.9031	64.8849
58	2021	115.874	66.57	1.14764e+10	9062.72	1266334	9054.79	85.7432	25.3211	67.58
59	2013	495.476	53.24	1.27444e+12	10865.7	117290686	12467.2	72.3198	10.8686	43.46
59	2014	579.541	51.48	1.31536e+12	11076.1	118755887	12467.2	67.2288	10.9742	44.39
59	2015	623.701	55.13	1.17187e+12	9753.4	120149897	12467.2	67.2817	12.2827	57.431
59	2016	605.962	57.86	1.07849e+12	8875.08	121519221	12467.2	61.6955	13.1041	59.5404
59	2017	781.947	55.83	1.15891e+12	9434.38	122839258	12467.2	69.0706	13.8396	53.0318
59	2018	1031.49	57.96	1.22241e+12	9857.01	124013861	12467.2	71.8979	14.8039	56.6596
59	2019	1102.65	59.32	1.26901e+12	10145.2	125085311	12467.2	71.0755	15.4719	69.6321
59	2020	1057.63	60.45	1.09051e+12	8655	125998302	12467.2	72.4142	17.8649	71.4902
59	2021	1492.49	60.45	1.27284e+12	10045.7	126705138	12467.2	72.6539	19.0996	75.6265
60	2013	6.22474	45.39	9.49672e+09	3321.04	2859558	5862.36	57.8728	13.7381	37.44
60	2014	7.92804	45.88	9.39983e+09	3289.17	2857815	5862.36	57.959	15.253	40.5
60	2015	8.08073	50.34	7.79869e+09	2749.91	2835978	5862.36	57.9199	16.3055	43.1
60	2016	8.43137	52.99	7.98245e+09	2847.64	2803186	5862.36	51.7246	17.2832	46.7
60	2017	11.1008	52.08	9.51905e+09	3454.95	2755189	5862.36	60.592	18.3722	49.9
60	2018	15.1662	54.23	1.12537e+10	4156.96	2707203	5862.36	57.7361	19.8335	50.3
60	2019	18.3117	57.18	1.17358e+10	4404.95	2664224	5862.36	59.2876	21.564	57.7605
60	2020	25.0221	58.3	1.1532e+10	4376.24	2635130	5862.36	57.6316	23.3075	59.1529
60	2021	39.5973	58.3	1.36922e+10	5235.64	2615199	5862.36	59.5576	24.9006	61.2878
61	2013	9.81935	57.44	4.46577e+09	7188.86	621207	7637.44	69.5234	15.0992	60.31
61	2014	14.7176	57.68	4.59385e+09	7387.87	621810	7637.44	71.741	16.3746	61
61	2015	15.6497	58.5	4.05473e+09	6517.19	622159	7637.44	77.3431	17.7287	68.1198
61	2016	12.758	59.43	4.37693e+09	7033.44	622303	7637.44	70.6797	18.1359	69.8816
61	2017	14.7521	59.43	4.8566e+09	7803.36	622373	7637.44	79.7951	21.7296	71.2723
61	2018	20.3546	61.7	5.50694e+09	8850.38	622227	7637.44	76.0098	25.1845	71.5171
61	2019	19.6411	63.18	5.54205e+09	8909.65	622028	7637.44	75.8861	28.3601	73.4767
61	2020	23.2881	63.31	4.77e+09	7677.37	621306	7637.44	76.1307	29.2785	77.6088
61	2021	29.9761	63.31	5.86143e+09	9465.97	619211	7637.44	74.8232	29.9886	82.2197
62	2013	97.4477	46.84	1.15739e+11	3377.64	33803527	9951.1	74.8931	2.50311	56
62	2014	117.836	49.89	1.19131e+11	3430.53	34248603	9951.1	71.2512	2.90548	56.8
62	2015	120.811	51.71	1.10414e+11	3139.23	34680458	9951.1	70.7883	3.31048	57.08
62	2016	128.634	52.74	1.11573e+11	3132.95	35107264	9951.1	64.5547	3.57404	58.2712
62	2017	145.605	51.42	1.18541e+11	3288.5	35528115	9951.1	79.8408	3.87526	61.7622
62	2018	184.128	52.87	1.27341e+11	3492.67	35927511	9951.1	72.1535	4.30929	64.8039
62	2019	184.025	56.89	1.2892e+11	3498.58	36304408	9951.1	74.7077	4.80191	84.1204
62	2020	172.901	58.68	1.21348e+11	3258.1	36688772	9951.1	75.6739	5.69602	84.1204
62	2021	215.059	58.68	1.42867e+11	3795.39	37076584	9951.1	76.2948	6.08193	88.1303
63	2013	42.403	22.63	1.69743e+10	672.204	25251731	11347.1	49.7947	0.114258	5.5
63	2014	61.6761	20.7	1.77161e+10	680.375	26038704	11347.1	46.0022	0.142039	6
63	2015	54.1584	22.67	1.5951e+10	594.227	26843246	11347.1	43.1451	0.158587	6.5
63	2016	59.8805	20.26	1.1937e+10	430.993	27696493	11347.1	34.3207	0.168249	7
63	2017	64.5423	20.71	1.32191e+10	462.7	28569441	11347.1	46.1416	0.215759	7.79633
63	2018	99.426	22.57	1.48454e+10	504.536	29423878	11347.1	47.0347	0.238385	10.9
63	2019	74.453	23.67	1.539e+10	508.163	30285595	11347.1	47.8973	0.23105	14.6386
63	2020	95.2989	26.39	1.41569e+10	454.062	31178239	11347.1	57.8544	0.224516	16.3123
63	2021	101.197	26.39	1.57768e+10	491.839	32077072	11347.1	62.6673	0.20418	17.3728
64	2013	13.5897	40.55	1.20433e+10	5463.03	2204510	12373	41.9379	1.62122	13.9
64	2014	17.1932	40.36	1.24354e+10	5544.1	2243001	12373	44.907	1.83736	14.84
64	2015	17.523	40.79	1.13352e+10	4965.67	2282704	12373	52.4487	3.08441	25.6879
64	2016	13.4633	39.49	1.0722e+10	4614.89	2323352	12373	47.3298	2.7694	31.0333
64	2017	15.1549	40.68	1.28952e+10	5453.57	2364534	12373	59.4727	2.7819	36.8374
64	2018	18.2989	43.8	1.3682e+10	5687.38	2405680	12373	58.8129	2.61265	40
64	2019	17.0649	47.99	1.25419e+10	5126.18	2446644	12373	56.0032	2.81855	44.8268
64	2020	23.8656	50.81	1.05837e+10	4252.04	2489098	12373	56.8551	3.16492	48.7642
64	2021	34.1965	50.81	1.24463e+10	4919.19	2530151	12373	57.1145	3.53034	52.9735
65	2013	2575.83	85.57	8.77173e+11	52198.9	16804432	7831.14	140.52	40.2671	93.9564
65	2014	3283.32	83.67	8.92168e+11	52900.5	16865008	7831.14	139.027	40.4091	91.6667
65	2015	4056.95	84.01	7.65573e+11	45193.4	16939923	7831.14	135.887	41.2479	91.7241
65	2016	4373.78	84.67	7.8406e+11	46039.1	17030314	7831.14	127.1	42.178	90.411
65	2017	4548.85	83.84	8.3387e+11	48675.2	17131296	7831.14	121.118	42.3636	93.1973
65	2018	5335.81	84.99	9.14043e+11	53044.5	17231624	7831.14	116.185	42.8479	91.8919
65	2019	4562.29	86.36	9.10194e+11	52476.3	17344874	7831.14	113.735	42.9561	93.2886
65	2020	3725.16	87.47	9.09793e+11	52162.6	17441500	7831.14	111.862	43.1615	91.3333
65	2021	3880.25	87.47	1.0118e+12	57708.1	17533044	7831.14	110.899	43.5077	92.053
66	2013	217.172	87.58	1.90907e+11	42976.6	4442100	11041	144.623	29.5688	82.78
66	2014	255.522	87	2.01313e+11	44572.9	4516500	11041	141.478	31.2348	84
66	2015	291.439	86.86	1.78064e+11	38630.7	4609400	11041	135.382	31.606	85.2
66	2016	258.851	86.62	1.88838e+11	40058.2	4714100	11041	130.082	32.7865	86.5
66	2017	313.28	87.85	2.06556e+11	42911	4813600	11041	122.483	33.3526	87.7
66	2018	338.565	87.68	2.11887e+11	43236.9	4900600	11041	119.225	34.0524	89
66	2019	366.134	88.02	2.13092e+11	42796.4	4979200	11041	116.834	34.2311	89.8637
66	2020	393.335	89.33	2.1257e+11	41760.6	5090200	11041	109.424	34.8733	92.8651
66	2021	484.435	89.33	2.55552e+11	49996.4	5111400	11041	108.341	35.1114	95.9102
67	2013	10.0197	30.03	1.0983e+10	1794.78	6119379	13785.6	48.6519	2.15197	15.5
67	2014	11.5685	25.68	1.18804e+10	1913.52	6208676	13785.6	45.2669	1.79441	17.6
67	2015	12.1103	25.49	1.27567e+10	2025.33	6298598	13785.6	51.421	1.84657	19.7043
67	2016	11.2675	25.42	1.32861e+10	2079.45	6389235	13785.6	46.9143	2.77066	24.5718
67	2017	14.3137	27.86	1.37859e+10	2127.28	6480532	13785.6	60.6393	3.24239	30.4
67	2018	15.0477	28.56	1.30253e+10	1981.86	6572233	13785.6	56.2967	2.92767	37.6
67	2019	15.7685	30.96	1.2699e+10	1905.64	6663924	13785.6	58.5677	3.26561	44.9164
67	2020	15.4807	33.99	1.26782e+10	1876.61	6755895	13785.6	66.3919	4.29774	53.4047
67	2021	17.9856	33.99	1.41459e+10	2064.93	6850540	13785.6	71.479	4.63765	57.1468
68	2013	247.598	26.83	5.20117e+11	2976.76	174726123	11466.1	30.7799	0.00861062	19.1
68	2014	339.298	26.59	5.74184e+11	3200.95	179379016	11466.1	28.9316	0.00877472	21
68	2015	277.818	29	4.93027e+11	2679.55	183995785	11466.1	35.0483	0.00852628	24.5
68	2016	217.177	27.72	4.04649e+11	2144.78	188666931	11466.1	35.2721	0.0572072	28.5
68	2017	324.312	24.37	3.75746e+11	1941.88	193495907	11466.1	53.1077	0.0572798	33.2
68	2018	526.73	27.3	4.21739e+11	2125.83	198387623	11466.1	57.2634	0.0372831	38.7
68	2019	617.378	30.29	4.74517e+11	2334.02	203304492	11466.1	57.0738	0.0410025	45.0314
68	2020	408.878	32.88	4.32199e+11	2074.61	208327405	11466.1	64.6872	0.0313511	51.4584
68	2021	380.839	32.88	4.40834e+11	2065.75	213401323	11466.1	62.5501	0.0308887	55.3637
69	2013	25.2654	54.11	1.08177e+10	5241.05	2064032	4522.06	67.9377	16.1014	65.24
69	2014	30.7638	54.79	1.13623e+10	5495.73	2067471	4522.06	65.0031	16.8192	68.06
69	2015	31.3399	58.51	1.00645e+10	4861.56	2070226	4522.06	64.1389	17.2878	70.3802
69	2016	30.1544	62.1	1.06725e+10	5149.59	2072490	4522.06	59.1283	18.0804	72.1568
69	2017	30.9441	59.38	1.13071e+10	5450.5	2074502	4522.06	71.8622	18.7642	74.5168
69	2018	39.3694	55.53	1.26831e+10	6108.74	2076217	4522.06	71.7066	20.2492	79.1678
69	2019	42.6338	58.29	1.26063e+10	6070.39	2076694	4522.06	68.3001	21.4883	81.4129
69	2020	45.5937	60.14	1.23636e+10	5965.45	2072531	4522.06	65.9698	22.5274	81.4055
69	2021	58.2981	60.14	1.3825e+10	6694.64	2065092	4522.06	65.4046	23.7138	83.0182
70	2013	686.965	85.35	5.26014e+11	103554	5079623	7031.01	124.882	37.6077	95.0534
70	2014	778.8	85.05	5.01736e+11	97666.7	5137232	7031.01	122.469	38.4811	96.3
70	2015	762.176	85.56	3.8816e+11	74810	5188607	7031.01	119.717	39.5052	96.8103
70	2016	799.183	85.64	3.70957e+11	70867.4	5234519	7031.01	115.522	40.2356	97.2982
70	2017	830.691	84.45	4.01745e+11	76131.8	5276968	7031.01	106.646	41.0282	96.3576
70	2018	964.434	84.47	4.39789e+11	82792.8	5311916	7031.01	106.501	41.5235	96.4917
70	2019	1054.47	85.76	4.08743e+11	76430.6	5347896	7031.01	103.834	42.2679	98
70	2020	1129.97	86.85	3.67633e+11	68340	5379475	7031.01	99.3098	44.3816	97
70	2021	1366.05	86.85	4.90293e+11	90655.4	5408320	7031.01	98.8769	44.1912	99
71	2013	137.355	28.26	2.31218e+11	1126.04	205337562	3882.88	36.7168	0.792892	9
71	2014	174.811	26.62	2.44361e+11	1173.39	208251628	3882.88	35.6122	0.964547	10
71	2015	144.697	27.59	2.70556e+11	1282.44	210969298	3882.88	41.4808	0.849981	11
71	2016	223.31	26.25	3.1363e+11	1468.82	213524840	3882.88	40.1094	1.16536	12.3854
71	2017	452.454	29.76	3.39206e+11	1567.64	216379655	3882.88	54.1491	1.07127	13.78
71	2018	676.881	34.14	3.56128e+11	1620.74	219731479	3882.88	51.7826	0.984082	15.34
71	2019	610.901	37.82	3.20909e+11	1437.17	223293280	3882.88	51.8707	0.911153	17.0709
71	2020	589.3	41.15	3.00426e+11	1322.31	227196741	3882.88	59.8298	1.07525	18.9348
71	2021	678.471	41.15	3.48263e+11	1505.01	231402117	3882.88	62.1585	1.27442	21.0372
72	2013	125.376	58.85	45599900000	11932.3	3821556	14352.6	68.761	8.04034	44.03
72	2014	141.083	56.38	49921400000	12837.2	3888793	14352.6	70.7753	7.9733	44.92
72	2015	148.511	55.03	54091800000	13669.6	3957099	14352.6	73.0639	7.9899	51.2054
72	2016	140.51	53.02	57907700000	14382.2	4026336	14352.6	69.4039	10.678	54
72	2017	167.597	51.11	62202700000	15186	4096063	14352.6	83.1865	10.7704	59.9506
72	2018	196.179	53.62	6.72942e+10	16156.1	4165255	14352.6	80.1918	12.9697	61.8055
72	2019	208.915	56.06	6.97218e+10	16472.8	4232532	14352.6	81.2991	12.6551	63.6284
72	2020	204.299	57.7	5.70868e+10	13293.3	4294396	14352.6	82.1099	13.831	65.5419
72	2021	202.097	57.7	6.74067e+10	15491.3	4351267	14352.6	82.189	13.9233	67.5097
73	2013	22.1786	30.99	3.86513e+10	6435.83	6005652	18292.5	74.5643	2.60714	36.9
73	2014	28.7877	29.02	4.0378e+10	6629.43	6090721	18292.5	72.5692	3.03946	43
73	2015	32.1007	33.77	3.62114e+10	5861.39	6177950	18292.5	77.0935	3.4823	49.7163
73	2016	33.8566	34.37	3.60896e+10	5759.02	6266615	18292.5	71.2508	3.9361	53.4041
73	2017	49.2199	34.67	3.89971e+10	6136.06	6355404	18292.5	74.4342	4.5672	61.0758
73	2018	67.1752	34.95	4.02254e+10	6242.96	6443328	18292.5	79.7456	4.97724	64.9935
73	2019	64.1954	38.12	3.79253e+10	5807.84	6530026	18292.5	82.3422	6.31216	68.5176
73	2020	65.029	41.37	3.54322e+10	5353.35	6618695	18292.5	88.104	8.49667	73.9575
73	2021	81.0669	41.37	3.99509e+10	5959.44	6703799	18292.5	87.9533	10.7802	77.0184
74	2013	166.607	46.66	2.01176e+11	6697.19	30038809	16666.3	66.3156	5.36909	39.2
74	2014	203.524	46.52	2.00786e+11	6614.83	30353951	16666.3	61.5807	5.82151	40.2
74	2015	219.162	47.32	1.89803e+11	6180.12	30711863	16666.3	63.4497	6.51038	40.8526
74	2016	219.117	46.33	1.91898e+11	6163.86	31132779	16666.3	60.6605	6.81199	45.4617
74	2017	261.157	47.04	2.11008e+11	6676.31	31605486	16666.3	61.2927	7.30954	50.4504
74	2018	313.424	48.49	2.22597e+11	6912.1	32203944	16666.3	71.7925	8.0181	55.0543
74	2019	339.983	50.41	2.28326e+11	6955.88	32824861	16666.3	72.5009	7.30326	59.9505
74	2020	315.913	52.02	2.01948e+11	6063.63	33304756	16666.3	76.4921	8.29412	65.2518
74	2021	326.455	52.02	2.23718e+11	6635.46	33715471	16666.3	76.8213	8.93713	71.1078
75	2013	364.902	41.88	2.83903e+11	2847.57	99700107	2850.32	39.4112	2.58054	32.7
75	2014	520.38	41.24	2.97484e+11	2935.93	101325201	2850.32	44.0763	2.86207	34.7
75	2015	634.608	44.6	3.06446e+11	2974.3	103031365	2850.32	49.5742	2.81468	36.9
75	2016	674.876	45.35	3.18627e+11	3038.15	104875266	2850.32	48.8815	2.84667	39.2
75	2017	797.868	44.18	3.28481e+11	3077.43	106738501	2850.32	83.2824	3.18469	41.6
75	2018	914.105	50.41	3.46842e+11	3194.67	108568836	2850.32	59.446	3.48948	44.1
75	2019	1046.58	53.59	3.76823e+11	3413.85	110380804	2850.32	60.3649	5.71919	43.0266
75	2020	991.486	55.76	3.61751e+11	3224.42	112190977	2850.32	64.678	7.07416	47.1119
75	2021	1289.24	55.76	3.94087e+11	3460.54	113880328	2850.32	64.9339	8.45074	52.6757
76	2013	229.564	55.03	5.15762e+11	13558.3	38040196	6947.9	85.6217	18.2117	62.8492
76	2014	237.686	55.86	5.39081e+11	14182	38011735	6947.9	86.6096	18.7494	66.6
76	2015	231.415	59.07	4.77111e+11	12560.1	37986412	6947.9	86.6762	18.8455	67.997
76	2016	241.635	62.34	4.70025e+11	12378.8	37970087	6947.9	88.045	19.0177	73.3007
76	2017	259.886	62.94	5.24641e+11	13815.5	37974826	6947.9	84.4657	19.8093	75.9854
76	2018	423.741	64.86	5.8878e+11	15504.5	37974750	6947.9	79.7988	20.3819	77.5417
76	2019	550.757	66.94	5.96058e+11	15700	37965475	6947.9	80.6905	20.3617	80.4359
76	2020	511.098	68.18	5.99443e+11	15816.8	37899070	6947.9	85.7689	21.7788	83.1849
76	2021	774.198	68.18	6.79442e+11	17999.8	37747124	6947.9	86.3791	22.6573	85.3749
77	2013	155.122	71.67	2.26434e+11	21653.2	10457295	9675.63	107.882	24.4957	62.0956
77	2014	187.89	70.58	2.29902e+11	22103.7	10401062	9675.63	105.834	27.4565	64.59
77	2015	178.752	71.97	1.99394e+11	19250.1	10358076	9675.63	103.701	30.3141	68.6329
77	2016	197.033	73.03	2.06426e+11	19992	10325452	9675.63	100.162	32.6689	70.4236
77	2017	218.235	72.1	2.21358e+11	21490.4	10300300	9675.63	96.2332	34.6799	73.7912
77	2018	270.871	74.83	2.42313e+11	23562.6	10283822	9675.63	86.9608	36.7808	74.661
77	2019	311.652	75.66	2.39987e+11	23330.8	10286263	9675.63	82.1017	38.5592	75.3464
77	2020	316.04	76.19	2.29032e+11	22242.4	10297081	9675.63	80.5649	40.4033	78.2617
77	2021	452.818	76.19	2.53983e+11	24598.5	10325147	9675.63	79.7287	41.9215	82.309
78	2013	74.0437	48.14	1.89789e+11	9497.21	19983693	7068.48	72.9021	18.8885	49.7645
78	2014	86.0631	49.91	1.99714e+11	10031.3	19908979	7068.48	69.9744	20.0861	54.08
78	2015	73.3209	52.98	1.77884e+11	8976.96	19815616	7068.48	71.5205	21.4112	55.7632
78	2016	58.3503	54.28	1.85288e+11	9404.38	19702267	7068.48	59.8669	22.4747	59.504
78	2017	79.7226	56.47	2.10147e+11	10728	19588715	7068.48	35.9433	24.1374	63.7473
78	2018	115.63	60.84	2.43316e+11	12494.4	19473970	7068.48	66.4709	25.9584	70.6813
78	2019	137.043	62.07	2.51018e+11	12958	19371648	7068.48	63.2516	27.0291	73.6575
78	2020	135.824	64.55	2.51363e+11	13047.5	19265250	7068.48	67.8073	29.2393	78.4553
78	2021	202.492	64.55	2.85405e+11	14927.1	19119880	7068.48	68.062	31.5533	83.5904
79	2013	732.301	46.46	2.29247e+12	15974.6	143506995	5795.05	43.4248	16.4526	67.97
79	2014	876.052	48.08	2.05924e+12	14095.6	143819667	5795.05	37.3257	17.2471	70.52
79	2015	849.137	50.14	1.36348e+12	9313.02	144096870	5795.05	41.1513	18.5409	70.0992
79	2016	1231.25	52.72	1.27679e+12	8704.89	144342397	5795.05	31.5067	18.9452	73.0914
79	2017	1419.05	57.49	1.5742e+12	10720.3	144496739	5795.05	70.7991	21.3724	76.0081
79	2018	1722.07	60.56	1.65733e+12	11287.4	144477859	5795.05	35.5131	22.0009	80.8647
79	2019	2047.65	61.66	1.69311e+12	11536.3	144406261	5795.05	37.528	22.5249	82.6422
79	2020	2377.41	63.38	1.49308e+12	10194.4	144073139	5795.05	27.9954	23.225	84.9947
79	2021	2104.22	63.38	1.83689e+12	12593.2	143449286	5795.05	28.6512	23.7286	88.2138
80	2013	1413.06	71.11	7.53865e+11	23945.5	31482498	6605.19	58.6095	19.7459	60.5
80	2014	1909.65	69.36	7.66606e+11	23862.8	32125564	6605.19	52.7706	19.5456	64.7137
80	2015	1767.88	68.31	6.69484e+11	20442.4	32749848	6605.19	51.7855	19.3453	69.6162
80	2016	1578.95	65.29	6.66e+11	19930.4	33416270	6605.19	50.9014	19.145	74.8793
80	2017	1864.6	66.83	7.14995e+11	20910.5	34193122	6605.19	126.239	19.458	94.1756
80	2018	2221.91	70.15	8.46584e+11	24175.6	35018133	6605.19	53.1272	19.481	93.31
80	2019	2200.53	74.66	8.38565e+11	23405.7	35827362	6605.19	51.5469	18.9853	95.7247
80	2020	1925.67	79.33	7.34271e+11	20398.1	35997107	6605.19	51.6283	21.9192	97.8623
80	2021	2853.01	79.33	8.68586e+11	24160.7	35950396	6605.19	50.2861	29.4521	100
81	2013	2.77375	28.91	1.89187e+10	1391.53	13595566	12312.9	46.1163	0.785057	13.1
81	2014	3.64839	28.27	1.97973e+10	1417.09	13970308	12312.9	44.7744	0.739869	17.7
81	2015	4.58368	33.99	1.77748e+10	1238.13	14356181	12312.9	49.1625	0.70082	21.7
81	2016	5.20929	36.84	1.90403e+10	1290.75	14751356	12312.9	45.5138	0.666739	25.6648
81	2017	6.42136	35.79	2.09966e+10	1385.2	15157793	12312.9	42.9563	0.737541	29.6431
81	2018	8.17053	38.54	2.31167e+10	1484.23	15574909	12312.9	48.0809	0.83352	35.3
81	2019	12.1699	41.76	2.3404e+10	1462.68	16000781	12312.9	48.7995	0.950247	36.2366
81	2020	27.9337	45.13	2.45305e+10	1492.48	16436120	12312.9	62.3323	1.07911	47.1794
81	2021	31.1531	45.13	2.75691e+10	1633.56	16876720	12312.9	63.6122	1.23433	58.0548
82	2013	38.7302	44.91	4.83942e+10	6755.07	7164132	7407.98	68.8344	16.4164	53.4504
82	2014	76.077	42.94	4.70622e+10	6600.06	7130576	7407.98	72.0426	16.7418	62.0751
82	2015	69.6765	46.88	3.96559e+10	5588.98	7095383	7407.98	82.3521	18.6569	65.317
82	2016	53.5074	55.35	4.06927e+10	5765.2	7058322	7407.98	64.6255	20.6094	67.0568
82	2017	67.1525	57.63	4.41791e+10	6292.55	7020858	7407.98	95.6527	21.1493	70.3308
82	2018	66.9338	59.62	5.06407e+10	7252.4	6982604	7407.98	68.9115	22.2891	73.3607
82	2019	128.466	60.71	5.15142e+10	7417.21	6945235	7407.98	64.7839	23.4425	77.4168
82	2020	159.608	62.33	5.33565e+10	7733.8	6899126	7407.98	63.9515	25.1835	78.368
82	2021	278.269	62.33	6.3082e+10	9230.17	6834326	7407.98	66.2914	26.1926	81.1659
83	2013	4861.06	94.51	3.07576e+11	56967.4	5399162	4484.66	131.184	27.2615	80.9021
83	2014	6240.74	95.58	3.14864e+11	57564.8	5469724	4484.66	134.161	26.4608	82.1
83	2015	5858	94.7	3.07999e+11	55645.6	5535002	4484.66	131.557	26.3043	83.2
83	2016	5671.42	93.82	3.1903e+11	56895.6	5607283	4484.66	127.869	27.8697	84.4523
83	2017	6625.31	94.46	3.43273e+11	61164.9	5612253	4484.66	41.2317	25.5998	84.4523
83	2018	6628.79	94.96	3.7687e+11	66836.5	5638676	4484.66	123.706	25.6873	88.1656
83	2019	7124.04	96.31	3.76837e+11	66070.5	5703569	4484.66	122.339	25.6375	88.9493
83	2020	9397.61	97.5	3.48392e+11	61274	5685807	4484.66	117.776	25.5454	92.0043
83	2021	11290.4	97.5	4.23797e+11	77710.1	5453566	4484.66	118.264	25.6924	91.0994
84	2013	45.8411	55.34	9.89352e+10	18276	5413393	7422.39	82.2362	20.4822	77.8826
84	2014	48.5269	53.94	1.01437e+11	18720	5418649	7422.39	80.7661	21.9799	79.98
84	2015	66.0471	55.01	8.89009e+10	16390.9	5423801	7422.39	83.7066	23.4828	77.6347
84	2016	48.3991	58.38	8.99527e+10	16563.4	5430798	7422.39	77.4925	24.6086	80.4759
84	2017	53.5836	59.1	9.565e+10	17585.2	5439232	7422.39	56.3612	25.8414	81.6257
84	2018	63.462	62.84	1.06138e+11	19486.4	5446771	7422.39	82.3299	27.6775	80.4489
84	2019	68.3924	63.35	1.0571e+11	19381.6	5454147	7422.39	80.4717	29.1635	82.8537
84	2020	69.8578	64.96	1.06729e+11	19551.6	5458827	7422.39	82.9877	31.1831	89.9209
84	2021	99.2572	64.96	1.18657e+11	21782.9	5447247	7422.39	83.8483	32.577	88.9256
85	2013	44.052	65.28	4.84157e+10	23503.3	2059953	7708.11	100.878	25.315	72.6756
85	2014	59.5377	61.12	4.99972e+10	24247.2	2061980	7708.11	98.6478	26.7873	71.59
85	2015	57.9081	64.54	4.31075e+10	20890.2	2063531	7708.11	110.839	27.3457	73.0987
85	2016	48.6657	70.6	4.47667e+10	21678.4	2065042	7708.11	104.704	28.1971	75.4985
85	2017	54.8989	67.82	4.85891e+10	23514	2066388	7708.11	84.766	28.6801	78.8854
85	2018	74.9846	68.37	5.41779e+10	26123.7	2073894	7708.11	81.589	29.0963	79.75
85	2019	77.2816	71.67	5.43316e+10	26016.1	2088385	7708.11	75.1747	29.7193	83.1084
85	2020	74.4949	73.67	5.37068e+10	25545.2	2102419	7708.11	71.9898	30.7702	86.6013
85	2021	81.7894	73.67	6.17486e+10	29291.4	2108079	7708.11	72.5561	31.6833	89.004
86	2013	184.357	54.4	4.00886e+11	7441.23	53873616	12967.8	56.762	2.99815	46.5
86	2014	221.949	53.57	3.81199e+11	6965.14	54729551	12967.8	57.9156	3.11772	49
86	2015	230.349	54.57	3.4671e+11	6204.93	55876504	12967.8	55.3916	2.52225	51.9191
86	2016	241.767	55.01	3.23586e+11	5735.07	56422274	12967.8	48.9214	2.03957	54
86	2017	284.533	52.25	3.81449e+11	6734.48	56641209	12967.8	86.2605	1.98299	56.1674
86	2018	373.944	54.51	4.04159e+11	7048.51	57339635	12967.8	46.5059	1.93062	62.4
86	2019	419.208	57.04	3.88531e+11	6688.77	58087055	12967.8	40.6721	2.15256	69.6969
86	2020	523.488	58.6	3.3762e+11	5741.64	58801927	12967.8	43.148	2.21601	70.3203
86	2021	733.119	58.6	4.19016e+11	7055.06	59392255	12967.8	45.3749	2.85331	72.3105
87	2013	806.822	67.6	1.35558e+12	29077.2	46620045	8779.38	94.2322	26.29	71.635
87	2014	1020.9	67.54	1.37182e+12	29513.7	46480882	8779.38	95.766	27.989	76.19
87	2015	1113.69	67.93	1.19616e+12	25754.4	46444832	8779.38	97.8702	29.1676	78.6896
87	2016	1130.08	71.04	1.23355e+12	26537.2	46484062	8779.38	92.9397	30.3672	80.5613
87	2017	1325.09	69.48	1.31325e+12	28185.3	46593236	8779.38	87.5085	31.4875	84.6022
87	2018	1559.05	69.59	1.4217e+12	30379.7	46797754	8779.38	84.3464	32.4349	86.1072
87	2019	1636.01	72.78	1.39432e+12	29581.5	47134837	8779.38	82.8675	33.1342	90.7187
87	2020	1782.23	73.5	1.27696e+12	26959.7	47365655	8779.38	80.0299	34.1791	93.2056
87	2021	2224.9	73.5	1.42738e+12	30103.5	47415750	8779.38	70.4021	35.1888	93.9
88	2013	41.7872	45.74	7.70006e+10	3643.83	21131756	5171.49	105.313	2.00815	5.74
88	2014	56.6386	48.35	8.25285e+10	3885.62	21239457	5171.49	103.555	2.67239	10.5
88	2015	63.0355	51.23	8.5141e+10	3990.35	21336697	5171.49	105.554	2.93352	15.26
88	2016	65.9597	51.56	8.80123e+10	4107.83	21425494	5171.49	99.7215	4.16412	22.19
88	2017	77.9502	43.92	9.43762e+10	4388.2	21506813	5171.49	53.2258	5.67496	32.25
88	2018	92.7979	43.61	9.44939e+10	4360.58	21670000	5171.49	90.9511	7.15599	46.9
88	2019	102.71	47.64	8.9015e+10	4082.69	21803000	5171.49	88.54	7.69673	50.6873
88	2020	84.7016	50.45	8.44405e+10	3852.39	21919000	5171.49	88.9751	8.20411	59.21
88	2021	82.792	50.45	8.84965e+10	3994.25	22156000	5171.49	92.6858	10.9889	66.6815
89	2013	1098.02	85.27	5.86842e+11	61126.9	9600379	6713.79	42.6922	32.6214	94.7836
89	2014	1228.54	83.95	5.81964e+11	60020.4	9696110	6713.79	38.5724	33.6641	92.52
89	2015	1137.55	84.95	5.05104e+11	51545.5	9799186	6713.79	33.3375	35.4972	90.6102
89	2016	1202.95	86.73	5.15655e+11	51965.2	9923085	6713.79	36.0982	36.9703	89.6509
89	2017	1285.73	84.52	5.41019e+11	53791.5	10057698	6713.79	129.078	38.3254	93.0063
89	2018	1644.95	84.8	5.55455e+11	54589.1	10175214	6713.79	43.4508	38.7913	89.247
89	2019	1810.55	84.81	5.3388e+11	51939.4	10278887	6713.79	44.7372	39.3334	94.4934
89	2020	1703.64	85.94	5.47054e+11	52837.9	10353442	6713.79	42.5095	40.3085	94.5394
89	2021	2237.29	85.94	6.36856e+11	61143.2	10415811	6713.79	48.6186	40.6363	88.3078
90	2013	1635.46	81.11	7.06235e+11	87304.3	8089346	11485.9	148.812	42.5067	86.34
90	2014	1894.98	77.77	7.26538e+11	88725	8188649	11485.9	144.673	43.1861	87.4
90	2015	2111.89	79.41	6.94118e+11	83806.4	8282396	11485.9	142.734	44.6834	87.4791
90	2016	2107.1	80.86	6.87895e+11	82153.1	8373338	11485.9	137.95	45.0969	89.1347
90	2017	2513.82	83.77	6.95201e+11	82254.4	8451840	11485.9	69.6249	46.3425	89.6861
90	2018	2641.44	85.59	7.25563e+11	85216.6	8514329	11485.9	126.551	45.6152	91.8
90	2019	2843.43	86.69	7.21369e+11	84121.9	8575280	11485.9	119.554	46.923	93.1461
90	2020	3338.8	87.61	7.39914e+11	85656.3	8638167	11485.9	116.781	46.492	94.35
90	2021	4053.13	87.61	8.0064e+11	91991.6	8703405	11485.9	115.191	47.9869	95.57
91	2013	5.41174	31.78	4.56805e+10	955.321	49253643	8072.03	124.353	0.11456	4.4
91	2014	7.83409	29.91	4.99648e+10	1012.98	50814552	8072.03	123.794	0.166488	7
91	2015	9.08909	31.28	4.73786e+10	929.107	52542823	8072.03	120.827	0.20174	10
91	2016	8.4241	31.67	4.9774e+10	942.881	54401802	8072.03	120.284	0.585411	13.5042
91	2017	10.9401	35.7	5.3276e+10	975.925	56267032	8072.03	114.775	1.35686	16
91	2018	15.01	37.5	5.70037e+10	1011.6	58090443	8072.03	110.754	1.48257	17.1
91	2019	13.5966	39.22	6.10268e+10	1050.93	59872579	8072.03	110.074	1.73645	18.2773
91	2020	17.8183	39.93	6.60687e+10	1104.16	61704518	8072.03	110.581	1.8404	23.4475
91	2021	24.3803	39.93	7.06556e+10	1146.03	63588334	8072.03	109.335	1.95483	31.6331
92	2013	1304.11	47.37	4.20334e+11	6041.13	69578602	3303.89	39.5271	7.46206	28.94
92	2014	1493.32	45.21	4.07339e+11	5822.38	69960943	3303.89	40.5199	7.77577	34.89
92	2015	1562.43	46.91	4.01296e+11	5708.79	70294397	3303.89	44.4875	8.8613	39.3161
92	2016	1563.93	48.91	4.13366e+11	5854.46	70607037	3303.89	41.1446	10.2242	47.505
92	2017	1800.67	52.08	4.56357e+11	6436.79	70898202	3303.89	56.7829	11.5772	52.8919
92	2018	2295.21	57.16	5.06754e+11	7124.56	71127802	3303.89	50.8006	12.919	56.8175
92	2019	2492.59	61.08	5.43977e+11	7628.58	71307763	3303.89	53.8383	14.1763	66.6524
92	2020	2354.33	63.69	5.00457e+11	7001.79	71475664	3303.89	65.6899	16.059	77.8437
92	2021	2900.68	63.69	5.05568e+11	7060.9	71601103	3303.89	67.8867	17.3474	85.27
93	2013	18.7124	46.61	2.85575e+10	19821.5	1440729	14403.7	57.3769	14.7493	59.9
93	2014	24.5068	43.24	2.9489e+10	20328	1450661	14403.7	55.2431	17.1031	62.4
93	2015	26.2984	45.75	2.6852e+10	18389.5	1460177	14403.7	48.0844	19.0745	65.1
93	2016	24.9748	46.58	2.34962e+10	15991.1	1469330	14403.7	49.073	17.3943	67.8
93	2017	33.7729	44.88	2.37977e+10	16094.7	1478607	14403.7	73.6418	22.1003	70.6
93	2018	31.9485	46.57	2.43224e+10	16164.2	1504709	14403.7	59.8994	22.7419	74.7825
93	2019	27.9686	46.7	2.38496e+10	15691	1519955	14403.7	61.9976	22.3257	78.965
93	2020	32.4275	47.61	2.10594e+10	13871.8	1518147	14403.7	58.5108	24.8178	78.6712
93	2021	47.9543	47.61	2.44602e+10	16032.5	1525663	14403.7	58.0885	24.3099	79
94	2013	416.375	52.46	9.57799e+11	12507.8	76576117	7064.2	63.5574	11.6138	46.25
94	2014	511.354	53.06	9.38934e+11	12020.3	78112073	7064.2	56.5005	11.3508	51.04
94	2015	515.605	54.31	8.64314e+11	10851.9	79646178	7064.2	56.3008	11.9335	53.745
94	2016	440.809	55.31	8.69683e+11	10734.3	81019394	7064.2	53.2059	12.9595	58.3477
94	2017	514.803	58.16	8.58989e+11	10464	82089826	7064.2	55.8955	14.5267	64.6846
94	2018	521.897	61.75	7.78477e+11	9400.84	82809304	7064.2	56.9964	16.1905	71.0428
94	2019	559.314	66.09	7.59935e+11	9103.01	83481684	7064.2	53.8328	17.048	73.9767
94	2020	769.668	68.05	7.20289e+11	8561.06	84135428	7064.2	55.0355	19.8904	77.6696
94	2021	725.706	68.05	8.19034e+11	9661.23	84775404	7064.2	57.2238	21.3927	81.41
95	2013	15.0234	30.6	2.89158e+10	819.758	35273570	9468.47	69.1825	0.117652	5.1
95	2014	22.2836	27.54	3.26124e+10	897.51	36336539	9468.47	66.362	0.151908	5.4
95	2015	19.4798	32.71	3.23872e+10	864.18	37477356	9468.47	71.7447	0.215394	5.8
95	2016	20.2331	37.18	2.9204e+10	753.684	38748299	9468.47	65.0101	0.237727	5.9
95	2017	21.3438	35.53	3.07445e+10	766.178	40127085	9468.47	53.7885	0.183607	5.9
95	2018	28.0368	37.31	3.2927e+10	793.128	41515395	9468.47	67.1848	0.129488	6
95	2019	33.2809	39.24	3.53482e+10	823.025	42949080	9468.47	64.4316	0.0753683	6.01782
95	2020	59.5063	40.83	3.76054e+10	846.881	44404611	9468.47	67.4669	0.0779108	6.1
95	2021	78.6965	40.83	4.05102e+10	883.466	45853778	9468.47	67.4534	0.0839211	10.3424
96	2013	319.824	34.07	1.90499e+11	4187.74	45489648	6460.8	48.2424	8.85843	40.9541
96	2014	271.011	35.45	1.33504e+11	3104.65	45272155	6460.8	44.9344	9.30621	46.236
96	2015	232.891	41.76	9.1031e+10	2124.66	45154036	6460.8	48.17	11.6437	48.8846
96	2016	222.483	46.89	9.33559e+10	2187.73	45004673	6460.8	46.7701	12.0343	53.001
96	2017	284.329	44.97	1.12091e+11	2638.33	44831135	6460.8	57.1063	12.3535	58.8895
96	2018	402.547	48.7	1.30891e+11	3096.56	44622518	6460.8	55.487	12.8033	62.5532
96	2019	485.887	52.22	1.53883e+11	3661.46	44386203	6460.8	52.9845	16.1591	70.1248
96	2020	502.044	54.86	1.56618e+11	3751.74	44132049	6460.8	65.8593	18.617	75.0379
96	2021	664.107	54.86	1.99766e+11	4827.85	43792855	6460.8	68.1198	18.2678	79.2183
97	2013	1468.35	76.83	4.00219e+11	45729.6	8751847	5957.16	59.8229	11.9053	88
97	2014	2132.62	77.83	4.14105e+11	46866	8835951	5957.16	54.7937	12.3559	90.4
97	2015	2202.21	80.3	3.70275e+11	41525.1	8916899	5957.16	61.2739	13.8439	90.5
97	2016	1861.29	81.91	3.69255e+11	41054.5	8994263	5957.16	51.0114	14.4268	90.6
97	2017	1947.57	83.02	3.90517e+11	43064	9068296	5957.16	76.0612	30.4559	94.8199
97	2018	2404.67	84.06	4.27049e+11	46722.3	9140169	5957.16	41.1811	33.0909	98.45
97	2019	2668.74	86.6	4.1799e+11	45376.2	9211657	5957.16	43.2389	33.0663	99.15
97	2020	2421.39	87.12	3.49473e+11	37629.2	9287289	5957.16	41.9006	34.9416	100
97	2021	3001.85	87.12	4.15022e+11	44315.6	9365145	5957.16	42.9167	38.1527	100
98	2013	2644.67	87.93	2.78632e+12	43449.1	64128273	8151.35	69.2747	35.8305	89.8441
98	2014	3062.68	87.2	3.06522e+12	47447.6	64602298	8151.35	69.364	36.635	91.61
98	2015	3249.19	88.45	2.93486e+12	45071.1	65116219	8151.35	68.8872	37.8127	92.0003
98	2016	3640.69	91.17	2.69966e+12	41146.1	65611593	8151.35	73.2029	38.7991	94.7758
98	2017	3447.32	88.94	2.68349e+12	40622.7	66058859	8151.35	78.6373	39.421	90.4246
98	2018	4458.08	88.8	2.87815e+12	43306.3	66460344	8151.35	74.8291	40.0209	90.692
98	2019	4540.5	87.95	2.85706e+12	42747.1	66836327	8151.35	74.9272	40.2939	92.5166
98	2020	5152.33	89.06	2.70461e+12	40318.4	67081234	8151.35	63.2021	40.787	94.8182
98	2021	6423.22	89.06	3.12248e+12	46585.9	67026300	8151.35	63.3218	41.2281	96.6802
99	2013	12741.7	83.81	16843190993000	53291.1	316059947	10993.7	138.132	30.0687	71.4
99	2014	13143.9	84.64	17550680174000	55123.8	318386329	10993.7	133.84	30.3726	73
99	2015	14851.9	84.82	18206020741000	56762.7	320738994	10993.7	132.404	31.4878	74.5542
99	2016	15316.3	84.74	18695110842000	57866.7	323071755	10993.7	124.117	32.3077	85.5444
99	2017	16580.3	88.82	19477336549000	59907.8	325122128	10993.7	51.3656	32.8086	87.2749
99	2018	19021.1	89.62	20533057312000	62823.3	326838199	10993.7	116.295	33.3462	88.4989
99	2019	20407	88.49	21380976119000	65120.4	328329953	10993.7	114.139	34.1864	89.4303
99	2020	21607.5	90.15	21060473613000	63528.6	331511512	10993.7	105.616	36.0872	90.6205
99	2021	27213.5	90.15	23315080560000	70219.5	332031554	10993.7	101.174	37.3549	91.7532
100	2013	116.931	55.76	6.13376e+10	18140.9	3381180	19175.6	115.947	21.7994	57.69
100	2014	129.981	57.38	6.14962e+10	18131.6	3391662	19175.6	111.502	24.7743	61.46
100	2015	119.705	59.7	5.76803e+10	16950.8	3402818	19175.6	109.783	26.4761	64.5708
100	2016	119.218	59.37	5.74808e+10	16837.9	3413766	19175.6	103.355	26.9988	66.4
100	2017	139.229	55.8	6.5006e+10	18995.4	3422200	19175.6	103.821	27.8558	70.3224
100	2018	161.985	57.3	6.52031e+10	19026	3427042	19175.6	105.028	28.5199	80.7268
100	2019	171.489	59.27	6.20486e+10	18098.4	3428409	19175.6	103.248	29.53	83.3515
100	2020	163.101	61.32	5.36669e+10	15650.5	3429086	19175.6	100.257	31.02	86.3102
100	2021	188.739	61.32	6.14123e+10	17924	3426260	19175.6	99.0282	32.2643	90.0738
101	2013	315.138	28.87	3.71005e+11	12434	29838021	14402.5	86.0662	7.48518	54.9
101	2014	352.321	28.16	4.82359e+11	15975.7	30193258	14402.5	85.5279	7.94907	57
101	2015	319.051	25.71	242000000000	19517.5	30529716	14402.5	86.4084	8.4826	58
101	2016	217.354	22	236400000000	23059.2	30741464	14402.5	83.528	8.50314	60
101	2017	198.072	17.95	215300000000	26601	30563433	14402.5	121.023	8.53251	61.6
101	2018	201.036	17.24	208338000000	30142.7	29825653	14402.5	72.8669	8.73268	63.2
101	2019	194.324	19.04	76400000000	33684.5	28971683	14402.5	70.1059	8.84011	64.8
101	2020	172.909	18.34	47260000000	37226.2	28490453	14402.5	72.8754	8.9914	66.4
101	2021	213.432	18.34	111813000000	40768	28199867	14402.5	72.9384	8.78153	68
102	2013	487.877	41.24	2.13709e+11	2367.5	90267739	2330.8	60.6016	5.7081	38.5
102	2014	666.021	41.53	2.33451e+11	2558.78	91235504	2330.8	61.3459	6.57696	41
102	2015	696.016	43.9	2.39258e+11	2595.23	92191398	2330.8	70.221	8.30622	45
102	2016	632.475	44.34	2.57096e+11	2760.72	93126529	2330.8	68.7943	9.76981	53
102	2017	879.371	44.68	2.81354e+11	2992.07	94033048	2330.8	90.5638	11.9851	58.14
102	2018	1079.91	47	3.10106e+11	3267.23	94914330	2330.8	106.36	13.6907	69.8479
102	2019	1251.48	52.57	3.34365e+11	3491.09	95776716	2330.8	107.334	15.4551	68.6616
102	2020	1578.56	54.99	3.46616e+11	3586.35	96648685	2330.8	113.139	17.2783	70.3
102	2021	1934.35	54.99	3.66138e+11	3756.49	97468029	2330.8	115.071	19.8303	74.21
103	2013	75.0969	12.02	4.04152e+10	1497.75	26984002	7417.42	25.754	0.951675	20
103	2014	93.9752	11.72	4.32286e+10	1557.6	27753304	7417.42	28.8482	1.22508	22.55
103	2015	59.7026	8.9	4.24445e+10	1488.42	28516545	7417.42	22.4297	1.38516	24.0854
103	2016	64.4704	1.3	3.13178e+10	1069.82	29274002	7417.42	19.7233	0.943564	24.5792
103	2017	58.9585	-1.68	2.68422e+10	893.717	30034389	7417.42	31.1978	1.2286	26.7184
103	2018	69.0992	-3.18	2.16062e+10	701.715	30790513	7417.42	29.9013	1.2547	28.8575
103	2019	77.5622	-0.27	21888000000	693.816	31546691	7417.42	29.2951	1.2109	30.9966
103	2020	80.7763	2.2	18841000000	583.876	32284046	7417.42	43.0562	1.21112	33.1358
103	2021	95.1772	2.2	21062000000	603.708	32981641	7417.42	46.6797	1.18551	35.2749
104	2013	0.519612	25.35	19091020000	1408.37	13555422	10960.8	43.234	0.766601	15.5
104	2014	0.621069	26.37	19495519600	1407.03	13855753	10960.8	40.7388	1.09871	16.3647
104	2015	0.822766	26.2	19963120600	1410.33	14154937	10960.8	47.4905	1.15851	22.7428
104	2016	0.750231	25.11	20548678100	1421.79	14452704	10960.8	54.2422	1.18205	23.12
104	2017	1.17795	21.42	1.75849e+10	1192.11	14751101	10960.8	60.994	1.2698	24.4
104	2018	1.12305	22.86	3.41561e+10	2269.18	15052184	10960.8	67.7457	1.34901	25
104	2019	1.26904	28.35	2.18322e+10	1421.87	15354608	10960.8	74.4974	1.33135	26.5883
104	2020	1.99944	32.82	2.15097e+10	1372.7	15669666	10960.8	81.2491	1.29844	29.2986
104	2021	2.63972	32.82	2.83712e+10	1773.92	15993524	10960.8	88.0008	1.28385	34.814
105	2013	0.519612	25.35	19091020000	1408.37	13555422	10960.8	95.2467	0.766601	15.5
105	2014	0.621069	26.37	19495519600	1407.03	13855753	10960.8	62.3638	1.09871	16.3647
105	2015	0.822766	26.2	19963120600	1410.33	14154937	10960.8	59.1556	1.15851	22.7428
105	2016	0.750231	25.11	20548678100	1421.79	14452704	10960.8	55.5632	1.18205	23.12
105	2017	1.17795	21.42	1.75849e+10	1192.11	14751101	10960.8	55.3152	1.2698	24.4
105	2018	1.12305	22.86	3.41561e+10	2269.18	15052184	10960.8	47.2512	1.34901	25
105	2019	1.26904	28.35	2.18322e+10	1421.87	15354608	10960.8	51.6507	1.33135	26.5883
105	2020	1.99944	32.82	2.15097e+10	1372.7	15669666	10960.8	63.3916	1.29844	29.2986
105	2021	2.63972	32.82	2.83712e+10	1773.92	15993524	10960.8	96.0441	1.28385	34.814
			16.36
			41.02
			52.87
			84.25
			77.87
			49.21
			72.32
			22.06
			73.23
			29.07
			43.19
			51.73
			51.15
			26.27
			82.59
			64.67
			52.74
			52.1
			18.59
			56.12
			57.77
			57.9
			82.37
			45.57
			44.99
			41.65
			38.46
			79.46
			90
			81
			54.7
			81.15
			51.84
			31.46
			33.22
			58.8
			76.43
			40.34
			41.5
			36.83
			77.94
			72.42
			58.44
			43.35
			76.7
			56.2
			42.52
			83.81
			37.41
			31.63
			24.41
			62.87
			25.42
			67.51
			80.2
			25.15
			71.13
			57.76
			53.24
			45.39
			57.44
			46.84
			22.63
			40.55
			85.57
			87.58
			30.03
			26.83
			54.11
			85.35
			28.26
			58.85
			30.99
			46.66
			41.88
			55.03
			71.67
			48.14
			46.46
			71.11
			28.91
			44.91
			94.51
			55.34
			65.28
			54.4
			67.6
			45.74
			85.27
			81.11
			31.78
			47.37
			46.61
			52.46
			30.6
			34.07
			76.83
			87.93
			83.81
			55.76
			28.87
			41.24
			12.02
			25.35
			39.97
			17.44
			40.24
			54.67
			85.23
			77.87
			52.2
			73.45
			20.94
			72.5
			28.73
			42.93
			49.6
			49.47
			24.68
			81.72
			65.28
			52.6
			55.28
			20.82
			54.57
			55.66
			56.94
			80.94
			43.75
			46.54
			38.57
			41
			81.35
			88.56
			80.99
			57.1
			79.53
			53.81
			29.47
			34.2
			56.63
			75.83
			40.07
			42.01
			34.05
			79.64
			71.36
			59.13
			42.5
			81.04
			57.25
			41.37
			83.03
			36.73
			31.08
			24.68
			64.29
			23.57
			68.24
			80.19
			21.67
			71.06
			58.11
			51.48
			45.88
			57.68
			49.89
			20.7
			40.36
			83.67
			87
			25.68
			26.59
			54.79
			85.05
			26.62
			56.38
			29.02
			46.52
			41.24
			55.86
			70.58
			49.91
			48.08
			69.36
			28.27
			42.94
			95.58
			53.94
			61.12
			53.57
			67.54
			48.35
			83.95
			77.77
			29.91
			45.21
			43.24
			53.06
			27.54
			35.45
			77.83
			87.2
			84.64
			57.38
			28.16
			41.53
			11.72
			26.37
			41.92
			21.31
			44.13
			52.39
			84.8
			79.54
			54.26
			72.25
			23.62
			73.96
			30.4
			43.7
			49.95
			51.23
			28.11
			82.52
			65.31
			56.44
			56.54
			26.63
			56.93
			57.01
			59.98
			83.23
			45.61
			47.73
			37.31
			42.66
			84.69
			87.85
			80.69
			58.63
			80.12
			55.35
			35.26
			37.89
			58.25
			77.91
			40.32
			46.62
			35.81
			81.12
			72.15
			60.49
			45.82
			81.76
			57.67
			43.5
			82.74
			39.46
			35
			25.72
			65.41
			28.45
			70.61
			81.62
			22.69
			73.78
			60.9
			55.13
			50.34
			58.5
			51.71
			22.67
			40.79
			84.01
			86.86
			25.49
			29
			58.51
			85.56
			27.59
			55.03
			33.77
			47.32
			44.6
			59.07
			71.97
			52.98
			50.14
			68.31
			33.99
			46.88
			94.7
			55.01
			64.54
			54.57
			67.93
			51.23
			84.95
			79.41
			31.28
			46.91
			45.75
			54.31
			32.71
			41.76
			80.3
			88.45
			84.82
			59.7
			25.71
			43.9
			8.9
			26.2
			41.28
			22.03
			48.05
			51.88
			84.02
			81.23
			59.67
			71.68
			25.89
			76.59
			26.11
			43.94
			49.86
			56.83
			26.86
			81.78
			63.49
			56.5
			57.95
			28.03
			59.86
			56.27
			62.88
			84.65
			45.11
			47.65
			35.87
			38.07
			86.34
			88.5
			82.61
			57.87
			81.45
			55.83
			39.21
			37.87
			58.81
			79.87
			44.13
			45.83
			36.98
			81.28
			73.32
			64.13
			46.52
			79.25
			61.58
			45.84
			81.71
			47.77
			38.41
			24.94
			64.95
			29.79
			73.76
			82.89
			21.89
			73.69
			62.11
			57.86
			52.99
			59.43
			52.74
			20.26
			39.49
			84.67
			86.62
			25.42
			27.72
			62.1
			85.64
			26.25
			53.02
			34.37
			46.33
			45.35
			62.34
			73.03
			54.28
			52.72
			65.29
			36.84
			55.35
			93.82
			58.38
			70.6
			55.01
			71.04
			51.56
			86.73
			80.86
			31.67
			48.91
			46.58
			55.31
			37.18
			46.89
			81.91
			91.17
			84.74
			59.37
			22
			44.34
			1.3
			25.11
			48.52
			25.99
			50.27
			52.66
			82.19
			77.1
			60.51
			73.29
			27.73
			74.51
			25.51
			42.19
			49.95
			55.34
			28.98
			80.6
			60.89
			52.55
			57.6
			28.02
			56.26
			61.48
			63.04
			85.19
			42.32
			44.18
			36.35
			35.42
			80.41
			89.28
			79.6
			57.77
			83.9
			54.68
			35.51
			36.06
			59.41
			79.18
			48.75
			50.34
			42.37
			79.26
			72.9
			63.64
			45.63
			77.7
			60.14
			46.7
			77.02
			50.37
			39.97
			26.42
			60.35
			28.27
			67.52
			82.14
			23.2
			73.92
			59.55
			55.83
			52.08
			59.43
			51.42
			20.71
			40.68
			83.84
			87.85
			27.86
			24.37
			59.38
			84.45
			29.76
			51.11
			34.67
			47.04
			44.18
			62.94
			72.1
			56.47
			57.49
			66.83
			35.79
			57.63
			94.46
			59.1
			67.82
			52.25
			69.48
			43.92
			84.52
			83.77
			35.7
			52.08
			44.88
			58.16
			35.53
			44.97
			83.02
			88.94
			88.82
			55.8
			17.95
			44.68
			-1.68
			21.42
			52.25
			29.94
			51.63
			56.07
			82.76
			78.78
			62.45
			74.32
			31.14
			75.17
			25
			41.34
			51.22
			58.45
			31.92
			78.88
			64.11
			55.21
			59.46
			28.76
			55.55
			65.97
			64.68
			86.83
			46.76
			45.51
			39.23
			36.78
			81.02
			89.52
			81.82
			62.29
			83.69
			57.02
			36.79
			39.05
			61.64
			79.96
			54.36
			53.67
			44.37
			80.83
			73.01
			65.85
			46.4
			79.52
			62.17
			49.29
			77.47
			54.27
			42.98
			26.44
			63.59
			28.53
			68.22
			84.18
			26.77
			76.67
			62.4
			57.96
			54.23
			61.7
			52.87
			22.57
			43.8
			84.99
			87.68
			28.56
			27.3
			55.53
			84.47
			34.14
			53.62
			34.95
			48.49
			50.41
			64.86
			74.83
			60.84
			60.56
			70.15
			38.54
			59.62
			94.96
			62.84
			68.37
			54.51
			69.59
			43.61
			84.8
			85.59
			37.5
			57.16
			46.57
			61.75
			37.31
			48.7
			84.06
			88.8
			89.62
			57.3
			17.24
			47
			-3.18
			22.86
			51.69
			36.13
			56.17
			61.16
			84.53
			83.05
			70.32
			75.65
			32.32
			75.96
			31.89
			44.16
			54.09
			62.75
			33.28
			79.69
			69.04
			57.01
			61.15
			36.23
			57.44
			68.56
			68.01
			89.88
			52.5
			48.48
			45.36
			38.1
			83.9
			92.1
			82.67
			63.12
			81.17
			57.84
			37.45
			39.11
			64.47
			82.78
			56.53
			57.54
			43.36
			81.72
			74.7
			66.64
			48.05
			80.93
			65.81
			52.49
			80.02
			57.26
			45.84
			27.28
			68.23
			27.91
			73.14
			84.9
			29.37
			79.2
			64.96
			59.32
			57.18
			63.18
			56.89
			23.67
			47.99
			86.36
			88.02
			30.96
			30.29
			58.29
			85.76
			37.82
			56.06
			38.12
			50.41
			53.59
			66.94
			75.66
			62.07
			61.66
			74.66
			41.76
			60.71
			96.31
			63.35
			71.67
			57.04
			72.78
			47.64
			84.81
			86.69
			39.22
			61.08
			46.7
			66.09
			39.24
			52.22
			86.6
			87.95
			88.49
			59.27
			19.04
			52.57
			-0.27
			28.35
			54.7
			38.4
			56.36
			64.62
			85.87
			84.5
			72.69
			78.15
			34.24
			75.97
			33.86
			46.97
			55.21
			64.7
			34.08
			80.06
			71.27
			58.25
			62.64
			41.6
			59.38
			71.23
			70.49
			91.35
			55.22
			50.61
			49.31
			39.29
			86.44
			93.65
			82.51
			63.86
			80.93
			58.62
			38.5
			39.24
			65.66
			84.61
			59.11
			59.93
			44.8
			82.06
			76.13
			66.63
			50.17
			81.4
			68.57
			55.1
			81.33
			60.55
			49.49
			28.19
			70.11
			26.52
			76.17
			85.03
			31.38
			80.94
			66.57
			60.45
			58.3
			63.31
			58.68
			26.39
			50.81
			87.47
			89.33
			33.99
			32.88
			60.14
			86.85
			41.15
			57.7
			41.37
			52.02
			55.76
			68.18
			76.19
			64.55
			63.38
			79.33
			45.13
			62.33
			97.5
			64.96
			73.67
			58.6
			73.5
			50.45
			85.94
			87.61
			39.93
			63.69
			47.61
			68.05
			40.83
			54.86
			87.12
			89.06
			90.15
			61.32
			18.34
			54.99
			2.2
			32.82
			54.7
			38.4
			56.36
			64.62
			85.87
			84.5
			72.69
			78.15
			34.24
			75.97
			33.86
			46.97
			55.21
			64.7
			34.08
			80.06
			71.27
			58.25
			62.64
			41.6
			59.38
			71.23
			70.49
			91.35
			55.22
			50.61
			49.31
			39.29
			86.44
			93.65
			82.51
			63.86
			80.93
			58.62
			38.5
			39.24
			65.66
			84.61
			59.11
			59.93
			44.8
			82.06
			76.13
			66.63
			50.17
			81.4
			68.57
			55.1
			81.33
			60.55
			49.49
			28.19
			70.11
			26.52
			76.17
			85.03
			31.38
			80.94
			66.57
			60.45
			58.3
			63.31
			58.68
			26.39
			50.81
			87.47
			89.33
			33.99
			32.88
			60.14
			86.85
			41.15
			57.7
			41.37
			52.02
			55.76
			68.18
			76.19
			64.55
			63.38
			79.33
			45.13
			62.33
			97.5
			64.96
			73.67
			58.6
			73.5
			50.45
			85.94
			87.61
			39.93
			63.69
			47.61
			68.05
			40.83
			54.86
			87.12
			89.06
			90.15
			61.32
			18.34
			54.99
			2.2
			32.82

## Sheet: Digital infrastructure index
Country	Year	Digital service trade export volume	Digital technology index	Digital infrastructure index	Digital market index	Digital governance index	gdpc	GDPw	GDP per capita	pop	Distance	Current international crude oil price		Economic distance 1	Economic distance 2	Fixed telephone subscriptions per 100 people	Fixed broadband subscriptions per 100 people	Proportion of internet users	Presence of cybercrime legislation	Whether there is a regional service trade agreement signed with China	Total service trade export volume	Economic freedom	Business freedom	Trade freedom
1	2013	72.7222	20.22	28.22	25.68	16.36	9.57047e+12	2.09755e+11	5519.78	38000626	9117.68	97.98	893350	72.6295	1.49593	8.24415	3.36837	22.5	1	0	2.28251e+09	65.2	81	79.8
1	2014	93.7166	23.51	37.65	25.98	17.44	1.04756e+13	2.1381e+11	5516.23	38760168	9117.68	93.17	849494	74.6061	1.64418	7.99477	4.12715	29.5	1	0	2.49233e+09	66.9	78.1	87.5
1	2015	84.9081	27.63	42.64	29.43	21.31	1.10616e+13	1.65979e+11	4197.42	39543154	9117.68	48.66	443666	69.8944	1.39819	8.26336	5.73892	38.2	1	0	2.24873e+09	65.7	70.6	87.8
1	2016	85.9091	33.9	47.22	33.64	22.03	1.12333e+13	1.60034e+11	3967.2	40339329	9117.68	43.29	394704	66.2885	1.3789	8.44017	7.08878	42.9455	1	0	2.65067e+09	65.9	67.6	87.6
1	2017	97.2832	33.07	50.02	35.49	25.99	1.23105e+13	1.70097e+11	4134.94	41136546	9117.68	50.8	463178	80.121	1.88814	9.96919	7.80393	47.6911	1	0	3.24255e+09	64.4	79.3	87.7
1	2018	114.632	35.2	43.86	37.14	29.94	1.38949e+13	1.74911e+11	4171.8	41927007	9117.68	65.23	594746	74.2201	1.599	10.0196	7.31515	49.0385	1	0	3.62104e+09	64.5	69.1	87.8
1	2019	105.318	36.73	42.12	40.88	36.13	1.428e+13	1.7176e+11	4021.98	42705368	9117.68	57	519708	74.2092	1.61589	10.855	8.38943	58.9776	1	0	3.80765e+09	66.5	69.3	87.8
1	2020	110.844	39.51	46.14	40.61	38.4	1.46877e+13	1.45744e+11	3354.16	43451666	9117.68	39.68	361789	77.3559	1.74152	11.014	8.72339	63.95	1	0	2.55226e+09	66.9	74.6	88.4
1	2021	106.672	37.74	46.86	41.48	38.4	1.78205e+13	1.63472e+11	3700.31	44177969	9117.68	57.27	522169	79.1828	1.82978	11.5376	9.45502	70.77	1	0	4.11732e+09	65.2	66.1	82.8
2	2013	384.724	39.3	51.92	51.7	41.02	9.57047e+12	5.52025e+11	13080.3	42202935	19297.5	97.98	1.89077e+06	47.4675	0.509867	22.7942	14.7471	59.9	1	0	3.77273e+09	49.6	65.2	67.8
2	2014	462.21	42.65	52.15	52.25	40.24	1.04756e+13	5.2632e+11	12334.8	42669500	19297.5	93.17	1.79795e+06	45.8959	0.572109	22.9368	15.2238	64.7	1	0	3.55335e+09	50.8	66.3	60.8
2	2015	553.408	43.16	54.16	53.79	44.13	1.10616e+13	5.94749e+11	13789.1	43131966	19297.5	48.66	939015	50.5018	0.604293	23.2867	15.8491	68.0431	1	0	3.45614e+09	48.9	66.6	60.8
2	2016	342.247	44.44	54.64	58.69	48.05	1.12333e+13	5.57532e+11	12790.3	43590368	19297.5	43.29	835387	27.8891	0.334536	23.2774	16.6063	70.969	1	0	3.42992e+09	50.1	62.1	60.8
2	2017	525.879	44.15	56.78	60.05	50.27	1.23105e+13	6.43628e+11	14613	44044811	19297.5	50.8	980311	39.0104	0.496611	22.1188	17.8024	74.2949	1	0	3.11123e+09	46.5	62.1	63.3
2	2018	634.229	41.39	51.75	62.47	51.63	1.38949e+13	5.2482e+11	11795.2	44494502	19297.5	65.23	1.25877e+06	43.5594	0.569798	21.9843	19.079	77.7	1	0	3.2638e+09	44.7	68.1	63.5
2	2019	350.663	44.77	53.72	66.53	56.17	1.428e+13	4.47755e+11	9963.67	44938712	19297.5	57	1.09996e+06	40.4463	0.474671	17.3364	19.6515	79.947	1	0	3.23863e+09	46.2	61.6	67.4
2	2020	341.203	45.08	57.18	62.93	56.36	1.46877e+13	3.8554e+11	8496.43	45376763	19297.5	39.68	765724	41.8268	0.555631	16.334	21.2531	85.5144	1	0	2.98692e+09	46.9	52.6	66.2
2	2021	418.632	45.54	57	69.03	56.36	1.78205e+13	4.87227e+11	10636.1	45808747	19297.5	57.27	1.10517e+06	47.1749	0.805087	16.8439	23.1682	87.1507	1	0	3.22221e+09	49.7	63.5	57.4
3	2013	11.5743	32.92	28.52	14.84	52.87	9.57047e+12	1.11215e+10	3833.16	2901385	5947.15	97.98	582702	42.6204	0.486248	19.937	8.37731	41.9	1	0	1.36799e+10	46.7	60.1	67.6
3	2014	15.2959	32.99	28.76	15.85	54.67	1.04756e+13	1.16095e+10	4017.23	2889930	5947.15	93.17	554096	40.953	0.547105	19.8196	9.44262	54.6228	1	0	1.33964e+10	44.6	53.9	68.9
3	2015	15.8113	34.88	29.29	17.65	52.39	1.10616e+13	1.05533e+10	3666.14	2878595	5947.15	48.66	289388	48.2622	0.682543	19.154	9.94648	59.1008	1	0	1.32135e+10	44.1	52.8	68.8
3	2016	16.894	39.03	30.79	20.74	51.88	1.12333e+13	1.05461e+10	3679.95	2865835	5947.15	43.29	257452	40.4788	0.995982	18.5504	10.4392	64.346	1	0	1.34247e+10	43.8	56	67.4
3	2017	24.2489	38.94	30.83	22.75	52.66	1.23105e+13	1.15275e+10	4042	2851923	5947.15	50.8	302115	57.0347	1.13667	17.5676	11.0564	64.7449	1	0	1.55062e+10	50.4	57.3	66.7
3	2018	37.4093	39.04	47.09	25.21	56.07	1.38949e+13	1.24579e+10	4391.92	2836557	5947.15	65.23	387933	61.4061	1.20529	16.849	12.2489	68.2451	1	0	1.53422e+10	52.3	56.2	70.3
3	2019	45.3027	40.08	47.93	27.76	61.16	1.428e+13	1.36193e+10	4828.5	2820602	5947.15	57	338988	60.1545	1.02103	16.0097	13.6745	66.5439	1	0	1.48024e+10	52.2	56.4	70
3	2020	41.4021	39.38	47.54	31.38	64.62	1.46877e+13	1.26417e+10	4505.87	2805608	5947.15	39.68	235983	64.4383	1.33455	15.2387	15.341	76.5077	1	0	9.48564e+09	53.1	50.7	69.2
3	2021	59.715	38.69	48.44	35.18	64.62	1.78205e+13	1.38614e+10	4966.51	2790974	5947.15	57.27	340593	70.6588	1.72408	14.9812	16.7189	78.6123	1	0	9.42835e+09	52.7	59.5	62.6
4	2013	1073.17	73.66	72.08	65.09	84.25	9.57047e+12	1.57633e+12	68156.4	23128129	8956.44	97.98	877552	81.1062	1.7496	44.7824	25.8786	83.4535	1	0	1.5194e+09	69.4	87.6	85.4
4	2014	1414.58	73.65	72.13	65.24	85.23	1.04756e+13	1.46759e+12	62515.3	23475686	8956.44	93.17	834471	72.3845	1.50344	39.1571	27.8488	84	1	0	1.6202e+09	68.9	83.1	85.5
4	2015	1318.87	75.36	74.86	66.58	84.8	1.10616e+13	1.35058e+12	56709	23815995	8956.44	48.66	435820	73.9578	1.48306	35.6839	28.6647	84.5605	1	0	1.5138e+09	67.1	82.7	85.4
4	2016	1271.96	75.37	77.1	67.03	84.02	1.12333e+13	1.20656e+12	49876.7	24190907	8956.44	43.29	387724	71.0801	1.38438	35.0475	30.4765	86.54	1	0	1.67249e+09	67	77.5	85.6
4	2017	1594.14	73.51	77.52	69.61	82.19	1.23105e+13	1.32647e+12	53934.2	24594202	8956.44	50.8	454987	84.5528	1.81169	34.4038	32.2159	86.545	1	0	2.0228e+09	70.3	78.5	80.2
4	2018	1968.35	72.29	79.76	70.71	82.76	1.38949e+13	1.42827e+12	57207	24966643	8956.44	65.23	584228	78.0995	1.64104	32.8273	33.7373	90	1	0	2.2023e+09	68.7	78.7	80
4	2019	2032.61	72.78	80.74	72.02	84.53	1.428e+13	1.39222e+12	54941.1	25340217	8956.44	57	510517	77.9945	1.65276	24.4507	34.7144	93.6099	1	0	2.43371e+09	67.7	78.3	80.8
4	2020	2434.63	72.5	84.18	74.16	85.87	1.46877e+13	1.32694e+12	51722.1	25655289	8956.44	39.68	355391	77.9605	1.58001	21.2524	35.4484	96.3945	1	0	1.09934e+09	70.6	80.6	80.6
4	2021	3165.79	71.99	84.5	76.57	85.87	1.78205e+13	1.5527e+12	60444.5	25688079	8956.44	57.27	512935	78.1097	1.60894	14.4585	35.2816	96.24	1	0	1.73525e+09	71.9	81.9	73.8
5	2013	214.943	67.09	63.73	50.78	77.87	9.57047e+12	4.30191e+11	50731.1	8479823	7468.01	97.98	731716	133.069	4.10822	39.3182	26.3281	80.6188	1	1	5.58949e+10	82.6	95.5	86.2
5	2014	241.225	66.53	63.68	51.64	77.87	1.04756e+13	4.42585e+11	51786.4	8546356	7468.01	93.17	695795	131.633	4.00501	41.1757	27.6033	80.9958	1	1	5.90177e+10	82	94.6	86.4
5	2015	212.729	69.39	63.4	54.94	79.54	1.10616e+13	3.81971e+11	44195.8	8642699	7468.01	48.66	363393	126.793	3.87836	41.7695	28.4122	83.9401	1	1	5.4894e+10	81.4	94.1	86.4
5	2016	229.856	71.95	63.24	55.66	81.23	1.12333e+13	3.95837e+11	45307.6	8736668	7468.01	43.29	323290	122.465	3.79741	40.8311	28.8823	84.3237	1	1	5.80237e+10	80.3	89.4	86.4
5	2017	271.036	71.05	62.87	59.89	77.1	1.23105e+13	4.17261e+11	47429.2	8797566	7468.01	50.8	379375	114.077	3.6999	42.1847	28.5468	87.9356	1	1	6.50407e+10	81	89.3	86.2
5	2018	371.517	71.7	73.88	56.51	78.78	1.38949e+13	4.54991e+11	51466.6	8840521	7468.01	65.23	487138	109.304	3.45992	42.2526	28.5187	87.4791	1	1	6.91735e+10	80.9	89.1	86.2
5	2019	478.77	71.83	72.29	58.44	83.05	1.428e+13	4.44621e+11	50070.4	8879920	7468.01	57	425677	108.35	3.39101	41.9161	28.3662	87.7522	1	1	7.06626e+10	80.9	88.3	87.6
5	2020	393.771	71.6	77.43	65.92	84.5	1.46877e+13	4.35225e+11	48809.2	8916864	7468.01	39.68	296331	109.233	3.28873	42.5103	29.2553	87.5294	1	1	4.92952e+10	82.6	61.6	88.2
5	2021	527.211	71.47	77.53	70.04	84.5	1.78205e+13	4.80368e+11	53637.7	8955797	7468.01	57.27	427693	109.537	3.37658	42.6886	29.0515	92.5292	1	1	4.4736e+10	82.4	87.4	89.8
6	2013	153.914	30.77	50.14	24.28	49.21	9.57047e+12	7.41606e+10	7875.34	9416801	5520.21	97.98	540871	130.596	3.60273	18.2834	17.8083	73	1	0	6.45783e+10	71.8	73.6	86.8
6	2014	214.98	30.75	50.52	23.42	52.2	1.04756e+13	7.52397e+10	7890.84	9535079	5520.21	93.17	514318	130.283	3.64449	18.4302	19.4836	75	1	0	6.86263e+10	72.4	76.3	87.8
6	2015	186.468	31.14	50.37	23.63	54.26	1.10616e+13	5.30762e+10	5500.5	9649341	5520.21	48.66	268614	130.058	3.57854	18.2089	19.2575	77	1	0	5.90743e+10	71.2	78	88
6	2016	162.445	35.88	49	25.42	59.67	1.12333e+13	3.7867e+10	3880.69	9757812	5520.21	43.29	238970	124.7	3.53554	17.0428	18.0796	78.2	1	0	6.14316e+10	71.7	79.4	88
6	2017	237.018	42.32	53.52	26.25	60.51	1.23105e+13	4.08666e+10	4147.2	9854033	5520.21	50.8	280427	118.671	3.52046	16.7633	17.9239	79	1	0	6.7121e+10	72.3	76.9	87
6	2018	242.611	43.42	58.24	28.04	62.45	1.38949e+13	4.71125e+10	4739.8	9939771	5520.21	65.23	360084	112.704	3.23793	16.5615	18.6251	79.8	1	0	7.59069e+10	71.8	75.5	86.9
6	2019	268.322	45.84	57.01	29.74	70.32	1.428e+13	4.81742e+10	4805.75	10024283	5520.21	57	314652	108.669	3.03491	16.3515	18.9882	81.1	1	0	7.66577e+10	72	74.9	86
6	2020	314.908	46.85	68.77	30.43	72.69	1.46877e+13	42693000000	4229.91	10093121	5520.21	39.68	219042	109.023	3.01843	16.069	19.4019	84.6	1	0	6.47579e+10	73.3	27.2	86.4
6	2021	392.349	46.86	67.35	34.8	72.69	1.78205e+13	5.48254e+10	5408.05	10137750	5520.21	57.27	316143	109.823	3.19853	15.944	19.9326	86	1	0	6.96778e+10	73.9	72.6	84
7	2013	183.784	27.68	40.9	36.68	72.32	9.57047e+12	3.25395e+10	25790.7	1261673	3896.4	97.98	381769	49.0476	0.646543	23.1042	23.7824	90	1	0	4130923000	59.7	69.2	77.2
7	2014	177.724	32.28	41.03	36.88	73.45	1.04756e+13	3.33877e+10	25464.8	1311134	3896.4	93.17	363028	54.6991	0.873034	21.7128	21.9331	90.5031	1	0	4297161000	61.3	73.5	77.2
7	2015	171.744	35.36	42.95	39.85	72.25	1.10616e+13	3.10506e+10	22795.4	1362142	3896.4	48.66	189599	55.3875	0.893477	20.5643	18.5767	93.4783	1	0	4443986000	61	74.5	76
7	2016	179.786	38.75	45.19	44.69	71.68	1.12333e+13	3.2235e+10	22867.2	1409661	3896.4	43.29	168675	49.7701	0.773352	19.8533	16.4852	98	1	0	4368290000	60.2	70.3	75.8
7	2017	193.764	39.21	45.97	53.79	73.29	1.23105e+13	3.54738e+10	24349.9	1456834	3896.4	50.8	197937	56.1033	0.899462	19.5157	13.3277	95.8781	1	0	4688439000	63.6	71.5	74.4
7	2018	228.31	40.68	49.45	50.09	74.32	1.38949e+13	3.7802e+10	25415.8	1487340	3896.4	65.23	254162	59.0951	1.03093	18.4714	8.49275	98.6447	1	0	4690704000	64.3	72.3	74.6
7	2019	232.354	40.02	51.08	49.41	75.65	1.428e+13	3.86533e+10	25869.1	1494188	3896.4	57	222095	59.9376	1.03597	18.279	9.43603	99.7015	1	0	3.76148e+09	65.4	69.5	74.6
7	2020	281.502	40.64	60.73	54.02	78.15	1.46877e+13	3.46218e+10	23433.2	1477469	3896.4	39.68	154609	67.4631	1.18904	18.5524	10.2211	99.671	1	0	2620595000	69.3	63	74.6
7	2021	292.361	43.04	61.75	55.27	78.15	1.78205e+13	3.93034e+10	26860.1	1463265	3896.4	57.27	223147	66.3442	1.15603	17.9162	11.4203	100	1	0	3795384000	70.1	80.5	68
8	2013	428.053	21.14	41.56	25.44	22.06	9.57047e+12	1.49991e+11	973.774	154030139	3036.24	97.98	297491	95.4674	2.45011	0.702686	0.990277	6.63	1	0	8.50053e+09	75.5	75.8	82.8
8	2014	551.161	23.28	43.58	30.92	20.94	1.04756e+13	1.72885e+11	1108.51	155961299	3036.24	93.17	282886	92.4577	2.30626	0.62463	1.98329	11.9	1	0	8.57128e+09	75.1	76.3	78.6
8	2015	533.017	23.25	48.02	32.25	23.62	1.10616e+13	1.95079e+11	1236	157830000	3036.24	48.66	147743	87.2526	2.09119	0.547591	3.10013	12.9	1	0	9112500000	73.4	72.5	78.6
8	2016	345.025	26.47	51.76	34.29	25.89	1.12333e+13	2.65236e+11	1659.96	159784568	3036.24	43.29	131439	86.6025	2.16896	0.47951	4.1258	18.1	1	0	1.09976e+10	74.3	71.9	82.6
8	2017	637.285	26.77	56.64	35.75	27.73	1.23105e+13	2.93755e+11	1815.61	161793964	3036.24	50.8	154241	92.8087	2.51047	0.437327	4.51222	19.8	1	0	1.13561e+10	68.5	69.4	82.8
8	2018	1080.14	27.04	57.62	40.39	31.14	1.38949e+13	3.21379e+11	1963.41	163683958	3036.24	65.23	198054	89.9075	2.41993	0.885637	4.91978	23.44	1	0	1.20537e+10	67.7	75.5	83.4
8	2019	803.248	30.48	59.5	39.23	32.32	1.428e+13	3.51238e+11	2122.08	165516222	3036.24	57	173066	87.7943	2.30663	0.875833	4.88502	27.76	1	0	..	66.4	71.4	83.8
8	2020	621.262	29.29	72.31	41.15	34.24	1.46877e+13	3.73902e+11	2233.31	167420951	3036.24	39.68	120478	88.4416	2.3028	0.830271	6.00452	32.87	1	0	..	66.3	66.1	79.4
8	2021	695.587	27.69	72.39	46.87	34.24	1.78205e+13	4.16265e+11	2457.92	169356251	3036.24	57.27	173885	90.3535	2.41832	0.903778	6.57589	38.9174	1	0	..	69.9	76.7	83.6
9	2013	533.402	74.81	53.16	61.86	73.23	9.57047e+12	5.21791e+11	46758	11159407	7970.82	97.98	780981	45.1843	0.624647	41.3077	34.4846	82.1702	1	1	2.99701e+09	52.6	68	54
9	2014	626.17	75.27	53.34	63.31	72.5	1.04756e+13	5.3539e+11	47764.1	11209057	7970.82	93.17	742641	40.2594	0.512779	40.5528	35.8889	85	1	1	3.13275e+09	54.1	70.8	59
9	2015	760.016	76.42	60.65	63.78	73.96	1.10616e+13	4.62336e+11	41008.3	11274196	7970.82	48.66	387860	31.5728	0.337753	39.9057	36.6371	85.0529	1	1	3.23322e+09	53.9	62.2	59
9	2016	617.525	76	66.43	65.61	76.59	1.12333e+13	4.76063e+11	42012.6	11331422	7970.82	43.29	345057	28.6479	0.210312	38.6244	37.7341	86.5165	1	1	3.54062e+09	53.3	52.6	63.6
9	2017	725.582	75.2	67.42	67.37	74.51	1.23105e+13	5.02765e+11	44198.5	11375158	7970.82	50.8	404918	47.6784	0.571172	37.611	38.4644	87.6797	1	1	3.86967e+09	55	53.4	63.6
9	2018	1081.53	74.44	72.32	68.44	75.17	1.38949e+13	5.43299e+11	47545	11427054	7970.82	65.23	519937	48.0557	0.620836	35.8722	39.3319	88.6473	1	1	5.44613e+09	55.1	52.1	61.2
9	2019	855.469	74.79	71.36	70.83	75.96	1.428e+13	5.35866e+11	46641.7	11488980	7970.82	57	454337	45.1401	0.519088	34.1461	39.8825	90.2754	1	1	6.21375e+09	55.6	50.9	63.6
9	2020	811.74	75.11	79.78	72.92	75.97	1.46877e+13	5.25213e+11	45517.9	11538604	7970.82	39.68	316282	53.8007	0.807207	31.4415	40.9473	91.5264	1	1	6.01983e+09	56.4	94.3	63.6
9	2021	1024.01	74.6	79.87	75.55	75.97	1.78205e+13	5.94352e+11	51268.4	11592952	7970.82	57.27	456489	56.1956	0.897023	28.3636	42.3779	92.79	1	1	7.47453e+09	56.5	55.6	63.4
10	2013	29.9068	26.66	28.12	18.83	29.07	9.57047e+12	3.06593e+10	2853.8	10743349	17389.8	97.98	1.70386e+06	131.703	3.86007	8.13881	1.43436	36.99	0	0	1.13793e+11	69.2	91.6	86.8
10	2014	42.401	23.9	28.19	16.6	28.73	1.04756e+13	3.29962e+10	3022.46	10916987	17389.8	93.17	1.62021e+06	130.6	3.86228	8.02521	1.5827	34.6	0	0	1.25407e+11	69.9	89.9	87.8
10	2015	40.6797	21.4	31.53	18.69	30.4	1.10616e+13	3.30002e+10	2975.65	11090085	17389.8	48.66	846190	132.661	3.98584	7.94615	1.63165	37.49	0	0	1.08962e+11	68.8	90.7	88
10	2016	43.2116	19.15	33.8	22.96	26.11	1.12333e+13	3.39411e+10	3013.5	11263015	17389.8	43.29	752807	125.97	3.82825	7.70083	2.55339	39.6975	0	0	1.08879e+11	68.4	85.4	88
10	2017	59.2466	18.08	34.62	25.88	25.51	1.23105e+13	3.75086e+10	3280.01	11435533	17389.8	50.8	883404	121.163	3.78105	7.44268	3.32294	43.8323	0	0	1.17786e+11	67.8	82	87
10	2018	68.1083	19.82	32.56	29.08	25	1.38949e+13	4.02876e+10	3471.01	11606905	17389.8	65.23	1.13434e+06	114.288	3.42005	6.13394	4.34308	44.2861	0	0	1.24298e+11	67.5	80.6	86.9
10	2019	67.1047	20.18	33.96	28.88	31.89	1.428e+13	4.08953e+10	3472.38	11777315	17389.8	57	991221	108.935	3.03941	5.53838	6.34162	47.4748	0	0	1.23614e+11	67.3	78.1	86
10	2020	53.9759	20.76	35.13	28.83	33.86	1.46877e+13	3.66298e+10	3068.81	11936162	17389.8	39.68	690029	109.003	3.05129	5.01067	7.80752	59.9401	0	0	1.20872e+11	68.9	17.2	86.4
10	2021	59.2441	20.75	37.24	30.25	33.86	1.78205e+13	4.04082e+10	3345.2	12079472	17389.8	57.27	995917	108.845	3.09651	4.55327	9.33461	65.9774	0	0	1.37465e+11	70.1	80.1	84
11	2013	2.15499	24.86	25.37	13.76	43.19	9.57047e+12	1.42717e+10	6436.6	2217278	11793	97.98	1.15548e+06	50.9766	0.815668	7.8549	0.973716	30	0	0	1.21395e+09	47.9	55.8	74.3
11	2014	3.16349	24.24	26.01	15.14	42.93	1.04756e+13	1.54701e+10	6844.03	2260376	11793	93.17	1.09875e+06	50.6639	0.797272	7.48707	1.47276	36.7447	0	0	1.19184e+09	48.4	53.4	77.6
11	2015	3.32453	25.97	32.65	14.85	43.7	1.10616e+13	1.35307e+10	5869.74	2305171	11793	48.66	573846	51.3855	0.858227	6.96217	1.59836	37.3121	0	0	1.24339e+09	46.8	53.7	77.6
11	2016	3.01626	29.96	38.78	16.65	43.94	1.12333e+13	1.50826e+10	6411.55	2352416	11793	43.29	510518	45.2038	0.774398	6.04153	2.51048	39.363	0	0	1.24474e+09	47.4	58.8	76.6
11	2017	4.78519	27.53	40.82	18.76	42.19	1.23105e+13	1.61052e+10	6705.34	2401840	11793	50.8	599083	53.5617	0.945258	5.87912	1.35038	41.4138	0	0	1.45495e+09	47.7	58.9	76
11	2018	5.98412	28.17	42.38	20.5	41.34	1.38949e+13	1.70319e+10	6947.82	2451409	11793	65.23	769256	56.6115	0.89322	5.81221	1.63351	58	0	0	1.45881e+09	44.1	59.2	75.5
11	2019	7.22519	28.13	43.03	20.13	44.16	1.428e+13	1.67259e+10	6691.16	2499702	11793	57	672200	54.3708	0.825554	5.70416	1.97204	64.8263	0	0	1.44329e+09	42.3	58.8	70.4
11	2020	8.74344	28.05	49.87	23.16	46.97	1.46877e+13	1.49603e+10	5875.07	2546402	11793	39.68	467945	59.5957	1.13534	5.49807	10.1918	72.748	0	0	4.29677e+08	42.8	54.2	67.8
11	2021	7.6918	28.1	51.61	23.22	46.97	1.78205e+13	1.87371e+10	7238.8	2588423	11793	57.27	675384	60.7002	1.14563	3.62425	7.84339	73.5	0	0	4.5813e+08	42.7	58.4	61.6
12	2013	407.092	45.74	68	64.98	51.73	9.57047e+12	2.47282e+12	12258.6	201721767	17614.3	97.98	1.72585e+06	87.8636	1.64303	22.3269	10.5892	51.04	1	0	8.5366e+08	70.6	69	79.7
12	2014	666.53	46.34	68.42	68.36	49.6	1.04756e+13	2.45604e+12	12071.4	203459650	17614.3	93.17	1.64112e+06	87.408	1.6831	21.6889	11.7804	54.551	1	0	9.84518e+08	72	68.5	82.7
12	2015	564.208	44.34	67.22	67.95	49.95	1.10616e+13	1.80221e+12	8783.21	205188205	17614.3	48.66	857112	86.2933	1.56804	21.2864	12.4191	58.328	1	0	9.12082e+08	69.8	66.8	72.2
12	2016	400.23	42.93	66.48	70.77	49.86	1.12333e+13	1.79569e+12	8680.74	206859578	17614.3	43.29	762523	80.7848	1.53657	20.3055	12.985	60.8725	1	0	8.51266e+08	71.1	66.4	84
12	2017	440.496	44.93	65.03	71.85	49.95	1.23105e+13	2.06351e+12	9896.72	208504960	17614.3	50.8	894806	73.8714	1.41852	19.3644	13.8644	67.4713	1	0	9.41238e+08	70.1	68.8	83.8
12	2018	484.965	45.78	63.53	76.03	51.22	1.38949e+13	1.91693e+12	9121.02	210166592	17614.3	65.23	1.14898e+06	69.3027	1.28687	18.2293	14.8611	70.4343	1	0	9.37837e+08	69.9	69.5	83.9
12	2019	554.949	45.89	64.08	75.83	54.09	1.428e+13	1.87329e+12	8845.32	211782878	17614.3	57	1.00402e+06	68.4365	1.29701	15.9186	15.5381	73.9124	1	0	9.68749e+08	69.5	68.7	83.8
12	2020	510.855	45.66	81.27	76.87	55.21	1.46877e+13	1.47611e+12	6923.7	213196304	17614.3	39.68	698935	70.6205	1.37061	14.3782	17.0475	81.3427	1	0	5.17267e+08	69.6	69.1	82.8
12	2021	489.857	44.99	84.74	82.12	55.21	1.78205e+13	1.64962e+12	7696.79	214326223	17614.3	57.27	1.00877e+06	70.4995	1.3693	13.4008	19.4365	80.69	1	0	5.16967e+08	67.6	68.4	77.4
13	2013	52.1743	39.16	50.55	36.67	51.15	9.57047e+12	5.58442e+10	7686.63	7265115	7364.45	97.98	721569	57.52	0.670923	26.1389	19.1296	53.0615	1	0	3.76306e+10	57.7	53	69.7
13	2014	88.565	41.35	50.57	39.43	49.47	1.04756e+13	5.71596e+10	7912.52	7223938	7364.45	93.17	686146	58.6949	0.730223	24.6465	20.0876	55.49	1	0	3.94979e+10	56.9	53.8	69.3
13	2015	81.1861	42.08	52.56	42.52	51.23	1.10616e+13	5.08281e+10	7081.1	7177991	7364.45	48.66	358354	59.2958	0.732387	22.6409	22.089	56.6563	1	0	3.36747e+10	56.6	53.6	69.6
13	2016	77.5194	46.21	55.23	45.37	56.83	1.12333e+13	5.39875e+10	7574.19	7127822	7364.45	43.29	318807	47.5228	0.518666	20.411	23.428	59.8255	1	0	3.30538e+10	56.5	61.4	69.4
13	2017	44.4955	45.65	55.37	41.76	55.34	1.23105e+13	5.93431e+10	8386.59	7075947	7364.45	50.8	374114	50.2673	0.625749	17.9585	25.015	63.4101	1	0	3.32574e+10	52.9	61.3	69.4
13	2018	62.0616	44.73	62.12	44.2	58.45	1.38949e+13	6.63996e+10	9451.85	7025037	7364.45	65.23	480383	50.462	0.657134	15.7415	26.7505	64.782	1	0	3.40444e+10	51.4	58.6	68.5
13	2019	56.0121	46.74	61.7	46.61	62.75	1.428e+13	6.89119e+10	9878.77	6975761	7364.45	57	419773	49.2536	0.635757	13.8299	28.5681	67.947	1	0	3.30331e+10	51.9	57.9	69
13	2020	49.0106	47.44	62.28	48.47	64.7	1.46877e+13	7.04044e+10	10153.5	6934015	7364.45	39.68	292221	56.8866	0.885651	12.5052	30.3053	70.1625	1	0	2.75139e+10	53.7	54.6	67.8
13	2021	72.5488	46.45	63.95	57.87	64.7	1.78205e+13	8.40614e+10	12222.2	6877743	7364.45	57.27	421762	59.0301	1.00699	11.4385	32.7334	75.2714	1	0	3.14818e+10	53.4	58	64.6
14	2013	68.939	24.48	27.56	14.79	26.27	9.57047e+12	3.37286e+10	1559.14	21632850	11002.3	97.98	1.078e+06	62.5499	1.22832	3.69353	0.0781219	10	1	0	7808700000	65	73.6	86.8
14	2014	88.8306	30.19	34	16.16	24.68	1.04756e+13	3.63865e+10	1631.71	22299585	11002.3	93.17	1.02508e+06	60.1191	1.18964	5.18498	0.0754767	16.2149	1	0	9024080000	65.7	73.5	87.8
14	2015	81.9777	33.08	35.18	15.9	28.11	1.10616e+13	3.22102e+10	1399.68	23012646	11002.3	48.66	535370	64.351	1.2869	4.56393	0.0888511	18.3	1	0	8173920000	66.8	68.5	88
14	2016	79.8122	32.07	38.1	17.95	26.86	1.12333e+13	3.38143e+10	1426.07	23711630	11002.3	43.29	476288	59.6126	1.22556	4.43273	1.53841	20.6	1	0	8949970000	65.9	66.9	88
14	2017	83.071	33.2	41.73	19.82	28.98	1.23105e+13	3.60985e+10	1479.86	24393181	11002.3	50.8	558915	73.8614	1.57053	3.63119	1.56748	23.203	1	0	9374990000	67.9	66.7	87
14	2018	105.15	33.06	44.77	21.61	31.92	1.38949e+13	3.99738e+10	1594.06	25076747	11002.3	65.23	717677	70.4626	1.45781	3.59797	1.57841	29.7	1	0	10799760000	68.3	64.3	86.9
14	2019	106.579	34.78	45.97	24.08	33.28	1.428e+13	3.9671e+10	1538.69	25782341	11002.3	57	627129	69.9881	1.52543	3.3217	1.55505	36.5392	1	0	11449240000	69	62.7	86
14	2020	103.013	35.16	47.37	23.2	34.08	1.46877e+13	4.07732e+10	1539.13	26491087	11002.3	39.68	436570	71.6789	1.59885	3.64039	2.72763	45.5292	1	0	8380370000	70.2	66.1	86.4
14	2021	122.358	34.03	47.48	27.09	34.08	1.78205e+13	4.53383e+10	1666.93	27198628	11002.3	57.27	630099	72.7428	1.63187	3.1881	2.13097	45.6022	1	0	10843170000	70.4	62.9	84
15	2013	683.418	68.9	69.62	69.91	82.59	9.57047e+12	1.8466e+12	52635.2	35082954	10598.3	97.98	1.03842e+06	32.915	0.379933	48.2579	34.4928	85.8	1	0	1.94639e+09	52.3	46.8	54.9
15	2014	843.66	70.19	69.74	70.59	81.72	1.04756e+13	1.80575e+12	50956	35437435	10598.3	93.17	987445	29.8791	0.277668	46.3318	35.4982	87.12	1	0	2.03108e+09	52.6	45	61.2
15	2015	753.638	71.06	70.11	71.98	82.52	1.10616e+13	1.55651e+12	43596.1	35702908	10598.3	48.66	515714	35.8578	0.422192	43.6925	36.7047	90	1	0	1.51655e+09	51.9	41.6	59.6
15	2016	811.774	70.68	70.75	74.13	81.78	1.12333e+13	1.52799e+12	42315.6	36109487	10598.3	43.29	458801	35.0885	0.499763	41.9663	37.0678	91.16	1	0	1.65692e+09	54.2	46.9	61.6
15	2017	833.065	71.68	72.26	75.08	80.6	1.23105e+13	1.64927e+12	45129.4	36545236	10598.3	50.8	538395	52.012	1.00669	39.5822	38.0907	92.7014	1	0	1.94517e+09	51.8	44.3	53.4
15	2018	1079.15	72.66	76.94	77.05	78.88	1.38949e+13	1.7253e+12	46547.8	37065084	10598.3	65.23	691328	52.018	1.04829	37.3752	39.005	94.64	1	0	2.11675e+09	51.9	44	53.4
15	2019	1036.26	74.45	77.53	78.09	79.69	1.428e+13	1.74373e+12	46374.2	37601230	10598.3	57	604104	52.8607	1.03794	36.2342	40.3548	91.9129	1	0	2.20521e+09	52.4	44.4	53.4
15	2020	1117.82	75.28	82.65	82.24	80.06	1.46877e+13	1.6476e+12	43349.7	38007166	10598.3	39.68	420541	61.6433	1.31067	35.2084	41.0999	92.3	1	0	1.70868e+09	53.6	88.3	59.6
15	2021	1326.79	74.69	82.89	84.97	80.06	1.78205e+13	2.00149e+12	52358.6	38226498	10598.3	57.27	606966	67.8809	1.54458	30.2477	42.0697	92.834	1	0	1.44287e+09	53.3667	43.9	55.2
16	2013	289.629	46.44	47.44	49.48	64.67	9.57047e+12	2.77239e+11	15833.3	17509925	19079.9	97.98	1.86945e+06	129.029	3.71802	19.1162	13.1078	58	1	0	9.36256e+10	79.4	91.7	88.2
16	2014	357.833	47.1	47.76	48.23	65.28	1.04756e+13	2.59405e+11	14666.3	17687108	19079.9	93.17	1.77767e+06	127.826	3.68495	19.3799	14.0765	61.11	1	0	9.28352e+10	80.2	89.3	88.3
16	2015	462.601	49.39	50.75	48.81	65.31	1.10616e+13	2.42497e+11	13569.9	17870124	19079.9	48.66	928427	123.023	3.44634	19.2829	15.2178	76.6296	1	0	8.50074e+10	79.1	89	88.4
16	2016	500.275	47.68	52.66	56.77	63.49	1.12333e+13	2.49299e+11	13785.7	18083879	19079.9	43.29	825968	117.123	3.2112	18.6632	16.0617	83.5586	1	0	8.74787e+10	78	81.8	87
16	2017	560.348	48.3	52.95	59.71	60.89	1.23105e+13	2.76365e+11	15045.5	18368577	19079.9	50.8	969258	109.619	3.20237	17.4224	16.6719	82.3275	1	0	9.47532e+10	78.5	81.9	88.4
16	2018	681.626	48.45	57.16	58.3	64.11	1.38949e+13	2.95403e+11	15795.7	18701450	19079.9	65.23	1.24458e+06	103.652	2.89699	16.0265	17.3831	84.9	1	0	1.05333e+11	77.7	81.8	88.1
16	2019	691.68	49.42	56.69	59.19	69.04	1.428e+13	2.78493e+11	14627.1	19039485	19079.9	57	1.08755e+06	103.079	2.83754	14.4451	18.0134	85.0176	1	0	1.15259e+11	77.7	81.9	86.8
16	2020	713.048	49.73	64.9	59.64	71.27	1.46877e+13	2.54096e+11	13165.4	19300315	19079.9	39.68	757090	102.596	2.6673	13.3052	19.5014	86.371	1	0	9.96085e+10	78.2	50.9	87
16	2021	894.956	49.19	65.11	65.15	71.27	1.78205e+13	3.16714e+11	16247.4	19493184	19079.9	57.27	1.0927e+06	100.772	2.65273	12.8813	21.9724	90.1934	1	0	1.11163e+11	77.8667	81.4	88.8
17	2013	313.185	38.29	56.94	46.31	52.74	9.57047e+12	3.82094e+11	8263.64	46237930	14937.5	97.98	1.46357e+06	111.179	2.63035	15.445	9.81363	51.7	1	1	1.10869e+10	79	70.5	82
17	2014	383.65	41.38	57.64	45.24	52.6	1.04756e+13	3.81241e+11	8167.47	46677947	14937.5	93.17	1.39173e+06	110.432	2.5939	15.384	10.773	52.57	1	1	9.7446e+09	78.7	69.3	82
17	2015	338.128	41.14	57.68	46.27	56.44	1.10616e+13	2.93492e+11	6228.65	47119728	14937.5	48.66	726858	110.821	2.60019	15.0876	11.7271	55.905	1	1	8.55738e+09	78.5	69.3	82
17	2016	348.069	41.34	58.01	48.41	56.5	1.12333e+13	2.8272e+11	5936.26	47625955	14937.5	43.29	646644	104.806	2.5232	14.9414	12.4154	58.1365	1	1	8.60029e+09	77.7	72.1	86.4
17	2017	419.969	42.87	58.22	53.9	52.55	1.23105e+13	3.11867e+11	6449.97	48351671	14937.5	50.8	758824	93.3273	2.22233	14.4517	13.0937	62.2599	1	1	9.19356e+09	76.5	72.3	86.4
17	2018	439.831	42.39	60.56	57.88	55.21	1.38949e+13	3.34198e+11	6782.04	49276961	14937.5	65.23	974372	86.9655	1.98703	14.1518	13.5531	64.1264	1	1	9.2257e+09	75.2	72.4	88.7
17	2019	438.242	42.38	59.58	60	57.01	1.428e+13	3.23032e+11	6436.51	50187406	14937.5	57	851436	87.2886	2.07199	13.9722	13.8478	65.0069	1	1	8.46239e+09	75.4	76.6	88.8
17	2020	493.805	43.94	62.52	61.44	58.25	1.46877e+13	2.70151e+11	5304.29	50930662	14937.5	39.68	592719	90.7572	2.17011	14.2312	15.2458	70.85	1	1	5.55446e+09	76.8	80.8	89
17	2021	576.741	42.23	63.75	64.96	58.25	1.78205e+13	3.18512e+11	6182.71	51516562	14937.5	57.27	855469	80.2187	1.74093	14.6892	16.3718	73.0284	1	1	5.97291e+09	75.2	75.1	83
18	2013	24.0858	40.14	46.63	39.39	52.1	9.57047e+12	5.09497e+10	10633.3	4791535	9563.89	97.98	937070	82.0951	1.65025	20.2119	10.1196	45.96	1	0	8.28449e+09	69.6	90.2	72.2
18	2014	33.5599	42.98	46.81	39.26	55.28	1.04756e+13	5.20164e+10	10737.7	4844288	9563.89	93.17	891068	79.9512	1.62847	18.1908	10.6587	53	1	0	8.52773e+09	70.7	85.2	78.8
18	2015	41.5821	43.63	47.12	46.94	56.54	1.10616e+13	5.64419e+10	11530	4895242	9563.89	48.66	465379	83.7904	1.72121	17.5582	11.4122	59.763	1	0	8.43442e+09	71.7	81.5	81.2
18	2016	46.9839	43.34	47.75	42.06	57.95	1.12333e+13	5.8847e+10	11899.8	4945205	9563.89	43.29	414021	77.9536	1.60573	16.9527	12.9234	65.8804	1	0	8.7056e+09	70.8	78.2	81
18	2017	52.7762	42.06	47.89	43.52	57.6	1.23105e+13	6.0516e+10	12118.1	4993842	9563.89	50.8	485846	85.3653	1.8653	16.2929	14.8992	71.5817	1	0	9.53602e+09	69.7	77.1	81.6
18	2018	71.1602	43.55	42.18	46.39	59.46	1.38949e+13	6.24202e+10	12383.1	5040734	9563.89	65.23	623853	82.7587	1.8051	15.2326	16.5608	73.4797	1	0	1.0731e+10	68.9	78.6	81.6
18	2019	74.5478	43.02	42.58	48.57	61.15	1.428e+13	6.44177e+10	12669.3	5084532	9563.89	57	545142	79.7013	1.60081	12.5931	17.7939	81.2026	1	0	1.06684e+10	67.3	71.4	76
18	2020	83.958	41.75	60.81	55.19	62.64	1.46877e+13	6.23956e+10	12179.3	5123105	9563.89	39.68	379495	80.7247	1.64663	10.9286	19.3774	80.5302	1	0	5.91467e+09	69.2	77	81.2
18	2021	87.9159	41.33	62.63	52.48	62.64	1.78205e+13	6.46165e+10	12537.3	5153957	9563.89	57.27	547724	80.492	1.67997	9.7753	20.5428	82.75	1	0	8.08061e+09	68.1	71	77
19	2013	15.3303	18.61	33.11	11.94	18.59	9.57047e+12	4.27602e+10	1903.05	22469268	12145.1	97.98	1.18997e+06	63.0358	0.904615	1.21119	0.25048	6.6	1	1	6.94917e+09	67	58.3	85.1
19	2014	27.6777	27.64	34.49	12.82	20.82	1.04756e+13	4.8843e+10	2124.02	22995555	12145.1	93.17	1.13156e+06	61.3452	0.875385	1.05535	0.551659	10	1	1	7.10612e+09	66.9	64.9	83.8
19	2015	29.3842	32.23	36.92	13.79	26.63	1.10616e+13	4.5815e+10	1941.58	23596741	12145.1	48.66	590980	63.573	0.912996	1.17494	0.464924	16.7	1	1	7.6936e+09	67.2	64.5	83.8
19	2016	25.0684	28.75	39.87	14.83	28.03	1.12333e+13	4.84078e+10	1999.2	24213622	12145.1	43.29	525761	62.6617	0.95979	1.19399	0.563237	41.2078	1	1	8.53713e+09	67.4	68.6	81.6
19	2017	40.9735	29.34	43.66	17.68	28.02	1.23105e+13	5.25123e+10	2113.34	24848016	12145.1	50.8	616970	66.5285	1.15451	1.22972	0.574794	43.8399	1	1	8.59767e+09	65	68.1	84.7
19	2018	39.1777	25.96	50.3	19.26	28.76	1.38949e+13	5.85225e+10	2295.54	25493988	12145.1	65.23	792224	63.3194	1.13212	1.18615	0.690037	37.5465	1	1	9.75081e+09	65.6	68.3	84.7
19	2019	42.8484	28.64	48.24	19.56	36.23	1.428e+13	5.98985e+10	2290.79	26147551	12145.1	57	692270	61.9459	1.03608	1.03919	0.828846	36.289	1	1	1.09062e+10	65.3	67.2	81.4
19	2020	49.964	28.75	57.55	19.46	41.6	1.46877e+13	6.29828e+10	2349.07	26811790	12145.1	39.68	481917	66.551	1.16708	0.983843	0.974832	41.3736	1	1	7.92872e+09	65.8	88.4	81.4
19	2021	62.4582	28.81	58.31	20.31	41.6	1.78205e+13	7.18111e+10	2613.38	27478249	12145.1	57.27	695549	66.6432	1.1562	0.965793	1.2193	45.4255	1	1	9.1637e+09	64.2	66.2	75
20	2013	21.6237	43.71	48.89	34.31	56.12	9.57047e+12	5.93631e+10	13949.1	4255689	7632.34	97.98	747817	32.3258	0.294644	38.7171	22.1572	66.7476	1	0	9.35278e+08	70.9	65.8	86.8
20	2014	21.2815	43.09	48.89	34.27	54.57	1.04756e+13	5.92145e+10	13971	4238389	7632.34	93.17	711105	35.3791	0.359966	36.6244	22.9807	68.57	1	0	9.04123e+08	57.7	55.1	71.4
20	2015	20.4401	43.58	50.22	35.57	56.93	1.10616e+13	5.07421e+10	12071.1	4203604	7632.34	48.66	371390	47.1752	0.550102	34.702	23.1788	69.845	1	0	7.66165e+08	58.5	65.4	71.4
20	2016	18.1584	41.14	52.84	36.88	59.86	1.12333e+13	5.2391e+10	12550.7	4174349	7632.34	43.29	330404	51.1331	0.640367	33.9977	24.7125	72.6973	1	0	9.1395e+08	60	62.2	71.8
20	2017	41.114	39.53	55.76	38.78	56.26	1.23105e+13	5.59375e+10	13562.1	4124531	7632.34	50.8	387723	66.713	1.00715	33.4255	26.1393	67.0962	1	0	9.7339e+08	63	62.1	72.3
20	2018	55.5995	39.38	67.12	40.55	55.55	1.38949e+13	6.13305e+10	15003.1	4087843	7632.34	65.23	497858	63.3122	0.955489	32.5842	27.1024	75.2946	1	0	1.16675e+09	62	62.1	73.7
20	2019	51.7001	38.71	66.03	44.72	57.44	1.428e+13	6.13293e+10	15086.2	4065253	7632.34	57	435043	72.3767	1.32591	32.294	27.9623	79.0798	1	0	1.16221e+09	62.4	61	73.6
20	2020	56.8394	39.06	71.42	50.87	59.38	1.46877e+13	5.76249e+10	14236.5	4047680	7632.34	39.68	302851	76.7183	1.51632	31.7152	25.1649	78.3209	1	0	7.31741e+08	59.7	82.5	69.4
20	2021	62.3458	38.09	71.73	50.61	59.38	1.78205e+13	6.88437e+10	17747.8	3879000	7632.34	57.27	437104	77.4838	1.41796	31.2537	25.824	81.254	1	0	9.10216e+08	61.7	60.8	73.8
21	2013	236.564	45.94	34.09	40.28	57.77	9.57047e+12	2.39597e+10	27797.5	1166968	7076.43	97.98	693348	78.3274	1.43262	40.6886	26.7127	65.4548	1	0	1.16311e+10	54.1	43.3	70.3
21	2014	503.992	50.04	34.26	40.25	55.66	1.04756e+13	2.32259e+10	27244.3	1176995	7076.43	93.17	659311	79.5837	1.43319	38.71	28.7616	69.33	1	0	1.24643e+10	60.4	61.4	87.4
21	2015	318.983	49.45	39.1	39.6	57.01	1.10616e+13	1.99093e+10	23487.2	1187280	7076.43	48.66	344339	75.1246	1.3975	38.1595	30.725	71.7157	1	0	1.16843e+10	61.5	55.8	87.2
21	2016	319.704	43.04	44.09	49.91	56.27	1.12333e+13	2.10465e+10	24715.1	1197881	7076.43	43.29	306339	85.7811	1.78743	37.5027	32.5787	75.9002	1	0	1.3054e+10	59.1	60.3	87.4
21	2017	272.77	45.14	47.48	51.81	61.48	1.23105e+13	2.29466e+10	26697	1208523	7076.43	50.8	359483	81.7223	1.67314	36.7092	34.215	80.7432	1	0	1.47868e+10	59.4	58.2	87.4
21	2018	353.679	45.89	54.6	52.59	65.97	1.38949e+13	2.55973e+10	29419.9	1218831	7076.43	65.23	461595	80.4562	1.66368	35.5702	35.8108	84.4336	1	0	1.6273e+10	61	58.9	87.4
21	2019	335.975	45.99	56.96	55.84	68.56	1.428e+13	2.59452e+10	29417.9	1228836	7076.43	57	403356	83.9413	1.91358	36.4768	36.7753	86.0636	1	0	1.71589e+10	61.4	60.7	86
21	2020	365.513	48.04	66.27	56.47	71.23	1.46877e+13	2.50083e+10	28036	1237537	7076.43	39.68	280793	83.7459	1.94955	35.072	37.3964	90.8019	1	0	1.02709e+10	62.2	34.7	86.4
21	2021	410.79	47.71	66.79	64.82	71.23	1.78205e+13	2.84081e+10	31552	1244188	7076.43	57.27	405267	102.972	2.28407	34.2997	38.3755	90.7595	1	0	1.68813e+10	63.6	56.2	84
22	2013	225.253	52.92	50.44	46.58	57.9	9.57047e+12	2.11686e+11	20133.2	10514272	7462.24	97.98	731150	91.4498	1.80132	19.0308	27.164	74.1104	1	0	1.10677e+10	61.3	63	87.5
22	2014	267.687	53.95	50.66	47.01	56.94	1.04756e+13	2.09359e+11	19890.9	10525347	7462.24	93.17	695257	93.0274	1.93397	19.0346	28.4755	74.2317	1	0	1.17175e+10	67.6	79.7	82.8
22	2015	300.155	55.32	54.35	50.09	59.98	1.10616e+13	1.88033e+11	17829.7	10546059	7462.24	48.66	363113	85.4261	1.80664	18.117	27.9996	75.6688	1	0	1.07094e+10	67.9	79.5	88
22	2016	272.289	55.34	57.76	49.53	62.88	1.12333e+13	1.96272e+11	18575.2	10566332	7462.24	43.29	323040	78.8195	1.61676	16.7046	29.1612	76.4812	1	0	1.19073e+10	68.7	74.5	88
22	2017	324.93	56.58	59.82	52.36	63.04	1.23105e+13	2.18629e+11	20636.2	10594438	7462.24	50.8	379082	77.15	1.62681	15.5735	29.8737	78.7192	1	0	1.38513e+10	67.9	75.8	87
22	2018	444.612	57.36	59.54	53.83	64.68	1.38949e+13	2.49001e+11	23424.5	10629928	7462.24	65.23	486762	75.3369	1.57134	14.3522	30.5929	80.6882	1	0	1.47574e+10	67.8	77	86.9
22	2019	458.628	58.55	61.03	57.22	68.01	1.428e+13	2.52548e+11	23664.8	10671870	7462.24	57	425348	74.3642	1.50342	14.1804	35.4907	80.8669	1	0	1.63826e+10	68.1	76.9	86
22	2020	488.018	58.12	68.48	61.06	70.49	1.46877e+13	2.45975e+11	22992.9	10697858	7462.24	39.68	296102	77.238	1.60888	12.679	36.5155	81.3389	1	0	1.70038e+10	70.1	58.6	86.4
22	2021	578.791	58.24	68.32	66.29	70.49	1.78205e+13	2.81791e+11	26822.5	10505772	7462.24	57.27	427363	99.8728	2.31911	12.3918	37.5696	82.6706	1	0	2.03264e+10	71.4	76.1	84
23	2013	519.922	65.95	58.08	58.68	82.37	9.57047e+12	3.43584e+11	61191.2	5614932	7208.36	97.98	706275	102.332	2.42955	37.234	40.3955	94.6297	1	0	2.3983e+10	69	80.7	81.8
23	2014	612.061	68.05	58.19	62	80.94	1.04756e+13	3.52994e+11	62549	5643475	7208.36	93.17	671603	106.737	2.54963	33.1361	41.4423	95.99	1	0	2.50719e+10	72.2	70.1	87.8
23	2015	561.902	69.48	58.75	61.54	83.23	1.10616e+13	3.02673e+11	53254.9	5683483	7208.36	48.66	350759	99.7817	2.46212	26.7659	42.3573	96.3305	1	0	2.32774e+10	72.5	68.2	88
23	2016	586.482	70.69	60.78	60.56	84.65	1.12333e+13	3.13116e+11	54664	5728010	7208.36	43.29	312050	97.873	2.53051	24.4485	43.1306	96.9678	1	0	2.43594e+10	73.2	66.6	88
23	2017	616.43	70.55	61.82	61.71	85.19	1.23105e+13	3.32121e+11	57610.1	5764980	7208.36	50.8	366184	94.5591	2.44174	19.1554	43.7815	97.0994	1	0	2.7389e+10	73.3	67.2	87
23	2018	725.261	71.09	71.99	67.04	86.83	1.38949e+13	3.56841e+11	61591.9	5793636	7208.36	65.23	470201	91.8894	2.29042	19.455	43.9751	97.3192	1	0	3.06046e+10	74.2	72.5	86.9
23	2019	877.314	72.48	71.76	66.6	89.88	1.428e+13	3.46499e+11	59593	5814422	7208.36	57	410876	93.0827	2.32422	17.3144	43.764	98.0464	1	0	3.04404e+10	73.7	72.4	86
23	2020	805.762	72.8	74.11	69.01	91.35	1.46877e+13	3.55222e+11	60915.4	5831404	7208.36	39.68	286028	86.4022	2.05046	12.607	44.4635	96.5491	1	0	2.60648e+10	74.8	52.7	86.4
23	2021	829.888	72.74	74.17	72.91	91.35	1.78205e+13	3.98303e+11	68007.8	5856733	7208.36	57.27	412823	63.4047	0.936959	12.2101	44.6489	98.8659	1	0	2.98488e+10	73.8	68.8	84
24	2013	20.1323	19.53	31.29	23.87	45.57	9.57047e+12	6.26822e+10	6171.3	68819	13500.2	97.98	1.32275e+06	161.31	5.96706	11.5294	5.18561	45.9	1	0	7.15223e+10	76.1	98.4	86.8
24	2014	26.3562	22.51	31.4	24.72	43.75	1.04756e+13	6.718e+10	6533.67	69371	13500.2	93.17	1.25781e+06	163.627	6.18654	11.9247	5.83534	49.58	1	0	7.34231e+10	76.1	98.1	87.8
24	2015	28.6665	22.95	33.56	26.36	45.61	1.10616e+13	7.11648e+10	6838.94	70007	13500.2	48.66	656918	159.844	6.00801	12.5407	6.59349	54.2158	1	0	6.44133e+10	76.3	97.4	88
24	2016	29.3198	25.58	35.11	30.18	45.11	1.12333e+13	7.57046e+10	7191.07	70075	13500.2	43.29	584422	153.792	5.84328	12.7768	7.23105	63.8709	1	0	6.34658e+10	75.3	95.4	88
24	2017	34.5048	24.17	37.58	35.63	42.32	1.23105e+13	7.9998e+10	7513.5	70403	13500.2	50.8	685808	141.151	5.4738	12.4901	7.70695	67.5712	1	0	7.20987e+10	75.1	93.9	87
24	2018	52.2348	24.19	48.85	34.42	46.76	1.38949e+13	8.55554e+10	7947.16	70823	13500.2	65.23	880615	132.202	4.86848	11.873	7.99427	74.822	1	0	8.24329e+10	76.6	92.5	86.9
24	2019	59.1293	27.89	48.06	44.59	52.5	1.428e+13	8.89414e+10	8173.34	71428	13500.2	57	769509	128.061	4.55623	11.1293	8.54524	79.7155	1	0	8.3614e+10	76.7	90.7	86
24	2020	54.634	26.83	61.44	38.87	55.22	1.46877e+13	7.88447e+10	7167.91	71995	13500.2	39.68	535686	124.415	4.20944	10.5048	9.38081	82.1983	1	0	7.59512e+10	78.3	19.7	86.4
24	2021	55.2152	26.12	62.77	43.05	55.22	1.78205e+13	9.42434e+10	8476.75	72412	13500.2	57.27	773154	121.069	3.92393	10.3857	9.75833	85.243	1	0	9.53004e+10	77.8	88.8	84
25	2013	65.4836	36.46	44.02	25.31	44.99	9.57047e+12	95129659000	6050.35	15722989	15364.4	97.98	1.5054e+06	47.8075	0.515046	15.231	6.73188	40.2791	1	0	6411900000	59.7	53.7	77.8
25	2014	82.5279	37.27	44.38	26.7	46.54	1.04756e+13	101726331000	6374.63	15957994	15364.4	93.17	1.4315e+06	51.872	0.608515	15.3007	8.26938	45.5904	1	0	7053700000	61.3	56.1	77.8
25	2015	83.3518	39.24	45.89	27.87	47.73	1.10616e+13	99290381000	6130.59	16195902	15364.4	48.66	747632	55.9569	0.685119	15.5142	9.18499	48.9404	1	0	7541800000	61	53.5	77.8
25	2016	82.2244	35.59	47.85	31.06	47.65	1.12333e+13	99937696000	6079.09	16439585	15364.4	43.29	665125	51.9564	0.629284	14.9129	9.79092	54.0629	1	0	8309200000	61	56.6	77.2
25	2017	104.147	34.53	49.52	32.65	44.18	1.23105e+13	104295862000	6246.4	16696944	15364.4	50.8	780512	64.7916	0.958047	14.4649	10.6523	55.8	1	0	8856800000	62.9	52.8	77
25	2018	122.683	37.08	45.16	33.89	45.51	1.38949e+13	107562008000	6321.35	17015672	15364.4	65.23	1.00222e+06	63.3978	0.957485	13.873	11.4812	57.5	1	0	9413600000	61.6	53.2	72.4
25	2019	133.295	34.54	44.35	39.49	48.48	1.428e+13	108108009000	6233.26	17343740	15364.4	57	875771	61.9412	0.978779	12.6607	12.0646	59.2	1	0	9316500000	61	51.9	75.8
25	2020	125.566	37.75	43.05	42.65	50.61	1.46877e+13	99291124000	5645.2	17588595	15364.4	39.68	609660	68.0285	1.24325	11.7294	13.482	70.7	1	0	4587500000	60.9	90.5	76.6
25	2021	167.824	36.5	41.77	41.04	50.61	1.78205e+13	106165866000	5965.13	17797737	15364.4	57.27	879920	67.2564	1.18495	10.3758	13.7104	76.2029	1	0	8114300000	62.1	56.4	69.4
26	2013	229.692	26.12	56.94	35.79	41.65	9.57047e+12	2.88434e+11	3088.89	93377890	7551.42	97.98	739888	43.1592	0.431028	7.30461	2.86606	29.4	1	0	2.04737e+09	46.9	51.5	68.1
26	2014	290.272	23.58	57.16	35.99	38.57	1.04756e+13	3.05595e+11	3196.86	95592324	7551.42	93.17	703566	46.1268	0.494051	6.60714	3.20934	33.8946	1	0	2.35229e+09	48	52.8	71.8
26	2015	317.562	26.43	63.96	43.99	37.31	1.10616e+13	3.29367e+11	3370.38	97723799	7551.42	48.66	367452	36.975	0.336409	6.38036	3.91554	37.8194	1	0	2.39731e+09	49.2	51.4	71.4
26	2016	297.998	27.11	68.17	44.23	35.87	1.12333e+13	3.32442e+11	3331.61	99784030	7551.42	43.29	326901	37.3973	0.320897	6.13149	4.47884	41.2481	1	0	2.67552e+09	48.6	55.5	71.4
26	2017	323.79	30.85	70.56	44.02	36.35	1.23105e+13	2.48363e+11	2439.97	101789386	7551.42	50.8	383612	43.3169	0.514009	6.48874	5.14186	44.9502	1	0	2.97912e+09	49.3	55.4	69.7
26	2018	383.364	32.05	71.44	47.2	39.23	1.38949e+13	2.62589e+11	2531.2	103740765	7551.42	65.23	492579	40.9029	0.509608	7.58167	6.38555	46.9243	1	0	3.24895e+09	48.5	55.6	68.8
26	2019	429.041	33.72	72.76	47.24	45.36	1.428e+13	3.18679e+11	3017.26	105618671	7551.42	57	430431	42.7281	0.548405	8.2944	7.17027	57.2829	1	0	3.25194e+09	46.9	54.1	66.4
26	2020	403.474	35.32	80.71	51.9	49.31	1.46877e+13	3.83818e+11	3571.56	107465134	7551.42	39.68	299640	47.868	0.825404	9.17352	8.68664	71.9142	1	0	1.80864e+09	51.3	57.9	66
26	2021	489.22	33.8	80.81	55.79	49.31	1.78205e+13	4.24672e+11	3886.72	109262178	7551.42	57.27	432470	52.4821	1.00566	10.0958	9.91731	72.06	1	0	2.08591e+09	52.4	50.4	59.8
27	2013	13.4613	20.93	34	21.75	38.46	9.57047e+12	21990960000	3555.16	6185642	13507.9	97.98	1.3235e+06	47.0471	0.707493	15.5285	4.5982	23.1093	1	0	18261500000	54.8	63.3	73.8
27	2014	15.6732	28.27	34.54	21.98	41	1.04756e+13	22593470000	3638.52	6209526	13507.9	93.17	1.25853e+06	37.2126	0.585559	15.3598	5.1359	24.7617	1	0	21897600000	52.9	62.7	71.4
27	2015	16.6006	26.19	35.19	24.03	42.66	1.10616e+13	23438240000	3761.51	6231066	13507.9	48.66	657292	39.3089	0.482598	15.1542	5.66518	26.8026	1	0	18538500000	55.2	65.4	70
27	2016	19.1276	20.12	35.98	27.78	38.07	1.12333e+13	24191430000	3870.31	6250510	13507.9	43.29	584755	37.2615	0.463746	15.0577	6.3244	28.9971	1	0	13606000000	56	68.3	70.6
27	2017	20.7491	18.9	36.27	29.44	35.42	1.23105e+13	24979190000	3986.05	6266654	13507.9	50.8	686199	50.5871	0.722806	14.8155	7.20102	33.8207	1	0	19535300000	52.6	66.8	70.2
27	2018	25.8591	21.1	34.46	30.18	36.78	1.38949e+13	26020850000	4145.86	6276342	13507.9	65.23	881118	56.2477	0.880797	14.7065	7.84318	43.8	1	0	23573700000	53.4	71.5	70.9
27	2019	27.2551	21.32	33.12	34.36	38.1	1.428e+13	26881140000	4280.29	6280217	13507.9	57	769948	57.0693	0.958593	14.2293	8.36098	50.4912	1	0	25050500000	52.5	65.9	71.8
27	2020	29.3969	19.78	33.11	34.41	39.29	1.46877e+13	24930080000	3961.73	6292731	13507.9	39.68	535992	59.4523	1.06692	14.2069	9.31233	54.6014	1	0	15052700000	54	69.9	70.2
27	2021	32.1769	18.41	34.23	41.01	39.29	1.78205e+13	29451240000	4664.31	6314167	13507.9	57.27	773595	62.4939	1.11076	13.5582	9.71471	62.8803	1	0	21897095000	55.7	62.7	67
28	2013	22.842	53.41	56.66	33.93	79.46	9.57047e+12	2.51158e+10	19056	1317997	6372.09	97.98	624337	67.6569	1.13515	32.3593	27.3864	80.0043	1	0	2.14186e+09	66.7	61.8	79
28	2014	29.7337	54.35	56.8	35.96	81.35	1.04756e+13	2.66341e+10	20261.1	1314545	6372.09	93.17	593688	62.4475	0.967397	30.9837	28.2238	84.2415	1	0	2.32578e+09	66.2	59.6	79
28	2015	27.8003	57.64	58.97	35.69	84.69	1.10616e+13	2.28908e+10	17402	1315407	6372.09	48.66	310066	69.1597	1.21559	29.4835	29.6865	88.4097	1	0	2.47708e+09	65.7	53.3	85.2
28	2016	37.5109	56.79	61.76	38.31	86.34	1.12333e+13	2.40728e+10	18295.3	1315790	6372.09	43.29	275848	61.5857	1.07544	28.1618	31.4971	87.2402	1	0	2.54888e+09	65.1	56	85.8
28	2017	36.0821	56.86	64.31	41.38	80.41	1.23105e+13	2.69244e+10	20437.8	1317384	6372.09	50.8	323702	76.5922	1.42331	27.4841	32.5189	88.1025	1	0	2.55732e+09	64.1	57.3	86.5
28	2018	39.5388	57.14	67.54	42.9	81.02	1.38949e+13	3.06247e+10	23165.8	1321977	6372.09	65.23	415651	76.2761	1.47463	26.1461	33.3679	89.357	1	0	2.82939e+09	63.2	58.2	86.4
28	2019	36.2719	58.43	67.6	46.12	83.9	1.428e+13	3.10819e+10	23424.5	1326898	6372.09	57	363209	74.0182	1.38888	24.4445	33.8453	90.2289	1	0	3.3088e+09	61.8	57.2	81.4
28	2020	38.0174	58.66	73.14	52.21	86.44	1.46877e+13	3.13704e+10	23595.2	1329522	6372.09	39.68	252845	75.9479	1.5858	22.9215	34.2758	89.0583	1	0	2.15387e+09	61.6	82.8	80.8
28	2021	57.2299	58.54	72.96	57.57	86.44	1.78205e+13	3.71912e+10	27943.7	1330932	6372.09	57.27	364930	77.5468	1.6838	22.3241	37.4429	91.04	1	0	3.17925e+09	61	52.4	70.8
29	2013	777.337	85.57	63.23	56.74	90	9.57047e+12	2.71362e+11	49892.2	5438972	6326.88	97.98	619907	117.318	2.94151	13.8301	31.6279	91.5144	1	0	6.67313e+09	75.3	78.2	86.8
29	2014	866.566	85.4	63.38	53.9	88.56	1.04756e+13	2.74863e+11	50327.2	5461512	6326.88	93.17	589475	117.345	2.97522	11.6965	32.1985	86.5304	1	0	7.14961e+09	75.9	776	87.8
29	2015	751.603	84.47	65.09	57.73	87.85	1.10616e+13	2.34534e+11	42801.9	5479531	6326.88	48.66	307866	120.356	3.1413	9.80388	31.5706	86.4221	1	0	5.85899e+09	76.8	81.5	88
29	2016	617.565	83.4	67.12	60.61	88.5	1.12333e+13	2.40771e+11	43814	5495303	6326.88	43.29	273890	116.696	3.18054	8.32178	31.1544	87.7036	1	0	6.1022e+09	77.2	79	88
29	2017	665.258	82.91	68.98	60.15	89.28	1.23105e+13	2.55648e+11	46412.1	5508214	6326.88	50.8	321405	108.845	3.09921	6.86257	31.045	87.4689	1	0	6.91705e+09	79.1	77	87
29	2018	862.118	82.88	72.06	59.44	89.52	1.38949e+13	2.75708e+11	49987.6	5515525	6326.88	65.23	412702	105.27	2.9202	5.85626	31.4933	88.89	1	0	7.87406e+09	78.8	75.6	86.9
29	2019	877.101	83.64	72.51	64.05	92.1	1.428e+13	2.68515e+11	48629.9	5521606	6326.88	57	360632	96.917	2.41506	4.87183	32.5453	89.6074	1	0	8.05029e+09	76.6	75.3	86
29	2020	901.816	83.97	76.71	67.42	93.65	1.46877e+13	2.71886e+11	49169.7	5529543	6326.88	39.68	251050	100.65	2.53612	4.06911	33.3848	92.1703	1	0	6.55862e+09	77.7	53.3	86.4
29	2021	1232.23	83.65	76.61	69.52	93.65	1.78205e+13	2.96388e+11	53489.8	5541017	6326.88	57.27	362340	99.9874	2.54164	3.73917	33.6706	92.8081	1	0	9.73007e+09	78.2	72.7	84
30	2013	2390.18	70.63	64.28	73.82	81	9.57047e+12	2.81188e+12	42602.7	66002289	8225.23	97.98	805908	151.083	4.83153	61.7035	39.3778	81.9198	1	0	2.53776e+10	74	94.8	86.8
30	2014	2340.46	71.28	64.46	74.49	80.99	1.04756e+13	2.85596e+12	43068.5	66312067	8225.23	93.17	766345	149.537	4.78877	61.0252	40.8392	83.75	1	0	2.57726e+10	73.4	93.6	87.8
30	2015	3414.55	72.68	67.81	75.01	80.69	1.10616e+13	2.43919e+12	36652.9	66548272	8225.23	48.66	400240	148.687	4.69815	61.0079	42.1048	78.006	1	0	2.42174e+10	73.4	92.6	88
30	2016	3884.94	73.99	71.45	76.8	82.61	1.12333e+13	2.47296e+12	37062.5	66724104	8225.23	43.29	356070	142.851	4.60377	60.957	43.2572	79.2698	1	0	2.54291e+10	72.6	90.7	88
30	2017	3009.68	73.32	76.37	77.12	79.6	1.23105e+13	2.59515e+12	38781	66918020	8225.23	50.8	417842	138.1	4.78207	60.3766	44.4	80.5025	1	0	2.88796e+10	74	90.2	87
30	2018	2811.07	73.8	81.31	79.52	81.82	1.38949e+13	2.79096e+12	41557.9	67158348	8225.23	65.23	536532	131.749	4.46228	59.3237	45.2722	82.0432	1	0	3.17074e+10	74.1	89.9	86.9
30	2019	3086.35	74.81	81.84	80.35	82.67	1.428e+13	2.72887e+12	40494.9	67388001	8225.23	57	468838	127.514	4.18063	58.6912	46.2114	83.3397	1	0	3.43939e+10	74.9	89.4	86
30	2020	3397.06	74.92	83.67	85.01	82.51	1.46877e+13	2.63901e+12	39055.3	67571107	8225.23	39.68	326377	123.123	3.76333	58.5592	47.4984	84.7064	1	0	3.0002e+10	75.7	11.2	86.4
30	2021	3740.01	74.62	83.93	86.29	82.51	1.78205e+13	2.95788e+12	43659	67749632	8225.23	57.27	471059	121.386	3.67942	58.5126	48.7561	86.0955	1	0	3.40426e+10	76.1	85.8	84
31	2013	56.6217	24.69	42.93	15.77	54.7	9.57047e+12	1.71901e+10	4623.88	3717668	5852.92	97.98	573469	126.166	3.35864	31.7031	13.6537	43.3	1	0	2.54219e+11	64.1	84	81.8
31	2014	70.7449	27.34	43.39	15.89	57.1	1.04756e+13	1.76273e+10	4739.28	3719414	5852.92	93.17	545316	124.894	3.3159	29.0751	15.9191	44	1	0	2.72956e+11	63.5	79.9	82.8
31	2015	69.6681	26.64	52.17	24.31	58.63	1.10616e+13	1.49537e+10	4014.11	3725276	5852.92	48.66	284803	127.381	3.45576	25.1958	16.8555	47.5698	1	0	2.55581e+11	62.5	80.2	83
31	2016	69.439	31.98	60.19	22.47	57.87	1.12333e+13	1.51416e+10	4062.13	3727505	5852.92	43.29	253373	120.965	3.31181	22.286	18.0594	58.4593	1	0	2.59215e+11	62.3	78.4	83
31	2017	89.7041	31.34	64.39	26.42	57.77	1.23105e+13	1.62426e+10	4356.93	3728004	5852.92	50.8	297328	117.47	3.47455	18.9248	20.5781	59.7055	1	0	2.7499e+11	63.3	78	82
31	2018	113.723	33.46	66.93	33.1	62.29	1.38949e+13	1.75969e+10	4722.04	3726549	5852.92	65.23	381786	114.358	3.34342	16.0338	22.7262	62.7179	1	0	3.02378e+11	63.9	80.2	81.9
31	2019	126.502	32.55	65.45	33.74	63.12	1.428e+13	1.74704e+10	4696.15	3720161	5852.92	57	333616	111.286	3.19572	13.7849	24.8502	68.8467	1	0	2.95634e+11	63.8	81.2	81
31	2020	111.01	35.13	62.69	34.96	63.86	1.46877e+13	1.58429e+10	4255.74	3722716	5852.92	39.68	232244	111.835	3.14648	10.2949	25.7137	72.5316	1	0	2.46325e+11	66	4.5	81.4
31	2021	126.338	34.6	63.85	39.83	63.86	1.78205e+13	1.86294e+10	5023.27	3708610	5852.92	57.27	335197	109.188	3.07225	9.18869	26.862	76.4427	1	0	3.00679e+11	65.7	80.2	84
32	2013	4595.28	79.37	66.53	73.91	81.15	9.57047e+12	3.7338e+12	46298.9	80645605	7785.34	97.98	762808	86.6326	2.02854	59.6225	35.0658	84.17	0	0	2.98094e+09	72.2	90.6	89.2
32	2014	5293.07	79.92	66.76	76.33	79.53	1.04756e+13	3.88909e+12	48023.9	80982500	7785.34	93.17	725360	83.4038	1.95527	57.4416	36.1266	86.19	0	0	3.04359e+09	72.6	87.8	88.6
32	2015	5070.26	80.79	69.61	76.27	80.12	1.10616e+13	3.35759e+12	41103.3	81686611	7785.34	48.66	378835	82.1212	1.89966	55.2555	37.4147	87.5898	0	0	3.08712e+09	73	88.6	88.6
32	2016	5714.05	81.85	71.47	77.68	81.45	1.12333e+13	3.46985e+12	42136.1	82348669	7785.34	43.29	337027	77.1754	1.83335	55.0215	38.6996	84.1652	0	0	3.31304e+09	72.6	86.5	88.6
32	2017	5961.59	82.48	71.4	79.46	83.9	1.23105e+13	3.69085e+12	44652.6	82657002	7785.34	50.8	395495	87.3278	2.20118	53.7372	40.2209	84.3942	0	0	3.99012e+09	76	87.2	88.6
32	2018	6722.05	82.69	78.11	78.74	83.69	1.38949e+13	3.97444e+12	47939.3	82905782	7785.34	65.23	507838	83.5428	2.10697	51.2686	41.1983	87.0371	0	1	4.49011e+09	76.2	86.9	89.4
32	2019	7069.39	82.8	79.04	80.1	81.17	1.428e+13	3.88823e+12	46793.7	83092962	7785.34	57	443764	86.3168	2.15598	46.0263	42.3238	88.1345	0	1	4.6005e+09	75.9	85.8	88.6
32	2020	6775.34	82.84	86.8	88.05	80.93	1.46877e+13	3.88967e+12	46772.8	83160871	7785.34	39.68	308922	85.7453	2.01091	46.0584	43.4606	89.8129	0	1	1.5801e+09	77.1	73.6	88.6
32	2021	8077.72	82.22	86.93	92.42	80.93	1.78205e+13	4.25993e+12	51203.6	83196078	7785.34	57.27	445867	85.0885	1.98552	46.3022	44.2168	91.4306	0	1	2.54684e+09	77.2	84.9	86
33	2013	144.88	49.32	43.27	47.1	51.84	9.57047e+12	2.38908e+11	21787.8	10965211	7623.44	97.98	746944	129.738	3.66224	49.4077	26.691	59.8663	1	0	2.76806e+11	72.8	92.1	86.8
33	2014	157.701	52.26	43.4	47.18	53.81	1.04756e+13	2.35458e+11	21616.7	10892413	7623.44	93.17	710276	127.97	3.59112	48.966	29.0535	63.21	1	0	3.03309e+11	73.4	89.9	87.8
33	2015	145.232	53.86	47.22	43.5	55.35	1.10616e+13	1.95684e+11	18083.9	10820883	7623.44	48.66	370956	125.381	3.44411	48.679	31.8233	66.835	1	0	2.8088e+11	73.8	88.2	88
33	2016	155.944	53.87	51.34	43.85	55.83	1.12333e+13	1.93148e+11	17924	10775971	7623.44	43.29	330019	122.103	3.5577	48.3821	33.629	69.0879	1	0	2.9316e+11	74.4	90	88
33	2017	182.919	53.46	55.32	48.86	54.68	1.23105e+13	1.99844e+11	18582.1	10754679	7623.44	50.8	387271	107.408	3.21927	48.4134	35.3366	69.893	1	0	3.21568e+11	73.8	86.6	87
33	2018	247.419	55.06	58.38	50.56	57.02	1.38949e+13	2.12049e+11	19757	10732882	7623.44	65.23	497277	99.6603	2.77152	48.1012	37.2591	72.2384	1	0	3.56846e+11	74.2	86.1	86.9
33	2019	274.14	55.86	58.07	52.81	57.84	1.428e+13	2.05257e+11	19144.3	10721582	7623.44	57	434536	96.9341	2.51085	45.457	38.8809	75.6712	1	0	3.66606e+11	73.5	83.3	86
33	2020	248.808	56.65	74.12	55.42	58.62	1.46877e+13	1.88926e+11	17658.9	10698599	7623.44	39.68	302498	94.7758	2.27173	46.2241	40.4959	78.1158	1	0	3.32069e+11	73.5	42.2	86.4
33	2021	335.884	57.32	73.92	56.35	58.62	1.78205e+13	2.14874e+11	20192.6	10641221	7623.44	57.27	436594	94.1634	2.29106	47.0264	42.4599	78.4943	1	0	4.07226e+11	72.5	82.4	84
34	2013	20.591	20.89	34.92	23.29	31.46	9.57047e+12	5.29964e+10	3522.77	15043981	13351.5	97.98	1.30818e+06	84.9724	1.51968	12.08	2.28771	19.7	1	0	3.72003e+10	55.4	77.1	81.8
34	2014	26.6523	23.42	35.21	25.13	29.47	1.04756e+13	5.78522e+10	3779.63	15306316	13351.5	93.17	1.24396e+06	81.5607	1.39468	10.935	2.76022	23.4	1	0	4.12737e+10	55.7	75.8	82.8
34	2015	29.6713	24.41	34.35	26.39	35.26	1.10616e+13	6.21861e+10	3994.63	15567419	13351.5	48.66	649684	97.0325	1.81301	10.7421	2.87384	28.8059	1	0	3.51066e+10	54	73.3	83
34	2016	28.9268	26.14	33.55	29.46	39.21	1.12333e+13	6.60534e+10	4173.28	15827690	13351.5	43.29	577986	87.6095	1.56811	15.0683	3.10601	34.5093	1	0	3.30758e+10	53.2	73.8	83
34	2017	33.5227	25.52	32.49	31.81	35.51	1.23105e+13	7.16538e+10	4454.02	16087418	13351.5	50.8	678256	85.7213	1.62219	14.845	3.2029	37.9	1	0	3.84019e+10	55	74.3	82
34	2018	44.6968	26.19	37.49	33.16	36.79	1.38949e+13	7.33284e+10	4485.75	16346950	13351.5	65.23	870918	68.4639	1.17846	14.4574	3.31134	41.5	1	0	4.36592e+10	57.3	74.4	81.9
34	2019	46.8847	24.95	37.85	34.45	37.45	1.428e+13	7.71723e+10	4647.81	16604026	13351.5	57	761036	69.4786	1.23921	11.5396	3.41979	44.401	1	0	4.48757e+10	57.7	74.1	81
34	2020	52.6886	24.45	33.01	37.02	38.5	1.46877e+13	7.77152e+10	4609.9	16858333	13351.5	39.68	529788	62.733	1.04266	13.0882	3.52479	47.5123	1	0	2.59857e+10	59.9	31.5	81.4
34	2021	60.1933	24.16	33.03	38.42	38.5	1.78205e+13	8.60531e+10	5029.48	17109746	13351.5	57.27	764640	63.3548	1.13754	13.1734	3.6298	50.8416	1	0	4.12839e+10	60.9	75.8	84
35	2013	8.23859	13.19	21.89	15.97	33.22	9.57047e+12	1.84997e+10	2064.55	8960657	13543.2	97.98	1.32696e+06	48.8973	0.62039	6.90904	0.769932	17.8	1	0	2997144820	60	50.8	85.2
35	2014	10.0439	22.25	23.02	17.67	34.2	1.04756e+13	1.97565e+10	2164.42	9127846	13543.2	93.17	1.26182e+06	48.2622	0.626978	5.77726	1.72935	23	1	0	3196614110	61.2	58.4	85.4
35	2015	11.8261	27.08	23.67	19.42	37.89	1.10616e+13	2.09798e+10	2257.23	9294505	13543.2	48.66	659013	52.047	0.68479	5.34802	2.12361	27.1	1	0	3242586500	60.4	54.7	84.6
35	2016	12.2994	23.25	24.36	22.04	37.87	1.12333e+13	2.17176e+10	2295.54	9460798	13543.2	43.29	586286	50.5936	0.736955	4.68173	2.32947	29.5	1	0	3414111700	61.8	62.5	86.4
35	2017	17.6113	21.96	25.23	24.86	36.06	1.23105e+13	2.31362e+10	2403.31	9626842	13543.2	50.8	687995	64.6992	1.1143	5.10143	2.47528	31.7358	1	0	3600138420	63	58.7	87
35	2018	22.3342	24.46	23.77	25.38	39.05	1.38949e+13	2.40678e+10	2457.69	9792850	13543.2	65.23	883424	66.4502	1.1597	5.43258	3.62367	36.0401	1	0	3706981580	63.4	57.3	87.2
35	2019	24.64	25.84	25.01	25.86	39.11	1.428e+13	2.50899e+10	2519.37	9958829	13543.2	57	771963	67.9544	1.18345	4.92129	3.91991	39.3884	1	0	3679076920	62.6	53.6	82.2
35	2020	26.1407	26.62	22.35	27.41	39.24	1.46877e+13	2.38279e+10	2354.12	10121763	13543.2	39.68	537395	73.1042	1.40462	5.25366	3.92141	43.4895	1	0	2586341150	64	95.6	82.2
35	2021	28.1016	25.65	24.3	27.57	39.24	1.78205e+13	2.84887e+10	2771.72	10278345	13543.2	57.27	775620	76.391	1.6319	4.52914	4.10044	48.0835	1	0	2904357650	64	61.5	75.6
36	2013	181.641	49	60.36	43.86	58.8	9.57047e+12	1.35684e+11	13715.1	9893082	7347.38	97.98	719896	66.5339	1.20357	30.0973	26.2481	72.6439	1	0	2.34304e+09	58.4	61	77.1
36	2014	183.615	46.02	60.52	46.13	56.63	1.04756e+13	1.41034e+11	14294.3	9866468	7347.38	93.17	684555	59.7005	1.02629	30.5156	26.1508	75.6532	1	0	2.67642e+09	57.1	55.4	75.4
36	2015	241.642	44.8	58.98	46.94	58.25	1.10616e+13	1.25174e+11	12717	9843028	7347.38	48.66	357523	62.6192	1.11068	31.4318	27.6181	72.8347	1	0	2.93971e+09	57.4	53.2	77.6
36	2016	225.87	40.92	57.89	48.42	58.81	1.12333e+13	1.2861e+11	13104.7	9814023	7347.38	43.29	318068	56.4711	1.05416	31.785	28.6754	79.2594	1	0	2.78907e+09	57.7	58	78.4
36	2017	273.205	43.65	56.64	53.74	59.41	1.23105e+13	1.43112e+11	14621.2	9787966	7347.38	50.8	373247	70.733	1.46111	31.9912	30.2033	76.7505	1	0	2.75141e+09	58.8	56.9	78.4
36	2018	279.253	44.71	69.87	53.87	61.64	1.38949e+13	1.60566e+11	16425.2	9775564	7347.38	65.23	479269	69.0199	1.43167	31.5018	31.5	76.0744	1	0	2.82128e+09	60.6	58.5	84.4
36	2019	337.474	45.57	70.44	57.65	64.47	1.428e+13	1.6402e+11	16786.2	9771141	7347.38	57	418800	71.4672	1.53988	31.1995	32.6418	80.3717	1	0	2.97782e+09	60.2	56.9	79.4
36	2020	307.277	45.19	74.48	59.37	65.66	1.46877e+13	1.57227e+11	16125.6	9750149	7347.38	39.68	291544	76.5727	1.79397	30.4633	33.4884	84.7712	1	0	1.97726e+09	61.1	78.2	79.4
36	2021	357.584	45.05	73.91	60.09	65.66	1.78205e+13	1.82275e+11	18772.1	9709891	7347.38	57.27	420784	80.6923	2.04091	30.4433	34.8322	88.6408	1	0	2.70526e+09	59.8	48.7	71.8
37	2013	29.6728	52.37	37.67	33.86	76.43	9.57047e+12	1.61251e+10	49805	323764	7889.94	97.98	773057	102.019	2.23824	51.8551	36.2526	96.5468	1	0	2.26328e+10	67.3	79.1	86.8
37	2014	23.4419	51.78	37.93	32.97	75.83	1.04756e+13	1.78677e+10	54576.7	327386	7889.94	93.17	735106	99.169	2.19371	52.3541	36.5174	98.16	1	0	2.49138e+10	67	79.3	87.8
37	2015	18.7277	52.34	41.34	40.24	77.91	1.10616e+13	1.75172e+10	52951.7	330815	7889.94	48.66	383925	97.4918	2.08521	50.7911	37.5871	98.2	1	0	2.24957e+10	66.8	74.5	88
37	2016	20.6289	58.13	45.22	41.38	79.87	1.12333e+13	2.07932e+10	61987.9	335439	7889.94	43.29	341556	87.9619	2.04065	49.0254	38.139	98.24	1	0	2.42153e+10	66	70.6	88
37	2017	17.3488	55.08	46.17	42.33	79.18	1.23105e+13	2.47283e+10	72010.1	343400	7889.94	50.8	400809	93.2985	2.26043	42.5493	39.1768	98.2552	1	0	2.69659e+10	65.8	64	87
37	2018	19.4352	53.86	48.65	45.62	79.96	1.38949e+13	2.62609e+10	74452.2	352721	7889.94	65.23	514661	91.1446	2.19136	35.4091	39.0963	99.011	1	0	2.99565e+10	66.7	61.8	86.9
37	2019	26.482	56	47.98	42.45	82.78	1.428e+13	2.46636e+10	68403.1	360563	7889.94	57	449727	87.5757	1.9015	32.1509	38.5951	99.5049	1	0	3.01182e+10	65	61.1	86
37	2020	26.3531	55.44	61.14	46.45	84.61	1.46877e+13	2.15531e+10	58813.8	366463	7889.94	39.68	313073	88.726	2.02516	29.1904	38.6768	99.5328	1	0	2.26895e+10	66.4	34.5	86.4
37	2021	40.8994	55.69	61.12	51.04	84.61	1.78205e+13	2.55526e+10	68594	372520	7889.94	57.27	451857	89.2051	2.08671	27.1327	38.6472	99.687	1	0	2.68778e+10	67.2	59.9	84
38	2013	1092.29	54.01	65.56	66.84	40.34	9.57047e+12	1.85672e+12	1438.06	1291132063	3785.01	97.98	370856	118.351	2.98421	2.24864	1.15617	12.3	1	0	4.00429e+09	72.1	91.5	87.8
38	2014	1362.85	52.12	66.02	68.97	40.07	1.04756e+13	2.03913e+12	1559.86	1307246509	3785.01	93.17	352650	119.692	3.06748	2.06542	1.20482	13.5	1	1	4.30802e+09	72.4	91.2	879
38	2015	1201.75	53.29	65.31	70.05	40.32	1.10616e+13	2.10359e+12	1590.17	1322866505	3785.01	48.66	184179	115.806	2.88808	1.92914	1.28076	14.9	1	1	4.36561e+09	72	90.5	88
38	2016	1326.69	60.01	65.51	71.58	44.13	1.12333e+13	2.2948e+12	1714.28	1338636340	3785.01	43.29	163853	109.05	2.79634	1.82305	1.39346	16.5	1	1	5.40453e+09	73.3	90.1	87.8
38	2017	1890.35	59.8	67.12	74.44	48.75	1.23105e+13	2.65147e+12	1957.97	1354195680	3785.01	50.8	192279	100.366	2.69699	1.71576	1.31857	18.2	1	1	6.34787e+09	74.4	90.2	88
38	2018	2280.39	61.41	73.68	77.99	54.36	1.38949e+13	2.70293e+12	1974.38	1369003306	3785.01	65.23	246896	104.361	2.96399	1.59738	1.32724	20.0813	1	1	6.39419e+09	77	89.5	88.5
38	2019	2454.96	59.04	74.96	79.73	56.53	1.428e+13	2.83561e+12	2050.16	1383112050	3785.01	57	215746	103.565	2.87164	1.51864	1.38503	29.5235	1	1	5.43112e+09	77.1	88.4	87
38	2020	2540.28	58.81	86.04	83.49	59.11	1.46877e+13	2.6716e+12	1913.22	1396387127	3785.01	39.68	150189	101.606	2.57497	1.436	1.64353	43.4054	1	1	2.50525e+09	77.1	44.1	86.8
38	2021	2668.99	58.29	87.1	84.2	59.11	1.78205e+13	3.15031e+12	2238.13	1407563842	3785.01	57.27	216768	97.3764	2.42464	1.689	1.95799	46.31	1	1	3.50461e+09	77.4	83.6	86.8
39	2013	1001.75	46.18	54.86	53.81	41.5	9.57047e+12	9.12524e+11	3602.89	253275918	5220.88	97.98	511542	39.5665	0.400522	12.1301	1.2839	14.94	1	1	1.49164e+11	55.2	37.3	63.6
39	2014	1123.98	48.42	55.18	51.09	42.01	1.04756e+13	8.90815e+11	3476.62	256229761	5220.88	93.17	486429	39.2836	0.432597	10.2349	1.32693	17.14	1	1	1.57196e+11	55.7	37.7	65.6
39	2015	1151.02	49.66	53.83	51.91	46.62	1.10616e+13	8.60854e+11	3322.58	259091970	5220.88	48.66	254048	44.2528	0.527848	4.00554	1.53729	22.0627	1	1	1.56278e+11	54.6	43.3	64.6
39	2016	1141.08	49.37	52.78	57.49	45.83	1.12333e+13	9.31877e+11	3558.82	261850182	5220.88	43.29	226012	40.9448	0.383075	4.10651	1.99633	25.4474	1	1	1.61819e+11	56.2	47.6	71
39	2017	1367.72	50.95	53.82	63.08	50.34	1.23105e+13	1.01562e+12	3839.79	264498852	5220.88	50.8	265221	37.6376	0.457995	4.17896	2.35008	32.3358	1	1	1.85294e+11	52.6	52.8	72.6
39	2018	1699.35	49.32	72.12	66.39	53.67	1.38949e+13	1.04227e+12	3902.66	267066843	5220.88	65.23	340558	35.0173	0.41506	3.10915	3.32281	39.9046	1	1	2.04956e+11	54.5	56.4	72.4
39	2019	1855.41	49.68	72.89	66.73	57.54	1.428e+13	1.1191e+12	4151.23	269582878	5220.88	57	297590	36.297	0.464707	3.58411	3.81492	47.6906	1	1	2.14762e+11	55.2	57.1	72.4
39	2020	1821.79	49.29	78.85	68.88	59.93	1.46877e+13	1.05905e+12	3895.62	271857970	5220.88	39.68	207164	40.6834	0.573737	3.55411	4.31189	53.7265	1	1	2.03145e+11	56.5	77.9	73.4
39	2021	2453.71	50.65	80.56	74.52	59.93	1.78205e+13	1.18651e+12	4334.22	273753191	5220.88	57.27	299000	39.3148	0.528012	3.29475	4.53672	62.1	1	1	2.40655e+11	56.5	76.7	69.4
40	2013	121.003	41.54	37.52	26.91	36.83	9.57047e+12	4.92776e+11	6280.68	78458928	5609.04	97.98	549574	31.833	0.320189	37.8396	6.57816	29.95	1	1	2.29439e+10	56.9	50.2	75
40	2014	144.27	43.58	39.03	28.67	34.05	1.04756e+13	4.60383e+11	5757.54	79961672	5609.04	93.17	522594	40.2777	0.49031	36.7377	7.68521	39.35	1	1	2.35309e+10	58.5	54.8	74.8
40	2015	133.201	45.44	45.45	29.89	35.81	1.10616e+13	4.08213e+11	4990.94	81790841	5609.04	48.66	272936	41.7375	0.512281	37.1912	8.07995	45.335	1	1	2.22209e+10	58.1	49.3	74.8
40	2016	131.521	47.34	50.67	36.09	36.98	1.12333e+13	4.57955e+11	5497.24	83306231	5609.04	43.29	242815	41.72	0.556271	37.0552	9.13324	53.2268	1	1	2.33235e+10	59.4	54	80.4
40	2017	177.452	49.27	55.74	37.83	42.37	1.23105e+13	4.8663e+11	5758.59	84505076	5609.04	50.8	284939	50.9011	0.77358	36.7669	10.1768	64.044	1	1	2.53277e+10	61.9	49.1	80.5
40	2018	261.505	48.58	62.81	43.7	44.37	1.38949e+13	3.27901e+11	3829.83	85617562	5609.04	65.23	365878	51.7688	0.821844	35.6022	11.4541	70.2006	1	1	3.12068e+10	64.2	57.3	80.5
40	2019	208.599	47.58	65.59	39.15	43.36	1.428e+13	2.8365e+11	3276.75	86564202	5609.04	57	319715	56.5521	0.954896	33.449	9.96507	72.4509	1	1	3.16413e+10	65.8	69.3	79.8
40	2020	189.712	47.38	73.26	39.19	44.8	1.46877e+13	2.39735e+11	2746.42	87290193	5609.04	39.68	222567	60.9526	1.07351	33.3297	10.9568	75.5699	1	1	1.5016e+10	67.2	91.7	80.8
40	2021	317.713	48.23	73.81	42.89	44.8	1.78205e+13	3.59097e+11	4084.2	87923432	5609.04	57.27	321230	61.1908	1.08811	33.3322	12.1411	78.6	1	1	1.39513e+10	66.9	71.3	79.2
41	2013	1089.84	64.98	37.86	62.35	77.94	9.57047e+12	2.38341e+11	51546.4	4623816	8290.86	97.98	812339	50.5955	1.03782	44.3353	25.9154	78.2477	1	0		43.2	65.3	45.7
41	2014	1216.74	67.89	38.06	66.26	79.64	1.04756e+13	2.59171e+11	55643.1	4657740	8290.86	93.17	772460	61.8467	1.96867	43.757	27.2331	83.4917	1	0		40.3	62.3	41.4
41	2015	1416.27	69.5	53.6	65.85	81.12	1.10616e+13	2.91775e+11	62054	4701957	8290.86	48.66	403433	57.8775	1.84876	41.4093	28.0655	83.4948	1	0		41.8	57	41.4
41	2016	2926.02	70.3	61.91	66.12	81.28	1.12333e+13	2.99091e+11	62895.9	4755335	8290.86	43.29	358911	53.8211	1.18733	40.6664	28.8436	83.5	1	0		43.5	59.3	54.6
41	2017	4306.55	69.58	68.01	68.52	79.26	1.23105e+13	3.36378e+11	69970.9	4807388	8290.86	50.8	421176	47.293	0.936553	39.2365	29.3135	84.114	1	0		50.5	64.8	54.5
41	2018	4422.25	70.31	71.98	70.03	80.83	1.38949e+13	3.85737e+11	79250.4	4867316	8290.86	65.23	540813	47.0977	0.798499	37.8243	29.5823	87.0001	1	0		50.9	64.3	54.5
41	2019	5911.97	69.3	72.77	70.69	81.72	1.428e+13	3.99322e+11	80927.1	4934340	8290.86	57	472579	46.499	0.817399	36.0986	29.8722	87.0001	1	0		51.1	62.2	54.6
41	2020	7061.18	68.8	75.59	75.64	82.06	1.46877e+13	4.25852e+11	85420.2	4985382	8290.86	39.68	328981	54.7402	1.30999	33.9388	30.6599	91.9999	1	0		49.2	89.2	54.6
41	2021	7580.97	69.16	75.69	77.6	82.06	1.78205e+13	5.04183e+11	100172	5033165	8290.86	57.27	474818	61.1905	1.46766	31.9874	31.6252	95.1696	1	0		47.2	57.1	54.2
42	2013	256.857	69.82	54.28	60.67	72.42	9.57047e+12	2.97733e+11	36941.8	8059500	7146.98	97.98	700261	130.472	3.5607	43.9905	25.9232	70.2503	1	0	1.16293e+11	75.7	83.4	86.8
42	2014	299.134	71.33	54.36	60.35	71.36	1.04756e+13	3.1433e+11	38259.7	8215700	7146.98	93.17	665884	127.311	3.47359	43.5792	27.0987	75.0178	1	0	1.32425e+11	76.2	83.4	87.8
42	2015	303.193	72.16	60.58	62.16	72.15	1.10616e+13	3.03414e+11	36206.5	8380100	7146.98	48.66	347772	117.511	3.03524	42.6086	27.1361	77.3521	1	0	1.33339e+11	76.6	82.1	88
42	2016	306.829	74.64	63.95	67.54	73.32	1.12333e+13	3.22103e+11	37690.5	8546000	7146.98	43.29	309393	115.479	3.12263	40.9391	27.6749	79.6531	1	0	1.49414e+11	77.3	79.6	88
42	2017	366.682	75.8	64.9	71.55	72.9	1.23105e+13	3.58245e+11	41114.8	8713300	7146.98	50.8	363067	107.905	3.10129	38.9927	28.1854	81.5812	1	0	1.83367e+11	76.7	80.3	87
42	2018	442.937	75.85	70.95	70.39	73.01	1.38949e+13	3.76692e+11	42406.8	8882800	7146.98	65.23	466198	104.114	2.98686	37.8408	28.7945	83.7332	1	0	2.22074e+11	80.4	81.8	86.9
42	2019	484.712	75.58	70.76	70.25	74.7	1.428e+13	4.02471e+11	44452.2	9054000	7146.98	57	407378	100.901	2.79136	36.478	28.8217	86.7879	1	0	2.4765e+11	80.5	83.1	86
42	2020	568.803	75.77	76.26	73.16	76.13	1.46877e+13	4.13268e+11	44846.8	9215100	7146.98	39.68	283592	100.669	2.64689	38.4813	29.7126	90.1273	1	0	2.92091e+11	80.9	78.8	86.4
42	2021	745.006	75.53	76.42	75.55	76.13	1.78205e+13	4.88527e+11	52166.8	9364700	7146.98	57.27	409308	99.6804	2.57176	39.3256	29.851	90.3	1	0	3.4668e+11	81.4	81.5	84
43	2013	1031.04	57.67	65.88	65.14	58.44	9.57047e+12	2.14192e+12	35560.1	60233948	8134.69	97.98	797037	100.717	2.10231	34.9811	23.2339	58.4593	1	0	35974700000	66.9	66.1	83
43	2014	1105.02	59.1	65.9	64.16	59.13	1.04756e+13	2.16201e+12	35565.7	60789140	8134.69	93.17	757910	101.766	2.2223	34.1188	23.8425	55.6385	1	0	36839200000	68.4	73.2	82.9
43	2015	1052.37	60.34	65.99	66.84	60.49	1.10616e+13	1.83664e+12	30242.4	60730582	8134.69	48.66	395834	100.267	2.21448	33.552	24.7376	58.1417	1	0	37352200000	70.5	72.4	88.6
43	2016	1277.64	61.34	66.93	68.87	64.13	1.12333e+13	1.87707e+12	30960.7	60627498	8134.69	43.29	352151	98.2695	2.29498	33.712	25.8876	61.3243	1	0	40438900000	70.7	70.6	88.2
43	2017	1590.29	63.04	67.95	70.88	63.64	1.23105e+13	1.9618e+12	32406.7	60536709	8134.69	50.8	413243	85.6796	1.94038	34.4988	27.6421	63.0773	1	0	46520600000	69.7	69.9	88
43	2018	1781.93	64.21	78.97	73.34	65.85	1.38949e+13	2.09193e+12	34622.2	60421760	8134.69	65.23	530626	85.5076	1.97763	34.0639	28.655	74.3872	1	0	52075300000	72.2	71.8	85.5
43	2019	1479.48	64.9	78.47	72.34	66.64	1.428e+13	2.0113e+12	33673.8	59729081	8134.69	57	463678	84.9193	1.9715	32.6806	29.2501	67.8507	1	0	57149200000	72.8	71.4	84.4
43	2020	1488.6	65.44	84.73	75.91	66.63	1.46877e+13	1.89721e+12	31918.7	59438851	8134.69	39.68	322785	87.4881	2.06604	32.9532	30.4683	70.4834	1	0	55099800000	74	53.5	86.2
43	2021	1796.28	65.24	85.08	78.02	66.63	1.78205e+13	2.11436e+12	35770	59109668	8134.69	57.27	465874	87.6254	2.08764	33.7522	31.5435	74.8623	1	0	73751200000	73.8	73.9	84.2
44	2013	20.264	25.45	34.8	27.64	43.35	9.57047e+12	1.42642e+10	5143.72	2773129	13446.6	97.98	1.3175e+06	98.2581	2.12391	9.02735	5.07787	37.1	1	0	1.12289e+11	60.6	76.9	86.8
44	2014	26.3489	28.72	35.1	20.43	42.5	1.04756e+13	1.38992e+10	4991.56	2784543	13446.6	93.17	1.25282e+06	96.7949	2.09091	9.13974	5.44269	40.4027	1	0	1.14302e+11	60.9	75.5	87.8
44	2015	28.4334	30.46	37.56	22	45.82	1.10616e+13	1.41889e+10	5077.55	2794445	13446.6	48.66	654314	100.67	2.18329	9.04828	8.1909	42.2212	1	0	9.83033e+10	61.7	71.9	88
44	2016	27.2189	30.62	39.54	24.52	46.52	1.12333e+13	1.40771e+10	5022.7	2802695	13446.6	43.29	582105	92.5014	2.06102	11.0684	10.2069	44.3669	1	0	1.00977e+11	61.2	70.3	88
44	2017	30.0062	30.92	40.71	24.98	45.63	1.23105e+13	1.4809e+10	5273.15	2808376	13446.6	50.8	683089	96.93	2.30531	10.5765	8.51453	55.0721	1	0	1.1271e+11	62.5	69.8	87
44	2018	34.977	32.77	43.68	25.34	46.4	1.38949e+13	1.57308e+10	5594.49	2811835	13446.6	65.23	877124	92.0309	2.18371	12.9389	10.1271	68.2145	1	0	1.23107e+11	62.5	70.3	86.9
44	2019	41.5872	32.08	43.38	25.41	48.05	1.428e+13	1.58308e+10	5626.17	2813773	13446.6	57	766458	88.6097	2.02813	14.1464	11.2982	70.841	1	0	1.22306e+11	62.2	71.7	86
44	2020	34.0881	31.78	39.85	27.78	50.17	1.46877e+13	1.38124e+10	4897.26	2820436	13446.6	39.68	533563	85.4285	1.91548	15.4674	13.6718	79.4324	1	0	8.535e+10	63.8	28.5	86.4
44	2021	37.9444	31.02	38.8	32.64	50.17	1.78205e+13	1.46576e+10	5183.58	2827695	13446.6	57.27	770089	86.1072	1.96229	16.7492	14.6232	82.36	1	0	1.03503e+11	64.9	68.1	84
45	2013	5401.29	77.77	68.11	66.66	76.7	9.57047e+12	5.21233e+12	40898.6	127445000	2098.11	97.98	205573	81.2249	1.45825	50.1408	28.9152	88.2194	1	0	2.75512e+09	66.8	84.3	75
45	2014	7589.35	78.78	68.26	67.12	81.04	1.04756e+13	4.89699e+12	38475.4	127276000	2098.11	93.17	195481	74.1426	1.28437	49.858	29.6438	89.1068	1	0	2.9522e+09	66.7	84.6	75.1
45	2015	7480.2	79.29	69.01	73.25	81.76	1.10616e+13	4.44493e+12	34960.6	127141000	2098.11	48.66	102094	77.168	1.38788	50.063	30.548	91.058	1	0	3.05877e+09	67.7	85.9	75
45	2016	7272.66	77.28	70.75	76.58	79.25	1.12333e+13	5.00368e+12	39375.5	127076000	2098.11	43.29	90827.2	66.0678	1.14684	50.4988	31.3445	93.1827	1	0	3.21645e+09	67.5	81.3	75.4
45	2017	7374.04	76.63	73.28	78.29	77.7	1.23105e+13	4.93084e+12	38834.1	126972000	2098.11	50.8	106584	74.4323	1.39401	50.492	32.0004	91.7265	1	0	3.51616e+09	69.5	78.9	75.3
45	2018	8934.11	77.4	79.03	81.45	79.52	1.38949e+13	5.04088e+12	39751.1	126811000	2098.11	65.23	136860	71.894	1.3766	50.2494	32.8668	88.7464	1	0	3.82967e+09	69.1	78.7	70.8
45	2019	10190.5	77.16	80.12	83.69	80.93	1.428e+13	5.11799e+12	40416	126633000	2098.11	57	119592	69.9182	1.30955	49.8787	33.788	92.7304	1	0	4.37768e+09	68.6	78	68.4
45	2020	10678.3	77.24	87.2	84.48	81.4	1.46877e+13	5.04879e+12	39986.9	126261000	2098.11	39.68	83253	69.2415	1.16942	49.486	35.1318	90.2195	1	0	1.99885e+09	68.5	74.8	68.4
45	2021	12469	76.62	87.46	87.41	81.4	1.78205e+13	5.00554e+12	39827.1	125681593	2098.11	57.27	120159	68.8709	1.1597	49.2966	36.2468	82.9141	1	0	2.91991e+09	69	77.6	69.2
46	2013	297.101	35.93	44.65	21.71	56.2	9.57047e+12	2.36635e+11	13890.6	17035551	3277.17	97.98	321097	102.509	2.44673	25.3203	11.2928	63.3042	1	0	1.35398e+11	71.8	81.3	81.8
46	2014	318.074	37.95	44.73	31.09	57.25	1.04756e+13	2.21416e+11	12807.3	17288285	3277.17	93.17	305334	101.324	2.35355	24.7461	12.2099	66	1	0	1.63793e+11	72.4	80	82.4
46	2015	252.821	38.83	47.29	25.25	57.67	1.10616e+13	1.84388e+11	10510.8	17542806	3277.17	48.66	159467	101.991	2.43277	23.2553	12.9009	70.8299	1	0	1.62673e+11	73.3	84.1	82.6
46	2016	246.077	39.86	47.99	26.78	61.58	1.12333e+13	1.37278e+11	7714.84	17794055	3277.17	43.29	141869	99.8997	2.43143	21.7446	12.9983	74.5877	1	0	1.75704e+11	73.1	82.5	82.6
46	2017	302.188	41.23	53.32	28.2	60.14	1.23105e+13	1.66806e+11	9247.58	18037776	3277.17	50.8	166480	97.0155	2.60723	20.1291	14.0657	76.4267	1	0	1.86849e+11	69.6	82.3	82.6
46	2018	451.367	38.99	70.75	32.9	62.17	1.38949e+13	1.7934e+11	9812.63	18276452	3277.17	65.23	213770	88.4095	2.25205	17.2947	13.277	78.9039	1	0	1.9425e+11	72.3	81.7	82.3
46	2019	510.74	42.66	71.44	35.29	65.81	1.428e+13	1.81667e+11	9812.6	18513673	3277.17	57	186799	83.1699	1.96422	16.3829	13.3975	81.8776	1	0	2.09453e+11	72.1	80.5	80
46	2020	556.601	43.86	76.55	39.97	68.57	1.46877e+13	1.71082e+11	9121.64	18755666	3277.17	39.68	130038	81.0053	1.76565	16.2862	13.8067	85.9426	1	0	1.63791e+11	73.3	55.8	80
46	2021	579.709	44.83	75.96	44.34	68.57	1.78205e+13	1.97112e+11	10373.8	19000988	3277.17	57.27	187683	76.1041	1.61775	15.5268	14.3443	90.92	1	0	1.70886e+11	74.1	85.9	80.4
47	2013	57.7579	34.74	40.72	28.03	42.52	9.57047e+12	6.16714e+10	1376.83	44792368	9223.83	97.98	903751	50.3222	0.884148	0.456225	0.165528	13	1	0	5.97058e+09	63	71.8	78.2
47	2014	74.3942	34.84	41.47	28.7	41.37	1.04756e+13	6.82858e+10	1489.92	45831863	9223.83	93.17	859384	49.8718	0.887223	0.392718	0.222145	16.5	1	0	7.00248e+09	63.7	74.4	78.2
47	2015	90.2535	37.3	44.73	34.17	43.5	1.10616e+13	7.01204e+10	1496.65	46851488	9223.83	48.66	448832	50.0506	0.917903	0.182483	0.288373	16.5879	1	0	6.17743e+09	63.3	73.7	79
47	2016	96.9219	40.65	47.18	30.3	45.84	1.12333e+13	7.48151e+10	1562.08	47894670	9223.83	43.29	399300	46.4787	0.854955	0.152002	0.27707	16.6	1	0	6.08453e+09	63.6	72.3	77.4
47	2017	106.88	39.87	52.12	34.73	46.7	1.23105e+13	8.20365e+10	1675.99	48948137	9223.83	50.8	468571	53.8105	1.0474	0.142725	0.588997	17.8271	1	0	6.50488e+09	69	74.5	78.5
47	2018	133.874	41.14	61.44	37.12	49.29	1.38949e+13	9.2203e+10	1845.78	49953304	9223.83	65.23	601670	57.7653	1.17045	0.131411	0.743691	19.5	1	0	7.31991e+09	69.1	74.3	75.6
47	2019	131.032	40.21	62.1	37.18	52.49	1.428e+13	1.00378e+11	1970.08	50951450	9223.83	57	525758	57.0267	1.14466	0.138159	0.964022	22.6689	1	0	7.75435e+09	65.4	73.9	80
47	2020	136.095	39.96	65.6	39.1	55.1	1.46877e+13	1.00658e+11	1936.25	51985780	9223.83	39.68	366002	56.1852	1.05025	0.1282	1.29688	25.5329	1	0	5.20828e+09	69.6	85.5	80.2
47	2021	136.043	37.46	67.34	40.28	55.1	1.78205e+13	1.09704e+11	2069.66	53005614	9223.83	57.27	528249	55.6268	1.00194	0.115263	1.48851	28.7575	1	0	5.88692e+09	71.1	76.2	74.6
48	2013	1946.06	75.63	66.71	59.43	83.81	9.57047e+12	1.3708e+12	27182.7	50428893	955.651	97.98	93634.7	40.4167	0.387393	60.5472	37.4015	84.77	1	0	5.13205e+09	55.9	58	66.7
48	2014	2715.34	74.43	66.84	62.19	83.03	1.04756e+13	1.48432e+12	29249.6	50746659	955.651	93.17	89038	35.7167	0.306996	58.3116	37.974	87.5568	1	0	5.02422e+09	57.1	55.8	72.8
48	2015	2794.42	75.74	67.89	77.16	82.74	1.10616e+13	1.46577e+12	28732.2	51014947	955.651	48.66	46502	39.145	0.386717	56.6391	39.2679	89.8963	1	0	4.63818e+09	55.6	47.9	64
48	2016	2923.59	74.41	73.96	77.58	81.71	1.12333e+13	1.50011e+12	29288.9	51217803	955.651	43.29	41370.1	41.8209	0.450906	54.6397	40.0618	92.843	1	0	4.16512e+09	57.5	48.6	65.6
48	2017	3620.6	74	71.83	78.67	77.02	1.23105e+13	1.6239e+12	31616.8	51361911	955.651	50.8	48547.1	50.7768	0.64446	52.1138	41.1478	95.0694	1	0	4.64753e+09	53.5	50	67.2
48	2018	4233.12	74.12	76.34	80.43	77.47	1.38949e+13	1.72485e+12	33436.9	51585058	955.651	65.23	62337.1	48.1127	0.584582	50.1324	41.1903	96.0229	1	0	5.47746e+09	54.7	55.5	69.8
48	2019	4866.58	74.99	76.46	80.65	80.02	1.428e+13	1.65142e+12	31902.4	51764822	955.651	57	54472.1	49.0562	0.672119	47.7328	42.0082	96.1576	1	0	5.60051e+09	55.1	55.8	60.4
48	2020	4289.89	76.07	82.39	81.95	81.33	1.46877e+13	1.64431e+12	31721.3	51836239	955.651	39.68	37920.2	57.9769	0.974462	46.0187	43.0655	96.5051	1	0	3.65765e+09	55.3	79.6	60.4
48	2021	5139.22	75.94	82.48	84.04	81.33	1.78205e+13	1.81096e+12	34997.8	51744876	955.651	57.27	54730.1	57.7518	0.959827	44.787	44.2682	97.5713	1	0	5.03609e+09	54.9	56.7	62.2
49	2013	166.417	26.61	28.52	40.69	37.41	9.57047e+12	1.74168e+11	47762.7	3646518	6225.54	97.98	609979	61.437	1.05238	13.9311	1.2889	75.46	1	0	103324200000	70.3	93.6	72.6
49	2014	216.472	28.44	28.81	37.52	36.73	1.04756e+13	1.6265e+11	43239.8	3761584	6225.54	93.17	580034	60.081	0.980398	13.1328	1.27606	78.7	1	0	111902300000	71.2	92.8	72.6
49	2015	213.967	32.03	28.21	39.41	39.46	1.10616e+13	1.14586e+11	29315.2	3908743	6225.54	48.66	302935	56.5442	0.916164	12.2802	1.4071	82	1	1	97498600000	71.5	89.7	72.6
49	2016	256.361	31.42	29.02	47.41	47.77	1.12333e+13	1.09406e+11	27026.6	4048085	6225.54	43.29	269504	53.7681	0.906115	13.1725	2.50464	85.6	1	1	94809100000	71.7	91.1	74.6
49	2017	327.933	30.56	31.55	57.09	50.37	1.23105e+13	1.20688e+11	29258.3	4124904	6225.54	50.8	316258	69.045	1.34617	13.1417	2.85386	98	1	1	89701300000	74.3	90.6	79.5
49	2018	487.014	34.57	54.97	58.77	54.27	1.38949e+13	1.38202e+11	32012.1	4317185	6225.54	65.23	406092	77.7463	1.58181	11.9416	2.40483	99.5988	1	1	103677500000	73.8	90.7	80.4
49	2019	382.644	34.75	56.61	59.05	57.26	1.428e+13	1.36192e+11	30666.2	4441100	6225.54	57	354856	79.2335	1.65738	13.1378	1.90482	99.5427	1	1	103838900000	72.3	91.3	80.4
49	2020	294.995	35.47	60.65	58.02	60.55	1.46877e+13	1.05949e+11	24297.7	4360444	6225.54	39.68	247030	76.9447	1.66016	13.3808	1.69588	99.1059	1	1	89595700000	74	67.7	80
49	2021	326.87	35.74	60.85	57.13	60.55	1.78205e+13	1.36797e+11	32186.8	4250114	6225.54	57.27	356537	76.5391	1.59573	..	1.65803	99.7	1	1	119948500000	74	89.5	79
50	2013	22.1467	15.26	20.59	8.37	31.63	9.57047e+12	7.33503e+09	1282.44	5719600	3471.8	97.98	340167	62.6529	1.17849	8.0649	2.3813	23	1	0	6.1795e+09	63.1	57.7	76.8
50	2014	28.6819	19.44	21.09	8.02	31.08	1.04756e+13	7.4681e+09	1279.77	5835500	3471.8	93.17	323468	61.3726	1.11937	7.62216	2.93591	28.3	1	0	6.2682e+09	62.3	57.7	76.7
50	2015	28.1381	20.92	24.88	8.86	35	1.10616e+13	6.67818e+09	1121.08	5956900	3471.8	48.66	168938	65.3787	1.23137	6.89837	3.57602	30.247	1	0	6.0556e+09	62.5	58.6	76.2
50	2016	29.3507	24.69	27.45	10.96	38.41	1.12333e+13	6.8131e+09	1120.67	6079500	3471.8	43.29	150294	52.4638	0.901662	6.34978	4.00234	40.5	1	0	5.5291e+09	62.7	63.4	77.2
50	2017	39.1585	22.18	36.11	12.21	39.97	1.23105e+13	7.70294e+09	1242.77	6198200	3471.8	50.8	176368	64.7129	1.26648	5.91852	4.21503	50.8	1	0	5.27929e+09	65.1	61.2	78.7
50	2018	51.7185	22.5	35.68	14.62	42.98	1.38949e+13	8.27111e+09	1308.14	6322800	3471.8	65.23	226466	61.7214	1.19763	5.32081	4.02687	57.1	1	0	8.11882e+09	62.2	57.2	79.1
50	2019	67.8497	23.96	34.27	17.56	45.84	1.428e+13	8.87102e+09	1374.03	6456200	3471.8	57	197893	63.2133	1.2521	4.72599	4.25532	64.1	1	0	8.0361e+09	60.8	57.4	79
50	2020	75.5351	25.21	44.33	20.77	49.49	1.46877e+13	7.78087e+09	1182.52	6579900	3471.8	39.68	137761	60.9504	1.15642	4.65379	4.49814	72	1	0	7.16819e+09	63.2	22.4	76.4
50	2021	148.832	25.74	45.67	22.91	49.49	1.78205e+13	8.74068e+09	1306.18	6691800	3471.8	57.27	198830	61.3497	1.15522	4.58045	4.42726	77.9204	1	0	8.70561e+09	64.1	66	75.8
51	2013	7.34591	26.02	19.65	5.31	24.41	9.57047e+12	1.19833e+10	1815.44	6600742	2778.65	97.98	272252	29.7081	0.327356	10.6308	0.136727	12.5	1	0	1.05855e+09	59.6	73.2	75.4
51	2014	8.79378	26.33	20.86	3.66	24.68	1.04756e+13	1.32792e+10	1984.51	6691454	2778.65	93.17	258887	32.5787	0.420466	13.7602	0.240889	14.26	1	0	9.00751e+08	61.1	74.2	75.2
51	2015	5.41082	23.55	24.77	8.19	25.72	1.10616e+13	1.44264e+10	2125.46	6787419	2778.65	48.66	135209	30.1702	0.397749	14.1806	0.214367	18.2	1	0	853583903	61.3	73.7	80.2
51	2016	5.00724	25.61	29.43	6.32	24.94	1.12333e+13	1.59125e+10	2309.05	6891363	2778.65	43.29	120288	27.6512	0.37576	18.3796	0.354444	21.87	1	0	841030690	59.6	65.3	75
51	2017	10.6839	26.35	38.43	10.09	26.42	1.23105e+13	1.70712e+10	2439.46	6997917	2778.65	50.8	141156	31.3925	0.367928	16.0829	0.38893	25.5104	1	0	823760000	61.1	73.7	75.3
51	2018	12.2223	26.86	31.06	10.95	26.44	1.38949e+13	1.81417e+10	2553.36	7105006	2778.65	65.23	181251	35.1185	0.560605	20.8624	0.638691	36.3	1	0	829911207	62.8	73.3	74.5
51	2019	13.2786	26.6	30.5	15.49	27.28	1.428e+13	1.87406e+10	2598.51	7212053	2778.65	57	158383	33.5094	0.420323	20.1505	1.05767	47.0323	1	0	1082659258	62.3	73.4	78.6
51	2020	17.3414	25.77	32.53	17.39	28.19	1.46877e+13	1.89818e+10	2593.36	7319399	2778.65	39.68	110257	45.2697	0.731074	18.6485	1.67831	54	1	0	428240090	62.9	58.5	79.2
51	2021	36.5138	25.97	34.38	18.25	28.19	1.78205e+13	1.88271e+10	2535.62	7425057	2778.65	57.27	159133	47.017	0.715115	17.5109	2.03035	62	1	0	521809863	63.7	72.6	72.8
52	2013	12.7825	44.28	53.44	27.91	62.87	9.57047e+12	3.02048e+10	15007.5	2012647	6523.57	97.98	639179	80.4934	1.48056	20.8222	24.4156	75.2344	1	1	7.82564e+08	50.1	62.1	58.7
52	2014	20.0041	44.4	53.37	27.5	64.29	1.04756e+13	3.13869e+10	15742.4	1993782	6523.57	93.17	607801	82.5555	1.66558	19.8902	25.1114	75.83	1	1	7.64443e+08	51.2	60.7	58.6
52	2015	18.7365	47.02	55.55	30.41	65.41	1.10616e+13	2.72631e+10	13786.5	1977527	6523.57	48.66	317437	83.9001	1.75239	17.8719	25.2768	79.2006	1	1	8.44073e+08	51.4	59.5	58.6
52	2016	18.2769	47.58	57.12	32.96	64.95	1.12333e+13	2.80836e+10	14331.8	1959537	6523.57	43.29	282405	81.8603	1.86088	18.3909	26.3066	79.8421	1	1	8.34863e+08	49.8	55.9	58.6
52	2017	25.9772	45.93	58.49	35.07	60.35	1.23105e+13	3.04838e+10	15695.1	1942248	6523.57	50.8	331397	86.463	2.15829	17.51	26.9186	80.1141	1	1	7.8056e+08	54	66.3	74.6
52	2018	28.838	47.23	61.22	37.74	63.59	1.38949e+13	3.4429e+10	17865	1927174	6523.57	65.23	425533	84.9273	2.05014	13.7534	27.1744	83.5772	1	1	9.85353e+08	53.6	65.4	56.6
52	2019	33.0933	51.44	60.02	39.59	68.23	1.428e+13	3.4344e+10	17945.2	1913822	6523.57	57	371844	81.795	1.76795	12.2891	26.5541	86.1355	1	1	1.17924e+09	57.4	60.1	81.8
52	2020	34.5795	50.33	69.62	45.76	70.11	1.46877e+13	3.46017e+10	18207.1	1900449	6523.57	39.68	258855	80.2021	1.63871	11.1704	25.8595	88.898	1	1	3.46195e+08	55.5	86.6	82
52	2021	41.0704	50.87	69.97	50.92	70.11	1.78205e+13	3.97254e+10	21080.2	1884490	6523.57	57.27	373605	80.3276	1.65427	10.2506	26.1387	91.1796	1	1	1.2533e+08	53.9	54.7	67.8
53	2013	186.397	38.84	29.11	35.85	25.42	9.57047e+12	4.68801e+10	8255.21	5678851	6983.57	97.98	684250	53.6197	0.810437	15.32	8.45241	70.5	1	0	5.14008e+09	66.5	75.7	86.8
53	2014	203.131	39.04	30.4	39.17	23.57	1.04756e+13	4.80952e+10	7665.38	6274342	6983.57	93.17	650659	49.9838	0.716186	15.3916	18.0439	73	1	0	5.47581e+09	68.7	82.5	87.8
53	2015	207.234	41.66	31.45	40.23	28.45	1.10616e+13	4.99293e+10	7802.75	6398940	6983.57	48.66	339821	53.7332	0.809665	15.8284	15.888	74	1	0	4.85025e+09	69.7	82.1	88
53	2016	200.721	47.18	31.92	44.65	29.79	1.12333e+13	5.11473e+10	8172.3	6258619	6983.57	43.29	302319	44.443	0.67077	29.0202	13.732	76.11	1	0	5.12235e+09	70.4	78.6	88
53	2017	206.26	45.29	33.34	44.91	28.27	1.23105e+13	5.30277e+10	8679.9	6109252	6983.57	50.8	354765	64.2196	1.21574	14.8608	11.576	78.1808	1	0	5.6554e+09	74.8	79.8	87
53	2018	228.45	44.06	33.93	46.57	28.53	1.38949e+13	5.49015e+10	9225.85	5950839	6983.57	65.23	455538	66.0319	1.37013	15.0152	9.42002	80.9	1	0	6.28688e+09	73.6	80.1	86.9
53	2019	202.038	46.89	33.44	44.65	27.91	1.428e+13	5.1606e+10	8925.42	5781907	6983.57	57	398064	64.2869	1.2725	15.2575	7.26404	79.7589	1	0	6.25415e+09	70.4	77.5	86
53	2020	106.286	45.58	33.67	43.08	26.52	1.46877e+13	3.17121e+10	5599.96	5662923	6983.57	39.68	277108	70.2728	1.57464	15.4599	7.6298	83.1038	1	0	5.38192e+09	71.9	58.3	86.4
53	2021	111.489	43.56	39.75	44.64	26.52	1.78205e+13	2.31319e+10	4136.15	5592631	6983.57	57.27	399949	71.9438	1.64643	15.6542	7.7257	86.589	1	0	6.12804e+09	72.3	76.5	84
54	2013	14.0661	53.02	49.59	33.82	67.51	9.57047e+12	4.65234e+10	15729.7	2957689	6567.35	97.98	643469	99.0161	2.38696	20.6721	27.6139	68.4529	1	0	1.5476e+10	59.5	50.3	80.4
54	2014	20.3045	54.98	49.6	34.39	68.24	1.04756e+13	4.85337e+10	16551	2932367	6567.35	93.17	611880	98.3286	2.49151	19.5896	26.774	72.13	1	0	1.47511e+10	59.4	55.6	75.8
54	2015	15.9022	56.75	50.26	36.14	70.61	1.10616e+13	4.14355e+10	14264	2904910	6567.35	48.66	319567	98.7348	2.54857	18.9596	28.1162	71.3781	1	0	1.59099e+10	59.3	54.7	75.8
54	2016	20.136	54.78	52.21	39.61	73.76	1.12333e+13	4.30473e+10	15008.3	2868231	6567.35	43.29	284300	96.1986	2.59213	18.0958	29.2385	74.3766	1	0	1.5193e+10	59.5	59.1	75.8
54	2017	22.2761	51.85	53.93	42.2	67.52	1.23105e+13	4.77587e+10	16885.4	2828403	6567.35	50.8	333621	88.9404	2.40606	16.7638	27.5016	77.6153	1	0	1.5185e+10	53.3	51.5	84.4
54	2018	28.1239	53.7	70.25	45.52	68.22	1.38949e+13	5.37514e+10	19186.4	2801543	6567.35	65.23	428388	86.426	2.15636	14.8486	27.4238	79.7226	1	0	1.56191e+10	53.2	48.8	84.5
54	2019	33.6321	53.44	70.86	49.62	73.14	1.428e+13	5.47606e+10	19598.4	2794137	6567.35	57	374339	84.0299	1.98998	12.9239	27.7429	81.5819	1	0	1.36733e+10	51.1	47.9	79
54	2020	35.7814	54.38	75.24	51.38	76.17	1.46877e+13	5.69148e+10	20363.9	2794885	6567.35	39.68	260592	86.6095	2.02146	11.4212	28.2513	83.0555	1	0	4.95419e+09	51.7	72.5	77.4
54	2021	51.6789	54.51	75.41	54.87	76.17	1.78205e+13	6.6415e+10	23712.5	2800839	6567.35	57.27	376112	81.3863	1.8241	10.4323	28.7935	86.9306	1	0	5.84722e+09	51.4	44.3	74.4
55	2013	515.65	53.92	64.18	50.42	80.2	9.57047e+12	6.52033e+10	120000	543360	7964.42	97.98	780353	132.635	3.74424	49.2758	32.5007	93.7765	1	0	7.22426e+09	72.1	77.6	86.8
55	2014	621.866	58.17	64.94	48.4	80.19	1.04756e+13	6.88048e+10	123679	556319	7964.42	93.17	742045	128.443	3.53747	48.7529	33.593	94.67	1	0	7.81339e+09	73	85.7	87.8
55	2015	614.718	56.35	66.81	56.25	81.62	1.10616e+13	6.00716e+10	105462	569604	7964.42	48.66	387548	128.877	3.57265	48.6295	34.2988	96.3767	1	0	6.68728e+09	74.7	84.9	88
55	2016	525.434	55.03	68	58.16	82.89	1.12333e+13	6.22169e+10	106899	582014	7964.42	43.29	344780	126.258	3.72431	47.3814	34.8161	98.1367	1	0	7.54291e+09	75.2	80	88
55	2017	471.244	56.13	73.48	57.36	82.14	1.23105e+13	6.57122e+10	110193	596336	7964.42	50.8	404592	117.152	3.51288	46.1694	35.9897	97.363	1	0	9.46435e+09	75.8	79.1	87
55	2018	556.467	57.98	84.29	60.17	84.18	1.38949e+13	7.10004e+10	116787	607950	7964.42	65.23	519519	110.672	3.18414	44.9949	36.8967	97.0613	1	0	1.14059e+10	75.3	73.4	86.9
55	2019	807.749	58.09	84.66	63.43	84.9	1.428e+13	6.98256e+10	112622	620001	7964.42	57	453972	110.891	3.17092	43.1309	37.3726	97.1206	1	0	1.32737e+10	74.2	75.2	86
55	2020	673.535	58.06	88.16	60.13	85.03	1.46877e+13	7.39926e+10	117370	630419	7964.42	39.68	316028	114.335	3.29467	42.527	37.3077	98.8224	1	0	1.24845e+10	76.7	66	86.4
55	2021	893.09	57.31	88.16	66.38	85.03	1.78205e+13	8.55062e+10	133590	640064	7964.42	57.27	456122	114.95	3.41599	41.6176	38.0967	98.66	1	0	1.60321e+10	76.9	73.1	84
56	2013	0.371276	15.18	18.9	3.09	25.15	9.57047e+12	8.03157e+09	501.197	16024775	10394.8	97.98	1.01848e+06	46.1956	0.443317	0.209482	0.0547714	5.05	1	0	8.73018e+10	74.2	74.8	86.8
56	2014	0.395785	14.64	19.3	2.78	21.67	1.04756e+13	8.80133e+09	534.127	16477966	10394.8	93.17	968485	45.8354	0.535644	0.115081	0.0519542	5.83	1	0	9.78313e+10	74.2	72.6	878
56	2015	0.450533	14.73	18.22	3.38	22.69	1.10616e+13	9.21947e+09	544.277	16938942	10394.8	48.66	505812	57.1666	1.05088	0.0853772	0.0345653	6	1	0	9.35148e+10	73.2	71.3	88
56	2016	0.397571	14.51	17.42	4.37	21.89	1.12333e+13	7.90987e+09	454.443	17405624	10394.8	43.29	449992	64.2926	1.05692	0.0645424	0.0499379	6.3	1	0	9.40987e+10	73.9	73.7	88
56	2017	0.582872	15.13	17.38	5.51	23.2	1.23105e+13	8.94354e+09	500.166	17881167	10394.8	50.8	528057	53.7928	0.910323	0.0969568	0.0604882	7	1	0	1.01414e+11	75.9	68.6	87
56	2018	0.642917	13.83	26.34	7	26.77	1.38949e+13	9.88068e+09	537.932	18367883	10394.8	65.23	678054	47.6399	0.650054	0.0816207	0.0618362	8	1	0	1.09383e+11	76.4	69.2	86.9
56	2019	0.591147	14.56	27.23	7.72	29.37	1.428e+13	1.10254e+10	584.363	18867337	10394.8	57	592505	51.3851	0.74511	0.0694375	0.0601993	13.4392	1	0	1.12669e+11	75.9	68.8	86
56	2020	1.5108	15.05	31.16	8.45	31.38	1.46877e+13	1.20561e+10	622.185	19377061	10394.8	39.68	412466	62.3558	1.18904	0.0643286	0.0632449	18.9268	1	0	1.21192e+11	75.8	45.4	86.4
56	2021	2.49748	15.9	34.61	8.75	31.38	1.78205e+13	1.26023e+10	633.61	19889742	10394.8	57.27	595311	63.0017	1.2212	0.0626705	0.0677736	24.4056	1	0	1.49523e+11	76	66.1	84
57	2013	1163.9	61.87	65.82	56.24	71.13	9.57047e+12	3.23276e+11	10727.7	30134807	4355.05	97.98	426708	59.9666	0.951755	15.0517	9.75218	57.0575	1	0	1.11025e+08	55.3	41.1	71.8
57	2014	1290.21	66.9	65.95	55.35	71.06	1.04756e+13	3.38066e+11	11045.6	30606459	4355.05	93.17	405760	68.9252	1.30969	14.4094	10.0012	63.6654	1	0	1.09397e+08	55.4	38.9	72.7
57	2015	1408.73	69.45	67.51	57.06	73.78	1.10616e+13	3.01355e+11	9699.58	31068833	4355.05	48.66	211917	73.3716	1.51654	14.4502	9.86133	71.0641	1	0	1.16294e+08	54.8	49.1	72.2
57	2016	1682.97	67.76	68.69	61.69	73.69	1.12333e+13	3.01255e+11	9555.65	31526418	4355.05	43.29	188530	72.5007	1.67843	15.3433	8.62388	78.7883	1	0	1.13931e+08	51.8	44.5	72.4
57	2017	1760.15	66.68	71.26	62.18	73.92	1.23105e+13	3.19109e+11	9979.7	31975806	4355.05	50.8	221236	77.0411	1.89817	20.5806	8.40573	80.1405	1	0	2.01295e+08	52.2	45.3	70.5
57	2018	2314.17	67.18	71.36	64.8	76.67	1.38949e+13	3.58789e+11	11074	32399271	4355.05	65.23	284080	73.0372	1.76758	22.9295	8.32117	81.201	1	0	2.28881e+08	52	47.7	71.5
57	2019	2022.61	66.05	73.21	65.1	79.2	1.428e+13	3.65178e+11	11132.1	32804020	4355.05	57	248238	68.8055	1.43836	22.5738	9.037	84.1871	1	0	3.73057e+08	51.4	41.7	75.4
57	2020	1704.48	66.89	76.27	67.9	80.94	1.46877e+13	3.37339e+11	10160.8	33199993	4355.05	39.68	172808	64.0728	1.22923	22.4937	10.1169	89.555	1	0	4.41709e+08	52.8	71.7	75.4
57	2021	2020.99	66.75	76.72	71.71	80.94	1.78205e+13	3.72981e+11	11109.3	33573874	4355.05	57.27	249414	62.5628	1.13465	24.564	11.122	96.7514	1	0	4.62146e+08	53	42.1	68.2
58	2013	65.9164	34.1	46.48	24.04	57.76	9.57047e+12	1.2293e+10	9764.64	1258927	9054.79	97.98	887188	101.513	2.39906	28.1245	12.5824	40.1168	1	1	4.21001e+10	66.1	79.9	77
58	2014	74.3436	34.85	46.78	25.11	58.11	1.04756e+13	1.30741e+10	10366.4	1261208	9054.79	93.17	843635	93.0062	2.15324	28.8055	14.0855	44.8033	1	1	4.20561e+10	69.6	85.6	76.4
58	2015	73.9644	32.57	51.17	25.57	60.9	1.10616e+13	1.20073e+10	9507.87	1262879	9054.79	48.66	440606	94.2423	2.17835	29.3855	15.265	50.1393	1	1	3.49372e+10	70.8	93.5	80
58	2016	73.595	35.71	58.01	33.18	62.11	1.12333e+13	1.25942e+10	9965.73	1263747	9054.79	43.29	391982	86.257	2.03088	30.1025	16.4308	52.1913	1	1	3.56005e+10	71.5	91.4	81.4
58	2017	82.367	37.61	61.6	31.82	59.55	1.23105e+13	1.37135e+10	10841.7	1264887	9054.79	50.8	459983	88.6392	2.2142	31.906	18.9999	55.4032	1	1	3.71158e+10	73.8	90.8	81.2
58	2018	94.7967	37.83	63.71	32.35	62.4	1.38949e+13	1.47357e+10	11643.5	1265577	9054.79	65.23	590644	86.3228	2.15	33.5268	21.2061	58.5962	1	1	4.02305e+10	74.5	83.9	87.4
58	2019	96.7327	39.33	63.31	38.93	64.96	1.428e+13	1.44363e+10	11403.3	1265985	9054.79	57	516123	86.1595	2.14515	35.3859	23.6986	61.73	1	1	4.10887e+10	74	83.9	82
58	2020	91.6238	37.09	65.96	35.58	66.57	1.46877e+13	1.1401e+10	9005.46	1266014	9054.79	39.68	359294	85.6108	2.00006	36.8847	24.9031	64.8849	1	1	2.21552e+10	74.7	84.6	82
58	2021	115.874	37.15	66.82	38.46	66.57	1.78205e+13	1.14764e+10	9062.72	1266334	9054.79	57.27	518568	85.7432	2.06277	36.1148	25.3211	67.58	1	1	2.09286e+10	74.4	86.7	82.4
59	2013	495.476	38.61	48.67	51.68	53.24	9.57047e+12	1.27444e+12	10865.7	117290686	12467.2	97.98	1.22153e+06	72.3198	1.24985	15.8525	10.8686	43.46	1	0	2.7767e+09	76.9	78.2	87.9
59	2014	579.541	39.75	48.9	52.59	51.48	1.04756e+13	1.31536e+12	11076.1	118755887	12467.2	93.17	1.16157e+06	67.2288	1.1483	15.6284	10.9742	44.39	1	0	2.90406e+09	76.5	74.4	88.6
59	2015	623.701	41.33	54.97	55.18	55.13	1.10616e+13	1.17187e+12	9753.4	120149897	12467.2	48.66	606652	67.2817	1.08136	16.7881	12.2827	57.431	1	0	2.73281e+09	76.4	78	88.4
59	2016	605.962	42.87	60.31	56.67	57.86	1.12333e+13	1.07849e+12	8875.08	121519221	12467.2	43.29	539704	61.6955	0.912193	17.1332	13.1041	59.5404	1	0	2.82493e+09	74.7	77.5	88.6
59	2017	781.947	42.6	65.85	60.31	55.83	1.23105e+13	1.15891e+12	9434.38	122839258	12467.2	50.8	633332	69.0706	1.18775	16.8942	13.8396	53.0318	1	0	3.04994e+09	74.7	78.2	88.7
59	2018	1031.49	43.85	65.37	63.08	57.96	1.38949e+13	1.22241e+12	9857.01	124013861	12467.2	65.23	813233	71.8979	1.36654	17.4554	14.8039	56.6596	1	0	3.21983e+09	75.1	77.5	88.7
59	2019	1102.65	43.39	66.4	65.12	59.32	1.428e+13	1.26901e+12	10145.2	125085311	12467.2	57	710629	71.0755	1.26161	18.1302	15.4719	69.6321	1	0	3.03526e+09	73	79.8	88.4
59	2020	1057.63	43.1	74.14	67.16	60.45	1.46877e+13	1.09051e+12	8655	125998302	12467.2	39.68	494697	72.4142	1.33881	19.4451	17.8649	71.4902	1	0	1.29959e+09	74.9	82.1	88.2
59	2021	1492.49	41.13	75.31	71.03	60.45	1.78205e+13	1.27284e+12	10045.7	126705138	12467.2	57.27	713995	72.6539	1.35705	19.709	19.0996	75.6265	1	1	1.2325e+09	77	83.7	88
60	2013	6.22474	25.2	41.37	14.62	45.39	9.57047e+12	9.49672e+09	3321.04	2859558	5862.36	97.98	574394	57.8728	0.898842	35.7519	13.7381	37.44	1	0	27389165576	67	81.4	80.6
60	2014	7.92804	27.07	41.52	15.06	45.88	1.04756e+13	9.39983e+09	3289.17	2857815	5862.36	93.17	546196	57.959	0.914209	36.4935	15.253	40.5	1	0	31242467419	66.8	76.8	85.6
60	2015	8.08073	28.7	42.82	16.12	50.34	1.10616e+13	7.79869e+09	2749.91	2835978	5862.36	48.66	285262	57.9199	0.868416	36.6898	16.3055	43.1	1	0	32810215698	66.4	71.5	85.6
60	2016	8.43137	30.26	43.74	21.41	52.99	1.12333e+13	7.98245e+09	2847.64	2803186	5862.36	43.29	253782	51.7246	0.804067	36.3176	17.2832	46.7	1	0	34089589148	65.2	70.7	79.2
60	2017	11.1008	32.3	44.73	21.43	52.08	1.23105e+13	9.51905e+09	3454.95	2755189	5862.36	50.8	297808	60.592	1.09674	35.9645	18.3722	49.9	1	0	38026044747	63.6	70.7	80
60	2018	15.1662	33.12	55.68	29.28	54.23	1.38949e+13	1.12537e+10	4156.96	2707203	5862.36	65.23	382402	57.7361	1.00318	35.2724	19.8335	50.3	1	0	39613105680	64.8	67.5	88
60	2019	18.3117	29.94	54.26	28.21	57.18	1.428e+13	1.17358e+10	4404.95	2664224	5862.36	57	334154	59.2876	1.10138	34.4595	21.564	57.7605	1	0	41524230259	64.7	67.8	81.4
60	2020	25.0221	30.38	58.58	32.28	58.3	1.46877e+13	1.1532e+10	4376.24	2635130	5862.36	39.68	232618	57.6316	1.07626	33.3141	23.3075	59.1529	1	0	26252337505	66	79.3	87.6
60	2021	39.5973	33.17	61.98	34.54	58.3	1.78205e+13	1.36922e+10	5235.64	2615199	5862.36	57.27	335737	59.5576	1.21269	32.6711	24.9006	61.2878	1	0	37945065315	65.5	65.6	81.6
61	2013	9.81935	40.28	35.69	15.28	57.44	9.57047e+12	4.46577e+09	7188.86	621207	7637.44	97.98	748316	69.5234	1.25922	26.6635	15.0992	60.31	1	0	1142540000	55.5	69.7	80
61	2014	14.7176	39.93	36.03	15.56	57.68	1.04756e+13	4.59385e+09	7387.87	621810	7637.44	93.17	711580	71.741	1.35103	25.9613	16.3746	61	1	0	1142220000	57.3	70.1	80.1
61	2015	15.6497	39.71	36.86	17.02	58.5	1.10616e+13	4.05473e+09	6517.19	622159	7637.44	48.66	371638	77.3431	1.53641	24.3622	17.7287	68.1198	1	0	981480000	57.5	66.8	79.8
61	2016	12.758	34.92	38.14	18.77	59.43	1.12333e+13	4.37693e+09	7033.44	622303	7637.44	43.29	330625	70.6797	1.46638	23.3733	18.1359	69.8816	1	0	1065520000	57.4	64.6	73.6
61	2017	14.7521	35.81	39.05	20.35	59.43	1.23105e+13	4.8566e+09	7803.36	622373	7637.44	50.8	387982	79.7951	1.562	24.0585	21.7296	71.2723	1	0	1253320000	58	65.9	80
61	2018	20.3546	38.15	48.34	22.32	61.7	1.38949e+13	5.50694e+09	8850.38	622227	7637.44	65.23	498190	76.0098	1.55394	27.378	25.1845	71.5171	1	0	1477440000	58.4	66	78.3
61	2019	19.6411	37.42	52.45	23.45	63.18	1.428e+13	5.54205e+09	8909.65	622028	7637.44	57	435334	75.8861	1.51837	29.8503	28.3601	73.4767	1	0	1543950000	59.1	67	78
61	2020	23.2881	37.83	48.18	25.6	63.31	1.46877e+13	4.77e+09	7677.37	621306	7637.44	39.68	303054	76.1307	1.4965	30.4854	29.2785	77.6088	1	0	1277670000	62	71.6	78
61	2021	29.9761	36.36	46.65	30.75	63.31	1.78205e+13	5.86143e+09	9465.97	619211	7637.44	57.27	437396	74.8232	1.45743	30.185	29.9886	82.2197	1	0	1634710000	62.5	66.2	76.8
62	2013	97.4477	31.63	47.14	35.28	46.84	9.57047e+12	1.15739e+11	3377.64	33803527	9951.1	97.98	975009	74.8931	1.38525	8.67507	2.50311	56	1	0	1.31711e+09	62.6	72.7	83
62	2014	117.836	36.54	47.72	34.5	49.89	1.04756e+13	1.19131e+11	3430.53	34248603	9951.1	93.17	927144	71.2512	1.34607	7.27571	2.90548	56.8	1	0	1.36918e+09	63.6	77.6	83.1
62	2015	120.811	37.5	51.1	36.29	51.71	1.10616e+13	1.10414e+11	3139.23	34680458	9951.1	48.66	484221	70.7883	1.24119	6.41125	3.31048	57.08	1	0	1.34724e+09	64.7	77.1	84.8
62	2016	128.634	38.9	52.62	39.56	52.74	1.12333e+13	1.11573e+11	3132.95	35107264	9951.1	43.29	430783	64.5547	1.29036	5.89352	3.57404	58.2712	1	0	1.39629e+09	64.9	76.6	84.8
62	2017	145.605	38.66	53.3	42.85	51.42	1.23105e+13	1.18541e+11	3288.5	35528115	9951.1	50.8	505516	79.8408	1.82512	5.75131	3.87526	61.7622	1	0	1.59098e+09	62	72	84.7
62	2018	184.128	39.45	49.57	45.61	52.87	1.38949e+13	1.27341e+11	3492.67	35927511	9951.1	65.23	649111	72.1535	1.50973	6.10379	4.30929	64.8039	1	0	1.83218e+09	64.3	72.9	84.7
62	2019	184.025	37.83	49.85	44.35	56.89	1.428e+13	1.2892e+11	3498.58	36304408	9951.1	57	567213	74.7077	1.70655	5.63325	4.80191	84.1204	1	0	1.90385e+09	60.5	73.3	84.7
62	2020	172.901	38.23	67.41	50.78	58.68	1.46877e+13	1.21348e+11	3258.1	36688772	9951.1	39.68	394860	75.6739	1.67548	6.38648	5.69602	84.1204	1	0	7.78472e+08	61.5	32.1	83.8
62	2021	215.059	38.97	66.81	53.51	58.68	1.78205e+13	1.42867e+11	3795.39	37076584	9951.1	57.27	569900	76.2948	1.76377	6.72478	6.08193	88.1303	1	0	1.88154e+09	63.4	73.5	79.4
63	2013	42.403	12.88	22.34	5.74	22.63	9.57047e+12	1.69743e+10	672.204	25251731	11347.1	97.98	1.11179e+06	49.7947	0.634465	0.307179	0.114258	5.5	1	0	1.43526e+10	59.6	76.4	70.8
63	2014	61.6761	15.32	23.38	6.52	20.7	1.04756e+13	1.77161e+10	680.375	26038704	11347.1	93.17	1.05721e+06	46.0022	0.630959	0.333565	0.142039	6	1	0	1.62364e+10	58.3	76.2	58.8
63	2015	54.1584	16.23	27.66	7.32	22.67	1.10616e+13	1.5951e+10	594.227	26843246	11347.1	48.66	552150	43.1451	0.570402	0.332642	0.158587	6.5	1	0	1.46735e+10	60.1	68.8	78.2
63	2016	59.8805	16.54	28.33	7.87	20.26	1.12333e+13	1.1937e+10	430.993	27696493	11347.1	43.29	491216	34.3207	0.438203	0.297586	0.168249	7	1	0	1.53402e+10	61.3	66.4	81.8
63	2017	64.5423	18.45	30.92	7	20.71	1.23105e+13	1.32191e+10	462.7	28569441	11347.1	50.8	576433	46.1416	0.681877	0.281927	0.215759	7.79633	1	0	1.73301e+10	61.5	67.7	84
63	2018	99.426	18.23	26.91	8.16	22.57	1.38949e+13	1.48454e+10	504.536	29423878	11347.1	65.23	740172	47.0347	0.705115	0.214132	0.238385	10.9	1	0	1.86337e+10	61.9	69.6	79.4
63	2019	74.453	17.25	27.67	10.23	23.67	1.428e+13	1.539e+10	508.163	30285595	11347.1	57	646785	47.8973	0.747494	0.266764	0.23105	14.6386	1	0	1.93533e+10	62.9	70.3	77.4
63	2020	95.2989	17.83	31.13	10.55	26.39	1.46877e+13	1.41569e+10	454.062	31178239	11347.1	39.68	450253	57.8544	1.07546	0.285507	0.224516	16.3123	1	0	1.38668e+10	63.3	72.8	78.6
63	2021	101.197	17.56	32.74	10.66	26.39	1.78205e+13	1.57768e+10	491.839	32077072	11347.1	57.27	649849	62.6673	1.25449	0.186058	0.20418	17.3728	1	0	1.54156e+10	63.3	72.3	70.6
64	2013	13.5897	25.11	21.53	6.56	40.55	9.57047e+12	1.20433e+10	5463.03	2204510	12373	97.98	1.2123e+06	41.9379	0.462598	8.3253	1.62122	13.9	1	0	6.45469e+08	55	63.9	75.4
64	2014	17.1932	24.54	21.68	8.42	40.36	1.04756e+13	1.24354e+10	5544.1	2243001	12373	93.17	1.15279e+06	44.907	0.529878	8.14057	1.83736	14.84	1	0	7.24851e+08	55	65.2	75.5
64	2015	17.523	25.05	23.45	8.81	40.79	1.10616e+13	1.13352e+10	4965.67	2282704	12373	48.66	602068	52.4487	0.652839	7.99521	3.08441	25.6879	1	0	7.22621e+08	54.8	60.9	75.4
64	2016	13.4633	26.19	25.01	9.2	39.49	1.12333e+13	1.0722e+10	4614.89	2323352	12373	43.29	535625	47.3298	0.706424	8.08543	2.7694	31.0333	1	0	4.4045e+08	53.2	55.9	70.8
64	2017	15.1549	26.53	26.59	11.06	40.68	1.23105e+13	1.28952e+10	5453.57	2364534	12373	50.8	628546	59.4727	0.943548	8.16419	2.7819	36.8374	1	0	6.5751e+08	49.9	58.8	76.7
64	2018	18.2989	27.17	28.83	10.76	43.8	1.38949e+13	1.3682e+10	5687.38	2405680	12373	65.23	807088	58.8129	0.978891	5.89318	2.61265	40	1	0	7.79179e+08	46.3	58	76.7
64	2019	17.0649	29.57	29.52	10.6	47.99	1.428e+13	1.25419e+10	5126.18	2446644	12373	57	705258	56.0032	0.862057	5.72082	2.81855	44.8268	1	0	9.31045e+08	48.6	57.1	78
64	2020	23.8656	28.6	27.54	10.44	50.81	1.46877e+13	1.05837e+10	4252.04	2489098	12373	39.68	490959	56.8551	0.914571	5.63939	3.16492	48.7642	1	0	7.81383e+08	50.5	69.6	78
64	2021	34.1965	29.44	28.59	13.08	50.81	1.78205e+13	1.24463e+10	4919.19	2530151	12373	57.27	708599	57.1145	0.918896	3.63097	3.53034	52.9735	1	0	8.21876e+08	51.6	55.2	70.8
65	2013	2575.83	75.14	64.13	69.93	85.57	9.57047e+12	8.77173e+11	52198.9	16804432	7831.14	97.98	767295	140.52	4.24065	42.2442	40.2671	93.9564	0	0	5.80525e+08	60.3	68.4	81.5
65	2014	3283.32	77.08	64.21	75	83.67	1.04756e+13	8.92168e+11	52900.5	16865008	7831.14	93.17	729627	139.027	4.26928	40.9695	40.4091	91.6667	0	0	9.99614e+08	59.4	64.4	82.9
65	2015	4056.95	77.72	66.82	74.56	84.01	1.10616e+13	7.65573e+11	45193.4	16939923	7831.14	48.66	381063	135.887	4.04061	40.7927	41.2479	91.7241	0	0	8.77886e+08	59.6	64.3	71.2
65	2016	4373.78	79.43	68.98	77.64	84.67	1.12333e+13	7.8406e+11	46039.1	17030314	7831.14	43.29	339010	127.1	3.80773	39.5573	42.178	90.411	0	0	5.35423e+08	61.9	68.2	83.4
65	2017	4548.85	82.08	70.2	78.65	83.84	1.23105e+13	8.3387e+11	48675.2	17131296	7831.14	50.8	397822	121.118	3.87562	38.0713	42.3636	93.1973	0	0	7.40155e+08	62.5	67.6	83.5
65	2018	5335.81	82.1	75.47	77.93	84.99	1.38949e+13	9.14043e+11	53044.5	17231624	7831.14	65.23	510825	116.185	3.65402	34.1316	42.8479	91.8919	0	0	7.61939e+08	58.5	67.5	83.3
65	2019	4562.29	81.75	76.02	78.73	86.36	1.428e+13	9.10194e+11	52476.3	17344874	7831.14	57	446375	113.735	3.4856	32.0216	42.9561	93.2886	0	0	7.02138e+08	58.7	65.8	83
65	2020	3725.16	82.42	80.4	82.87	87.47	1.46877e+13	9.09793e+11	52162.6	17441500	7831.14	39.68	310740	111.862	3.2679	28.3173	43.1615	91.3333	0	0	6.84355e+08	60.9	58.1	83.2
65	2021	3880.25	82.02	80.31	86.94	87.47	1.78205e+13	1.0118e+12	57708.1	17533044	7831.14	57.27	448489	110.899	3.24264	28.7058	43.5077	92.053	0	0	6.74116e+08	62.6	65.6	71.2
66	2013	217.172	63.69	65.06	51.84	87.58	9.57047e+12	1.90907e+11	42976.6	4442100	11041	97.98	1.0818e+06	144.623	4.69222	41.567	29.5688	82.78	1	0	1.43414e+11	73.5	83	86.8
66	2014	255.522	66.54	65.33	49.85	87	1.04756e+13	2.01313e+11	44572.9	4516500	11041	93.17	1.02869e+06	141.478	4.60981	40.9818	31.2348	84	1	0	1.56246e+11	74.2	89.7	878
66	2015	291.439	68.15	65.75	52.58	86.86	1.10616e+13	1.78064e+11	38630.7	4609400	11041	48.66	537257	135.382	4.37459	40.2998	31.606	85.2	1	0	1.6866e+11	73.7	84.3	88
66	2016	258.851	67.17	66.16	54.91	86.62	1.12333e+13	1.88838e+11	40058.2	4714100	11041	43.29	477966	130.082	4.31533	37.7029	32.7865	86.5	1	0	1.5766e+11	74.6	80	88
66	2017	313.28	67.89	66.64	56.59	87.85	1.23105e+13	2.06556e+11	42911	4813600	11041	50.8	560884	122.483	4.33693	37.714	33.3526	87.7	1	0	1.75166e+11	75.8	80.2	87
66	2018	338.565	67.57	69.76	57.27	87.68	1.38949e+13	2.11887e+11	43236.9	4900600	11041	65.23	720206	119.225	4.17244	22.1762	34.0524	89	1	0	2.01175e+11	76.2	80.5	86.9
66	2019	366.134	66.19	69.45	59.14	88.02	1.428e+13	2.13092e+11	42796.4	4979200	11041	57	629339	116.834	3.98676	19.4998	34.2311	89.8637	1	0	2.02345e+11	76.8	81.4	86
66	2020	393.335	65.94	72.88	58.49	89.33	1.46877e+13	2.1257e+11	41760.6	5090200	11041	39.68	438108	109.424	3.36881	16.6761	34.8733	92.8651	1	0	1.87292e+11	77	45.2	86.4
66	2021	484.435	66.41	72.9	63.37	89.33	1.78205e+13	2.55552e+11	49996.4	5111400	11041	57.27	632320	108.341	3.27993	12.6907	35.1114	95.9102	1	0	1.91701e+11	76.8	80.5	84
67	2013	10.0197	17.74	24.22	12.45	30.03	9.57047e+12	1.0983e+10	1794.78	6119379	13785.6	97.98	1.35071e+06	48.6519	0.57295	5.31052	2.15197	15.5	1	1	1.35037e+10	81.4	99.9	86.8
67	2014	11.5685	14.32	24.14	12.76	25.68	1.04756e+13	1.18804e+10	1913.52	6208676	13785.6	93.17	1.2844e+06	45.2669	0.526979	5.47023	1.79441	17.6	1	1	1.45998e+10	81.2	96.1	86.8
67	2015	12.1103	11.31	26.6	14.29	25.49	1.10616e+13	1.27567e+10	2025.33	6298598	13785.6	48.66	670806	51.421	0.697684	5.62057	1.84657	19.7043	1	1	1.51571e+10	82.1	95.5	86.8
67	2016	11.2675	13.45	28.5	18.29	25.42	1.12333e+13	1.32861e+10	2079.45	6389235	13785.6	43.29	596777	46.9143	0.598087	5.73834	2.77066	24.5718	1	1	1.61084e+10	81.6	91.4	87.2
67	2017	14.3137	12.05	28.89	20.76	27.86	1.23105e+13	1.37859e+10	2127.28	6480532	13785.6	50.8	700307	60.6393	0.877095	5.79977	3.24239	30.4	1	1	1.75232e+10	83.7	91.8	87.4
67	2018	15.0477	16.04	27.14	22.79	28.56	1.38949e+13	1.30253e+10	1981.86	6572233	13785.6	65.23	899233	56.2967	0.809085	4.95754	2.92767	37.6	1	1	1.82917e+10	84.2	91.5	87.4
67	2019	15.7685	13.02	25.9	23.63	30.96	1.428e+13	1.2699e+10	1905.64	6663924	13785.6	57	785777	58.5677	0.86178	3.43314	3.26561	44.9164	1	1	1.81879e+10	84.4	91	92.4
67	2020	15.4807	15.72	26.13	26.06	33.99	1.46877e+13	1.26782e+10	1876.61	6755895	13785.6	39.68	547011	66.3919	1.19334	3.31746	4.29774	53.4047	1	1	1.18924e+10	84.1	57.8	92.2
67	2021	17.9856	12.49	26.47	27.73	33.99	1.78205e+13	1.41459e+10	2064.93	6850540	13785.6	57.27	789500	71.479	1.40965	3.00404	4.63765	57.1468	1	1	9.8255e+09	83.9	89.9	90.2
68	2013	247.598	24.41	43.73	29.35	26.83	9.57047e+12	5.20117e+11	2976.76	174726123	11466.1	97.98	1.12344e+06	30.7799	0.283605	0.206344	0.00861062	19.1	1	0	1111900000	56.6	51.2	85.4
68	2014	339.298	25.24	44	29.88	26.59	1.04756e+13	5.74184e+11	3200.95	179379016	11466.1	93.17	1.06829e+06	28.9316	0.280089	0.10218	0.00877472	21	1	0	1193900000	58.4	52.6	85.4
68	2015	277.818	22.72	45.92	32.62	29	1.10616e+13	4.93027e+11	2679.55	183995785	11466.1	48.66	557938	35.0483	0.424858	0.101717	0.00852628	24.5	1	0	1253400000	57.6	58	85.4
68	2016	217.177	27.2	48.6	37	27.72	1.12333e+13	4.04649e+11	2144.78	188666931	11466.1	43.29	496366	35.2721	0.402184	0.0818972	0.0572072	28.5	1	0	1394100000	58.6	61.2	86.2
68	2017	324.312	25.91	52.81	34.96	24.37	1.23105e+13	3.75746e+11	1941.88	193495907	11466.1	50.8	582476	53.1077	0.857533	0.0720139	0.0572798	33.2	1	0	1557600000	59.2	59	81
68	2018	526.73	26.99	56.09	38.75	27.3	1.38949e+13	4.21739e+11	2125.83	198387623	11466.1	65.23	747931	57.2634	0.999577	0.0708164	0.0372831	38.7	1	0	1363600000	58.9	60.2	81
68	2019	617.378	25.57	56.19	43.61	30.29	1.428e+13	4.74517e+11	2334.02	203304492	11466.1	57	653565	57.0738	1.00622	0.0527062	0.0410025	45.0314	1	0	1373100000	57.7	56	76
68	2020	408.878	26.66	66.58	42.88	32.88	1.46877e+13	4.32199e+11	2074.61	208327405	11466.1	39.68	454973	64.6872	1.33145	0.0513763	0.0313511	51.4584	1	0	946300000	57.2	77.5	75.4
68	2021	380.839	25.54	67.86	45.45	32.88	1.78205e+13	4.40834e+11	2065.75	213401323	11466.1	57.27	656661	62.5501	1.13487	0.0498521	0.0308887	55.3637	1	0	1.04362e+09	56.3	53.1	68.4
69	2013	25.2654	31.62	30.17	23.47	54.11	9.57047e+12	1.08177e+10	5241.05	2064032	4522.06	97.98	443071	67.9377	1.42201	18.8622	16.1014	65.24	1	0	2.39616e+09	55.1	55.7	63.9
69	2014	30.7638	35.14	30.38	23.82	54.79	1.04756e+13	1.13623e+10	5495.73	2067471	4522.06	93.17	421320	65.0031	1.39786	18.2203	16.8192	68.06	1	0	1.99135e+09	54.3	48	63.8
69	2015	31.3399	37.23	35.57	24.13	58.51	1.10616e+13	1.00645e+10	4861.56	2070226	4522.06	48.66	220043	64.1389	1.26182	17.6001	17.2878	70.3802	1	0	3.16003e+09	55.6	48.3	63.8
69	2016	30.1544	34.77	40.63	26.18	62.1	1.12333e+13	1.06725e+10	5149.59	2072490	4522.06	43.29	195760	59.1283	1.28218	17.4567	18.0804	72.1568	1	0	3.74364e+09	57.5	48.7	64.8
69	2017	30.9441	33.97	46.62	27.36	59.38	1.23105e+13	1.13071e+10	5450.5	2074502	4522.06	50.8	229721	71.8622	1.64681	17.3548	18.7642	74.5168	1	0	5.0305e+09	57.1	48.9	62.3
69	2018	39.3694	32.45	58.35	28.68	55.53	1.38949e+13	1.26831e+10	6108.74	2076217	4522.06	65.23	294974	71.7066	1.68363	18.117	20.2492	79.1678	1	0	4.81778e+09	58.5	49.3	65.5
69	2019	42.6338	32.59	57.84	31.75	58.29	1.428e+13	1.26063e+10	6070.39	2076694	4522.06	57	257757	68.3001	1.44077	18.9414	21.4883	81.4129	1	0	4.94917e+09	57.3	51.2	62.4
69	2020	45.5937	33.96	61.35	30.88	60.14	1.46877e+13	1.23636e+10	5965.45	2072531	4522.06	39.68	179435	65.9698	1.29143	19.6767	22.5274	81.4055	1	0	3.99301e+09	57.2	96.2	62.4
69	2021	58.2981	31.92	61.38	39.23	60.14	1.78205e+13	1.3825e+10	6694.64	2065092	4522.06	57.27	258978	65.4046	1.2532	20.2368	23.7138	83.0182	1	0	3.99616e+09	58.7	60	68.4
70	2013	686.965	65.74	66.53	59.11	85.35	9.57047e+12	5.26014e+11	103554	5079623	7031.01	97.98	688898	124.882	3.53062	24.3412	37.6077	95.0534	1	0	1.5335e+09	68.2	80.3	84.6
70	2014	778.8	66.12	66.72	61.83	85.05	1.04756e+13	5.01736e+11	97666.7	5137232	7031.01	93.17	655079	122.469	3.4258	21.0371	38.4811	96.3	1	0	1.72973e+09	68.6	81	85.9
70	2015	762.176	68.62	67.32	60.15	85.56	1.10616e+13	3.8816e+11	74810	5188607	7031.01	48.66	342129	119.717	3.37311	18.1974	39.5052	96.8103	1	0	1.52848e+09	67.1	79.2	86.2
70	2016	799.183	68.77	68.3	63.53	85.64	1.12333e+13	3.70957e+11	70867.4	5234519	7031.01	43.29	304372	115.522	3.22372	15.4139	40.2356	97.2982	1	0	1.53648e+09	67.5	76.4	86.4
70	2017	830.691	68.68	68.29	64	84.45	1.23105e+13	4.01745e+11	76131.8	5276968	7031.01	50.8	357175	106.646	3.15911	13.0125	41.0282	96.3576	1	0	1.62622e+09	70.7	81.5	86.1
70	2018	964.434	68.58	73.74	63.78	84.47	1.38949e+13	4.39789e+11	82792.8	5311916	7031.01	65.23	458633	106.501	3.13084	10.6416	41.5235	96.4917	1	0	1.86098e+09	71.3	82.9	87.8
70	2019	1054.47	68.99	74.46	65.51	85.76	1.428e+13	4.08743e+11	76430.6	5347896	7031.01	57	400767	103.834	2.84792	8.31296	42.2679	98	1	0	1.81838e+09	71.1	80.2	82
70	2020	1129.97	69.08	78.1	67.89	86.85	1.46877e+13	3.67633e+11	68340	5379475	7031.01	39.68	278990	99.3098	2.3964	6.48361	44.3816	97	1	0	1.65476e+09	69.5	71	86.2
70	2021	1366.05	68.56	78.13	71.02	86.85	1.78205e+13	4.90293e+11	90655.4	5408320	7031.01	57.27	402666	98.8769	2.43625	6.4558	44.1912	99	1	0	2.06002e+09	68.6	77.8	77.4
71	2013	137.355	30.58	39.62	30.71	28.26	9.57047e+12	2.31218e+11	1126.04	205337562	3882.88	97.98	380444	36.7168	0.424826	3.10263	0.792892	9	1	0	4.86318e+10	70.5	92.6	89.3
71	2014	174.811	30.46	41.24	32.76	26.62	1.04756e+13	2.44361e+11	1173.39	208251628	3882.88	93.17	361768	35.6122	0.420701	2.35187	0.964547	10	1	0	4.93697e+10	70.9	90.9	89.1
71	2015	144.697	30.05	44.39	37.75	27.59	1.10616e+13	2.70556e+11	1282.44	210969298	3882.88	48.66	188941	41.4808	0.483668	1.67683	0.849981	11	1	0	4.16472e+10	71.8	92.1	89.4
71	2016	223.31	31.78	47.4	40.09	26.25	1.12333e+13	3.1363e+11	1468.82	213524840	3882.88	43.29	168090	40.1094	0.494101	1.45389	1.16536	12.3854	1	0	4.14652e+10	70.8	89.6	87.8
71	2017	452.454	34.9	52.93	40.91	29.76	1.23105e+13	3.39206e+11	1567.64	216379655	3882.88	50.8	197250	54.1491	0.853226	1.35884	1.07127	13.78	1	0	4.05468e+10	74	89.5	87.7
71	2018	676.881	34.23	51.55	43.92	34.14	1.38949e+13	3.56128e+11	1620.74	219731479	3882.88	65.23	253280	51.7826	0.783069	1.3356	0.984082	15.34	1	0	4.3445e+10	74.3	90.4	87.9
71	2019	610.901	36.14	51.68	42.86	37.82	1.428e+13	3.20909e+11	1437.17	223293280	3882.88	57	221324	51.8707	0.803543	1.24421	0.911153	17.0709	1	0	4.29049e+10	73	89.4	83.2
71	2020	589.3	36.13	62.42	45.48	41.15	1.46877e+13	3.00426e+11	1322.31	227196741	3882.88	39.68	154073	59.8298	1.09319	1.26621	1.07525	18.9348	1	0	3.41133e+10	73.4	25.6	83.8
71	2021	678.471	37.27	64.18	51.94	41.15	1.78205e+13	3.48263e+11	1505.01	231402117	3882.88	57.27	222372	62.1585	1.11985	1.29175	1.27442	21.0372	1	0	4.12744e+10	73.4	85.5	84
72	2013	125.376	32.37	42.17	29.77	58.85	9.57047e+12	45599900000	11932.3	3821556	14352.6	97.98	1.40626e+06	68.761	1.25323	15.0993	8.04034	44.03	1	1	4928000000	55.1	70.7	66
72	2014	141.083	36.69	42.42	31.18	56.38	1.04756e+13	49921400000	12837.2	3888793	14352.6	93.17	1.33723e+06	70.7753	1.29697	15.1306	7.9733	44.92	1	1	5817000000	55.2	69.4	64.8
72	2015	148.511	36.12	45.53	31.77	55.03	1.10616e+13	54091800000	13669.6	3957099	14352.6	48.66	698396	73.0639	1.35931	15.6791	7.9899	51.2054	1	1	5897000000	55.6	65.6	65.6
72	2016	140.51	31.76	48.44	36.56	53.02	1.12333e+13	57907700000	14382.2	4026336	14352.6	43.29	621322	69.4039	1.38769	16.2136	10.678	54	1	1	5049211000	55.9	61.2	65
72	2017	167.597	34.49	51.08	37.4	51.11	1.23105e+13	62202700000	15186	4096063	14352.6	50.8	729110	83.1865	1.85343	16.1762	10.7704	59.9506	1	1	6328440000	52.8	61.2	67.2
72	2018	196.179	34.35	47.3	45.62	53.62	1.38949e+13	6.72942e+10	16156.1	4165255	14352.6	65.23	936217	80.1918	1.75176	17.487	12.9697	61.8055	1	1	5932890000	54.4	55.3	65.9
72	2019	208.915	32.91	46.78	37.37	56.06	1.428e+13	6.97218e+10	16472.8	4232532	14352.6	57	818096	81.2991	1.84039	15.3373	12.6551	63.6284	1	1	5870150000	55	56.1	64.8
72	2020	204.299	32.5	44.78	47.38	57.7	1.46877e+13	5.70868e+10	13293.3	4294396	14352.6	39.68	569510	82.1099	1.85099	18.8365	13.831	65.5419	1	1	5392070000	54.8	86.8	64.8
72	2021	202.097	31.75	44.8	49.44	57.7	1.78205e+13	6.74067e+10	15491.3	4351267	14352.6	57.27	821971	82.189	1.8769	18.1668	13.9233	67.5097	1	1	6544020000	51.7	60.5	64.6
73	2013	22.1786	11.66	35.55	14.58	30.99	9.57047e+12	3.86513e+10	6435.83	6005652	18292.5	97.98	1.7923e+06	74.5643	1.66567	7.28719	2.60714	36.9	1	0	10800500000	62.5	72.5	74.8
73	2014	28.7877	11.68	36.03	17.61	29.02	1.04756e+13	4.0378e+10	6629.43	6090721	18292.5	93.17	1.70431e+06	72.5692	1.58007	6.10604	3.03946	43	1	0	11437600000	63.4	73	74.2
73	2015	32.1007	13.12	36.61	17.05	33.77	1.10616e+13	3.62114e+10	5861.39	6177950	18292.5	48.66	890112	77.0935	1.72816	5.582	3.4823	49.7163	1	0	11865500000	64.1	71.5	78.4
73	2016	33.8566	14.2	37.79	19.65	34.37	1.12333e+13	3.60896e+10	5759.02	6266615	18292.5	43.29	791881	71.2508	1.6407	5.59241	3.9361	53.4041	1	0	1.22751e+10	64.8	74.4	77.8
73	2017	49.2199	16.31	40.65	21.1	34.67	1.23105e+13	3.89971e+10	6136.06	6355404	18292.5	50.8	929257	74.4342	1.46514	4.63039	4.5672	61.0758	1	0	1.33338e+10	66.3	74.4	77.8
73	2018	67.1752	15.92	56.91	21.99	34.95	1.38949e+13	4.02254e+10	6242.96	6443328	18292.5	65.23	1.19322e+06	79.7456	1.90647	4.69872	4.97724	64.9935	1	0	1.35467e+10	67	74.4	77.8
73	2019	64.1954	16.5	52.96	22.86	38.12	1.428e+13	3.79253e+10	5807.84	6530026	18292.5	57	1.04267e+06	82.3422	2.12209	4.17542	6.31216	68.5176	1	0	1.37344e+10	67.2	73.6	79.2
73	2020	65.029	16.32	51.86	24.1	41.37	1.46877e+13	3.54322e+10	5353.35	6618695	18292.5	39.68	725845	88.104	2.39539	3.76556	8.49667	73.9575	1	0	8.19153e+09	67.2	85.7	79.2
73	2021	81.0669	14.71	52.79	24.93	41.37	1.78205e+13	3.99509e+10	5959.44	6703799	18292.5	57.27	1.04761e+06	87.9533	2.38411	3.04262	10.7802	77.0184	1	0	1.06483e+10	66.2	72.9	77.2
74	2013	166.607	22.09	48.27	31.31	46.66	9.57047e+12	2.01176e+11	6697.19	30038809	16666.3	97.98	1.63296e+06	66.3156	1.16523	10.6725	5.36909	39.2	1	0	1.28886e+09	61.1	59.1	82.7
74	2014	203.524	27.26	49.11	32.81	46.52	1.04756e+13	2.00786e+11	6614.83	30353951	16666.3	93.17	1.5528e+06	61.5807	1.06714	9.99065	5.82151	40.2	1	0	1.50199e+09	62	58	81.1
74	2015	219.162	29.81	50.62	33.75	47.32	1.10616e+13	1.89803e+11	6180.12	30711863	16666.3	48.66	810982	63.4497	1.08147	9.48003	6.51038	40.8526	1	0	1.88769e+09	61.1	58.4	81.4
74	2016	219.117	32.5	51.78	38.13	46.33	1.12333e+13	1.91898e+11	6163.86	31132779	16666.3	43.29	721484	60.6605	1.08305	9.87533	6.81199	45.4617	1	0	1.92992e+09	61.5	62.6	76.2
74	2017	261.157	34.09	52.92	41.36	47.04	1.23105e+13	2.11008e+11	6676.31	31605486	16666.3	50.8	846648	61.2927	0.950073	9.75159	7.30954	50.4504	1	0	2.276e+09	62.4	62.4	76.6
74	2018	313.424	34.82	52.8	44.67	48.49	1.38949e+13	2.22597e+11	6912.1	32203944	16666.3	65.23	1.08714e+06	71.7925	1.40195	8.96969	8.0181	55.0543	1	0	2.12577e+09	62.1	62.2	76.1
74	2019	339.983	35.31	54.92	47.88	50.41	1.428e+13	2.28326e+11	6955.88	32824861	16666.3	57	949979	72.5009	1.4366	7.51416	7.30326	59.9505	1	0	2.20262e+09	61.8	61.5	76.6
74	2020	315.913	34.08	60.03	49.18	52.02	1.46877e+13	2.01948e+11	6063.63	33304756	16666.3	39.68	661318	76.4921	1.65502	6.63234	8.29412	65.2518	1	0	1.38389e+09	63	88.6	75.4
74	2021	326.455	32.89	57.36	55.37	52.02	1.78205e+13	2.23718e+11	6635.46	33715471	16666.3	57.27	954478	76.8213	1.64278	6.33291	8.93713	71.1078	1	0	1.59768e+09	62.6	59.6	76.4
75	2013	364.902	34.03	44.98	49.61	41.88	9.57047e+12	2.83903e+11	2847.57	99700107	2850.32	97.98	279274	39.4112	0.395101	3.15831	2.58054	32.7	1	0	5.43673e+09	68.2	72.3	85
75	2014	520.38	40.72	45.33	51.83	41.24	1.04756e+13	2.97484e+11	2935.93	101325201	2850.32	93.17	265564	44.0763	0.491002	3.05278	2.86207	34.7	1	1	5.48992e+09	67.4	70.6	87
75	2015	634.608	42.93	50.84	53.7	44.6	1.10616e+13	3.06446e+11	2974.3	103031365	2850.32	48.66	138697	49.5742	0.591674	3.12894	2.81468	36.9	1	1	5.76215e+09	67.7	67.7	87
75	2016	674.876	41.18	54.58	55.51	45.35	1.12333e+13	3.18627e+11	3038.15	104875266	2850.32	43.29	123390	48.8815	0.630305	3.60615	2.84667	39.2	1	1	5.87289e+09	67.4	67.8	87
75	2017	797.868	43.46	57.81	59.29	44.18	1.23105e+13	3.28481e+11	3077.43	106738501	2850.32	50.8	144796	83.2824	2.09319	3.90045	3.18469	41.6	1	1	6.1468e+09	68.9	69.4	87.1
75	2018	914.105	45.39	60.85	65.15	50.41	1.38949e+13	3.46842e+11	3194.67	108568836	2850.32	65.23	185926	59.446	0.902353	3.80628	3.48948	44.1	1	1	6.38309e+09	68.7	69.2	87.1
75	2019	1046.58	46.03	61.89	65.94	53.59	1.428e+13	3.76823e+11	3413.85	110380804	2850.32	57	162468	60.3649	0.908749	3.85557	5.71919	43.0266	1	1	6.69561e+09	67.8	67.8	86.4
75	2020	991.486	46.84	67.79	69.52	55.76	1.46877e+13	3.61751e+11	3224.42	112190977	2850.32	39.68	113101	64.678	1.11447	4.21709	7.07416	47.1119	1	1	2.7183e+09	67.9	86.4	88.4
75	2021	1289.24	45.14	66.66	73.04	55.76	1.78205e+13	3.94087e+11	3460.54	113880328	2850.32	57.27	163238	64.9339	1.12593	4.02559	8.45074	52.6757	1	1	2.94695e+09	67.7	66.2	86.4
76	2013	229.564	49.23	58.77	50.01	55.03	9.57047e+12	5.15762e+11	13558.3	38040196	6947.9	97.98	680755	85.6217	1.61031	21.3882	18.2117	62.8492	1	1	2.33352e+10	58.2	53.1	75.5
76	2014	237.686	50.92	59.06	51.38	55.86	1.04756e+13	5.39081e+11	14182	38011735	6947.9	93.17	647336	86.6096	1.70029	25.2241	18.7494	66.6	1	1	2.54981e+10	60.1	59.9	75.5
76	2015	231.415	52.43	60.26	54.51	59.07	1.10616e+13	4.77111e+11	12560.1	37986412	6947.9	48.66	338085	86.6762	1.77051	23.4836	18.8455	67.997	1	1	2.9065e+10	62.2	55.3	75.4
76	2016	241.635	52.77	62.41	55.87	62.34	1.12333e+13	4.70025e+11	12378.8	37970087	6947.9	43.29	300775	88.045	1.95044	21.1334	19.0177	73.3007	1	1	3.12036e+10	63.1	63	76.4
76	2017	259.886	52.54	65.93	62.23	62.94	1.23105e+13	5.24641e+11	13815.5	37974826	6947.9	50.8	352953	84.4657	1.84024	19.2367	19.8093	75.9854	1	1	3.48316e+10	65.6	62.6	76.4
76	2018	423.741	51.63	74.2	62.34	64.86	1.38949e+13	5.8878e+11	15504.5	37974750	6947.9	65.23	453211	79.7988	1.68468	17.069	20.3819	77.5417	1	1	3.83971e+10	65	62.6	80.7
76	2019	550.757	52.62	75.34	63.72	66.94	1.428e+13	5.96058e+11	15700	37965475	6947.9	57	396030	80.6905	1.66703	15.7038	20.3617	80.4359	1	1	4.1264e+10	63.8	61.3	78.2
76	2020	511.098	53	79.57	68.77	68.18	1.46877e+13	5.99443e+11	15816.8	37899070	6947.9	39.68	275693	85.7689	1.91755	15.0343	21.7788	83.1849	1	1	3.18222e+10	64.5	87.9	81.6
76	2021	774.198	52.35	79.67	71.23	68.18	1.78205e+13	6.79442e+11	17999.8	37747124	6947.9	57.27	397906	86.3791	1.96479	13.8658	22.6573	85.3749	1	1	3.357e+10	64.1	58.2	74.2
77	2013	155.122	54.15	47.48	46.7	71.67	9.57047e+12	2.26434e+11	21653.2	10457295	9675.63	97.98	948018	107.882	2.624	43.2871	24.4957	62.0956	1	0	43796000000	66	64	86.8
77	2014	187.89	58.43	47.72	48.46	70.58	1.04756e+13	2.29902e+11	22103.7	10401062	9675.63	93.17	901478	105.834	2.57214	44.0853	27.4565	64.59	1	0	47770000000	67	70.1	87.8
77	2015	178.752	58.43	50.96	50.28	71.97	1.10616e+13	1.99394e+11	19250.1	10358076	9675.63	48.66	470816	103.701	2.48626	45.179	30.3141	68.6329	1	0	44270000000	68.6	67.3	88
77	2016	197.033	56.41	54.33	52.15	73.03	1.12333e+13	2.06426e+11	19992	10325452	9675.63	43.29	418858	100.162	2.56468	46.335	32.6689	70.4236	1	0	48914000000	69.3	68.7	88
77	2017	218.235	59.04	57.31	55.12	72.1	1.23105e+13	2.21358e+11	21490.4	10300300	9675.63	50.8	491522	96.2332	2.56751	46.8714	34.6799	73.7912	1	0	58057000000	68.3	67.8	87
77	2018	270.871	59.83	68.17	54.94	74.83	1.38949e+13	2.42313e+11	23562.6	10283822	9675.63	65.23	631141	86.9608	2.15019	49.309	36.7808	74.661	1	0	68336000000	68.5	67.2	86.9
77	2019	311.652	59.98	68.19	58.06	75.66	1.428e+13	2.39987e+11	23330.8	10286263	9675.63	57	551511	82.1017	1.92226	49.4483	38.5592	75.3464	1	0	70435000000	67.8	65.4	86
77	2020	316.04	61.28	76.06	60.28	76.19	1.46877e+13	2.29032e+11	22242.4	10297081	9675.63	39.68	383929	80.5649	1.81291	50.6178	40.4033	78.2617	1	0	66612000000	69.1	48.8	86.4
77	2021	452.818	60.04	76.28	65.31	76.19	1.78205e+13	2.53983e+11	24598.5	10325147	9675.63	57.27	554123	79.7287	1.82472	51.6947	41.9215	82.309	1	0	81124000000	69.7	61.6	84
78	2013	74.0437	40.39	53.3	41.25	48.14	9.57047e+12	1.89789e+11	9497.21	19983693	7068.48	97.98	692569	72.9021	1.26201	23.5217	18.8885	49.7645	1	0	2.92093e+10	63.1	82.8	86.8
78	2014	86.0631	45.63	53.54	44.97	49.91	1.04756e+13	1.99714e+11	10031.3	19908979	7068.48	93.17	658570	69.9744	1.22643	22.8047	20.0861	54.08	1	0	3.06089e+10	63.5	84.9	87.8
78	2015	73.3209	48.01	55.57	44.06	52.98	1.10616e+13	1.77884e+11	8976.96	19815616	7068.48	48.66	343952	71.5205	1.25723	21.4507	21.4112	55.7632	1	0	2.76355e+10	65.3	87.5	88
78	2016	58.3503	46.28	58.47	52.3	54.28	1.12333e+13	1.85288e+11	9404.38	19702267	7068.48	43.29	305994	59.8669	1.08138	20.7599	22.4747	59.504	1	0	2.94265e+10	65.1	85.3	88
78	2017	79.7226	44.41	60.57	55.87	56.47	1.23105e+13	2.10147e+11	10728	19588715	7068.48	50.8	359079	35.9433	0.604168	19.7473	24.1374	63.7473	1	0	3.50346e+10	62.6	86.4	87
78	2018	115.63	46.86	61.33	52.78	60.84	1.38949e+13	2.43316e+11	12494.4	19473970	7068.48	65.23	461077	66.4709	1.25226	18.667	25.9584	70.6813	1	0	3.93508e+10	63.4	83.2	86.9
78	2019	137.043	45.02	60.88	59.31	62.07	1.428e+13	2.51018e+11	12958	19371648	7068.48	57	402903	63.2516	1.20133	17.3118	27.0291	73.6575	1	0	3.99583e+10	65.3	79.7	86
78	2020	135.824	46.66	69.88	58.12	64.55	1.46877e+13	2.51363e+11	13047.5	19265250	7068.48	39.68	280477	67.8073	1.36467	15.5591	29.2393	78.4553	1	0	2.54892e+10	67	39.8	86.4
78	2021	202.492	45.78	68.08	63.32	64.55	1.78205e+13	2.85405e+11	14927.1	19119880	7068.48	57.27	404812	68.062	1.39884	13.4826	31.5533	83.5904	1	0	3.21147e+10	67.5	75.9	84
79	2013	732.301	54.69	62.82	61.53	46.46	9.57047e+12	2.29247e+12	15974.6	143506995	5795.05	97.98	567799	43.4248	0.543806	28.043	16.4526	67.97	1	0	1.8102e+10	65.1	70.4	86.8
79	2014	876.052	56.7	62.95	62.91	48.08	1.04756e+13	2.05924e+12	14095.6	143819667	5795.05	93.17	539924	37.3257	0.431093	26.4146	17.2471	70.52	1	0	2.06921e+10	65.5	71	87.8
79	2015	849.137	56.93	67.11	61.99	50.14	1.10616e+13	1.36348e+12	9313.02	144096870	5795.05	48.66	281987	41.1513	0.627416	24.5221	18.5409	70.0992	1	0	1.90509e+10	66.6	69.8	88
79	2016	1231.25	59.09	72.04	58.83	52.72	1.12333e+13	1.27679e+12	8704.89	144342397	5795.05	43.29	250867	31.5067	0.372877	22.2175	18.9452	73.0914	1	0	2.08849e+10	65.6	66.1	88
79	2017	1419.05	60.73	76.85	65.74	57.49	1.23105e+13	1.5742e+12	10720.3	144496739	5795.05	50.8	294388	70.7991	1.37931	21.9556	21.3724	76.0081	1	0	2.45946e+10	69.7	65.9	87
79	2018	1722.07	61.97	78.66	65.82	60.56	1.38949e+13	1.65733e+12	11287.4	144477859	5795.05	65.23	378011	35.5131	0.57916	20.6598	22.0009	80.8647	1	0	2.80551e+10	69.4	65.2	86.9
79	2019	2047.65	62.06	77.95	67.7	61.66	1.428e+13	1.69311e+12	11536.3	144406261	5795.05	57	330318	37.528	0.613768	18.9715	22.5249	82.6422	1	0	3.02794e+10	68.6	63.1	86
79	2020	2377.41	62.21	85.99	69.84	63.38	1.46877e+13	1.49308e+12	10194.4	144073139	5795.05	39.68	229947	27.9954	0.353492	17.7425	23.225	84.9947	1	0	2.71649e+10	69.7	70.4	86.4
79	2021	2104.22	61.66	86.57	74.12	63.38	1.78205e+13	1.83689e+12	12593.2	143449286	5795.05	57.27	331882	28.6512	0.361654	16.3551	23.7286	88.2138	1	0	3.29142e+10	69.5	59.7	84
80	2013	1413.06	52.42	47.63	38.49	71.11	9.57047e+12	7.53865e+11	23945.5	31482498	6605.19	97.98	647176	58.6095	1.05881	15.6904	19.7459	60.5	1	0	70122510000	51.1	69.2	77.4
80	2014	1909.65	51.8	48.13	37.1	69.36	1.04756e+13	7.66606e+11	23862.8	32125564	6605.19	93.17	615405	52.7706	0.959374	13.5657	19.5456	64.7137	1	0	65744490000	51.9	70	74.6
80	2015	1767.88	53.78	51.56	42.53	68.31	1.10616e+13	6.69484e+11	20442.4	32749848	6605.19	48.66	321408	51.7855	0.950606	11.441	19.3453	69.6162	1	0	51615860000	52.1	76.3	75
80	2016	1578.95	52.49	54.64	51.35	65.29	1.12333e+13	6.66e+11	19930.4	33416270	6605.19	43.29	285938	50.9014	0.9461	12.6848	19.145	74.8793	1	0	50643600000	50.6	72.2	72.4
80	2017	1864.6	54.22	58.73	57.02	66.83	1.23105e+13	7.14995e+11	20910.5	34193122	6605.19	50.8	335543	126.239	4.70562	13.628	19.458	94.1756	1	0	57541390000	57.1	74.8	75.2
80	2018	2221.91	55.18	77.59	56.82	70.15	1.38949e+13	8.46584e+11	24175.6	35018133	6605.19	65.23	430856	53.1272	1.03575	15.3846	19.481	93.31	1	0	64646240000	58.2	77	79.4
80	2019	2200.53	58.17	76.45	58.27	74.66	1.428e+13	8.38565e+11	23405.7	35827362	6605.19	57	376496	51.5469	0.999726	15.0108	18.9853	95.7247	1	0	61964890000	58.9	78.4	77.8
80	2020	1925.67	58.55	78.93	60.06	79.33	1.46877e+13	7.34271e+11	20398.1	35997107	6605.19	39.68	262094	51.6283	1.03099	15.9709	21.9192	97.8623	1	0	47960360000	61	63.8	77.8
80	2021	2853.01	59.37	79.43	63.71	79.33	1.78205e+13	8.68586e+11	24160.7	35950396	6605.19	57.27	378279	50.2861	0.923664	18.3437	29.4521	100	1	0	55700450000	61.5	84.1	74
81	2013	2.77375	24.39	28.98	14.96	28.91	9.57047e+12	1.89187e+10	1391.53	13595566	12312.9	97.98	1.20642e+06	46.1163	0.52463	2.52816	0.785057	13.1	1	0	1.18447e+10	60.6	68.2	77.3
81	2014	3.64839	29.44	29.38	15.78	28.27	1.04756e+13	1.97973e+10	1417.09	13970308	12312.9	93.17	1.14719e+06	44.7744	0.520285	2.23291	0.739869	17.7	1	0	1.25163e+10	62.2	67.3	74
81	2015	4.58368	31.49	31.77	16.83	33.99	1.10616e+13	1.77748e+10	1238.13	14356181	12312.9	48.66	599145	49.1625	0.606123	2.09122	0.70082	21.7	1	0	1.44739e+10	62.1	65.8	76.4
81	2016	5.20929	32.51	34.31	18.83	36.84	1.12333e+13	1.90403e+10	1290.75	14751356	12312.9	43.29	533025	45.5138	0.676377	1.93835	0.666739	25.6648	1	0	1.72526e+10	62.1	69.9	77.8
81	2017	6.42136	30.83	37.52	20.5	35.79	1.23105e+13	2.09966e+10	1385.2	15157793	12312.9	50.8	625494	42.9563	0.48636	1.9174	0.737541	29.6431	1	0	18131640640	64.4	73.8	78.2
81	2018	8.17053	30.96	36.13	23.33	38.54	1.38949e+13	2.31167e+10	1484.23	15574909	12312.9	65.23	803169	48.0809	0.717958	1.94058	0.83352	35.3	1	0	2.05294e+10	59.6	74	78.2
81	2019	12.1699	31.74	38.72	21.85	41.76	1.428e+13	2.3404e+10	1462.68	16000781	12312.9	57	701834	48.7995	0.714095	1.29739	0.950247	36.2366	1	0	2.42428e+10	60.7	72.3	76
81	2020	27.9337	32.31	42.29	22.22	45.13	1.46877e+13	2.45305e+10	1492.48	16436120	12312.9	39.68	488575	62.3323	1.24291	1.3919	1.07911	47.1794	1	0	8.98399e+09	62.4	61.8	75.4
81	2021	31.1531	31.66	43.51	29.8	45.13	1.78205e+13	2.75691e+10	1633.56	16876720	12312.9	57.27	705159	63.6122	1.29782	1.54912	1.23433	58.0548	1	0	1.03032e+10	66	83.5	75.8
82	2013	38.7302	37.21	44.46	33.96	44.91	9.57047e+12	4.83942e+10	6755.07	7164132	7407.98	97.98	725834	68.8344	1.00826	42.4057	16.4164	53.4504	1	0	1.32943e+09	55.5	56.7	72.2
82	2014	76.077	38.19	44.45	35.16	42.94	1.04756e+13	4.70622e+10	6600.06	7130576	7407.98	93.17	690201	72.0426	1.10859	40.1459	16.7418	62.0751	1	0	1.32249e+09	55.4	47.5	73.2
82	2015	69.6765	38.88	43.11	34.54	46.88	1.10616e+13	3.96559e+10	5588.98	7095383	7407.98	48.66	360472	82.3521	1.30267	39.1509	18.6569	65.317	1	0	1.19364e+09	57.8	54.6	74
82	2016	53.5074	40.95	43.37	39.97	55.35	1.12333e+13	4.06927e+10	5765.2	7058322	7407.98	43.29	320691	64.6255	0.935317	38.1295	20.6094	67.0568	1	0	1.21861e+09	58.1	49.1	73.8
82	2017	67.1525	42.87	44.54	38.11	57.63	1.23105e+13	4.41791e+10	6292.55	7020858	7407.98	50.8	376325	95.6527	2.28197	37.2723	21.1493	70.3308	1	0	1.30759e+09	55.9	50.8	73.1
82	2018	66.9338	43.02	57.73	40.52	59.62	1.38949e+13	5.06407e+10	7252.4	6982604	7407.98	65.23	483223	68.9115	1.30043	36.9727	22.2891	73.3607	1	0	1.42095e+09	55.7	51.5	66.7
82	2019	128.466	45.13	58.93	41.92	60.71	1.428e+13	5.15142e+10	7417.21	6945235	7407.98	57	422255	64.7839	1.07757	37.0363	23.4425	77.4168	1	0	..	56.3	53.3	72
82	2020	159.608	46.25	69.55	45.04	62.33	1.46877e+13	5.33565e+10	7733.8	6899126	7407.98	39.68	293949	63.9515	1.06848	37.4334	25.1835	78.368	1	0	..	58	84.4	65.4
82	2021	278.269	44.96	71	55.56	62.33	1.78205e+13	6.3082e+10	9230.17	6834326	7407.98	57.27	424255	66.2914	1.2296	36.968	26.1926	81.1659	1	0	..	58	53.5	66.4
83	2013	4861.06	77.55	64.45	66.23	94.51	9.57047e+12	3.07576e+11	56967.4	5399162	4484.66	97.98	439407	131.184	4.2139	35.9069	27.2615	80.9021	1	0	4.5491e+09	58.6	60.2	77.9
83	2014	6240.74	78.48	64.59	66.76	95.58	1.04756e+13	3.14864e+11	57564.8	5469724	4484.66	93.17	417835	134.161	4.44099	35.8442	26.4608	82.1	1	0	5.043e+09	59.4	59.3	77
83	2015	5858	80.04	70.1	67.99	94.7	1.10616e+13	3.07999e+11	55645.6	5535002	4484.66	48.66	218223	131.557	4.40017	35.6831	26.3043	83.2	1	0	4.7384e+09	60	57.8	78.2
83	2016	5671.42	80.05	75.09	72.88	93.82	1.12333e+13	3.1903e+11	56895.6	5607283	4484.66	43.29	194141	127.869	4.38266	34.9864	27.8697	84.4523	1	0	5.05558e+09	62.1	60.2	77.8
83	2017	6625.31	79.03	80.9	75.51	94.46	1.23105e+13	3.43273e+11	61164.9	5612253	4484.66	50.8	227821	41.2317	0.563874	34.5512	25.5998	84.4523	1	0	5.95402e+09	58.9	62.9	77.8
83	2018	6628.79	79.04	80.89	76.8	94.96	1.38949e+13	3.7687e+11	66836.5	5638676	4484.66	65.23	292534	123.706	4.56771	34.4138	25.6873	88.1656	1	0	7.13717e+09	62.5	68.3	87.4
83	2019	7124.04	80.36	81.95	75.84	96.31	1.428e+13	3.76837e+11	66070.5	5703569	4484.66	57	255625	122.339	4.47216	32.5787	25.6375	88.9493	1	0	7.75477e+09	63.9	72.9	77
83	2020	9397.61	80.88	90.31	78.11	97.5	1.46877e+13	3.48392e+11	61274	5685807	4484.66	39.68	177951	117.776	4.01204	31.9973	25.5454	92.0043	1	0	7.08531e+09	66	49.7	78
83	2021	11290.4	80.84	90.53	81.31	97.5	1.78205e+13	4.23797e+11	77710.1	5453566	4484.66	57.27	256836	118.264	4.0248	31.9993	25.6924	91.0994	1	0	9.20686e+09	67.2	71	77.2
84	2013	45.8411	38.16	56.06	36.56	55.34	9.57047e+12	9.89352e+10	18276	5413393	7422.39	97.98	727245	82.2362	1.63513	17.8606	20.4822	77.8826	1	1	1.42028e+11	88	97.1	90
84	2014	48.5269	40.65	56.28	36.97	53.94	1.04756e+13	1.01437e+11	18720	5418649	7422.39	93.17	691544	80.7661	1.54904	16.9508	21.9799	79.98	1	1	1.53777e+11	89.4	96.8	90
84	2015	66.0471	42.82	53.86	38.51	55.01	1.10616e+13	8.89009e+10	16390.9	5423801	7422.39	48.66	361173	83.7066	1.62574	15.9764	23.4828	77.6347	1	1	1.532e+11	89.4	96.9	90
84	2016	48.3991	43.84	51.56	39.9	58.38	1.12333e+13	8.99527e+10	16563.4	5430798	7422.39	43.29	321315	77.4925	1.54291	15.1641	24.6086	80.4759	1	1	1.52164e+11	87.8	95	90
84	2017	53.5836	44	48.54	42.02	59.1	1.23105e+13	9.565e+10	17585.2	5439232	7422.39	50.8	377057	56.3612	1.13918	13.9508	25.8414	81.6257	1	1	1.718e+11	88.6	95.1	90
84	2018	63.462	42.49	63.37	42.18	62.84	1.38949e+13	1.06138e+11	19486.4	5446771	7422.39	65.23	484162	82.3299	1.74068	13.2685	27.6775	80.4489	1	1	2.07494e+11	88.8	90.9	90
84	2019	68.3924	42.42	64.22	45.36	63.35	1.428e+13	1.0571e+11	19381.6	5454147	7422.39	57	423076	80.4717	1.67648	12.3819	29.1635	82.8537	1	1	2.19792e+11	89.4	90.8	94.8
84	2020	69.8578	43.5	73.11	52.27	64.96	1.46877e+13	1.06729e+11	19551.6	5458827	7422.39	39.68	294520	82.9877	1.86491	11.8838	31.1831	89.9209	1	1	2.14093e+11	89.4	91.1	94.8
84	2021	99.2572	42.59	72.84	54.78	64.96	1.78205e+13	1.18657e+11	21782.9	5447247	7422.39	57.27	425080	83.8483	1.92761	10.5989	32.577	88.9256	1	1	2.66532e+11	89.7	93.8	95
85	2013	44.052	53.07	36.32	32.98	65.28	9.57047e+12	4.84157e+10	23503.3	2059953	7708.11	97.98	755241	100.878	2.22524	38.5237	25.315	72.6756	1	0	9.25116e+09	68.7	71	86.8
85	2014	59.5377	53.51	36.47	33.32	61.12	1.04756e+13	4.99972e+10	24247.2	2061980	7708.11	93.17	718165	98.6478	2.20015	37.0946	26.7873	71.59	1	0	9.14257e+09	66.4	67	87.8
85	2015	57.9081	57.13	38.96	32.56	64.54	1.10616e+13	4.31075e+10	20890.2	2063531	7708.11	48.66	375077	110.839	2.53016	36.1909	27.3457	73.0987	1	0	8.12206e+09	67.2	69.6	88
85	2016	48.6657	56.93	42.19	38.64	70.6	1.12333e+13	4.47667e+10	21678.4	2065042	7708.11	43.29	333684	104.704	2.49693	34.865	28.1971	75.4985	1	0	9.24336e+09	66.6	68.4	88
85	2017	54.8989	56.05	45.01	37.43	67.82	1.23105e+13	4.85891e+10	23514	2066388	7708.11	50.8	391572	84.766	1.81679	35.2216	28.6801	78.8854	1	0	1.05772e+10	65.7	64.9	87
85	2018	74.9846	57.09	60.93	39.94	68.37	1.38949e+13	5.41779e+10	26123.7	2073894	7708.11	65.23	502800	81.589	1.85895	34.3206	29.0963	79.75	1	0	1.20583e+10	65.3	63.9	86.9
85	2019	77.2816	58.65	61.04	40.22	71.67	1.428e+13	5.43316e+10	26016.1	2088385	7708.11	57	439362	75.1747	1.58044	33.4639	29.7193	83.1084	1	0	1.22876e+10	65	61.3	86
85	2020	74.4949	58.15	62.94	44.62	73.67	1.46877e+13	5.37068e+10	25545.2	2102419	7708.11	39.68	305858	71.9898	1.38315	33.2875	30.7702	86.6013	1	0	1.03377e+10	66.8	50.2	86.4
85	2021	81.7894	58.54	63.35	48.35	73.67	1.78205e+13	6.17486e+10	29291.4	2108079	7708.11	57.27	441443	72.5561	1.41272	32.8131	31.6833	89.004	1	0	1.1311e+10	66.3	55.6	84
86	2013	184.357	39.79	50.94	44.35	54.4	9.57047e+12	4.00886e+11	7441.23	53873616	12967.8	97.98	1.27058e+06	56.762	0.763496	7.19384	2.99815	46.5	1	0	7.12879e+09	61.7	80.7	86.8
86	2014	221.949	40.89	50.7	46.51	53.57	1.04756e+13	3.81199e+11	6965.14	54729551	12967.8	93.17	1.20821e+06	57.9156	0.789577	6.66508	3.11772	49	1	0	7.57877e+09	62.7	85.4	87.8
86	2015	230.349	42.93	52.62	45.66	54.57	1.10616e+13	3.4671e+11	6204.93	55876504	12967.8	48.66	631012	55.3916	0.70377	7.39319	2.52225	51.9191	1	0	6.60104e+09	60.3	81.2	88
86	2016	241.767	45.6	53.63	47.26	55.01	1.12333e+13	3.23586e+11	5735.07	56422274	12967.8	43.29	561375	48.9214	0.58982	8.01607	2.03957	54	1	0	7.21179e+09	60.6	82	88
86	2017	284.533	46.72	56.69	49.19	52.25	1.23105e+13	3.81449e+11	6734.48	56641209	12967.8	50.8	658763	86.2605	1.97055	8.49218	1.98299	56.1674	1	0	8.38936e+09	59.2	80.6	87
86	2018	373.944	46.35	63.11	52.51	54.51	1.38949e+13	4.04159e+11	7048.51	57339635	12967.8	65.23	845888	46.5059	0.568337	5.83443	1.93062	62.4	1	0	9.56802e+09	64.8	79.5	86.9
86	2019	419.208	46.79	63.89	52.8	57.04	1.428e+13	3.88531e+11	6688.77	58087055	12967.8	57	739163	40.6721	0.461382	3.48568	2.15256	69.6969	1	0	9.68549e+09	65.5	79.3	86
86	2020	523.488	46.5	68.64	54.21	58.6	1.46877e+13	3.3762e+11	5741.64	58801927	12967.8	39.68	514561	43.148	0.538208	3.56927	2.21601	70.3203	1	0	7.95869e+09	67.8	42.9	86.4
86	2021	733.119	45.84	70.03	57.99	58.6	1.78205e+13	4.19016e+11	7055.06	59392255	12967.8	57.27	742664	45.3749	0.624395	2.47876	2.85331	72.3105	1	0	9.96383e+09	68.3	78.8	84
87	2013	806.822	57.36	67.11	65.89	67.6	9.57047e+12	1.35558e+12	29077.2	46620045	8779.38	97.98	860204	94.2322	2.03683	41.594	26.29	71.635	1	0	1.71197e+10	61.8	74.7	76.3
87	2014	1020.9	57.57	67.28	68.01	67.54	1.04756e+13	1.37182e+12	29513.7	46480882	8779.38	93.17	817975	95.766	2.21423	41.4004	27.989	76.19	1	0	1.71982e+10	62.5	74.5	76.1
87	2015	1113.69	58.17	68.99	68.77	67.93	1.10616e+13	1.19616e+12	25754.4	46444832	8779.38	48.66	427205	97.8702	2.23848	41.7255	29.1676	78.6896	1	0	1.55557e+10	62.6	73	76.6
87	2016	1130.08	59	71.14	71.1	71.04	1.12333e+13	1.23355e+12	26537.2	46484062	8779.38	43.29	380059	92.9397	2.27702	41.9332	30.3672	80.5613	1	0	1.49652e+10	61.9	69.7	77
87	2017	1325.09	59.49	73.11	72.98	69.48	1.23105e+13	1.31325e+12	28185.3	46593236	8779.38	50.8	445993	87.5085	2.23572	42.0469	31.4875	84.6022	1	0	1.6534e+10	63.6	66.9	87
87	2018	1559.05	59.74	78.81	75.25	69.59	1.38949e+13	1.4217e+12	30379.7	46797754	8779.38	65.23	572679	84.3464	2.0741	42.2351	32.4349	86.1072	1	0	1.70792e+10	63	65.1	71.6
87	2019	1636.01	59.99	78.49	74.53	72.78	1.428e+13	1.39432e+12	29581.5	47134837	8779.38	57	500425	82.8675	1.98704	41.6703	33.1342	90.7187	1	0	1.59025e+10	58.3	64.3	76
87	2020	1782.23	60.54	81.93	79.48	73.5	1.46877e+13	1.27696e+12	26959.7	47365655	8779.38	39.68	348366	80.0299	1.73351	41.0771	34.1791	93.2056	1	0	8.65698e+09	58.8	67.4	75.8
87	2021	2224.9	60.52	82.04	82.32	73.5	1.78205e+13	1.42738e+12	30103.5	47415750	8779.38	57.27	502795	70.4021	1.38321	40.1387	35.1888	93.9	1	0	9.11296e+09	59.7	61.5	72.6
88	2013	41.7872	33.3	42.66	22.21	45.74	9.57047e+12	7.70006e+10	3643.83	21131756	5171.49	97.98	506703	105.313	2.50448	12.8091	2.00815	5.74	1	0	1.30022e+11	68	80.3	86.8
88	2014	56.6386	38.68	43.4	26.96	48.35	1.04756e+13	8.25285e+10	3885.62	21239457	5171.49	93.17	481828	103.555	2.45349	12.7586	2.67239	10.5	1	0	1.37531e+11	67.2	77.3	87.8
88	2015	63.0355	36.38	46.38	25.77	51.23	1.10616e+13	8.5141e+10	3990.35	21336697	5171.49	48.66	251645	105.554	2.52737	15.4086	2.93352	15.26	1	0	1.2145e+11	67.6	77.5	88
88	2016	65.9597	40.25	48.03	27.64	51.56	1.12333e+13	8.80123e+10	4107.83	21425494	5171.49	43.29	223874	99.7215	2.45172	11.5741	4.16412	22.19	1	0	1.30644e+11	68.5	76	88
88	2017	77.9502	38.52	50.48	31.62	43.92	1.23105e+13	9.43762e+10	4388.2	21506813	5171.49	50.8	262712	53.2258	0.873324	12.104	5.67496	32.25	1	0	1.44413e+11	57.4	72.8	74.5
88	2018	92.7979	38.03	54.1	32.73	43.61	1.38949e+13	9.44939e+10	4360.58	21670000	5171.49	65.23	337336	90.9511	2.12162	11.4634	7.15599	46.9	1	0	1.55361e+11	65.1	66.3	86.9
88	2019	102.71	40.01	53.77	32.12	47.64	1.428e+13	8.9015e+10	4082.69	21803000	5171.49	57	294775	88.54	2.08367	10.5843	7.69673	50.6873	1	0	1.56672e+11	65.7	66.8	86
88	2020	84.7016	38.17	59.85	33.49	50.45	1.46877e+13	8.44405e+10	3852.39	21919000	5171.49	39.68	205205	88.9751	2.05954	12.0095	8.20411	59.21	1	0	9.0118e+10	66.9	48.3	86.4
88	2021	82.792	37.49	59.61	38.3	50.45	1.78205e+13	8.84965e+10	3994.25	22156000	5171.49	57.27	296171	92.6858	2.2791	13.1775	10.9889	66.6815	1	0	1.18677e+11	69.9	66.3	84
89	2013	1098.02	73.16	64.85	65.31	85.27	9.57047e+12	5.86842e+11	61126.9	9600379	6713.79	97.98	657817	42.6922	0.526939	40.7136	32.6214	94.7836	1	1	4.68508e+09	60.7	77	76.2
89	2014	1228.54	72.73	64.98	66.35	83.95	1.04756e+13	5.81964e+11	60020.4	9696110	6713.79	93.17	625524	38.5724	0.47589	38.7645	33.6641	92.52	1	1	5.60496e+09	60	74.4	73.6
89	2015	1137.55	74.16	66.52	67.27	84.95	1.10616e+13	5.05104e+11	51545.5	9799186	6713.79	48.66	326693	33.3375	0.405952	36.0904	35.4972	90.6102	1	1	6.39666e+09	58.6	72.5	71.6
89	2016	1202.95	74.69	68.17	70.98	86.73	1.12333e+13	5.15655e+11	51965.2	9923085	6713.79	43.29	290640	36.0982	0.396198	31.1886	36.9703	89.6509	1	1	7.13812e+09	59.9	70.3	72.4
89	2017	1285.73	75.13	69.51	72.04	84.52	1.23105e+13	5.41019e+11	53791.5	10057698	6713.79	50.8	341060	129.078	4.57582	26.0253	38.3254	93.0063	1	1	7.72376e+09	74.9	90.8	87
89	2018	1644.95	76.32	73.16	72.2	84.8	1.38949e+13	5.55455e+11	54589.1	10175214	6713.79	65.23	437940	43.4508	0.61582	21.2935	38.7913	89.247	1	1	8.37416e+09	57.8	76.2	74.5
89	2019	1810.55	76.98	73.31	72.74	84.81	1.428e+13	5.3388e+11	51939.4	10278887	6713.79	57	382686	44.7372	0.620405	17.053	39.3334	94.4934	1	1	7.47431e+09	56.4	75.1	76.2
89	2020	1703.64	78.15	78.42	75.96	85.94	1.46877e+13	5.47054e+11	52837.9	10353442	6713.79	39.68	266403	42.5095	0.513184	14.26	40.3085	94.5394	1	1	3.03537e+09	57.4	88.9	67.6
89	2021	2237.29	77.66	78.56	79	85.94	1.78205e+13	6.36856e+11	61143.2	10415811	6713.79	57.27	384499	48.6186	0.843931	12.048	40.6363	88.3078	1	1	..	55.7	75.2	47
90	2013	1635.46	79.51	52.74	65.4	81.11	9.57047e+12	7.06235e+11	87304.3	8089346	11485.9	97.98	1.12538e+06	148.812	5.0397	56.7892	42.5067	86.34	1	0	7.51991e+10	72.9	93.2	86.8
90	2014	1894.98	80.53	52.96	64.18	77.77	1.04756e+13	7.26538e+11	88725	8188649	11485.9	93.17	1.07014e+06	144.673	4.79059	53.4296	43.1861	87.4	1	0	7.56309e+10	73.1	91.1	87.8
90	2015	2111.89	80.96	59.7	66.71	79.41	1.10616e+13	6.94118e+11	83806.4	8282396	11485.9	48.66	558902	142.734	4.72601	49.9895	44.6834	87.4791	1	0	7.12183e+10	72.7	87.9	88
90	2016	2107.1	81.56	65.62	67.28	80.86	1.12333e+13	6.87895e+11	82153.1	8373338	11485.9	43.29	497223	137.95	4.71356	45.0566	45.0969	89.1347	1	0	7.01087e+10	72	89.7	88
90	2017	2513.82	82.37	70.69	73	83.77	1.23105e+13	6.95201e+11	82254.4	8451840	11485.9	50.8	583482	69.6249	1.1345	42.1142	46.3425	89.6861	1	0	7.1868e+10	81.5	76.8	90
90	2018	2641.44	82.77	74.47	70.13	85.59	1.38949e+13	7.25563e+11	85216.6	8514329	11485.9	65.23	749223	126.551	4.44415	39.1251	45.6152	91.8	1	0	7.3503e+10	76.3	89.3	86.9
90	2019	2843.43	82.62	73.52	69.77	86.69	1.428e+13	7.21369e+11	84121.9	8575280	11485.9	57	654694	119.554	3.96726	36.9789	46.923	93.1461	1	0	7.77948e+10	75.2	88	86
90	2020	3338.8	83.1	76.24	77.78	87.61	1.46877e+13	7.39914e+11	85656.3	8638167	11485.9	39.68	455759	116.781	3.63814	35.4664	46.492	94.35	1	0	7.1005e+10	74.9	25.8	86.4
90	2021	4053.13	82.78	76.27	78.6	87.61	1.78205e+13	8.0064e+11	91991.6	8703405	11485.9	57.27	657795	115.191	3.59921	34.2301	47.9869	95.57	1	0	8.87229e+10	74.7	83.2	84
91	2013	5.41174	17.51	28.13	17.52	31.78	9.57047e+12	4.56805e+10	955.321	49253643	8072.03	97.98	790897	124.353	3.5588	0.334999	0.11456	4.4	1	0	1.21792e+11	81	75.8	90
91	2014	7.83409	17.9	28.87	17.06	29.91	1.04756e+13	4.99648e+10	1012.98	50814552	8072.03	93.17	752071	123.794	3.53655	0.297698	0.166488	7	1	0	1.30554e+11	81.6	75.4	90
91	2015	9.08909	19.08	31.19	17.78	31.28	1.10616e+13	4.73786e+10	929.107	52542823	8072.03	48.66	392785	120.827	3.3919	0.271814	0.20174	10	1	0	1.24569e+11	80.5	78.1	90
91	2016	8.4241	23.15	33.59	19.09	31.67	1.12333e+13	4.9774e+10	942.881	54401802	8072.03	43.29	349438	120.284	3.62728	0.238222	0.585411	13.5042	1	0	1.26661e+11	81	82.2	90
91	2017	10.9401	21.88	39.46	19.61	35.7	1.23105e+13	5.3276e+10	975.925	56267032	8072.03	50.8	410059	114.775	3.53039	0.225876	1.35686	16	1	0	1.28586e+11	58.6	50.1	76
91	2018	15.01	23.09	53.51	19.57	37.5	1.38949e+13	5.70037e+10	1011.6	58090443	8072.03	65.23	526539	110.754	3.34742	0.21387	1.48257	17.1	1	0	1.39232e+11	81.7	75.7	90
91	2019	13.5966	25.56	53.74	23.22	39.22	1.428e+13	6.10268e+10	1050.93	59872579	8072.03	57	460106	110.074	3.25379	0.127417	1.73645	18.2773	1	0	1.35632e+11	81.9	75.4	87.4
91	2020	17.8183	24.91	65.99	22.98	39.93	1.46877e+13	6.60687e+10	1104.16	61704518	8072.03	39.68	320298	110.581	3.19364	0.117445	1.8404	23.4475	1	0	1.20516e+11	82	65.3	86.6
91	2021	24.3803	25.12	66.66	22.32	39.93	1.78205e+13	7.06556e+10	1146.03	63588334	8072.03	57.27	462285	109.335	3.19177	0.112967	1.95483	31.6331	1	0	1.3902e+11	81.9	73.6	86
92	2013	1304.11	42.44	54.24	47.89	47.37	9.57047e+12	4.20334e+11	6041.13	69578602	3303.89	97.98	323715	39.5271	0.350118	8.70383	7.46206	28.94	1	0	3.20166e+09	57.9	48.6	73.5
92	2014	1493.32	44.05	54.61	52.63	45.21	1.04756e+13	4.07339e+11	5822.38	69960943	3303.89	93.17	307824	40.5199	0.438334	8.13311	7.77577	34.89	1	0	3.39596e+09	57.8	47	76.8
92	2015	1562.43	45.87	58.72	54.21	46.91	1.10616e+13	4.01296e+11	5708.79	70294397	3303.89	48.66	160767	44.4875	0.475905	7.55252	8.8613	39.3161	1	0	3.41238e+09	57.5	45	67
92	2016	1563.93	45.91	62.25	59.75	48.91	1.12333e+13	4.13366e+11	5854.46	70607037	3303.89	43.29	143025	41.1446	0.406252	6.66506	10.2242	47.505	1	0	3.5993e+09	58.5	47.5	73.2
92	2017	1800.67	46.08	66.82	63.34	52.08	1.23105e+13	4.56357e+11	6436.79	70898202	3303.89	50.8	167838	56.7829	0.820685	14.0413	11.5772	52.8919	1	0	3.83187e+09	66.2	69.9	82.8
92	2018	2295.21	47.34	71.18	63.42	57.16	1.38949e+13	5.06754e+11	7124.56	71127802	3303.89	65.23	215513	50.8006	0.638472	8.51847	12.919	56.8175	1	0	4.01467e+09	59.9	50	76.9
92	2019	2492.59	48.01	72.61	65.47	61.08	1.428e+13	5.43977e+11	7628.58	71307763	3303.89	57	188322	53.8383	0.744705	7.59384	14.1763	66.6524	1	0	4.28098e+09	60.2	46.6	67.8
92	2020	2354.33	45.74	76.02	68.31	63.69	1.46877e+13	5.00457e+11	7001.79	71475664	3303.89	39.68	131098	65.6899	1.23553	6.99959	16.059	77.8437	1	0	2.18377e+09	61.7	91.6	67.8
92	2021	2900.68	47.67	74.31	69.43	63.69	1.78205e+13	5.05568e+11	7060.9	71601103	3303.89	57.27	189214	67.8867	1.33481	6.47197	17.3474	85.27	1	0	..	61.3	45.7	64.4
93	2013	18.7124	26.89	32.75	22.83	46.61	9.57047e+12	2.85575e+10	19821.5	1440729	14403.7	97.98	1.41127e+06	57.3769	0.860509	20.2183	14.7493	59.9	1	1	5.48041e+10	64.1	73.2	75.2
93	2014	24.5068	29.33	33.21	24.03	43.24	1.04756e+13	2.9489e+10	20328	1450661	14403.7	93.17	1.34199e+06	55.2431	0.818756	19.9166	17.1031	62.4	1	1	5.19402e+10	63.3	71.4	75
93	2015	26.2984	30.45	31.93	23.65	45.75	1.10616e+13	2.6852e+10	18389.5	1460177	14403.7	48.66	700884	48.0844	0.644978	18.5506	19.0745	65.1	1	1	5.80821e+10	62.4	72.5	75.4
93	2016	24.9748	33.63	30.13	25.06	46.58	1.12333e+13	2.34962e+10	15991.1	1469330	14403.7	43.29	623536	49.073	0.69157	18.5246	17.3943	67.8	1	1	6.37864e+10	63.9	76.3	77.6
93	2017	33.7729	30.24	29.56	25.98	44.88	1.23105e+13	2.37977e+10	16094.7	1478607	14403.7	50.8	731708	73.6418	1.2728	17.4113	22.1003	70.6	1	1	7.09641e+10	61.2	67.7	78.6
93	2018	31.9485	29.53	32.58	27.43	46.57	1.38949e+13	2.43224e+10	16164.2	1504709	14403.7	65.23	939553	59.8994	1.05435	21.2268	22.7419	74.7825	1	1	7.74736e+10	67.1	77.2	83.1
93	2019	27.9686	30.83	32.26	28.33	46.7	1.428e+13	2.38496e+10	15691	1519955	14403.7	57	821011	61.9976	1.13315	22.5918	22.3257	78.965	1	1	8.11775e+10	68.3	82.5	83
93	2020	32.4275	30.5	33.8	29.52	47.61	1.46877e+13	2.10594e+10	13871.8	1518147	14403.7	39.68	571539	58.5108	0.913818	21.3355	24.8178	78.6712	1	1	3.09972e+10	69.4	85.9	83
93	2021	47.9543	30.38	33.68	33.36	47.61	1.78205e+13	2.44602e+10	16032.5	1525663	14403.7	57.27	824900	58.0885	0.901346	22.3794	24.3099	79	1	1	2.54378e+10	69.7	85.3	80
94	2013	416.375	51.96	59.97	58.99	52.46	9.57047e+12	9.57799e+11	12507.8	76576117	7064.2	97.98	692150	63.5574	0.912292	17.697	11.6138	46.25	1	0	1.23698e+09	62.3	55.1	69.9
94	2014	511.354	51.97	60.19	57.47	53.06	1.04756e+13	9.38934e+11	12020.3	78112073	7064.2	93.17	658171	56.5005	0.753253	16.0396	11.3508	51.04	1	0	1.36417e+09	62.7	59.4	78.6
94	2015	515.605	53.77	61.39	60.92	54.31	1.10616e+13	8.64314e+11	10851.9	79646178	7064.2	48.66	343744	56.3008	0.704208	14.4301	11.9335	53.745	1	0	1.125e+09	64.1	65.3	78.6
94	2016	440.809	55.27	61.71	59.5	55.31	1.12333e+13	8.69683e+11	10734.3	81019394	7064.2	43.29	305809	53.2059	0.685503	13.6727	12.9595	58.3477	1	0	9.56089e+08	62.9	69.5	78.6
94	2017	514.803	56.73	61.55	61.17	58.16	1.23105e+13	8.58989e+11	10464	82089826	7064.2	50.8	358861	55.8955	0.867535	13.7757	14.5267	64.6846	1	0	9.79944e+08	65.2	64.3	79.4
94	2018	521.897	56.07	72.95	65.07	61.75	1.38949e+13	7.78477e+11	9400.84	82809304	7064.2	65.23	460798	56.9964	0.890735	14.0485	16.1905	71.0428	1	0	8.14313e+08	57.7	68.3	73.5
94	2019	559.314	58.16	73.53	63.65	66.09	1.428e+13	7.59935e+11	9103.01	83481684	7064.2	57	402659	53.8328	0.796896	13.8149	17.048	73.9767	1	0	8.01519e+08	57	67.8	68.4
94	2020	769.668	58.88	79.17	68.4	68.05	1.46877e+13	7.20289e+11	8561.06	84135428	7064.2	39.68	280307	55.0355	0.844164	14.7959	19.8904	77.6696	1	0	4.3682e+08	58.3	66.5	67.8
94	2021	725.706	58.45	80.96	73.08	68.05	1.78205e+13	8.19034e+11	9661.23	84775404	7064.2	57.27	404567	57.2238	0.946424	14.5207	21.3927	81.41	1	0	3.85182e+08	59	66.5	68.8
95	2013	15.0234	21.24	42.72	16.93	30.6	9.57047e+12	2.89158e+10	819.758	35273570	9468.47	97.98	927721	69.1825	1.13623	0.773508	0.117652	5.1	1	0	59634000000	62.9	68.2	85.2
95	2014	22.2836	22.16	43.45	17.37	27.54	1.04756e+13	3.26124e+10	897.51	36336539	9468.47	93.17	882178	66.362	1.01457	0.892881	0.151908	5.4	1	0	63121000000	64.9	67.6	84.5
95	2015	19.4798	24.37	43.72	17.6	32.71	1.10616e+13	3.23872e+10	864.18	37477356	9468.47	48.66	460736	71.7447	1.13834	0.877359	0.215394	5.8	1	0	56187000000	63.2	61	84.6
95	2016	20.2331	25.49	44.46	17.2	37.18	1.12333e+13	2.9204e+10	753.684	38748299	9468.47	43.29	409890	65.0101	1.02863	0.950346	0.237727	5.9	1	0	46698000000	62.1	65.4	84.4
95	2017	21.3438	25.31	45.07	19.32	35.53	1.23105e+13	3.07445e+10	766.178	40127085	9468.47	50.8	480998	53.7885	0.695832	0.653638	0.183607	5.9	1	0	53971000000	60.9	42.4	78.3
95	2018	28.0368	25.39	48.24	19.66	37.31	1.38949e+13	3.2927e+10	793.128	41515395	9468.47	65.23	617628	67.1848	1.08641	0.197676	0.129488	6	1	0	59341000000	65.4	63.3	78.6
95	2019	33.2809	26.84	48.71	18.91	39.24	1.428e+13	3.53482e+10	823.025	42949080	9468.47	57	539703	64.4316	1.07511	0.199562	0.0753683	6.01782	1	0	67217000000	64.6	66	79.6
95	2020	59.5063	25.78	54.31	18.6	40.83	1.46877e+13	3.76054e+10	846.881	44404611	9468.47	39.68	375709	67.4669	1.18843	0.204425	0.0779108	6.1	1	0	38243000000	64.4	64.1	78
95	2021	78.6965	25.65	55.77	21.71	40.83	1.78205e+13	4.05102e+10	883.466	45853778	9468.47	57.27	542259	67.4534	1.20784	0.229176	0.0839211	10.3424	1	0	61408000000	64	68.5	76
96	2013	319.824	48.44	48.02	45.99	34.07	9.57047e+12	1.90499e+11	4187.74	45489648	6460.8	97.98	633029	48.2424	0.624461	26.2236	8.85843	40.9541	1	0	2.10306e+09	61.1	48.4	73.6
96	2014	271.011	51.7	48.06	44.65	35.45	1.04756e+13	1.33504e+11	3104.65	45272155	6460.8	93.17	601953	44.9344	0.528922	24.674	9.30621	46.236	1	0	2.18052e+09	59.9	45.1	75.4
96	2015	232.891	53.16	48.78	46.2	41.76	1.10616e+13	9.1031e+10	2124.66	45154036	6460.8	48.66	314382	48.17	0.572815	21.3123	11.6437	48.8846	1	0	2.06146e+09	59.7	43.3	76.6
96	2016	222.483	56.5	52.63	41.96	46.89	1.12333e+13	9.33559e+10	2187.73	45004673	6460.8	43.29	279688	46.7701	0.673277	19.8428	12.0343	53.001	1	0	1.91523e+09	59.3	40.3	72.8
96	2017	284.329	55.49	55.44	42.19	44.97	1.23105e+13	1.12091e+11	2638.33	44831135	6460.8	50.8	328209	57.1063	0.888401	16.9435	12.3535	58.8895	1	0	1.64559e+09	48.1	62.1	85.9
96	2018	402.547	55.72	63.53	44.82	48.7	1.38949e+13	1.30891e+11	3096.56	44622518	6460.8	65.23	421438	55.487	0.880572	14.3882	12.8033	62.5532	1	0	2.29344e+09	62	45.4	78.1
96	2019	485.887	57.18	62.93	51.13	52.22	1.428e+13	1.53883e+11	3661.46	44386203	6460.8	57	368266	52.9845	0.79824	9.9634	16.1591	70.1248	1	0	2.07613e+09	59.7	46.3	75.4
96	2020	502.044	57.68	63.68	57.22	54.86	1.46877e+13	1.56618e+11	3751.74	44132049	6460.8	39.68	256365	65.8593	1.32119	7.94163	18.617	75.0379	1	0	1.10106e+09	59.5	88.4	75.4
96	2021	664.107	55.8	64.5	58.17	54.86	1.78205e+13	1.99766e+11	4827.85	43792855	6460.8	57.27	370010	68.1198	1.40248	5.51148	18.2678	79.2183	1	0	1.68333e+09	58.6	44.9	67.4
97	2013	1468.35	53.82	46.97	55.63	76.83	9.57047e+12	4.00219e+11	45729.6	8751847	5957.16	97.98	583683	59.8229	0.745264	23.8351	11.9053	88	1	0	22613000000	46.3	47.6	84.4
97	2014	2132.62	58.44	47.14	57.29	77.83	1.04756e+13	4.14105e+11	46866	8835951	5957.16	93.17	555029	54.7937	0.728817	23.8009	12.3559	90.4	1	0	14884000000	49.3	59.8	86.2
97	2015	2202.21	59.25	52.25	62.52	80.3	1.10616e+13	3.70275e+11	41525.1	8916899	5957.16	48.66	289875	61.2739	0.8478	25.3299	13.8439	90.5	1	0	12442000000	46.9	59.3	85.8
97	2016	1861.29	61.57	55.97	69.71	81.91	1.12333e+13	3.69255e+11	41054.5	8994263	5957.16	43.29	257885	51.0114	0.642955	25.4141	14.4268	90.6	1	0	12448000000	46.8	56.8	85.8
97	2017	1947.57	61.43	61.16	71.47	83.02	1.23105e+13	3.90517e+11	43064	9068296	5957.16	50.8	302624	76.0612	1.99937	25.5929	30.4559	94.8199	1	0	14243000000	76.9	81.1	83.5
97	2018	2404.67	60.95	70.75	70.1	84.06	1.38949e+13	4.27049e+11	46722.3	9140169	5957.16	65.23	388586	41.1811	0.545637	25.6165	33.0909	98.45	1	0	15836000000	51.9	62.7	81.1
97	2019	2668.74	63.42	72.62	72.44	86.6	1.428e+13	4.1799e+11	45376.2	9211657	5957.16	57	339558	43.2389	0.669573	25.648	33.0663	99.15	1	0	17465000000	52.3	66.1	75
97	2020	2421.39	63.52	81.4	73.45	87.12	1.46877e+13	3.49473e+11	37629.2	9287289	5957.16	39.68	236380	41.9006	0.622229	25.6357	34.9416	100	1	0	15564000000	54.9	47.2	81.2
97	2021	3001.85	63.4	81.8	72.37	87.12	1.78205e+13	4.15022e+11	44315.6	9365145	5957.16	57.27	341167	42.9167	0.64999	23.9503	38.1527	100	1	0	18391000000	56.2	63.5	79.2
98	2013	2644.67	72.7	71.2	83.57	87.93	9.57047e+12	2.78632e+12	43449.1	64128273	8151.35	97.98	798670	69.2747	1.53844	51.917	35.8305	89.8441	1	0	..	71.1	74	82.6
98	2014	3062.68	73.57	71.25	84.19	87.2	1.04756e+13	3.06522e+12	47447.6	64602298	8151.35	93.17	759462	69.364	1.58967	51.3143	36.635	91.61	1	0	..	71.4	744	82.5
98	2015	3249.19	74.84	74.68	84.63	88.45	1.10616e+13	2.93486e+12	45071.1	65116219	8151.35	48.66	396645	68.8872	1.59174	50.9189	37.8127	92.0003	1	0	..	72.4	74.7	82.4
98	2016	3640.69	75.6	76.67	87.89	91.17	1.12333e+13	2.69966e+12	41146.1	65611593	8151.35	43.29	352872	73.2029	1.77751	49.7042	38.7991	94.7758	1	0	..	72.6	79.6	82.8
98	2017	3447.32	75.48	76.72	87.7	88.94	1.23105e+13	2.68349e+12	40622.7	66058859	8151.35	50.8	414089	78.6373	1.45165	48.0861	39.421	90.4246	1	0	..	76.4	89.9	87
98	2018	4458.08	75.6	83.76	89.5	88.8	1.38949e+13	2.87815e+12	43306.3	66460344	8151.35	65.23	531713	74.8291	1.9964	47.4328	40.0209	90.692	1	0	..	77.6	79.9	84.3
98	2019	4540.5	75.48	85.21	90.08	87.95	1.428e+13	2.85706e+12	42747.1	66836327	8151.35	57	464627	74.9272	1.97107	49.0396	40.2939	92.5166	1	0	..	77.6	79.9	84.4
98	2020	5152.33	75.82	88.4	92.24	89.06	1.46877e+13	2.70461e+12	40318.4	67081234	8151.35	39.68	323446	63.2021	1.43598	48.8074	40.787	94.8182	1	0	..	76.2	72.1	80.4
98	2021	6423.22	75.45	88.5	95.32	89.06	1.78205e+13	3.12248e+12	46585.9	67026300	8151.35	57.27	466828	63.3218	1.4165	48.449	41.2281	96.6802	1	0	..	76.9	80	81.4
99	2013	12741.7	87.06	79.79	94.99	83.81	9.57047e+12	16843190993000	53291.1	316059947	10993.7	97.98	1.07716e+06	138.132	4.0779	41.7168	30.0687	71.4	1	0	3.7133e+11	74.8	94.1	86.8
99	2014	13143.9	89.01	79.91	95.75	84.64	1.04756e+13	17550680174000	55123.8	318386329	10993.7	93.17	1.02428e+06	133.84	3.91961	39.9011	30.3726	73	1	0	3.96873e+11	74.9	92	87.8
99	2015	14851.9	89.75	82.59	96.79	84.82	1.10616e+13	18206020741000	56762.7	320738994	10993.7	48.66	534952	132.404	3.80296	38.4612	31.4878	74.5542	1	0	3.83554e+11	75.8	91.1	88
99	2016	15316.3	89.43	84.65	99.39	84.74	1.12333e+13	18695110842000	57866.7	323071755	10993.7	43.29	475916	124.117	3.5275	37.0841	32.3077	85.5444	1	0	3.71723e+11	76.4	86	88
99	2017	16580.3	92.93	85.39	100.74	88.82	1.23105e+13	19477336549000	59907.8	325122128	10993.7	50.8	558479	51.3656	1.11781	35.2638	32.8086	87.2749	1	0	3.89462e+11	75.1	84.4	87.1
99	2018	19021.1	93.71	87.71	101.6	89.62	1.38949e+13	20533057312000	62823.3	326838199	10993.7	65.23	717118	116.295	3.70033	33.2188	33.3462	88.4989	1	0	4.3134e+11	78	91.1	86.9
99	2019	20407	92.32	87.24	101.99	88.49	1.428e+13	21380976119000	65120.4	328329953	10993.7	57	626640	114.139	3.51729	31.8351	34.1864	89.4303	1	0	4.28899e+11	78.9	92.9	86
99	2020	21607.5	92.23	92.9	102.43	90.15	1.46877e+13	21060473613000	63528.6	331511512	10993.7	39.68	436229	105.616	2.91998	30.3026	36.0872	90.6205	1	0	3.97287e+11	79.3	49.5	86.4
99	2021	27213.5	91.83	93.07	106.08	90.15	1.78205e+13	23315080560000	70219.5	332031554	10993.7	57.27	629608	101.174	2.71328	29.0266	37.3549	91.7532	1	0	4.54412e+11	78.4	94.4	84
100	2013	116.931	32.03	52.34	37.01	55.76	9.57047e+12	6.13376e+10	18140.9	3381180	19175.6	97.98	1.87882e+06	115.947	3.05236	31.0083	21.7994	57.69	1	0	719416000000	76	90.5	86.4
100	2014	129.981	32.03	52.7	39.41	57.38	1.04756e+13	6.14962e+10	18131.6	3391662	19175.6	93.17	1.78659e+06	111.502	2.92939	31.9284	24.7743	61.46	1	0	757050000000	75.5	89.2	86.8
100	2015	119.705	33.53	56.64	41.79	59.7	1.10616e+13	5.76803e+10	16950.8	3402818	19175.6	48.66	933084	109.783	2.89186	32.5151	26.4761	64.5708	1	0	769403000000	76.2	88.8	87
100	2016	119.218	33.08	59.14	43.64	59.37	1.12333e+13	5.74808e+10	16837.9	3413766	19175.6	43.29	830111	103.355	2.75202	32.6199	26.9988	66.4	1	0	783430000000	75.4	84.7	87
100	2017	139.229	35.4	60.13	47.69	55.8	1.23105e+13	6.5006e+10	18995.4	3422200	19175.6	50.8	974120	103.821	3.02745	33.2236	27.8558	70.3224	1	0	837473000000	69.7	74.8	80.6
100	2018	161.985	34.18	58.77	45.75	57.3	1.38949e+13	6.52031e+10	19026	3427042	19175.6	65.23	1.25082e+06	105.028	3.08991	33.6597	28.5199	80.7268	1	0	865545000000	75.7	82.7	86.7
100	2019	171.489	33.7	61.57	43.59	59.27	1.428e+13	6.20486e+10	18098.4	3428409	19175.6	57	1.09301e+06	103.248	2.94648	33.9917	29.53	83.3515	1	0	891181000000	76.8	83.8	86.6
100	2020	163.101	35.63	65.51	52.55	61.32	1.46877e+13	5.36669e+10	15650.5	3429086	19175.6	39.68	760887	100.257	2.59575	35.096	31.02	86.3102	1	0	726435000000	76.6	56.5	79.8
100	2021	188.739	34.25	65.27	54.11	61.32	1.78205e+13	6.14123e+10	17924	3426260	19175.6	57.27	1.09819e+06	99.0282	2.62625	36.1029	32.2643	90.0738	1	0	795273000000	74.8	82.5	80.4
101	2013	315.138	26.78	37.84	23.5	28.87	9.57047e+12	3.71005e+11	12434	29838021	14402.5	97.98	1.41116e+06	86.0662	1.56689	26.0533	7.48518	54.9	1	0	5.11897e+09	69.7	73.4	82.9
101	2014	352.321	26.23	37.96	24.91	28.16	1.04756e+13	4.82359e+11	15975.7	30193258	14402.5	93.17	1.34188e+06	85.5279	1.51371	25.8618	7.94907	57	1	0	4.96505e+09	69.3	74.5	82.5
101	2015	319.051	26.48	40.84	25.18	25.71	1.10616e+13	242000000000	19517.5	30529716	14402.5	48.66	700826	86.4084	1.53419	25.4837	8.4826	58	1	0	5.1938e+09	68.6	72.6	81.8
101	2016	217.354	28.61	42.17	28.4	22	1.12333e+13	236400000000	23059.2	30741464	14402.5	43.29	623484	83.528	1.51968	24.9188	8.50314	60	1	0	4.90084e+09	68.8	75.3	80.6
101	2017	198.072	28.64	42.19	25.55	17.95	1.23105e+13	215300000000	26601	30563433	14402.5	50.8	731647	121.023	3.88625	19.3981	8.53251	61.6	1	0	5.7233e+09	27	39.7	60.7
101	2018	201.036	26.56	46.22	24.96	17.24	1.38949e+13	208338000000	30142.7	29825653	14402.5	65.23	939475	72.8669	1.27287	18.5991	8.73268	63.2	1	0	5.47104e+09	69.2	74.4	80.4
101	2019	194.324	25.66	42.96	24.3	19.04	1.428e+13	76400000000	33684.5	28971683	14402.5	57	820942	70.1059	1.18081	18.4708	8.84011	64.8	1	0	5.35697e+09	68.6	74.3	78.6
101	2020	172.909	26.29	39.18	23.52	18.34	1.46877e+13	47260000000	37226.2	28490453	14402.5	39.68	571491	72.8754	1.19228	18.4314	8.9914	66.4	1	0	3.72226e+09	69.1	66.5	77.4
101	2021	213.432	25.47	39.15	26.15	18.34	1.78205e+13	111813000000	40768	28199867	14402.5	57.27	824831	72.9384	1.21283	11.4273	8.78153	68	1	0	3.6986e+09	69.3	72.3	70.8
102	2013	487.877	31.66	48.39	37.26	41.24	9.57047e+12	2.13709e+11	2367.5	90267739	2330.8	97.98	228372	60.6016	1.31364	7.45042	5.7081	38.5	1	0	2216000000	36.1	45.6	58.8
102	2014	666.021	35.92	49	39.41	41.53	1.04756e+13	2.33451e+11	2558.78	91235504	2330.8	93.17	217161	61.3459	1.44774	7.37139	6.57696	41	1	0	2130000000	36.3	43.4	62.7
102	2015	696.016	36.14	48.33	41.76	43.9	1.10616e+13	2.39258e+11	2595.23	92191398	2330.8	48.66	113417	70.221	2.21525	7.94537	8.30622	45	1	0	1635000000	34.3	41.6	62.8
102	2016	632.475	37.51	49.74	47.63	44.34	1.12333e+13	2.57096e+11	2760.72	93126529	2330.8	43.29	100900	68.7943	2.4273	6.01119	9.76981	53	1	0	1285000000	33.7	45.3	63.2
102	2017	879.371	37	49.18	49.95	44.68	1.23105e+13	2.81354e+11	2992.07	94033048	2330.8	50.8	118405	90.5638	4.365	4.66371	11.9851	58.14	1	0	..	52.4	61.2	83.1
102	2018	1079.91	37.19	65.1	57.31	47	1.38949e+13	3.10106e+11	3267.23	94914330	2330.8	65.23	152038	106.36	6.05187	4.5265	13.6907	69.8479	1	0	..	25.2	35.4	58.7
102	2019	1251.48	39.39	68.73	60.09	52.57	1.428e+13	3.34365e+11	3491.09	95776716	2330.8	57	132856	107.334	6.34284	3.81931	15.4551	68.6616	1	0	..	25.9	33.9	60
102	2020	1578.56	39.66	77.14	61.87	54.99	1.46877e+13	3.46616e+11	3586.35	96648685	2330.8	39.68	92486.1	113.139	7.29069	3.31694	17.2783	70.3	1	0	..	25.2	66.3	58
102	2021	1934.35	38.08	79.49	65.01	54.99	1.78205e+13	3.66138e+11	3756.49	97468029	2330.8	57.27	133485	115.071	5.96467	3.2036	19.8303	74.21	1	0	..	24.7	33.4	54.8
103	2013	75.0969	9.13	22.3	13.57	12.02	9.57047e+12	4.04152e+10	1497.75	26984002	7417.42	97.98	726759	25.754	0.211534	4.23584	0.951675	20	1	1	10711000000	51	63.8	78.6
103	2014	93.9752	10.6	22.86	12.18	11.72	1.04756e+13	4.32286e+10	1557.6	27753304	7417.42	93.17	691081	28.8482	0.317662	4.21067	1.22508	22.55	1	1	10970000000	50.8	62	78.7
103	2015	59.7026	9.42	21.37	8.36	8.9	1.10616e+13	4.24445e+10	1488.42	28516545	7417.42	48.66	360932	22.4297	0.224135	4.00549	1.38516	24.0854	1	1	11250000000	51.7	61.5	78.6
103	2016	64.4704	10.46	20	11.02	1.3	1.12333e+13	3.13178e+10	1069.82	29274002	7417.42	43.29	321100	19.7233	0.176469	3.98247	0.943564	24.5792	1	1	12500000000	54	58.3	83
103	2017	58.9585	14.22	21.16	11.45	-1.68	1.23105e+13	2.68422e+10	893.717	30034389	7417.42	50.8	376805	31.1978	0.355203	3.96212	1.2286	26.7184	1	1	13070000000	53.55	51.4	80.85
103	2018	69.0992	13.81	20.36	11.69	-3.18	1.38949e+13	2.16062e+10	701.715	30790513	7417.42	65.23	483838	29.9013	0.303298	3.9464	1.2547	28.8575	1	1	14790500000	53.1	63.2	78.7
103	2019	77.5622	14.35	19.69	11.76	-0.27	1.428e+13	21888000000	693.816	31546691	7417.42	57	422793	29.2951	0.279636	3.93068	1.2109	30.9966	1	1	16637000000	55.3	63.5	79.2
103	2020	80.7763	15.18	19.66	12.57	2.2	1.46877e+13	18841000000	583.876	32284046	7417.42	39.68	294323	43.0562	0.536054	3.84091	1.21112	33.1358	1	1	7600000000	58.8	75.9	79.6
103	2021	95.1772	15.76	18.01	12.88	2.2	1.78205e+13	21062000000	603.708	32981641	7417.42	57.27	424796	46.6797	0.617769	3.75967	1.18551	35.2749	1	1	3673000000	61.7	65.2	79
104	2013	0.519612	20.65	20.69	8.15	25.35	9.57047e+12	19091020000	1408.37	13555422	10960.8	97.98	1.07394e+06	43.234	0.608629	2.24384	0.766601	15.5	0	0	1.72563e+09	55.9	61.3	81.5
104	2014	0.621069	21.19	20.96	8.7	26.37	1.04756e+13	19495519600	1407.03	13855753	10960.8	93.17	1.02122e+06	40.7388	0.68253	2.37789	1.09871	16.3647	0	0	1.70666e+09	55.5	59.2	82.4
104	2015	0.822766	21.93	24.25	9.29	26.2	1.10616e+13	19963120600	1410.33	14154937	10960.8	48.66	533352	47.4905	0.678888	2.3575	1.15851	22.7428	0	0	4.28426e+08	53.7	54	77.6
104	2016	0.750231	20.32	26	9.79	25.11	1.12333e+13	20548678100	1421.79	14452704	10960.8	43.29	474493	54.2422	0.675246	2.11531	1.18205	23.12	0	0	4.65633e+08	54.75	60.3	77.95
104	2017	1.17795	20.67	28.6	8.93	21.42	1.23105e+13	1.75849e+10	1192.11	14751101	10960.8	50.8	556808	60.994	0.671603	1.79071	1.2698	24.4	0	0	..	55.8	66.6	78.3
104	2018	1.12305	21.07	29.15	9.3	22.86	1.38949e+13	3.41561e+10	2269.18	15052184	10960.8	65.23	714972	67.7457	0.667961	1.78611	1.34901	25	0	0	..		52.7	74.85
104	2019	1.26904	21.93	26.19	15.13	28.35	1.428e+13	2.18322e+10	1421.87	15354608	10960.8	57	624765	74.4974	0.664319	1.73065	1.33135	26.5883	0	0	..		45.1	71.4
104	2020	1.99944	21.89	34.98	11.82	32.82	1.46877e+13	2.15097e+10	1372.7	15669666	10960.8	39.68	434924	81.2491	0.660676	1.60863	1.29844	29.2986	0	0	..		96.5	70
104	2021	2.63972	22.08	37.44	10.9	32.82	1.78205e+13	2.83712e+10	1773.92	15993524	10960.8	57.27	627724	88.0008	0.657034	1.522	1.28385	34.814	0	0	..		46.1	67.4
105	2013	0.519612	20.65	20.69	8.15	25.35	9.57047e+12	19091020000	1408.37	13555422	10960.8	97.98	1.07394e+06	95.2467	5.86465	2.24384	0.766601	15.5	1	0	3.53907e+08	28.6	33.4	50.4
105	2014	0.621069	21.19	20.96	8.7	26.37	1.04756e+13	19495519600	1407.03	13855753	10960.8	93.17	1.02122e+06	62.3638	1.18424	2.37789	1.09871	16.3647	1	0	3.63264e+08	35.5	34.5	54.2
105	2015	0.822766	21.93	24.25	9.29	26.2	1.10616e+13	19963120600	1410.33	14154937	10960.8	48.66	533352	59.1556	1.07956	2.3575	1.15851	22.7428	1	0	3.86683e+08	37.6	37.1	58.4
105	2016	0.750231	20.32	26	9.79	25.11	1.12333e+13	20548678100	1421.79	14452704	10960.8	43.29	474493	55.5632	1.32119	2.11531	1.18205	23.12	1	0	3.9674e+08	38.2	37.6	50.2
105	2017	1.17795	20.67	28.6	8.93	21.42	1.23105e+13	1.75849e+10	1192.11	14751101	10960.8	50.8	556808	55.3152	1.28968	1.79071	1.2698	24.4	1	0	476619318	44	36.2	52.8
105	2018	1.12305	21.07	29.15	9.3	22.86	1.38949e+13	3.41561e+10	2269.18	15052184	10960.8	65.23	714972	47.2512	0.814055	1.78611	1.34901	25	1	0	5.00521e+08	44	37.1	69.1
105	2019	1.26904	21.93	26.19	15.13	28.35	1.428e+13	2.18322e+10	1421.87	15354608	10960.8	57	624765	51.6507	0.893158	1.73065	1.33135	26.5883	1	0	6.03248e+08	40.4	33.4	70
105	2020	1.99944	21.89	34.98	11.82	32.82	1.46877e+13	2.15097e+10	1372.7	15669666	10960.8	39.68	434924	63.3916	1.40369	1.60863	1.29844	29.2986	1	0	3.31436e+08	43.1	88	70
105	2021	2.63972	22.08	37.44	10.9	32.82	1.78205e+13	2.83712e+10	1773.92	15993524	10960.8	57.27	627724	96.0441	4.58989	1.522	1.28385	34.814	1	0	..	39.5	41.5	56
Algeria	2013	72.7222	20.22	28.22	25.68	16.36		2.09755e+11	5519.78	38000626	9117.68					8.24415	3.36837	22.5
Argentina	2013	384.724	39.3	51.92	51.7	41.02		5.52025e+11	13080.3	42202935	19297.5					22.7942	14.7471	59.9
Armenia	2013	11.5743	32.92	28.52	14.84	52.87		1.11215e+10	3833.16	2901385	5947.15					19.937	8.37731	41.9
Australia	2013	1073.17	73.66	72.08	65.09	84.25		1.57633e+12	68156.4	23128129	8956.44					44.7824	25.8786	83.4535
Austria	2013	214.943	67.09	63.73	50.78	77.87		4.30191e+11	50731.1	8479823	7468.01					39.3182	26.3281	80.6188
Azerbaijan	2013	153.914	30.77	50.14	24.28	49.21		7.41606e+10	7875.34	9416801	5520.21					18.2834	17.8083	73
Bahrain	2013	183.784	27.68	40.9	36.68	72.32		3.25395e+10	25790.7	1261673	3896.4					23.1042	23.7824	90
Bangladesh	2013	428.053	21.14	41.56	25.44	22.06		1.49991e+11	973.774	154030139	3036.24					0.702686	0.990277	6.63
Belgium	2013	533.402	74.81	53.16	61.86	73.23		5.21791e+11	46758	11159407	7970.82					41.3077	34.4846	82.1702
Bolivia	2013	29.9068	26.66	28.12	18.83	29.07		3.06593e+10	2853.8	10743349	17389.8					8.13881	1.43436	36.99
Botswana	2013	2.15499	24.86	25.37	13.76	43.19		1.42717e+10	6436.6	2217278	11793					7.8549	0.973716	30
Brazil	2013	407.092	45.74	68	64.98	51.73		2.47282e+12	12258.6	201721767	17614.3					22.3269	10.5892	51.04
Bulgaria	2013	52.1743	39.16	50.55	36.67	51.15		5.58442e+10	7686.63	7265115	7364.45					26.1389	19.1296	53.0615
Cameroon	2013	68.939	24.48	27.56	14.79	26.27		3.37286e+10	1559.14	21632850	11002.3					3.69353	0.0781219	10
Canada	2013	683.418	68.9	69.62	69.91	82.59		1.8466e+12	52635.2	35082954	10598.3					48.2579	34.4928	85.8
Chile	2013	289.629	46.44	47.44	49.48	64.67		2.77239e+11	15833.3	17509925	19079.9					19.1162	13.1078	58
Colombia	2013	313.185	38.29	56.94	46.31	52.74		3.82094e+11	8263.64	46237930	14937.5					15.445	9.81363	51.7
Costa Rica	2013	24.0858	40.14	46.63	39.39	52.1		5.09497e+10	10633.3	4791535	9563.89					20.2119	10.1196	45.96
Cote d'Ivoire	2013	15.3303	18.61	33.11	11.94	18.59		4.27602e+10	1903.05	22469268	12145.1					1.21119	0.25048	6.6
Croatia	2013	21.6237	43.71	48.89	34.31	56.12		5.93631e+10	13949.1	4255689	7632.34					38.7171	22.1572	66.7476
Cyprus	2013	236.564	45.94	34.09	40.28	57.77		2.39597e+10	27797.5	1166968	7076.43					40.6886	26.7127	65.4548
Czech Republic	2013	225.253	52.92	50.44	46.58	57.9		2.11686e+11	20133.2	10514272	7462.24					19.0308	27.164	74.1104
Denmark	2013	519.922	65.95	58.08	58.68	82.37		3.43584e+11	61191.2	5614932	7208.36					37.234	40.3955	94.6297
Dominican Republic	2013	20.1323	19.53	31.29	23.87	45.57		6.26822e+10	6171.3	68819	13500.2					11.5294	5.18561	45.9
Ecuador	2013	65.4836	36.46	44.02	25.31	44.99		95129659000	6050.35	15722989	15364.4					15.231	6.73188	40.2791
Egypt, Arab Rep	2013	229.692	26.12	56.94	35.79	41.65		2.88434e+11	3088.89	93377890	7551.42					7.30461	2.86606	29.4
El Salvador	2013	13.4613	20.93	34	21.75	38.46		21990960000	3555.16	6185642	13507.9					15.5285	4.5982	23.1093
Estonia	2013	22.842	53.41	56.66	33.93	79.46		2.51158e+10	19056	1317997	6372.09					32.3593	27.3864	80.0043
Finland	2013	777.337	85.57	63.23	56.74	90		2.71362e+11	49892.2	5438972	6326.88					13.8301	31.6279	91.5144
France	2013	2390.18	70.63	64.28	73.82	81		2.81188e+12	42602.7	66002289	8225.23					61.7035	39.3778	81.9198
Georgia	2013	56.6217	24.69	42.93	15.77	54.7		1.71901e+10	4623.88	3717668	5852.92					31.7031	13.6537	43.3
Germany	2013	4595.28	79.37	66.53	73.91	81.15		3.7338e+12	46298.9	80645605	7785.34					59.6225	35.0658	84.17
Greece	2013	144.88	49.32	43.27	47.1	51.84		2.38908e+11	21787.8	10965211	7623.44					49.4077	26.691	59.8663
Guatemala	2013	20.591	20.89	34.92	23.29	31.46		5.29964e+10	3522.77	15043981	13351.5					12.08	2.28771	19.7
Honduras	2013	8.23859	13.19	21.89	15.97	33.22		1.84997e+10	2064.55	8960657	13543.2					6.90904	0.769932	17.8
Hungary	2013	181.641	49	60.36	43.86	58.8		1.35684e+11	13715.1	9893082	7347.38					30.0973	26.2481	72.6439
Iceland	2013	29.6728	52.37	37.67	33.86	76.43		1.61251e+10	49805	323764	7889.94					51.8551	36.2526	96.5468
India	2013	1092.29	54.01	65.56	66.84	40.34		1.85672e+12	1438.06	1291132063	3785.01					2.24864	1.15617	12.3
Indonesia	2013	1001.75	46.18	54.86	53.81	41.5		9.12524e+11	3602.89	253275918	5220.88					12.1301	1.2839	14.94
Iran, Islamic Rep	2013	121.003	41.54	37.52	26.91	36.83		4.92776e+11	6280.68	78458928	5609.04					37.8396	6.57816	29.95
Ireland	2013	1089.84	64.98	37.86	62.35	77.94		2.38341e+11	51546.4	4623816	8290.86					44.3353	25.9154	78.2477
Israel	2013	256.857	69.82	54.28	60.67	72.42		2.97733e+11	36941.8	8059500	7146.98					43.9905	25.9232	70.2503
Italy	2013	1031.04	57.67	65.88	65.14	58.44		2.14192e+12	35560.1	60233948	8134.69					34.9811	23.2339	58.4593
Jamaica	2013	20.264	25.45	34.8	27.64	43.35		1.42642e+10	5143.72	2773129	13446.6					9.02735	5.07787	37.1
Japan	2013	5401.29	77.77	68.11	66.66	76.7		5.21233e+12	40898.6	127445000	2098.11					50.1408	28.9152	88.2194
Kazakhstan	2013	297.101	35.93	44.65	21.71	56.2		2.36635e+11	13890.6	17035551	3277.17					25.3203	11.2928	63.3042
Kenya	2013	57.7579	34.74	40.72	28.03	42.52		6.16714e+10	1376.83	44792368	9223.83					0.456225	0.165528	13
Korea, Rep	2013	1946.06	75.63	66.71	59.43	83.81		1.3708e+12	27182.7	50428893	955.651					60.5472	37.4015	84.77
Kuwait	2013	166.417	26.61	28.52	40.69	37.41		1.74168e+11	47762.7	3646518	6225.54					13.9311	1.2889	75.46
Kyrgyz Republic	2013	22.1467	15.26	20.59	8.37	31.63		7.33503e+09	1282.44	5719600	3471.8					8.0649	2.3813	23
Lao PDR	2013	7.34591	26.02	19.65	5.31	24.41		1.19833e+10	1815.44	6600742	2778.65					10.6308	0.136727	12.5
Latvia	2013	12.7825	44.28	53.44	27.91	62.87		3.02048e+10	15007.5	2012647	6523.57					20.8222	24.4156	75.2344
Lebanon	2013	186.397	38.84	29.11	35.85	25.42		4.68801e+10	8255.21	5678851	6983.57					15.32	8.45241	70.5
Lithuania	2013	14.0661	53.02	49.59	33.82	67.51		4.65234e+10	15729.7	2957689	6567.35					20.6721	27.6139	68.4529
Luxembourg	2013	515.65	53.92	64.18	50.42	80.2		6.52033e+10	120000	543360	7964.42					49.2758	32.5007	93.7765
Malawi	2013	0.371276	15.18	18.9	3.09	25.15		8.03157e+09	501.197	16024775	10394.8					0.209482	0.0547714	5.05
Malaysia	2013	1163.9	61.87	65.82	56.24	71.13		3.23276e+11	10727.7	30134807	4355.05					15.0517	9.75218	57.0575
Mauritius	2013	65.9164	34.1	46.48	24.04	57.76		1.2293e+10	9764.64	1258927	9054.79					28.1245	12.5824	40.1168
Mexico	2013	495.476	38.61	48.67	51.68	53.24		1.27444e+12	10865.7	117290686	12467.2					15.8525	10.8686	43.46
Moldova	2013	6.22474	25.2	41.37	14.62	45.39		9.49672e+09	3321.04	2859558	5862.36					35.7519	13.7381	37.44
Montenegro	2013	9.81935	40.28	35.69	15.28	57.44		4.46577e+09	7188.86	621207	7637.44					26.6635	15.0992	60.31
Morocco	2013	97.4477	31.63	47.14	35.28	46.84		1.15739e+11	3377.64	33803527	9951.1					8.67507	2.50311	56
Mozambique	2013	42.403	12.88	22.34	5.74	22.63		1.69743e+10	672.204	25251731	11347.1					0.307179	0.114258	5.5
Namibia	2013	13.5897	25.11	21.53	6.56	40.55		1.20433e+10	5463.03	2204510	12373					8.3253	1.62122	13.9
Netherlands	2013	2575.83	75.14	64.13	69.93	85.57		8.77173e+11	52198.9	16804432	7831.14					42.2442	40.2671	93.9564
New Zealand	2013	217.172	63.69	65.06	51.84	87.58		1.90907e+11	42976.6	4442100	11041					41.567	29.5688	82.78
Nicaragua	2013	10.0197	17.74	24.22	12.45	30.03		1.0983e+10	1794.78	6119379	13785.6					5.31052	2.15197	15.5
Nigeria	2013	247.598	24.41	43.73	29.35	26.83		5.20117e+11	2976.76	174726123	11466.1					0.206344	0.00861062	19.1
North Macedonia	2013	25.2654	31.62	30.17	23.47	54.11		1.08177e+10	5241.05	2064032	4522.06					18.8622	16.1014	65.24
Norway	2013	686.965	65.74	66.53	59.11	85.35		5.26014e+11	103554	5079623	7031.01					24.3412	37.6077	95.0534
Pakistan	2013	137.355	30.58	39.62	30.71	28.26		2.31218e+11	1126.04	205337562	3882.88					3.10263	0.792892	9
Panama	2013	125.376	32.37	42.17	29.77	58.85		45599900000	11932.3	3821556	14352.6					15.0993	8.04034	44.03
Paraguay	2013	22.1786	11.66	35.55	14.58	30.99		3.86513e+10	6435.83	6005652	18292.5					7.28719	2.60714	36.9
Peru	2013	166.607	22.09	48.27	31.31	46.66		2.01176e+11	6697.19	30038809	16666.3					10.6725	5.36909	39.2
Philippines	2013	364.902	34.03	44.98	49.61	41.88		2.83903e+11	2847.57	99700107	2850.32					3.15831	2.58054	32.7
Poland	2013	229.564	49.23	58.77	50.01	55.03		5.15762e+11	13558.3	38040196	6947.9					21.3882	18.2117	62.8492
Portugal	2013	155.122	54.15	47.48	46.7	71.67		2.26434e+11	21653.2	10457295	9675.63					43.2871	24.4957	62.0956
Romania	2013	74.0437	40.39	53.3	41.25	48.14		1.89789e+11	9497.21	19983693	7068.48					23.5217	18.8885	49.7645
Russian Federation	2013	732.301	54.69	62.82	61.53	46.46		2.29247e+12	15974.6	143506995	5795.05					28.043	16.4526	67.97
Saudi Arabia	2013	1413.06	52.42	47.63	38.49	71.11		7.53865e+11	23945.5	31482498	6605.19					15.6904	..	60.5
Senegal	2013	2.77375	24.39	28.98	14.96	28.91		1.89187e+10	1391.53	13595566	12312.9					2.52816	0.785057	13.1
Serbia	2013	38.7302	37.21	44.46	33.96	44.91		4.83942e+10	6755.07	7164132	7407.98					42.4057	16.4164	53.4504
Singapore	2013	4861.06	77.55	64.45	66.23	94.51		3.07576e+11	56967.4	5399162	4484.66					35.9069	27.2615	80.9021
Slovak Republic	2013	45.8411	38.16	56.06	36.56	55.34		9.89352e+10	18276	5413393	7422.39					17.8606	20.4822	77.8826
Slovenia	2013	44.052	53.07	36.32	32.98	65.28		4.84157e+10	23503.3	2059953	7708.11					38.5237	25.315	72.6756
South Africa	2013	184.357	39.79	50.94	44.35	54.4		4.00886e+11	7441.23	53873616	12967.8					7.19384	2.99815	46.5
Spain	2013	806.822	57.36	67.11	65.89	67.6		1.35558e+12	29077.2	46620045	8779.38					41.594	26.29	71.635
Sri Lanka	2013	41.7872	33.3	42.66	22.21	45.74		7.70006e+10	3643.83	21131756	5171.49					12.8091	2.00815	..
Sweden	2013	1098.02	73.16	64.85	65.31	85.27		5.86842e+11	61126.9	9600379	6713.79					40.7136	32.6214	94.7836
Switzerland	2013	1635.46	79.51	52.74	65.4	81.11		7.06235e+11	87304.3	8089346	11485.9					56.7892	42.5067	86.34
Tanzania	2013	5.41174	17.51	28.13	17.52	31.78		4.56805e+10	955.321	49253643	8072.03					0.334999	0.11456	4.4
Thailand	2013	1304.11	42.44	54.24	47.89	47.37		4.20334e+11	6041.13	69578602	3303.89					8.70383	7.46206	28.94
Trinidad and Tobago	2013	18.7124	26.89	32.75	22.83	46.61		2.85575e+10	19821.5	1440729	14403.7					20.2183	14.7493	59.9
Turkey	2013	416.375	51.96	59.97	58.99	52.46		9.57799e+11	12507.8	76576117	7064.2					17.697	11.6138	46.25
Uganda	2013	15.0234	21.24	42.72	16.93	30.6		2.89158e+10	819.758	35273570	9468.47					0.773508	0.117652	5.1
Ukraine	2013	319.824	48.44	48.02	45.99	34.07		1.90499e+11	4187.74	45489648	6460.8					26.2236	8.85843	40.9541
United Arab Emirates	2013	1468.35	53.82	46.97	55.63	76.83		4.00219e+11	45729.6	8751847	5957.16					23.8351	11.9053	88
United Kingdom	2013	2644.67	72.7	71.2	83.57	87.93		2.78632e+12	43449.1	64128273	8151.35					51.917	35.8305	89.8441
United States	2013	12741.7	87.06	79.79	94.99	83.81		16843190993000	53291.1	316059947	10993.7					41.7168	30.0687	71.4
Uruguay	2013	116.931	32.03	52.34	37.01	55.76		6.13376e+10	18140.9	3381180	19175.6					31.0083	21.7994	57.69
Venezuela, RB	2013	315.138	26.78	37.84	23.5	28.87		3.71005e+11	12434	29838021	14402.5					26.0533	7.48518	54.9
Vietnam	2013	487.877	31.66	48.39	37.26	41.24		2.13709e+11	2367.5	90267739	2330.8					7.45042	5.7081	38.5
Yemen, Rep	2013	75.0969	9.13	22.3	13.57	12.02		4.04152e+10	1497.75	26984002	7417.42					4.23584	0.951675	20
Zimbabwe	2013	0.519612	20.65	20.69	8.15	25.35		19091020000	1408.37	13555422	10960.8					2.24384	0.766601	15.5
Albania	2014	14.3999	28.62	32.96	22.27	39.97		1.32281e+10	4578.63	2889104	7686.08					8.17357	7.2107	54.3
Algeria	2014	93.7166	23.51	37.65	25.98	17.44		2.1381e+11	5516.23	38760168	9117.68					7.99477	4.12715	29.5
Argentina	2014	462.21	42.65	52.15	52.25	40.24		5.2632e+11	12334.8	42669500	19297.5					22.9368	15.2238	64.7
Armenia	2014	15.2959	32.99	28.76	15.85	54.67		1.16095e+10	4017.23	2889930	5947.15					19.8196	9.44262	54.6228
Australia	2014	1414.58	73.65	72.13	65.24	85.23		1.46759e+12	62515.3	23475686	8956.44					39.1571	27.8488	84
Austria	2014	241.225	66.53	63.68	51.64	77.87		4.42585e+11	51786.4	8546356	7468.01					41.1757	27.6033	80.9958
Azerbaijan	2014	214.98	30.75	50.52	23.42	52.2		7.52397e+10	7890.84	9535079	5520.21					18.4302	19.4836	75
Bahrain	2014	177.724	32.28	41.03	36.88	73.45		3.33877e+10	25464.8	1311134	3896.4					21.7128	21.9331	90.5031
Bangladesh	2014	551.161	23.28	43.58	30.92	20.94		1.72885e+11	1108.51	155961299	3036.24					0.62463	1.98329	11.9
Belgium	2014	626.17	75.27	53.34	63.31	72.5		5.3539e+11	47764.1	11209057	7970.82					40.5528	35.8889	85
Bolivia	2014	42.401	23.9	28.19	16.6	28.73		3.29962e+10	3022.46	10916987	17389.8					8.02521	1.5827	34.6
Botswana	2014	3.16349	24.24	26.01	15.14	42.93		1.54701e+10	6844.03	2260376	11793					7.48707	1.47276	36.7447
Brazil	2014	666.53	46.34	68.42	68.36	49.6		2.45604e+12	12071.4	203459650	17614.3					21.6889	11.7804	54.551
Bulgaria	2014	88.565	41.35	50.57	39.43	49.47		5.71596e+10	7912.52	7223938	7364.45					24.6465	20.0876	55.49
Cameroon	2014	88.8306	30.19	34	16.16	24.68		3.63865e+10	1631.71	22299585	11002.3					5.18498	0.0754767	16.2149
Canada	2014	843.66	70.19	69.74	70.59	81.72		1.80575e+12	50956	35437435	10598.3					46.3318	35.4982	87.12
Chile	2014	357.833	47.1	47.76	48.23	65.28		2.59405e+11	14666.3	17687108	19079.9					19.3799	14.0765	61.11
Colombia	2014	383.65	41.38	57.64	45.24	52.6		3.81241e+11	8167.47	46677947	14937.5					15.384	10.773	52.57
Costa Rica	2014	33.5599	42.98	46.81	39.26	55.28		5.20164e+10	10737.7	4844288	9563.89					18.1908	10.6587	53
Cote d'Ivoire	2014	27.6777	27.64	34.49	12.82	20.82		4.8843e+10	2124.02	22995555	12145.1					1.05535	0.551659	10
Croatia	2014	21.2815	43.09	48.89	34.27	54.57		5.92145e+10	13971	4238389	7632.34					36.6244	22.9807	68.57
Cyprus	2014	503.992	50.04	34.26	40.25	55.66		2.32259e+10	27244.3	1176995	7076.43					38.71	28.7616	69.33
Czech Republic	2014	267.687	53.95	50.66	47.01	56.94		2.09359e+11	19890.9	10525347	7462.24					19.0346	28.4755	74.2317
Denmark	2014	612.061	68.05	58.19	62	80.94		3.52994e+11	62549	5643475	7208.36					33.1361	41.4423	95.99
Dominican Republic	2014	26.3562	22.51	31.4	24.72	43.75		6.718e+10	6533.67	69371	13500.2					11.9247	5.83534	49.58
Ecuador	2014	82.5279	37.27	44.38	26.7	46.54		101726331000	6374.63	15957994	15364.4					15.3007	8.26938	45.5904
Egypt, Arab Rep	2014	290.272	23.58	57.16	35.99	38.57		3.05595e+11	3196.86	95592324	7551.42					6.60714	3.20934	33.8946
El Salvador	2014	15.6732	28.27	34.54	21.98	41		22593470000	3638.52	6209526	13507.9					15.3598	5.1359	24.7617
Estonia	2014	29.7337	54.35	56.8	35.96	81.35		2.66341e+10	20261.1	1314545	6372.09					30.9837	28.2238	84.2415
Finland	2014	866.566	85.4	63.38	53.9	88.56		2.74863e+11	50327.2	5461512	6326.88					11.6965	32.1985	86.5304
France	2014	2340.46	71.28	64.46	74.49	80.99		2.85596e+12	43068.5	66312067	8225.23					61.0252	40.8392	83.75
Georgia	2014	70.7449	27.34	43.39	15.89	57.1		1.76273e+10	4739.28	3719414	5852.92					29.0751	15.9191	44
Germany	2014	5293.07	79.92	66.76	76.33	79.53		3.88909e+12	48023.9	80982500	7785.34					57.4416	36.1266	86.19
Greece	2014	157.701	52.26	43.4	47.18	53.81		2.35458e+11	21616.7	10892413	7623.44					48.966	29.0535	63.21
Guatemala	2014	26.6523	23.42	35.21	25.13	29.47		5.78522e+10	3779.63	15306316	13351.5					10.935	2.76022	23.4
Honduras	2014	10.0439	22.25	23.02	17.67	34.2		1.97565e+10	2164.42	9127846	13543.2					5.77726	1.72935	23
Hungary	2014	183.615	46.02	60.52	46.13	56.63		1.41034e+11	14294.3	9866468	7347.38					30.5156	26.1508	75.6532
Iceland	2014	23.4419	51.78	37.93	32.97	75.83		1.78677e+10	54576.7	327386	7889.94					52.3541	36.5174	98.16
India	2014	1362.85	52.12	66.02	68.97	40.07		2.03913e+12	1559.86	1307246509	3785.01					2.06542	1.20482	13.5
Indonesia	2014	1123.98	48.42	55.18	51.09	42.01		8.90815e+11	3476.62	256229761	5220.88					10.2349	1.32693	17.14
Iran, Islamic Rep	2014	144.27	43.58	39.03	28.67	34.05		4.60383e+11	5757.54	79961672	5609.04					36.7377	7.68521	39.35
Ireland	2014	1216.74	67.89	38.06	66.26	79.64		2.59171e+11	55643.1	4657740	8290.86					43.757	27.2331	83.4917
Israel	2014	299.134	71.33	54.36	60.35	71.36		3.1433e+11	38259.7	8215700	7146.98					43.5792	27.0987	75.0178
Italy	2014	1105.02	59.1	65.9	64.16	59.13		2.16201e+12	35565.7	60789140	8134.69					34.1188	23.8425	55.6385
Jamaica	2014	26.3489	28.72	35.1	20.43	42.5		1.38992e+10	4991.56	2784543	13446.6					9.13974	5.44269	40.4027
Japan	2014	7589.35	78.78	68.26	67.12	81.04		4.89699e+12	38475.4	127276000	2098.11					49.858	29.6438	89.1068
Kazakhstan	2014	318.074	37.95	44.73	31.09	57.25		2.21416e+11	12807.3	17288285	3277.17					24.7461	12.2099	66
Kenya	2014	74.3942	34.84	41.47	28.7	41.37		6.82858e+10	1489.92	45831863	9223.83					0.392718	0.222145	16.5
Korea, Rep	2014	2715.34	74.43	66.84	62.19	83.03		1.48432e+12	29249.6	50746659	955.651					58.3116	37.974	87.5568
Kuwait	2014	216.472	28.44	28.81	37.52	36.73		1.6265e+11	43239.8	3761584	6225.54					13.1328	1.27606	78.7
Kyrgyz Republic	2014	28.6819	19.44	21.09	8.02	31.08		7.4681e+09	1279.77	5835500	3471.8					7.62216	2.93591	28.3
Lao PDR	2014	8.79378	26.33	20.86	3.66	24.68		1.32792e+10	1984.51	6691454	2778.65					13.7602	0.240889	14.26
Latvia	2014	20.0041	44.4	53.37	27.5	64.29		3.13869e+10	15742.4	1993782	6523.57					19.8902	25.1114	75.83
Lebanon	2014	203.131	39.04	30.4	39.17	23.57		4.80952e+10	7665.38	6274342	6983.57					15.3916	18.0439	73
Lithuania	2014	20.3045	54.98	49.6	34.39	68.24		4.85337e+10	16551	2932367	6567.35					19.5896	26.774	72.13
Luxembourg	2014	621.866	58.17	64.94	48.4	80.19		6.88048e+10	123679	556319	7964.42					48.7529	33.593	94.67
Malawi	2014	0.395785	14.64	19.3	2.78	21.67		8.80133e+09	534.127	16477966	10394.8					0.115081	0.0519542	5.83
Malaysia	2014	1290.21	66.9	65.95	55.35	71.06		3.38066e+11	11045.6	30606459	4355.05					14.4094	10.0012	63.6654
Mauritius	2014	74.3436	34.85	46.78	25.11	58.11		1.30741e+10	10366.4	1261208	9054.79					28.8055	14.0855	44.8033
Mexico	2014	579.541	39.75	48.9	52.59	51.48		1.31536e+12	11076.1	118755887	12467.2					15.6284	10.9742	44.39
Moldova	2014	7.92804	27.07	41.52	15.06	45.88		9.39983e+09	3289.17	2857815	5862.36					36.4935	15.253	40.5
Montenegro	2014	14.7176	39.93	36.03	15.56	57.68		4.59385e+09	7387.87	621810	7637.44					25.9613	16.3746	61
Morocco	2014	117.836	36.54	47.72	34.5	49.89		1.19131e+11	3430.53	34248603	9951.1					7.27571	2.90548	56.8
Mozambique	2014	61.6761	15.32	23.38	6.52	20.7		1.77161e+10	680.375	26038704	11347.1					0.333565	0.142039	6
Namibia	2014	17.1932	24.54	21.68	8.42	40.36		1.24354e+10	5544.1	2243001	12373					8.14057	1.83736	14.84
Netherlands	2014	3283.32	77.08	64.21	75	83.67		8.92168e+11	52900.5	16865008	7831.14					40.9695	40.4091	91.6667
New Zealand	2014	255.522	66.54	65.33	49.85	87		2.01313e+11	44572.9	4516500	11041					40.9818	31.2348	84
Nicaragua	2014	11.5685	14.32	24.14	12.76	25.68		1.18804e+10	1913.52	6208676	13785.6					5.47023	1.79441	17.6
Nigeria	2014	339.298	25.24	44	29.88	26.59		5.74184e+11	3200.95	179379016	11466.1					0.10218	0.00877472	21
North Macedonia	2014	30.7638	35.14	30.38	23.82	54.79		1.13623e+10	5495.73	2067471	4522.06					18.2203	16.8192	68.06
Norway	2014	778.8	66.12	66.72	61.83	85.05		5.01736e+11	97666.7	5137232	7031.01					21.0371	38.4811	96.3
Pakistan	2014	174.811	30.46	41.24	32.76	26.62		2.44361e+11	1173.39	208251628	3882.88					2.35187	0.964547	10
Panama	2014	141.083	36.69	42.42	31.18	56.38		49921400000	12837.2	3888793	14352.6					15.1306	7.9733	44.92
Paraguay	2014	28.7877	11.68	36.03	17.61	29.02		4.0378e+10	6629.43	6090721	18292.5					6.10604	3.03946	43
Peru	2014	203.524	27.26	49.11	32.81	46.52		2.00786e+11	6614.83	30353951	16666.3					9.99065	5.82151	40.2
Philippines	2014	520.38	40.72	45.33	51.83	41.24		2.97484e+11	2935.93	101325201	2850.32					3.05278	2.86207	34.7
Poland	2014	237.686	50.92	59.06	51.38	55.86		5.39081e+11	14182	38011735	6947.9					25.2241	18.7494	66.6
Portugal	2014	187.89	58.43	47.72	48.46	70.58		2.29902e+11	22103.7	10401062	9675.63					44.0853	27.4565	64.59
Romania	2014	86.0631	45.63	53.54	44.97	49.91		1.99714e+11	10031.3	19908979	7068.48					22.8047	20.0861	54.08
Russian Federation	2014	876.052	56.7	62.95	62.91	48.08		2.05924e+12	14095.6	143819667	5795.05					26.4146	17.2471	70.52
Saudi Arabia	2014	1909.65	51.8	48.13	37.1	69.36		7.66606e+11	23862.8	32125564	6605.19					..	..	64.7137
Senegal	2014	3.64839	29.44	29.38	15.78	28.27		1.97973e+10	1417.09	13970308	12312.9					2.23291	0.739869	17.7
Serbia	2014	76.077	38.19	44.45	35.16	42.94		4.70622e+10	6600.06	7130576	7407.98					40.1459	16.7418	62.0751
Singapore	2014	6240.74	78.48	64.59	66.76	95.58		3.14864e+11	57564.8	5469724	4484.66					35.8442	26.4608	82.1
Slovak Republic	2014	48.5269	40.65	56.28	36.97	53.94		1.01437e+11	18720	5418649	7422.39					16.9508	21.9799	79.98
Slovenia	2014	59.5377	53.51	36.47	33.32	61.12		4.99972e+10	24247.2	2061980	7708.11					37.0946	26.7873	71.59
South Africa	2014	221.949	40.89	50.7	46.51	53.57		3.81199e+11	6965.14	54729551	12967.8					6.66508	3.11772	49
Spain	2014	1020.9	57.57	67.28	68.01	67.54		1.37182e+12	29513.7	46480882	8779.38					41.4004	27.989	76.19
Sri Lanka	2014	56.6386	38.68	43.4	26.96	48.35		8.25285e+10	3885.62	21239457	5171.49					12.7586	2.67239	10.5
Sweden	2014	1228.54	72.73	64.98	66.35	83.95		5.81964e+11	60020.4	9696110	6713.79					38.7645	33.6641	92.52
Switzerland	2014	1894.98	80.53	52.96	64.18	77.77		7.26538e+11	88725	8188649	11485.9					53.4296	43.1861	87.4
Tanzania	2014	7.83409	17.9	28.87	17.06	29.91		4.99648e+10	1012.98	50814552	8072.03					0.297698	0.166488	7
Thailand	2014	1493.32	44.05	54.61	52.63	45.21		4.07339e+11	5822.38	69960943	3303.89					8.13311	7.77577	34.89
Trinidad and Tobago	2014	24.5068	29.33	33.21	24.03	43.24		2.9489e+10	20328	1450661	14403.7					19.9166	17.1031	62.4
Turkey	2014	511.354	51.97	60.19	57.47	53.06		9.38934e+11	12020.3	78112073	7064.2					16.0396	11.3508	51.04
Uganda	2014	22.2836	22.16	43.45	17.37	27.54		3.26124e+10	897.51	36336539	9468.47					0.892881	0.151908	5.4
Ukraine	2014	271.011	51.7	48.06	44.65	35.45		1.33504e+11	3104.65	45272155	6460.8					24.674	9.30621	46.236
United Arab Emirates	2014	2132.62	58.44	47.14	57.29	77.83		4.14105e+11	46866	8835951	5957.16					23.8009	12.3559	90.4
United Kingdom	2014	3062.68	73.57	71.25	84.19	87.2		3.06522e+12	47447.6	64602298	8151.35					51.3143	36.635	91.61
United States	2014	13143.9	89.01	79.91	95.75	84.64		17550680174000	55123.8	318386329	10993.7					39.9011	30.3726	73
Uruguay	2014	129.981	32.03	52.7	39.41	57.38		6.14962e+10	18131.6	3391662	19175.6					31.9284	24.7743	61.46
Venezuela, RB	2014	352.321	26.23	37.96	24.91	28.16		4.82359e+11	15975.7	30193258	14402.5					25.8618	7.94907	57
Vietnam	2014	666.021	35.92	49	39.41	41.53		2.33451e+11	2558.78	91235504	2330.8					7.37139	6.57696	41
Yemen, Rep	2014	93.9752	10.6	22.86	12.18	11.72		4.32286e+10	1557.6	27753304	7417.42					4.21067	1.22508	22.55
Zimbabwe	2014	0.621069	21.19	20.96	8.7	26.37		19495519600	1407.03	13855753	10960.8					2.37789	1.09871	16.3647
Albania	2015	15.7929	32.28	34.69	22.23	41.92		1.13869e+10	3952.8	2880703	7686.08					7.86538	8.42573	56.9
Algeria	2015	84.9081	27.63	42.64	29.43	21.31		1.65979e+11	4197.42	39543154	9117.68					8.26336	5.73892	38.2
Argentina	2015	553.408	43.16	54.16	53.79	44.13		5.94749e+11	13789.1	43131966	19297.5					23.2867	15.8491	68.0431
Armenia	2015	15.8113	34.88	29.29	17.65	52.39		1.05533e+10	3666.14	2878595	5947.15					19.154	9.94648	59.1008
Australia	2015	1318.87	75.36	74.86	66.58	84.8		1.35058e+12	56709	23815995	8956.44					35.6839	28.6647	84.5605
Austria	2015	212.729	69.39	63.4	54.94	79.54		3.81971e+11	44195.8	8642699	7468.01					41.7695	28.4122	83.9401
Azerbaijan	2015	186.468	31.14	50.37	23.63	54.26		5.30762e+10	5500.5	9649341	5520.21					18.2089	19.2575	77
Bahrain	2015	171.744	35.36	42.95	39.85	72.25		3.10506e+10	22795.4	1362142	3896.4					20.5643	18.5767	93.4783
Bangladesh	2015	533.017	23.25	48.02	32.25	23.62		1.95079e+11	1236	157830000	3036.24					0.547591	3.10013	12.9
Belgium	2015	760.016	76.42	60.65	63.78	73.96		4.62336e+11	41008.3	11274196	7970.82					39.9057	36.6371	85.0529
Bolivia	2015	40.6797	21.4	31.53	18.69	30.4		3.30002e+10	2975.65	11090085	17389.8					7.94615	1.63165	37.49
Botswana	2015	3.32453	25.97	32.65	14.85	43.7		1.35307e+10	5869.74	2305171	11793					6.96217	1.59836	37.3121
Brazil	2015	564.208	44.34	67.22	67.95	49.95		1.80221e+12	8783.21	205188205	17614.3					21.2864	12.4191	58.328
Bulgaria	2015	81.1861	42.08	52.56	42.52	51.23		5.08281e+10	7081.1	7177991	7364.45					22.6409	22.089	56.6563
Cameroon	2015	81.9777	33.08	35.18	15.9	28.11		3.22102e+10	1399.68	23012646	11002.3					4.56393	0.0888511	18.3
Canada	2015	753.638	71.06	70.11	71.98	82.52		1.55651e+12	43596.1	35702908	10598.3					43.6925	36.7047	90
Chile	2015	462.601	49.39	50.75	48.81	65.31		2.42497e+11	13569.9	17870124	19079.9					19.2829	15.2178	76.6296
Colombia	2015	338.128	41.14	57.68	46.27	56.44		2.93492e+11	6228.65	47119728	14937.5					15.0876	11.7271	55.905
Costa Rica	2015	41.5821	43.63	47.12	46.94	56.54		5.64419e+10	11530	4895242	9563.89					17.5582	11.4122	59.763
Cote d'Ivoire	2015	29.3842	32.23	36.92	13.79	26.63		4.5815e+10	1941.58	23596741	12145.1					1.17494	0.464924	16.7
Croatia	2015	20.4401	43.58	50.22	35.57	56.93		5.07421e+10	12071.1	4203604	7632.34					34.702	23.1788	69.845
Cyprus	2015	318.983	49.45	39.1	39.6	57.01		1.99093e+10	23487.2	1187280	7076.43					38.1595	30.725	71.7157
Czech Republic	2015	300.155	55.32	54.35	50.09	59.98		1.88033e+11	17829.7	10546059	7462.24					18.117	27.9996	75.6688
Denmark	2015	561.902	69.48	58.75	61.54	83.23		3.02673e+11	53254.9	5683483	7208.36					26.7659	42.3573	96.3305
Dominican Republic	2015	28.6665	22.95	33.56	26.36	45.61		7.11648e+10	6838.94	70007	13500.2					12.5407	6.59349	54.2158
Ecuador	2015	83.3518	39.24	45.89	27.87	47.73		99290381000	6130.59	16195902	15364.4					15.5142	9.18499	48.9404
Egypt, Arab Rep	2015	317.562	26.43	63.96	43.99	37.31		3.29367e+11	3370.38	97723799	7551.42					6.38036	3.91554	37.8194
El Salvador	2015	16.6006	26.19	35.19	24.03	42.66		23438240000	3761.51	6231066	13507.9					15.1542	5.66518	26.8026
Estonia	2015	27.8003	57.64	58.97	35.69	84.69		2.28908e+10	17402	1315407	6372.09					29.4835	29.6865	88.4097
Finland	2015	751.603	84.47	65.09	57.73	87.85		2.34534e+11	42801.9	5479531	6326.88					9.80388	31.5706	86.4221
France	2015	3414.55	72.68	67.81	75.01	80.69		2.43919e+12	36652.9	66548272	8225.23					61.0079	42.1048	78.006
Georgia	2015	69.6681	26.64	52.17	24.31	58.63		1.49537e+10	4014.11	3725276	5852.92					25.1958	16.8555	47.5698
Germany	2015	5070.26	80.79	69.61	76.27	80.12		3.35759e+12	41103.3	81686611	7785.34					55.2555	37.4147	87.5898
Greece	2015	145.232	53.86	47.22	43.5	55.35		1.95684e+11	18083.9	10820883	7623.44					48.679	31.8233	66.835
Guatemala	2015	29.6713	24.41	34.35	26.39	35.26		6.21861e+10	3994.63	15567419	13351.5					10.7421	2.87384	28.8059
Honduras	2015	11.8261	27.08	23.67	19.42	37.89		2.09798e+10	2257.23	9294505	13543.2					5.34802	2.12361	27.1
Hungary	2015	241.642	44.8	58.98	46.94	58.25		1.25174e+11	12717	9843028	7347.38					31.4318	27.6181	72.8347
Iceland	2015	18.7277	52.34	41.34	40.24	77.91		1.75172e+10	52951.7	330815	7889.94					50.7911	37.5871	98.2
India	2015	1201.75	53.29	65.31	70.05	40.32		2.10359e+12	1590.17	1322866505	3785.01					1.92914	1.28076	14.9
Indonesia	2015	1151.02	49.66	53.83	51.91	46.62		8.60854e+11	3322.58	259091970	5220.88					4.00554	1.53729	22.0627
Iran, Islamic Rep	2015	133.201	45.44	45.45	29.89	35.81		4.08213e+11	4990.94	81790841	5609.04					37.1912	8.07995	45.335
Ireland	2015	1416.27	69.5	53.6	65.85	81.12		2.91775e+11	62054	4701957	8290.86					41.4093	28.0655	83.4948
Israel	2015	303.193	72.16	60.58	62.16	72.15		3.03414e+11	36206.5	8380100	7146.98					42.6086	27.1361	77.3521
Italy	2015	1052.37	60.34	65.99	66.84	60.49		1.83664e+12	30242.4	60730582	8134.69					33.552	24.7376	58.1417
Jamaica	2015	28.4334	30.46	37.56	22	45.82		1.41889e+10	5077.55	2794445	13446.6					9.04828	8.1909	42.2212
Japan	2015	7480.2	79.29	69.01	73.25	81.76		4.44493e+12	34960.6	127141000	2098.11					50.063	30.548	91.058
Kazakhstan	2015	252.821	38.83	47.29	25.25	57.67		1.84388e+11	10510.8	17542806	3277.17					23.2553	12.9009	70.8299
Kenya	2015	90.2535	37.3	44.73	34.17	43.5		7.01204e+10	1496.65	46851488	9223.83					0.182483	0.288373	16.5879
Korea, Rep	2015	2794.42	75.74	67.89	77.16	82.74		1.46577e+12	28732.2	51014947	955.651					56.6391	39.2679	89.8963
Kuwait	2015	213.967	32.03	28.21	39.41	39.46		1.14586e+11	29315.2	3908743	6225.54					12.2802	1.4071	82
Kyrgyz Republic	2015	28.1381	20.92	24.88	8.86	35		6.67818e+09	1121.08	5956900	3471.8					6.89837	3.57602	30.247
Lao PDR	2015	5.41082	23.55	24.77	8.19	25.72		1.44264e+10	2125.46	6787419	2778.65					14.1806	0.214367	18.2
Latvia	2015	18.7365	47.02	55.55	30.41	65.41		2.72631e+10	13786.5	1977527	6523.57					17.8719	25.2768	79.2006
Lebanon	2015	207.234	41.66	31.45	40.23	28.45		4.99293e+10	7802.75	6398940	6983.57					15.8284	..	74
Lithuania	2015	15.9022	56.75	50.26	36.14	70.61		4.14355e+10	14264	2904910	6567.35					18.9596	28.1162	71.3781
Luxembourg	2015	614.718	56.35	66.81	56.25	81.62		6.00716e+10	105462	569604	7964.42					48.6295	34.2988	96.3767
Malawi	2015	0.450533	14.73	18.22	3.38	22.69		9.21947e+09	544.277	16938942	10394.8					0.0853772	0.0345653	6
Malaysia	2015	1408.73	69.45	67.51	57.06	73.78		3.01355e+11	9699.58	31068833	4355.05					14.4502	9.86133	71.0641
Mauritius	2015	73.9644	32.57	51.17	25.57	60.9		1.20073e+10	9507.87	1262879	9054.79					29.3855	15.265	50.1393
Mexico	2015	623.701	41.33	54.97	55.18	55.13		1.17187e+12	9753.4	120149897	12467.2					16.7881	12.2827	57.431
Moldova	2015	8.08073	28.7	42.82	16.12	50.34		7.79869e+09	2749.91	2835978	5862.36					36.6898	16.3055	43.1
Montenegro	2015	15.6497	39.71	36.86	17.02	58.5		4.05473e+09	6517.19	622159	7637.44					24.3622	17.7287	68.1198
Morocco	2015	120.811	37.5	51.1	36.29	51.71		1.10414e+11	3139.23	34680458	9951.1					6.41125	3.31048	57.08
Mozambique	2015	54.1584	16.23	27.66	7.32	22.67		1.5951e+10	594.227	26843246	11347.1					0.332642	0.158587	6.5
Namibia	2015	17.523	25.05	23.45	8.81	40.79		1.13352e+10	4965.67	2282704	12373					7.99521	3.08441	25.6879
Netherlands	2015	4056.95	77.72	66.82	74.56	84.01		7.65573e+11	45193.4	16939923	7831.14					40.7927	41.2479	91.7241
New Zealand	2015	291.439	68.15	65.75	52.58	86.86		1.78064e+11	38630.7	4609400	11041					40.2998	31.606	85.2
Nicaragua	2015	12.1103	11.31	26.6	14.29	25.49		1.27567e+10	2025.33	6298598	13785.6					5.62057	1.84657	19.7043
Nigeria	2015	277.818	22.72	45.92	32.62	29		4.93027e+11	2679.55	183995785	11466.1					0.101717	0.00852628	24.5
North Macedonia	2015	31.3399	37.23	35.57	24.13	58.51		1.00645e+10	4861.56	2070226	4522.06					17.6001	17.2878	70.3802
Norway	2015	762.176	68.62	67.32	60.15	85.56		3.8816e+11	74810	5188607	7031.01					18.1974	39.5052	96.8103
Pakistan	2015	144.697	30.05	44.39	37.75	27.59		2.70556e+11	1282.44	210969298	3882.88					1.67683	0.849981	11
Panama	2015	148.511	36.12	45.53	31.77	55.03		54091800000	13669.6	3957099	14352.6					15.6791	7.9899	51.2054
Paraguay	2015	32.1007	13.12	36.61	17.05	33.77		3.62114e+10	5861.39	6177950	18292.5					5.582	3.4823	49.7163
Peru	2015	219.162	29.81	50.62	33.75	47.32		1.89803e+11	6180.12	30711863	16666.3					9.48003	6.51038	40.8526
Philippines	2015	634.608	42.93	50.84	53.7	44.6		3.06446e+11	2974.3	103031365	2850.32					3.12894	2.81468	36.9
Poland	2015	231.415	52.43	60.26	54.51	59.07		4.77111e+11	12560.1	37986412	6947.9					23.4836	18.8455	67.997
Portugal	2015	178.752	58.43	50.96	50.28	71.97		1.99394e+11	19250.1	10358076	9675.63					45.179	30.3141	68.6329
Romania	2015	73.3209	48.01	55.57	44.06	52.98		1.77884e+11	8976.96	19815616	7068.48					21.4507	21.4112	55.7632
Russian Federation	2015	849.137	56.93	67.11	61.99	50.14		1.36348e+12	9313.02	144096870	5795.05					24.5221	18.5409	70.0992
Saudi Arabia	2015	1767.88	53.78	51.56	42.53	68.31		6.69484e+11	20442.4	32749848	6605.19					11.441	19.3453	69.6162
Senegal	2015	4.58368	31.49	31.77	16.83	33.99		1.77748e+10	1238.13	14356181	12312.9					2.09122	0.70082	21.7
Serbia	2015	69.6765	38.88	43.11	34.54	46.88		3.96559e+10	5588.98	7095383	7407.98					39.1509	18.6569	65.317
Singapore	2015	5858	80.04	70.1	67.99	94.7		3.07999e+11	55645.6	5535002	4484.66					35.6831	26.3043	83.2
Slovak Republic	2015	66.0471	42.82	53.86	38.51	55.01		8.89009e+10	16390.9	5423801	7422.39					15.9764	23.4828	77.6347
Slovenia	2015	57.9081	57.13	38.96	32.56	64.54		4.31075e+10	20890.2	2063531	7708.11					36.1909	27.3457	73.0987
South Africa	2015	230.349	42.93	52.62	45.66	54.57		3.4671e+11	6204.93	55876504	12967.8					7.39319	2.52225	51.9191
Spain	2015	1113.69	58.17	68.99	68.77	67.93		1.19616e+12	25754.4	46444832	8779.38					41.7255	29.1676	78.6896
Sri Lanka	2015	63.0355	36.38	46.38	25.77	51.23		8.5141e+10	3990.35	21336697	5171.49					15.4086	2.93352	15.26
Sweden	2015	1137.55	74.16	66.52	67.27	84.95		5.05104e+11	51545.5	9799186	6713.79					36.0904	35.4972	90.6102
Switzerland	2015	2111.89	80.96	59.7	66.71	79.41		6.94118e+11	83806.4	8282396	11485.9					49.9895	44.6834	87.4791
Tanzania	2015	9.08909	19.08	31.19	17.78	31.28		4.73786e+10	929.107	52542823	8072.03					0.271814	0.20174	10
Thailand	2015	1562.43	45.87	58.72	54.21	46.91		4.01296e+11	5708.79	70294397	3303.89					7.55252	8.8613	39.3161
Trinidad and Tobago	2015	26.2984	30.45	31.93	23.65	45.75		2.6852e+10	18389.5	1460177	14403.7					18.5506	19.0745	65.1
Turkey	2015	515.605	53.77	61.39	60.92	54.31		8.64314e+11	10851.9	79646178	7064.2					14.4301	11.9335	53.745
Uganda	2015	19.4798	24.37	43.72	17.6	32.71		3.23872e+10	864.18	37477356	9468.47					0.877359	0.215394	5.8
Ukraine	2015	232.891	53.16	48.78	46.2	41.76		9.1031e+10	2124.66	45154036	6460.8					21.3123	11.6437	48.8846
United Arab Emirates	2015	2202.21	59.25	52.25	62.52	80.3		3.70275e+11	41525.1	8916899	5957.16					25.3299	13.8439	90.5
United Kingdom	2015	3249.19	74.84	74.68	84.63	88.45		2.93486e+12	45071.1	65116219	8151.35					50.9189	37.8127	92.0003
United States	2015	14851.9	89.75	82.59	96.79	84.82		18206020741000	56762.7	320738994	10993.7					38.4612	31.4878	74.5542
Uruguay	2015	119.705	33.53	56.64	41.79	59.7		5.76803e+10	16950.8	3402818	19175.6					32.5151	26.4761	64.5708
Venezuela, RB	2015	319.051	26.48	40.84	25.18	25.71		..	..	30529716	14402.5					25.4837	8.4826	58
Vietnam	2015	696.016	36.14	48.33	41.76	43.9		2.39258e+11	2595.23	92191398	2330.8					7.94537	8.30622	45
Yemen, Rep	2015	59.7026	9.42	21.37	8.36	8.9		4.24445e+10	1488.42	28516545	7417.42					4.00549	1.38516	24.0854
Zimbabwe	2015	0.822766	21.93	24.25	9.29	26.2		19963120600	1410.33	14154937	10960.8					2.3575	1.15851	22.7428
Albania	2016	17.0885	36.82	37.39	25.9	41.28		1.18612e+10	4124.06	2876101	7686.08					8.63015	9.24586	59.6
Algeria	2016	85.9091	33.9	47.22	33.64	22.03		1.60034e+11	3967.2	40339329	9117.68					8.44017	7.08878	42.9455
Argentina	2016	342.247	44.44	54.64	58.69	48.05		5.57532e+11	12790.3	43590368	19297.5					23.2774	16.6063	70.969
Armenia	2016	16.894	39.03	30.79	20.74	51.88		1.05461e+10	3679.95	2865835	5947.15					18.5504	10.4392	64.346
Australia	2016	1271.96	75.37	77.1	67.03	84.02		1.20656e+12	49876.7	24190907	8956.44					35.0475	30.4765	86.54
Austria	2016	229.856	71.95	63.24	55.66	81.23		3.95837e+11	45307.6	8736668	7468.01					40.8311	28.8823	84.3237
Azerbaijan	2016	162.445	35.88	49	25.42	59.67		3.7867e+10	3880.69	9757812	5520.21					17.0428	18.0796	78.2
Bahrain	2016	179.786	38.75	45.19	44.69	71.68		3.2235e+10	22867.2	1409661	3896.4					19.8533	16.4852	98
Bangladesh	2016	345.025	26.47	51.76	34.29	25.89		2.65236e+11	1659.96	159784568	3036.24					0.47951	4.1258	18.1
Belgium	2016	617.525	76	66.43	65.61	76.59		4.76063e+11	42012.6	11331422	7970.82					38.6244	37.7341	86.5165
Bolivia	2016	43.2116	19.15	33.8	22.96	26.11		3.39411e+10	3013.5	11263015	17389.8					7.70083	2.55339	39.6975
Botswana	2016	3.01626	29.96	38.78	16.65	43.94		1.50826e+10	6411.55	2352416	11793					6.04153	2.51048	39.363
Brazil	2016	400.23	42.93	66.48	70.77	49.86		1.79569e+12	8680.74	206859578	17614.3					20.3055	12.985	60.8725
Bulgaria	2016	77.5194	46.21	55.23	45.37	56.83		5.39875e+10	7574.19	7127822	7364.45					20.411	23.428	59.8255
Cameroon	2016	79.8122	32.07	38.1	17.95	26.86		3.38143e+10	1426.07	23711630	11002.3					4.43273	1.53841	20.6
Canada	2016	811.774	70.68	70.75	74.13	81.78		1.52799e+12	42315.6	36109487	10598.3					41.9663	37.0678	91.16
Chile	2016	500.275	47.68	52.66	56.77	63.49		2.49299e+11	13785.7	18083879	19079.9					18.6632	16.0617	83.5586
Colombia	2016	348.069	41.34	58.01	48.41	56.5		2.8272e+11	5936.26	47625955	14937.5					14.9414	12.4154	58.1365
Costa Rica	2016	46.9839	43.34	47.75	42.06	57.95		5.8847e+10	11899.8	4945205	9563.89					16.9527	12.9234	65.8804
Cote d'Ivoire	2016	25.0684	28.75	39.87	14.83	28.03		4.84078e+10	1999.2	24213622	12145.1					1.19399	0.563237	41.2078
Croatia	2016	18.1584	41.14	52.84	36.88	59.86		5.2391e+10	12550.7	4174349	7632.34					33.9977	24.7125	72.6973
Cyprus	2016	319.704	43.04	44.09	49.91	56.27		2.10465e+10	24715.1	1197881	7076.43					37.5027	32.5787	75.9002
Czech Republic	2016	272.289	55.34	57.76	49.53	62.88		1.96272e+11	18575.2	10566332	7462.24					16.7046	29.1612	76.4812
Denmark	2016	586.482	70.69	60.78	60.56	84.65		3.13116e+11	54664	5728010	7208.36					24.4485	43.1306	96.9678
Dominican Republic	2016	29.3198	25.58	35.11	30.18	45.11		7.57046e+10	7191.07	70075	13500.2					12.7768	7.23105	63.8709
Ecuador	2016	82.2244	35.59	47.85	31.06	47.65		99937696000	6079.09	16439585	15364.4					14.9129	9.79092	54.0629
Egypt, Arab Rep	2016	297.998	27.11	68.17	44.23	35.87		3.32442e+11	3331.61	99784030	7551.42					6.13149	4.47884	41.2481
El Salvador	2016	19.1276	20.12	35.98	27.78	38.07		24191430000	3870.31	6250510	13507.9					15.0577	6.3244	28.9971
Estonia	2016	37.5109	56.79	61.76	38.31	86.34		2.40728e+10	18295.3	1315790	6372.09					28.1618	31.4971	87.2402
Finland	2016	617.565	83.4	67.12	60.61	88.5		2.40771e+11	43814	5495303	6326.88					8.32178	31.1544	87.7036
France	2016	3884.94	73.99	71.45	76.8	82.61		2.47296e+12	37062.5	66724104	8225.23					60.957	43.2572	79.2698
Georgia	2016	69.439	31.98	60.19	22.47	57.87		1.51416e+10	4062.13	3727505	5852.92					22.286	18.0594	58.4593
Germany	2016	5714.05	81.85	71.47	77.68	81.45		3.46985e+12	42136.1	82348669	7785.34					55.0215	38.6996	84.1652
Greece	2016	155.944	53.87	51.34	43.85	55.83		1.93148e+11	17924	10775971	7623.44					48.3821	33.629	69.0879
Guatemala	2016	28.9268	26.14	33.55	29.46	39.21		6.60534e+10	4173.28	15827690	13351.5					15.0683	3.10601	34.5093
Honduras	2016	12.2994	23.25	24.36	22.04	37.87		2.17176e+10	2295.54	9460798	13543.2					4.68173	2.32947	29.5
Hungary	2016	225.87	40.92	57.89	48.42	58.81		1.2861e+11	13104.7	9814023	7347.38					31.785	28.6754	79.2594
Iceland	2016	20.6289	58.13	45.22	41.38	79.87		2.07932e+10	61987.9	335439	7889.94					49.0254	38.139	98.24
India	2016	1326.69	60.01	65.51	71.58	44.13		2.2948e+12	1714.28	1338636340	3785.01					1.82305	1.39346	16.5
Indonesia	2016	1141.08	49.37	52.78	57.49	45.83		9.31877e+11	3558.82	261850182	5220.88					4.10651	1.99633	25.4474
Iran, Islamic Rep	2016	131.521	47.34	50.67	36.09	36.98		4.57955e+11	5497.24	83306231	5609.04					37.0552	9.13324	53.2268
Ireland	2016	2926.02	70.3	61.91	66.12	81.28		2.99091e+11	62895.9	4755335	8290.86					40.6664	28.8436	83.5
Israel	2016	306.829	74.64	63.95	67.54	73.32		3.22103e+11	37690.5	8546000	7146.98					40.9391	27.6749	79.6531
Italy	2016	1277.64	61.34	66.93	68.87	64.13		1.87707e+12	30960.7	60627498	8134.69					33.712	25.8876	61.3243
Jamaica	2016	27.2189	30.62	39.54	24.52	46.52		1.40771e+10	5022.7	2802695	13446.6					11.0684	10.2069	44.3669
Japan	2016	7272.66	77.28	70.75	76.58	79.25		5.00368e+12	39375.5	127076000	2098.11					50.4988	31.3445	93.1827
Kazakhstan	2016	246.077	39.86	47.99	26.78	61.58		1.37278e+11	7714.84	17794055	3277.17					21.7446	12.9983	74.5877
Kenya	2016	96.9219	40.65	47.18	30.3	45.84		7.48151e+10	1562.08	47894670	9223.83					0.152002	0.27707	16.6
Korea, Rep	2016	2923.59	74.41	73.96	77.58	81.71		1.50011e+12	29288.9	51217803	955.651					54.6397	40.0618	92.843
Kuwait	2016	256.361	31.42	29.02	47.41	47.77		1.09406e+11	27026.6	4048085	6225.54					13.1725	2.50464	85.6
Kyrgyz Republic	2016	29.3507	24.69	27.45	10.96	38.41		6.8131e+09	1120.67	6079500	3471.8					6.34978	4.00234	40.5
Lao PDR	2016	5.00724	25.61	29.43	6.32	24.94		1.59125e+10	2309.05	6891363	2778.65					18.3796	0.354444	21.87
Latvia	2016	18.2769	47.58	57.12	32.96	64.95		2.80836e+10	14331.8	1959537	6523.57					18.3909	26.3066	79.8421
Lebanon	2016	200.721	47.18	31.92	44.65	29.79		5.11473e+10	8172.3	6258619	6983.57					29.0202	..	76.11
Lithuania	2016	20.136	54.78	52.21	39.61	73.76		4.30473e+10	15008.3	2868231	6567.35					18.0958	29.2385	74.3766
Luxembourg	2016	525.434	55.03	68	58.16	82.89		6.22169e+10	106899	582014	7964.42					47.3814	34.8161	98.1367
Malawi	2016	0.397571	14.51	17.42	4.37	21.89		7.90987e+09	454.443	17405624	10394.8					0.0645424	0.0499379	6.3
Malaysia	2016	1682.97	67.76	68.69	61.69	73.69		3.01255e+11	9555.65	31526418	4355.05					15.3433	8.62388	78.7883
Mauritius	2016	73.595	35.71	58.01	33.18	62.11		1.25942e+10	9965.73	1263747	9054.79					30.1025	16.4308	52.1913
Mexico	2016	605.962	42.87	60.31	56.67	57.86		1.07849e+12	8875.08	121519221	12467.2					17.1332	13.1041	59.5404
Moldova	2016	8.43137	30.26	43.74	21.41	52.99		7.98245e+09	2847.64	2803186	5862.36					36.3176	17.2832	46.7
Montenegro	2016	12.758	34.92	38.14	18.77	59.43		4.37693e+09	7033.44	622303	7637.44					23.3733	18.1359	69.8816
Morocco	2016	128.634	38.9	52.62	39.56	52.74		1.11573e+11	3132.95	35107264	9951.1					5.89352	3.57404	58.2712
Mozambique	2016	59.8805	16.54	28.33	7.87	20.26		1.1937e+10	430.993	27696493	11347.1					0.297586	0.168249	7
Namibia	2016	13.4633	26.19	25.01	9.2	39.49		1.0722e+10	4614.89	2323352	12373					8.08543	2.7694	31.0333
Netherlands	2016	4373.78	79.43	68.98	77.64	84.67		7.8406e+11	46039.1	17030314	7831.14					39.5573	42.178	90.411
New Zealand	2016	258.851	67.17	66.16	54.91	86.62		1.88838e+11	40058.2	4714100	11041					37.7029	32.7865	86.5
Nicaragua	2016	11.2675	13.45	28.5	18.29	25.42		1.32861e+10	2079.45	6389235	13785.6					5.73834	2.77066	24.5718
Nigeria	2016	217.177	27.2	48.6	37	27.72		4.04649e+11	2144.78	188666931	11466.1					0.0818972	0.0572072	28.5
North Macedonia	2016	30.1544	34.77	40.63	26.18	62.1		1.06725e+10	5149.59	2072490	4522.06					17.4567	18.0804	72.1568
Norway	2016	799.183	68.77	68.3	63.53	85.64		3.70957e+11	70867.4	5234519	7031.01					15.4139	40.2356	97.2982
Pakistan	2016	223.31	31.78	47.4	40.09	26.25		3.1363e+11	1468.82	213524840	3882.88					1.45389	1.16536	12.3854
Panama	2016	140.51	31.76	48.44	36.56	53.02		57907700000	14382.2	4026336	14352.6					16.2136	10.678	54
Paraguay	2016	33.8566	14.2	37.79	19.65	34.37		3.60896e+10	5759.02	6266615	18292.5					5.59241	3.9361	53.4041
Peru	2016	219.117	32.5	51.78	38.13	46.33		1.91898e+11	6163.86	31132779	16666.3					9.87533	6.81199	45.4617
Philippines	2016	674.876	41.18	54.58	55.51	45.35		3.18627e+11	3038.15	104875266	2850.32					3.60615	2.84667	39.2
Poland	2016	241.635	52.77	62.41	55.87	62.34		4.70025e+11	12378.8	37970087	6947.9					21.1334	19.0177	73.3007
Portugal	2016	197.033	56.41	54.33	52.15	73.03		2.06426e+11	19992	10325452	9675.63					46.335	32.6689	70.4236
Romania	2016	58.3503	46.28	58.47	52.3	54.28		1.85288e+11	9404.38	19702267	7068.48					20.7599	22.4747	59.504
Russian Federation	2016	1231.25	59.09	72.04	58.83	52.72		1.27679e+12	8704.89	144342397	5795.05					22.2175	18.9452	73.0914
Saudi Arabia	2016	1578.95	52.49	54.64	51.35	65.29		6.66e+11	19930.4	33416270	6605.19					12.6848	19.145	74.8793
Senegal	2016	5.20929	32.51	34.31	18.83	36.84		1.90403e+10	1290.75	14751356	12312.9					1.93835	0.666739	25.6648
Serbia	2016	53.5074	40.95	43.37	39.97	55.35		4.06927e+10	5765.2	7058322	7407.98					38.1295	20.6094	67.0568
Singapore	2016	5671.42	80.05	75.09	72.88	93.82		3.1903e+11	56895.6	5607283	4484.66					34.9864	27.8697	84.4523
Slovak Republic	2016	48.3991	43.84	51.56	39.9	58.38		8.99527e+10	16563.4	5430798	7422.39					15.1641	24.6086	80.4759
Slovenia	2016	48.6657	56.93	42.19	38.64	70.6		4.47667e+10	21678.4	2065042	7708.11					34.865	28.1971	75.4985
South Africa	2016	241.767	45.6	53.63	47.26	55.01		3.23586e+11	5735.07	56422274	12967.8					8.01607	2.03957	54
Spain	2016	1130.08	59	71.14	71.1	71.04		1.23355e+12	26537.2	46484062	8779.38					41.9332	30.3672	80.5613
Sri Lanka	2016	65.9597	40.25	48.03	27.64	51.56		8.80123e+10	4107.83	21425494	5171.49					11.5741	4.16412	22.19
Sweden	2016	1202.95	74.69	68.17	70.98	86.73		5.15655e+11	51965.2	9923085	6713.79					31.1886	36.9703	89.6509
Switzerland	2016	2107.1	81.56	65.62	67.28	80.86		6.87895e+11	82153.1	8373338	11485.9					45.0566	45.0969	89.1347
Tanzania	2016	8.4241	23.15	33.59	19.09	31.67		4.9774e+10	942.881	54401802	8072.03					0.238222	0.585411	13.5042
Thailand	2016	1563.93	45.91	62.25	59.75	48.91		4.13366e+11	5854.46	70607037	3303.89					6.66506	10.2242	47.505
Trinidad and Tobago	2016	24.9748	33.63	30.13	25.06	46.58		2.34962e+10	15991.1	1469330	14403.7					18.5246	17.3943	67.8
Turkey	2016	440.809	55.27	61.71	59.5	55.31		8.69683e+11	10734.3	81019394	7064.2					13.6727	12.9595	58.3477
Uganda	2016	20.2331	25.49	44.46	17.2	37.18		2.9204e+10	753.684	38748299	9468.47					0.950346	0.237727	5.9
Ukraine	2016	222.483	56.5	52.63	41.96	46.89		9.33559e+10	2187.73	45004673	6460.8					19.8428	12.0343	53.001
United Arab Emirates	2016	1861.29	61.57	55.97	69.71	81.91		3.69255e+11	41054.5	8994263	5957.16					25.4141	14.4268	90.6
United Kingdom	2016	3640.69	75.6	76.67	87.89	91.17		2.69966e+12	41146.1	65611593	8151.35					49.7042	38.7991	94.7758
United States	2016	15316.3	89.43	84.65	99.39	84.74		18695110842000	57866.7	323071755	10993.7					37.0841	32.3077	85.5444
Uruguay	2016	119.218	33.08	59.14	43.64	59.37		5.74808e+10	16837.9	3413766	19175.6					32.6199	26.9988	66.4
Venezuela, RB	2016	217.354	28.61	42.17	28.4	22		..	..	30741464	14402.5					24.9188	8.50314	60
Vietnam	2016	632.475	37.51	49.74	47.63	44.34		2.57096e+11	2760.72	93126529	2330.8					6.01119	9.76981	53
Yemen, Rep	2016	64.4704	10.46	20	11.02	1.3		3.13178e+10	1069.82	29274002	7417.42					3.98247	0.943564	24.5792
Zimbabwe	2016	0.750231	20.32	26	9.79	25.11		20548678100	1421.79	14452704	10960.8					2.11531	1.18205	23.12
Albania	2017	23.4143	38.3	39.04	28.03	48.52		1.30197e+10	4531.03	2873457	7686.08					8.56859	10.5444	62.4
Algeria	2017	97.2832	33.07	50.02	35.49	25.99		1.70097e+11	4134.94	41136546	9117.68					9.96919	7.80393	47.6911
Argentina	2017	525.879	44.15	56.78	60.05	50.27		6.43628e+11	14613	44044811	19297.5					22.1188	17.8024	74.2949
Armenia	2017	24.2489	38.94	30.83	22.75	52.66		1.15275e+10	4042	2851923	5947.15					17.5676	11.0564	64.7449
Australia	2017	1594.14	73.51	77.52	69.61	82.19		1.32647e+12	53934.2	24594202	8956.44					34.4038	32.2159	86.545
Austria	2017	271.036	71.05	62.87	59.89	77.1		4.17261e+11	47429.2	8797566	7468.01					42.1847	28.5468	87.9356
Azerbaijan	2017	237.018	42.32	53.52	26.25	60.51		4.08666e+10	4147.2	9854033	5520.21					16.7633	17.9239	79
Bahrain	2017	193.764	39.21	45.97	53.79	73.29		3.54738e+10	24349.9	1456834	3896.4					19.5157	13.3277	95.8781
Bangladesh	2017	637.285	26.77	56.64	35.75	27.73		2.93755e+11	1815.61	161793964	3036.24					0.437327	4.51222	19.8
Belgium	2017	725.582	75.2	67.42	67.37	74.51		5.02765e+11	44198.5	11375158	7970.82					37.611	38.4644	87.6797
Bolivia	2017	59.2466	18.08	34.62	25.88	25.51		3.75086e+10	3280.01	11435533	17389.8					7.44268	3.32294	43.8323
Botswana	2017	4.78519	27.53	40.82	18.76	42.19		1.61052e+10	6705.34	2401840	11793					5.87912	1.35038	41.4138
Brazil	2017	440.496	44.93	65.03	71.85	49.95		2.06351e+12	9896.72	208504960	17614.3					19.3644	13.8644	67.4713
Bulgaria	2017	44.4955	45.65	55.37	41.76	55.34		5.93431e+10	8386.59	7075947	7364.45					17.9585	25.015	63.4101
Cameroon	2017	83.071	33.2	41.73	19.82	28.98		3.60985e+10	1479.86	24393181	11002.3					3.63119	1.56748	23.203
Canada	2017	833.065	71.68	72.26	75.08	80.6		1.64927e+12	45129.4	36545236	10598.3					39.5822	38.0907	92.7014
Chile	2017	560.348	48.3	52.95	59.71	60.89		2.76365e+11	15045.5	18368577	19079.9					17.4224	16.6719	82.3275
Colombia	2017	419.969	42.87	58.22	53.9	52.55		3.11867e+11	6449.97	48351671	14937.5					14.4517	13.0937	62.2599
Costa Rica	2017	52.7762	42.06	47.89	43.52	57.6		6.0516e+10	12118.1	4993842	9563.89					16.2929	14.8992	71.5817
Cote d'Ivoire	2017	40.9735	29.34	43.66	17.68	28.02		5.25123e+10	2113.34	24848016	12145.1					1.22972	0.574794	43.8399
Croatia	2017	41.114	39.53	55.76	38.78	56.26		5.59375e+10	13562.1	4124531	7632.34					33.4255	26.1393	67.0962
Cyprus	2017	272.77	45.14	47.48	51.81	61.48		2.29466e+10	26697	1208523	7076.43					36.7092	34.215	80.7432
Czech Republic	2017	324.93	56.58	59.82	52.36	63.04		2.18629e+11	20636.2	10594438	7462.24					15.5735	29.8737	78.7192
Denmark	2017	616.43	70.55	61.82	61.71	85.19		3.32121e+11	57610.1	5764980	7208.36					19.1554	43.7815	97.0994
Dominican Republic	2017	34.5048	24.17	37.58	35.63	42.32		7.9998e+10	7513.5	70403	13500.2					12.4901	7.70695	67.5712
Ecuador	2017	104.147	34.53	49.52	32.65	44.18		104295862000	6246.4	16696944	15364.4					14.4649	10.6523	55.8
Egypt, Arab Rep	2017	323.79	30.85	70.56	44.02	36.35		2.48363e+11	2439.97	101789386	7551.42					6.48874	5.14186	44.9502
El Salvador	2017	20.7491	18.9	36.27	29.44	35.42		24979190000	3986.05	6266654	13507.9					14.8155	7.20102	33.8207
Estonia	2017	36.0821	56.86	64.31	41.38	80.41		2.69244e+10	20437.8	1317384	6372.09					27.4841	32.5189	88.1025
Finland	2017	665.258	82.91	68.98	60.15	89.28		2.55648e+11	46412.1	5508214	6326.88					6.86257	31.045	87.4689
France	2017	3009.68	73.32	76.37	77.12	79.6		2.59515e+12	38781	66918020	8225.23					60.3766	44.4	80.5025
Georgia	2017	89.7041	31.34	64.39	26.42	57.77		1.62426e+10	4356.93	3728004	5852.92					18.9248	20.5781	59.7055
Germany	2017	5961.59	82.48	71.4	79.46	83.9		3.69085e+12	44652.6	82657002	7785.34					53.7372	40.2209	84.3942
Greece	2017	182.919	53.46	55.32	48.86	54.68		1.99844e+11	18582.1	10754679	7623.44					48.4134	35.3366	69.893
Guatemala	2017	33.5227	25.52	32.49	31.81	35.51		7.16538e+10	4454.02	16087418	13351.5					14.845	3.2029	37.9
Honduras	2017	17.6113	21.96	25.23	24.86	36.06		2.31362e+10	2403.31	9626842	13543.2					5.10143	2.47528	31.7358
Hungary	2017	273.205	43.65	56.64	53.74	59.41		1.43112e+11	14621.2	9787966	7347.38					31.9912	30.2033	76.7505
Iceland	2017	17.3488	55.08	46.17	42.33	79.18		2.47283e+10	72010.1	343400	7889.94					42.5493	39.1768	98.2552
India	2017	1890.35	59.8	67.12	74.44	48.75		2.65147e+12	1957.97	1354195680	3785.01					1.71576	1.31857	18.2
Indonesia	2017	1367.72	50.95	53.82	63.08	50.34		1.01562e+12	3839.79	264498852	5220.88					4.17896	2.35008	32.3358
Iran, Islamic Rep	2017	177.452	49.27	55.74	37.83	42.37		4.8663e+11	5758.59	84505076	5609.04					36.7669	10.1768	64.044
Ireland	2017	4306.55	69.58	68.01	68.52	79.26		3.36378e+11	69970.9	4807388	8290.86					39.2365	29.3135	84.114
Israel	2017	366.682	75.8	64.9	71.55	72.9		3.58245e+11	41114.8	8713300	7146.98					38.9927	28.1854	81.5812
Italy	2017	1590.29	63.04	67.95	70.88	63.64		1.9618e+12	32406.7	60536709	8134.69					34.4988	27.6421	63.0773
Jamaica	2017	30.0062	30.92	40.71	24.98	45.63		1.4809e+10	5273.15	2808376	13446.6					10.5765	8.51453	55.0721
Japan	2017	7374.04	76.63	73.28	78.29	77.7		4.93084e+12	38834.1	126972000	2098.11					50.492	32.0004	91.7265
Kazakhstan	2017	302.188	41.23	53.32	28.2	60.14		1.66806e+11	9247.58	18037776	3277.17					20.1291	14.0657	76.4267
Kenya	2017	106.88	39.87	52.12	34.73	46.7		8.20365e+10	1675.99	48948137	9223.83					0.142725	0.588997	17.8271
Korea, Rep	2017	3620.6	74	71.83	78.67	77.02		1.6239e+12	31616.8	51361911	955.651					52.1138	41.1478	95.0694
Kuwait	2017	327.933	30.56	31.55	57.09	50.37		1.20688e+11	29258.3	4124904	6225.54					13.1417	2.85386	98
Kyrgyz Republic	2017	39.1585	22.18	36.11	12.21	39.97		7.70294e+09	1242.77	6198200	3471.8					5.91852	4.21503	50.8
Lao PDR	2017	10.6839	26.35	38.43	10.09	26.42		1.70712e+10	2439.46	6997917	2778.65					16.0829	0.38893	25.5104
Latvia	2017	25.9772	45.93	58.49	35.07	60.35		3.04838e+10	15695.1	1942248	6523.57					17.51	26.9186	80.1141
Lebanon	2017	206.26	45.29	33.34	44.91	28.27		5.30277e+10	8679.9	6109252	6983.57					14.8608	..	78.1808
Lithuania	2017	22.2761	51.85	53.93	42.2	67.52		4.77587e+10	16885.4	2828403	6567.35					16.7638	27.5016	77.6153
Luxembourg	2017	471.244	56.13	73.48	57.36	82.14		6.57122e+10	110193	596336	7964.42					46.1694	35.9897	97.363
Malawi	2017	0.582872	15.13	17.38	5.51	23.2		8.94354e+09	500.166	17881167	10394.8					0.0969568	0.0604882	7
Malaysia	2017	1760.15	66.68	71.26	62.18	73.92		3.19109e+11	9979.7	31975806	4355.05					20.5806	8.40573	80.1405
Mauritius	2017	82.367	37.61	61.6	31.82	59.55		1.37135e+10	10841.7	1264887	9054.79					31.906	18.9999	55.4032
Mexico	2017	781.947	42.6	65.85	60.31	55.83		1.15891e+12	9434.38	122839258	12467.2					16.8942	13.8396	53.0318
Moldova	2017	11.1008	32.3	44.73	21.43	52.08		9.51905e+09	3454.95	2755189	5862.36					35.9645	18.3722	49.9
Montenegro	2017	14.7521	35.81	39.05	20.35	59.43		4.8566e+09	7803.36	622373	7637.44					24.0585	21.7296	71.2723
Morocco	2017	145.605	38.66	53.3	42.85	51.42		1.18541e+11	3288.5	35528115	9951.1					5.75131	3.87526	61.7622
Mozambique	2017	64.5423	18.45	30.92	7	20.71		1.32191e+10	462.7	28569441	11347.1					0.281927	0.215759	7.79633
Namibia	2017	15.1549	26.53	26.59	11.06	40.68		1.28952e+10	5453.57	2364534	12373					8.16419	2.7819	36.8374
Netherlands	2017	4548.85	82.08	70.2	78.65	83.84		8.3387e+11	48675.2	17131296	7831.14					38.0713	42.3636	93.1973
New Zealand	2017	313.28	67.89	66.64	56.59	87.85		2.06556e+11	42911	4813600	11041					37.714	33.3526	87.7
Nicaragua	2017	14.3137	12.05	28.89	20.76	27.86		1.37859e+10	2127.28	6480532	13785.6					5.79977	3.24239	30.4
Nigeria	2017	324.312	25.91	52.81	34.96	24.37		3.75746e+11	1941.88	193495907	11466.1					0.0720139	0.0572798	33.2
North Macedonia	2017	30.9441	33.97	46.62	27.36	59.38		1.13071e+10	5450.5	2074502	4522.06					17.3548	18.7642	74.5168
Norway	2017	830.691	68.68	68.29	64	84.45		4.01745e+11	76131.8	5276968	7031.01					13.0125	41.0282	96.3576
Pakistan	2017	452.454	34.9	52.93	40.91	29.76		3.39206e+11	1567.64	216379655	3882.88					1.35884	1.07127	13.78
Panama	2017	167.597	34.49	51.08	37.4	51.11		62202700000	15186	4096063	14352.6					16.1762	10.7704	59.9506
Paraguay	2017	49.2199	16.31	40.65	21.1	34.67		3.89971e+10	6136.06	6355404	18292.5					4.63039	4.5672	61.0758
Peru	2017	261.157	34.09	52.92	41.36	47.04		2.11008e+11	6676.31	31605486	16666.3					9.75159	7.30954	50.4504
Philippines	2017	797.868	43.46	57.81	59.29	44.18		3.28481e+11	3077.43	106738501	2850.32					3.90045	3.18469	41.6
Poland	2017	259.886	52.54	65.93	62.23	62.94		5.24641e+11	13815.5	37974826	6947.9					19.2367	19.8093	75.9854
Portugal	2017	218.235	59.04	57.31	55.12	72.1		2.21358e+11	21490.4	10300300	9675.63					46.8714	34.6799	73.7912
Romania	2017	79.7226	44.41	60.57	55.87	56.47		2.10147e+11	10728	19588715	7068.48					19.7473	24.1374	63.7473
Russian Federation	2017	1419.05	60.73	76.85	65.74	57.49		1.5742e+12	10720.3	144496739	5795.05					21.9556	21.3724	76.0081
Saudi Arabia	2017	1864.6	54.22	58.73	57.02	66.83		7.14995e+11	20910.5	34193122	6605.19					13.628	19.458	94.1756
Senegal	2017	6.42136	30.83	37.52	20.5	35.79		2.09966e+10	1385.2	15157793	12312.9					1.9174	0.737541	29.6431
Serbia	2017	67.1525	42.87	44.54	38.11	57.63		4.41791e+10	6292.55	7020858	7407.98					37.2723	21.1493	70.3308
Singapore	2017	6625.31	79.03	80.9	75.51	94.46		3.43273e+11	61164.9	5612253	4484.66					34.5512	25.5998	84.4523
Slovak Republic	2017	53.5836	44	48.54	42.02	59.1		9.565e+10	17585.2	5439232	7422.39					13.9508	25.8414	81.6257
Slovenia	2017	54.8989	56.05	45.01	37.43	67.82		4.85891e+10	23514	2066388	7708.11					35.2216	28.6801	78.8854
South Africa	2017	284.533	46.72	56.69	49.19	52.25		3.81449e+11	6734.48	56641209	12967.8					8.49218	1.98299	56.1674
Spain	2017	1325.09	59.49	73.11	72.98	69.48		1.31325e+12	28185.3	46593236	8779.38					42.0469	31.4875	84.6022
Sri Lanka	2017	77.9502	38.52	50.48	31.62	43.92		9.43762e+10	4388.2	21506813	5171.49					12.104	5.67496	32.25
Sweden	2017	1285.73	75.13	69.51	72.04	84.52		5.41019e+11	53791.5	10057698	6713.79					26.0253	38.3254	93.0063
Switzerland	2017	2513.82	82.37	70.69	73	83.77		6.95201e+11	82254.4	8451840	11485.9					42.1142	46.3425	89.6861
Tanzania	2017	10.9401	21.88	39.46	19.61	35.7		5.3276e+10	975.925	56267032	8072.03					0.225876	1.35686	16
Thailand	2017	1800.67	46.08	66.82	63.34	52.08		4.56357e+11	6436.79	70898202	3303.89					14.0413	11.5772	52.8919
Trinidad and Tobago	2017	33.7729	30.24	29.56	25.98	44.88		2.37977e+10	16094.7	1478607	14403.7					17.4113	22.1003	70.6
Turkey	2017	514.803	56.73	61.55	61.17	58.16		8.58989e+11	10464	82089826	7064.2					13.7757	14.5267	64.6846
Uganda	2017	21.3438	25.31	45.07	19.32	35.53		3.07445e+10	766.178	40127085	9468.47					0.653638	..	5.9
Ukraine	2017	284.329	55.49	55.44	42.19	44.97		1.12091e+11	2638.33	44831135	6460.8					16.9435	12.3535	58.8895
United Arab Emirates	2017	1947.57	61.43	61.16	71.47	83.02		3.90517e+11	43064	9068296	5957.16					25.5929	30.4559	94.8199
United Kingdom	2017	3447.32	75.48	76.72	87.7	88.94		2.68349e+12	40622.7	66058859	8151.35					48.0861	39.421	90.4246
United States	2017	16580.3	92.93	85.39	100.74	88.82		19477336549000	59907.8	325122128	10993.7					35.2638	32.8086	87.2749
Uruguay	2017	139.229	35.4	60.13	47.69	55.8		6.5006e+10	18995.4	3422200	19175.6					33.2236	27.8558	70.3224
Venezuela, RB	2017	198.072	28.64	42.19	25.55	17.95		..	..	30563433	14402.5					19.3981	8.53251	61.6
Vietnam	2017	879.371	37	49.18	49.95	44.68		2.81354e+11	2992.07	94033048	2330.8					4.66371	11.9851	58.14
Yemen, Rep	2017	58.9585	14.22	21.16	11.45	-1.68		2.68422e+10	893.717	30034389	7417.42					3.96212	1.2286	26.7184
Zimbabwe	2017	1.17795	20.67	28.6	8.93	21.42		1.75849e+10	1192.11	14751101	10960.8					1.79071	1.2698	24.4
Albania	2018	13.6268	38.65	52.45	28.28	52.25		1.51564e+10	5287.66	2866376	7686.08					8.64198	12.5807	65.4
Algeria	2018	114.632	35.2	43.86	37.14	29.94		1.74911e+11	4171.8	41927007	9117.68					10.0196	7.31515	49.0385
Argentina	2018	634.229	41.39	51.75	62.47	51.63		5.2482e+11	11795.2	44494502	19297.5					21.9843	19.079	77.7
Armenia	2018	37.4093	39.04	47.09	25.21	56.07		1.24579e+10	4391.92	2836557	5947.15					16.849	12.2489	68.2451
Australia	2018	1968.35	72.29	79.76	70.71	82.76		1.42827e+12	57207	24966643	8956.44					32.8273	33.7373	90
Austria	2018	371.517	71.7	73.88	56.51	78.78		4.54991e+11	51466.6	8840521	7468.01					42.2526	28.5187	87.4791
Azerbaijan	2018	242.611	43.42	58.24	28.04	62.45		4.71125e+10	4739.8	9939771	5520.21					16.5615	18.6251	79.8
Bahrain	2018	228.31	40.68	49.45	50.09	74.32		3.7802e+10	25415.8	1487340	3896.4					18.4714	8.49275	98.6447
Bangladesh	2018	1080.14	27.04	57.62	40.39	31.14		3.21379e+11	1963.41	163683958	3036.24					0.885637	4.91978	23.44
Belgium	2018	1081.53	74.44	72.32	68.44	75.17		5.43299e+11	47545	11427054	7970.82					35.8722	39.3319	88.6473
Bolivia	2018	68.1083	19.82	32.56	29.08	25		4.02876e+10	3471.01	11606905	17389.8					6.13394	4.34308	44.2861
Botswana	2018	5.98412	28.17	42.38	20.5	41.34		1.70319e+10	6947.82	2451409	11793					5.81221	1.63351	58
Brazil	2018	484.965	45.78	63.53	76.03	51.22		1.91693e+12	9121.02	210166592	17614.3					18.2293	14.8611	70.4343
Bulgaria	2018	62.0616	44.73	62.12	44.2	58.45		6.63996e+10	9451.85	7025037	7364.45					15.7415	26.7505	64.782
Cameroon	2018	105.15	33.06	44.77	21.61	31.92		3.99738e+10	1594.06	25076747	11002.3					3.59797	1.57841	29.7
Canada	2018	1079.15	72.66	76.94	77.05	78.88		1.7253e+12	46547.8	37065084	10598.3					37.3752	39.005	94.64
Chile	2018	681.626	48.45	57.16	58.3	64.11		2.95403e+11	15795.7	18701450	19079.9					16.0265	17.3831	84.9
Colombia	2018	439.831	42.39	60.56	57.88	55.21		3.34198e+11	6782.04	49276961	14937.5					14.1518	13.5531	64.1264
Costa Rica	2018	71.1602	43.55	42.18	46.39	59.46		6.24202e+10	12383.1	5040734	9563.89					15.2326	16.5608	73.4797
Cote d'Ivoire	2018	39.1777	25.96	50.3	19.26	28.76		5.85225e+10	2295.54	25493988	12145.1					1.18615	0.690037	37.5465
Croatia	2018	55.5995	39.38	67.12	40.55	55.55		6.13305e+10	15003.1	4087843	7632.34					32.5842	27.1024	75.2946
Cyprus	2018	353.679	45.89	54.6	52.59	65.97		2.55973e+10	29419.9	1218831	7076.43					35.5702	35.8108	84.4336
Czech Republic	2018	444.612	57.36	59.54	53.83	64.68		2.49001e+11	23424.5	10629928	7462.24					14.3522	30.5929	80.6882
Denmark	2018	725.261	71.09	71.99	67.04	86.83		3.56841e+11	61591.9	5793636	7208.36					19.455	43.9751	97.3192
Dominican Republic	2018	52.2348	24.19	48.85	34.42	46.76		8.55554e+10	7947.16	70823	13500.2					11.873	7.99427	74.822
Ecuador	2018	122.683	37.08	45.16	33.89	45.51		107562008000	6321.35	17015672	15364.4					13.873	11.4812	57.5
Egypt, Arab Rep	2018	383.364	32.05	71.44	47.2	39.23		2.62589e+11	2531.2	103740765	7551.42					7.58167	6.38555	46.9243
El Salvador	2018	25.8591	21.1	34.46	30.18	36.78		26020850000	4145.86	6276342	13507.9					14.7065	7.84318	43.8
Estonia	2018	39.5388	57.14	67.54	42.9	81.02		3.06247e+10	23165.8	1321977	6372.09					26.1461	33.3679	89.357
Finland	2018	862.118	82.88	72.06	59.44	89.52		2.75708e+11	49987.6	5515525	6326.88					5.85626	31.4933	88.89
France	2018	2811.07	73.8	81.31	79.52	81.82		2.79096e+12	41557.9	67158348	8225.23					59.3237	45.2722	82.0432
Georgia	2018	113.723	33.46	66.93	33.1	62.29		1.75969e+10	4722.04	3726549	5852.92					16.0338	22.7262	62.7179
Germany	2018	6722.05	82.69	78.11	78.74	83.69		3.97444e+12	47939.3	82905782	7785.34					51.2686	41.1983	87.0371
Greece	2018	247.419	55.06	58.38	50.56	57.02		2.12049e+11	19757	10732882	7623.44					48.1012	37.2591	72.2384
Guatemala	2018	44.6968	26.19	37.49	33.16	36.79		7.33284e+10	4485.75	16346950	13351.5					14.4574	..	41.5
Honduras	2018	22.3342	24.46	23.77	25.38	39.05		2.40678e+10	2457.69	9792850	13543.2					5.43258	3.62367	36.0401
Hungary	2018	279.253	44.71	69.87	53.87	61.64		1.60566e+11	16425.2	9775564	7347.38					31.5018	31.5	76.0744
Iceland	2018	19.4352	53.86	48.65	45.62	79.96		2.62609e+10	74452.2	352721	7889.94					35.4091	39.0963	99.011
India	2018	2280.39	61.41	73.68	77.99	54.36		2.70293e+12	1974.38	1369003306	3785.01					1.59738	1.32724	20.0813
Indonesia	2018	1699.35	49.32	72.12	66.39	53.67		1.04227e+12	3902.66	267066843	5220.88					3.10915	3.32281	39.9046
Iran, Islamic Rep	2018	261.505	48.58	62.81	43.7	44.37		3.27901e+11	3829.83	85617562	5609.04					35.6022	11.4541	70.2006
Ireland	2018	4422.25	70.31	71.98	70.03	80.83		3.85737e+11	79250.4	4867316	8290.86					37.8243	29.5823	87.0001
Israel	2018	442.937	75.85	70.95	70.39	73.01		3.76692e+11	42406.8	8882800	7146.98					37.8408	28.7945	83.7332
Italy	2018	1781.93	64.21	78.97	73.34	65.85		2.09193e+12	34622.2	60421760	8134.69					34.0639	28.655	74.3872
Jamaica	2018	34.977	32.77	43.68	25.34	46.4		1.57308e+10	5594.49	2811835	13446.6					12.9389	10.1271	68.2145
Japan	2018	8934.11	77.4	79.03	81.45	79.52		5.04088e+12	39751.1	126811000	2098.11					50.2494	32.8668	88.7464
Kazakhstan	2018	451.367	38.99	70.75	32.9	62.17		1.7934e+11	9812.63	18276452	3277.17					17.2947	13.277	78.9039
Kenya	2018	133.874	41.14	61.44	37.12	49.29		9.2203e+10	1845.78	49953304	9223.83					0.131411	0.743691	19.5
Korea, Rep	2018	4233.12	74.12	76.34	80.43	77.47		1.72485e+12	33436.9	51585058	955.651					50.1324	41.1903	96.0229
Kuwait	2018	487.014	34.57	54.97	58.77	54.27		1.38202e+11	32012.1	4317185	6225.54					11.9416	2.40483	99.5988
Kyrgyz Republic	2018	51.7185	22.5	35.68	14.62	42.98		8.27111e+09	1308.14	6322800	3471.8					5.32081	4.02687	57.1
Lao PDR	2018	12.2223	26.86	31.06	10.95	26.44		1.81417e+10	2553.36	7105006	2778.65					20.8624	0.638691	36.3
Latvia	2018	28.838	47.23	61.22	37.74	63.59		3.4429e+10	17865	1927174	6523.57					13.7534	27.1744	83.5772
Lebanon	2018	228.45	44.06	33.93	46.57	28.53		5.49015e+10	9225.85	5950839	6983.57					15.0152	..	80.9
Lithuania	2018	28.1239	53.7	70.25	45.52	68.22		5.37514e+10	19186.4	2801543	6567.35					14.8486	27.4238	79.7226
Luxembourg	2018	556.467	57.98	84.29	60.17	84.18		7.10004e+10	116787	607950	7964.42					44.9949	36.8967	97.0613
Malawi	2018	0.642917	13.83	26.34	7	26.77		9.88068e+09	537.932	18367883	10394.8					0.0816207	0.0618362	8
Malaysia	2018	2314.17	67.18	71.36	64.8	76.67		3.58789e+11	11074	32399271	4355.05					22.9295	8.32117	81.201
Mauritius	2018	94.7967	37.83	63.71	32.35	62.4		1.47357e+10	11643.5	1265577	9054.79					33.5268	21.2061	58.5962
Mexico	2018	1031.49	43.85	65.37	63.08	57.96		1.22241e+12	9857.01	124013861	12467.2					17.4554	14.8039	56.6596
Moldova	2018	15.1662	33.12	55.68	29.28	54.23		1.12537e+10	4156.96	2707203	5862.36					35.2724	19.8335	50.3
Montenegro	2018	20.3546	38.15	48.34	22.32	61.7		5.50694e+09	8850.38	622227	7637.44					27.378	25.1845	71.5171
Morocco	2018	184.128	39.45	49.57	45.61	52.87		1.27341e+11	3492.67	35927511	9951.1					6.10379	4.30929	64.8039
Mozambique	2018	99.426	18.23	26.91	8.16	22.57		1.48454e+10	504.536	29423878	11347.1					0.214132	0.238385	10.9
Namibia	2018	18.2989	27.17	28.83	10.76	43.8		1.3682e+10	5687.38	2405680	12373					5.89318	2.61265	40
Netherlands	2018	5335.81	82.1	75.47	77.93	84.99		9.14043e+11	53044.5	17231624	7831.14					34.1316	42.8479	91.8919
New Zealand	2018	338.565	67.57	69.76	57.27	87.68		2.11887e+11	43236.9	4900600	11041					22.1762	34.0524	89
Nicaragua	2018	15.0477	16.04	27.14	22.79	28.56		1.30253e+10	1981.86	6572233	13785.6					4.95754	2.92767	37.6
Nigeria	2018	526.73	26.99	56.09	38.75	27.3		4.21739e+11	2125.83	198387623	11466.1					0.0708164	0.0372831	38.7
North Macedonia	2018	39.3694	32.45	58.35	28.68	55.53		1.26831e+10	6108.74	2076217	4522.06					18.117	20.2492	79.1678
Norway	2018	964.434	68.58	73.74	63.78	84.47		4.39789e+11	82792.8	5311916	7031.01					10.6416	41.5235	96.4917
Pakistan	2018	676.881	34.23	51.55	43.92	34.14		3.56128e+11	1620.74	219731479	3882.88					1.3356	0.984082	15.34
Panama	2018	196.179	34.35	47.3	45.62	53.62		6.72942e+10	16156.1	4165255	14352.6					17.487	12.9697	61.8055
Paraguay	2018	67.1752	15.92	56.91	21.99	34.95		4.02254e+10	6242.96	6443328	18292.5					4.69872	4.97724	64.9935
Peru	2018	313.424	34.82	52.8	44.67	48.49		2.22597e+11	6912.1	32203944	16666.3					8.96969	8.0181	55.0543
Philippines	2018	914.105	45.39	60.85	65.15	50.41		3.46842e+11	3194.67	108568836	2850.32					3.80628	3.48948	44.1
Poland	2018	423.741	51.63	74.2	62.34	64.86		5.8878e+11	15504.5	37974750	6947.9					17.069	20.3819	77.5417
Portugal	2018	270.871	59.83	68.17	54.94	74.83		2.42313e+11	23562.6	10283822	9675.63					49.309	36.7808	74.661
Romania	2018	115.63	46.86	61.33	52.78	60.84		2.43316e+11	12494.4	19473970	7068.48					18.667	25.9584	70.6813
Russian Federation	2018	1722.07	61.97	78.66	65.82	60.56		1.65733e+12	11287.4	144477859	5795.05					20.6598	22.0009	80.8647
Saudi Arabia	2018	2221.91	55.18	77.59	56.82	70.15		8.46584e+11	24175.6	35018133	6605.19					15.3846	19.481	93.31
Senegal	2018	8.17053	30.96	36.13	23.33	38.54		2.31167e+10	1484.23	15574909	12312.9					1.94058	0.83352	35.3
Serbia	2018	66.9338	43.02	57.73	40.52	59.62		5.06407e+10	7252.4	6982604	7407.98					36.9727	22.2891	73.3607
Singapore	2018	6628.79	79.04	80.89	76.8	94.96		3.7687e+11	66836.5	5638676	4484.66					34.4138	25.6873	88.1656
Slovak Republic	2018	63.462	42.49	63.37	42.18	62.84		1.06138e+11	19486.4	5446771	7422.39					13.2685	27.6775	80.4489
Slovenia	2018	74.9846	57.09	60.93	39.94	68.37		5.41779e+10	26123.7	2073894	7708.11					34.3206	29.0963	79.75
South Africa	2018	373.944	46.35	63.11	52.51	54.51		4.04159e+11	7048.51	57339635	12967.8					5.83443	1.93062	62.4
Spain	2018	1559.05	59.74	78.81	75.25	69.59		1.4217e+12	30379.7	46797754	8779.38					42.2351	32.4349	86.1072
Sri Lanka	2018	92.7979	38.03	54.1	32.73	43.61		9.44939e+10	4360.58	21670000	5171.49					11.4634	7.15599	46.9
Sweden	2018	1644.95	76.32	73.16	72.2	84.8		5.55455e+11	54589.1	10175214	6713.79					21.2935	38.7913	89.247
Switzerland	2018	2641.44	82.77	74.47	70.13	85.59		7.25563e+11	85216.6	8514329	11485.9					39.1251	45.6152	91.8
Tanzania	2018	15.01	23.09	53.51	19.57	37.5		5.70037e+10	1011.6	58090443	8072.03					0.21387	1.48257	17.1
Thailand	2018	2295.21	47.34	71.18	63.42	57.16		5.06754e+11	7124.56	71127802	3303.89					8.51847	12.919	56.8175
Trinidad and Tobago	2018	31.9485	29.53	32.58	27.43	46.57		2.43224e+10	16164.2	1504709	14403.7					21.2268	22.7419	..
Turkey	2018	521.897	56.07	72.95	65.07	61.75		7.78477e+11	9400.84	82809304	7064.2					14.0485	16.1905	71.0428
Uganda	2018	28.0368	25.39	48.24	19.66	37.31		3.2927e+10	793.128	41515395	9468.47					0.197676	..	6
Ukraine	2018	402.547	55.72	63.53	44.82	48.7		1.30891e+11	3096.56	44622518	6460.8					14.3882	12.8033	62.5532
United Arab Emirates	2018	2404.67	60.95	70.75	70.1	84.06		4.27049e+11	46722.3	9140169	5957.16					25.6165	33.0909	98.45
United Kingdom	2018	4458.08	75.6	83.76	89.5	88.8		2.87815e+12	43306.3	66460344	8151.35					47.4328	40.0209	90.692
United States	2018	19021.1	93.71	87.71	101.6	89.62		20533057312000	62823.3	326838199	10993.7					33.2188	33.3462	88.4989
Uruguay	2018	161.985	34.18	58.77	45.75	57.3		6.52031e+10	19026	3427042	19175.6					33.6597	28.5199	80.7268
Venezuela, RB	2018	201.036	26.56	46.22	24.96	17.24		..	..	29825653	14402.5					18.5991	8.73268	..
Vietnam	2018	1079.91	37.19	65.1	57.31	47		3.10106e+11	3267.23	94914330	2330.8					4.5265	13.6907	69.8479
Yemen, Rep	2018	69.0992	13.81	20.36	11.69	-3.18		2.16062e+10	701.715	30790513	7417.42					..	1.2547	..
Zimbabwe	2018	1.12305	21.07	29.15	9.3	22.86		3.41561e+10	2269.18	15052184	10960.8					1.78611	1.34901	25
Albania	2019	28.9388	38.76	51.16	28.73	51.69		1.54018e+10	5396.21	2854191	7686.08					8.45055	15.1778	68.5504
Algeria	2019	105.318	36.73	42.12	40.88	36.13		1.7176e+11	4021.98	42705368	9117.68					10.855	8.38943	58.9776
Argentina	2019	350.663	44.77	53.72	66.53	56.17		4.47755e+11	9963.67	44938712	19297.5					17.3364	19.6515	79.947
Armenia	2019	45.3027	40.08	47.93	27.76	61.16		1.36193e+10	4828.5	2820602	5947.15					16.0097	13.6745	66.5439
Australia	2019	2032.61	72.78	80.74	72.02	84.53		1.39222e+12	54941.1	25340217	8956.44					24.4507	34.7144	93.6099
Austria	2019	478.77	71.83	72.29	58.44	83.05		4.44621e+11	50070.4	8879920	7468.01					41.9161	28.3662	87.7522
Azerbaijan	2019	268.322	45.84	57.01	29.74	70.32		4.81742e+10	4805.75	10024283	5520.21					16.3515	18.9882	81.1
Bahrain	2019	232.354	40.02	51.08	49.41	75.65		3.86533e+10	25869.1	1494188	3896.4					18.279	9.43603	99.7015
Bangladesh	2019	803.248	30.48	59.5	39.23	32.32		3.51238e+11	2122.08	165516222	3036.24					0.875833	4.88502	27.76
Belgium	2019	855.469	74.79	71.36	70.83	75.96		5.35866e+11	46641.7	11488980	7970.82					34.1461	39.8825	90.2754
Bolivia	2019	67.1047	20.18	33.96	28.88	31.89		4.08953e+10	3472.38	11777315	17389.8					5.53838	6.34162	47.4748
Botswana	2019	7.22519	28.13	43.03	20.13	44.16		1.67259e+10	6691.16	2499702	11793					5.70416	1.97204	64.8263
Brazil	2019	554.949	45.89	64.08	75.83	54.09		1.87329e+12	8845.32	211782878	17614.3					15.9186	15.5381	73.9124
Bulgaria	2019	56.0121	46.74	61.7	46.61	62.75		6.89119e+10	9878.77	6975761	7364.45					13.8299	28.5681	67.947
Cameroon	2019	106.579	34.78	45.97	24.08	33.28		3.9671e+10	1538.69	25782341	11002.3					3.3217	1.55505	36.5392
Canada	2019	1036.26	74.45	77.53	78.09	79.69		1.74373e+12	46374.2	37601230	10598.3					36.2342	40.3548	91.9129
Chile	2019	691.68	49.42	56.69	59.19	69.04		2.78493e+11	14627.1	19039485	19079.9					14.4451	18.0134	85.0176
Colombia	2019	438.242	42.38	59.58	60	57.01		3.23032e+11	6436.51	50187406	14937.5					13.9722	13.8478	65.0069
Costa Rica	2019	74.5478	43.02	42.58	48.57	61.15		6.44177e+10	12669.3	5084532	9563.89					12.5931	17.7939	81.2026
Cote d'Ivoire	2019	42.8484	28.64	48.24	19.56	36.23		5.98985e+10	2290.79	26147551	12145.1					1.03919	0.828846	36.289
Croatia	2019	51.7001	38.71	66.03	44.72	57.44		6.13293e+10	15086.2	4065253	7632.34					32.294	27.9623	79.0798
Cyprus	2019	335.975	45.99	56.96	55.84	68.56		2.59452e+10	29417.9	1228836	7076.43					36.4768	36.7753	86.0636
Czech Republic	2019	458.628	58.55	61.03	57.22	68.01		2.52548e+11	23664.8	10671870	7462.24					14.1804	35.4907	80.8669
Denmark	2019	877.314	72.48	71.76	66.6	89.88		3.46499e+11	59593	5814422	7208.36					17.3144	43.764	98.0464
Dominican Republic	2019	59.1293	27.89	48.06	44.59	52.5		8.89414e+10	8173.34	71428	13500.2					11.1293	8.54524	79.7155
Ecuador	2019	133.295	34.54	44.35	39.49	48.48		108108009000	6233.26	17343740	15364.4					12.6607	12.0646	59.2
Egypt, Arab Rep	2019	429.041	33.72	72.76	47.24	45.36		3.18679e+11	3017.26	105618671	7551.42					8.2944	7.17027	57.2829
El Salvador	2019	27.2551	21.32	33.12	34.36	38.1		26881140000	4280.29	6280217	13507.9					14.2293	8.36098	50.4912
Estonia	2019	36.2719	58.43	67.6	46.12	83.9		3.10819e+10	23424.5	1326898	6372.09					24.4445	33.8453	90.2289
Finland	2019	877.101	83.64	72.51	64.05	92.1		2.68515e+11	48629.9	5521606	6326.88					4.87183	32.5453	89.6074
France	2019	3086.35	74.81	81.84	80.35	82.67		2.72887e+12	40494.9	67388001	8225.23					58.6912	46.2114	83.3397
Georgia	2019	126.502	32.55	65.45	33.74	63.12		1.74704e+10	4696.15	3720161	5852.92					13.7849	24.8502	68.8467
Germany	2019	7069.39	82.8	79.04	80.1	81.17		3.88823e+12	46793.7	83092962	7785.34					46.0263	42.3238	88.1345
Greece	2019	274.14	55.86	58.07	52.81	57.84		2.05257e+11	19144.3	10721582	7623.44					45.457	38.8809	75.6712
Guatemala	2019	46.8847	24.95	37.85	34.45	37.45		7.71723e+10	4647.81	16604026	13351.5					11.5396	3.41979	44.401
Honduras	2019	24.64	25.84	25.01	25.86	39.11		2.50899e+10	2519.37	9958829	13543.2					4.92129	3.91991	39.3884
Hungary	2019	337.474	45.57	70.44	57.65	64.47		1.6402e+11	16786.2	9771141	7347.38					31.1995	32.6418	80.3717
Iceland	2019	26.482	56	47.98	42.45	82.78		2.46636e+10	68403.1	360563	7889.94					32.1509	38.5951	99.5049
India	2019	2454.96	59.04	74.96	79.73	56.53		2.83561e+12	2050.16	1383112050	3785.01					1.51864	1.38503	29.5235
Indonesia	2019	1855.41	49.68	72.89	66.73	57.54		1.1191e+12	4151.23	269582878	5220.88					3.58411	3.81492	47.6906
Iran, Islamic Rep	2019	208.599	47.58	65.59	39.15	43.36		2.8365e+11	3276.75	86564202	5609.04					33.449	9.96507	72.4509
Ireland	2019	5911.97	69.3	72.77	70.69	81.72		3.99322e+11	80927.1	4934340	8290.86					36.0986	29.8722	87.0001
Israel	2019	484.712	75.58	70.76	70.25	74.7		4.02471e+11	44452.2	9054000	7146.98					36.478	28.8217	86.7879
Italy	2019	1479.48	64.9	78.47	72.34	66.64		2.0113e+12	33673.8	59729081	8134.69					32.6806	29.2501	67.8507
Jamaica	2019	41.5872	32.08	43.38	25.41	48.05		1.58308e+10	5626.17	2813773	13446.6					14.1464	11.2982	70.841
Japan	2019	10190.5	77.16	80.12	83.69	80.93		5.11799e+12	40416	126633000	2098.11					49.8787	33.788	92.7304
Kazakhstan	2019	510.74	42.66	71.44	35.29	65.81		1.81667e+11	9812.6	18513673	3277.17					16.3829	13.3975	81.8776
Kenya	2019	131.032	40.21	62.1	37.18	52.49		1.00378e+11	1970.08	50951450	9223.83					0.138159	0.964022	22.6689
Korea, Rep	2019	4866.58	74.99	76.46	80.65	80.02		1.65142e+12	31902.4	51764822	955.651					47.7328	42.0082	96.1576
Kuwait	2019	382.644	34.75	56.61	59.05	57.26		1.36192e+11	30666.2	4441100	6225.54					13.1378	1.90482	99.5427
Kyrgyz Republic	2019	67.8497	23.96	34.27	17.56	45.84		8.87102e+09	1374.03	6456200	3471.8					4.72599	4.25532	64.1
Lao PDR	2019	13.2786	26.6	30.5	15.49	27.28		1.87406e+10	2598.51	7212053	2778.65					20.1505	1.05767	47.0323
Latvia	2019	33.0933	51.44	60.02	39.59	68.23		3.4344e+10	17945.2	1913822	6523.57					12.2891	26.5541	86.1355
Lebanon	2019	202.038	46.89	33.44	44.65	27.91		5.1606e+10	8925.42	5781907	6983.57					15.2575	7.26404	79.7589
Lithuania	2019	33.6321	53.44	70.86	49.62	73.14		5.47606e+10	19598.4	2794137	6567.35					12.9239	27.7429	81.5819
Luxembourg	2019	807.749	58.09	84.66	63.43	84.9		6.98256e+10	112622	620001	7964.42					43.1309	37.3726	97.1206
Malawi	2019	0.591147	14.56	27.23	7.72	29.37		1.10254e+10	584.363	18867337	10394.8					0.0694375	0.0601993	13.4392
Malaysia	2019	2022.61	66.05	73.21	65.1	79.2		3.65178e+11	11132.1	32804020	4355.05					22.5738	9.037	84.1871
Mauritius	2019	96.7327	39.33	63.31	38.93	64.96		1.44363e+10	11403.3	1265985	9054.79					35.3859	23.6986	61.73
Mexico	2019	1102.65	43.39	66.4	65.12	59.32		1.26901e+12	10145.2	125085311	12467.2					18.1302	15.4719	69.6321
Moldova	2019	18.3117	29.94	54.26	28.21	57.18		1.17358e+10	4404.95	2664224	5862.36					34.4595	21.564	57.7605
Montenegro	2019	19.6411	37.42	52.45	23.45	63.18		5.54205e+09	8909.65	622028	7637.44					29.8503	28.3601	73.4767
Morocco	2019	184.025	37.83	49.85	44.35	56.89		1.2892e+11	3498.58	36304408	9951.1					5.63325	4.80191	84.1204
Mozambique	2019	74.453	17.25	27.67	10.23	23.67		1.539e+10	508.163	30285595	11347.1					0.266764	0.23105	14.6386
Namibia	2019	17.0649	29.57	29.52	10.6	47.99		1.25419e+10	5126.18	2446644	12373					5.72082	2.81855	44.8268
Netherlands	2019	4562.29	81.75	76.02	78.73	86.36		9.10194e+11	52476.3	17344874	7831.14					32.0216	42.9561	93.2886
New Zealand	2019	366.134	66.19	69.45	59.14	88.02		2.13092e+11	42796.4	4979200	11041					19.4998	34.2311	89.8637
Nicaragua	2019	15.7685	13.02	25.9	23.63	30.96		1.2699e+10	1905.64	6663924	13785.6					3.43314	3.26561	44.9164
Nigeria	2019	617.378	25.57	56.19	43.61	30.29		4.74517e+11	2334.02	203304492	11466.1					0.0527062	0.0410025	45.0314
North Macedonia	2019	42.6338	32.59	57.84	31.75	58.29		1.26063e+10	6070.39	2076694	4522.06					18.9414	21.4883	81.4129
Norway	2019	1054.47	68.99	74.46	65.51	85.76		4.08743e+11	76430.6	5347896	7031.01					8.31296	42.2679	98
Pakistan	2019	610.901	36.14	51.68	42.86	37.82		3.20909e+11	1437.17	223293280	3882.88					1.24421	0.911153	17.0709
Panama	2019	208.915	32.91	46.78	37.37	56.06		6.97218e+10	16472.8	4232532	14352.6					15.3373	12.6551	63.6284
Paraguay	2019	64.1954	16.5	52.96	22.86	38.12		3.79253e+10	5807.84	6530026	18292.5					4.17542	6.31216	68.5176
Peru	2019	339.983	35.31	54.92	47.88	50.41		2.28326e+11	6955.88	32824861	16666.3					7.51416	7.30326	59.9505
Philippines	2019	1046.58	46.03	61.89	65.94	53.59		3.76823e+11	3413.85	110380804	2850.32					3.85557	5.71919	43.0266
Poland	2019	550.757	52.62	75.34	63.72	66.94		5.96058e+11	15700	37965475	6947.9					15.7038	20.3617	80.4359
Portugal	2019	311.652	59.98	68.19	58.06	75.66		2.39987e+11	23330.8	10286263	9675.63					49.4483	38.5592	75.3464
Romania	2019	137.043	45.02	60.88	59.31	62.07		2.51018e+11	12958	19371648	7068.48					17.3118	27.0291	73.6575
Russian Federation	2019	2047.65	62.06	77.95	67.7	61.66		1.69311e+12	11536.3	144406261	5795.05					18.9715	22.5249	82.6422
Saudi Arabia	2019	2200.53	58.17	76.45	58.27	74.66		8.38565e+11	23405.7	35827362	6605.19					15.0108	18.9853	95.7247
Senegal	2019	12.1699	31.74	38.72	21.85	41.76		2.3404e+10	1462.68	16000781	12312.9					1.29739	0.950247	36.2366
Serbia	2019	128.466	45.13	58.93	41.92	60.71		5.15142e+10	7417.21	6945235	7407.98					37.0363	23.4425	77.4168
Singapore	2019	7124.04	80.36	81.95	75.84	96.31		3.76837e+11	66070.5	5703569	4484.66					32.5787	25.6375	88.9493
Slovak Republic	2019	68.3924	42.42	64.22	45.36	63.35		1.0571e+11	19381.6	5454147	7422.39					12.3819	29.1635	82.8537
Slovenia	2019	77.2816	58.65	61.04	40.22	71.67		5.43316e+10	26016.1	2088385	7708.11					33.4639	29.7193	83.1084
South Africa	2019	419.208	46.79	63.89	52.8	57.04		3.88531e+11	6688.77	58087055	12967.8					3.48568	2.15256	69.6969
Spain	2019	1636.01	59.99	78.49	74.53	72.78		1.39432e+12	29581.5	47134837	8779.38					41.6703	33.1342	90.7187
Sri Lanka	2019	102.71	40.01	53.77	32.12	47.64		8.9015e+10	4082.69	21803000	5171.49					10.5843	7.69673	50.6873
Sweden	2019	1810.55	76.98	73.31	72.74	84.81		5.3388e+11	51939.4	10278887	6713.79					17.053	39.3334	94.4934
Switzerland	2019	2843.43	82.62	73.52	69.77	86.69		7.21369e+11	84121.9	8575280	11485.9					36.9789	46.923	93.1461
Tanzania	2019	13.5966	25.56	53.74	23.22	39.22		6.10268e+10	1050.93	59872579	8072.03					0.127417	1.73645	18.2773
Thailand	2019	2492.59	48.01	72.61	65.47	61.08		5.43977e+11	7628.58	71307763	3303.89					7.59384	14.1763	66.6524
Trinidad and Tobago	2019	27.9686	30.83	32.26	28.33	46.7		2.38496e+10	15691	1519955	14403.7					22.5918	22.3257	78.965
Turkey	2019	559.314	58.16	73.53	63.65	66.09		7.59935e+11	9103.01	83481684	7064.2					13.8149	17.048	73.9767
Uganda	2019	33.2809	26.84	48.71	18.91	39.24		3.53482e+10	823.025	42949080	9468.47					0.199562	0.0753683	6.01782
Ukraine	2019	485.887	57.18	62.93	51.13	52.22		1.53883e+11	3661.46	44386203	6460.8					9.9634	16.1591	70.1248
United Arab Emirates	2019	2668.74	63.42	72.62	72.44	86.6		4.1799e+11	45376.2	9211657	5957.16					25.648	33.0663	99.15
United Kingdom	2019	4540.5	75.48	85.21	90.08	87.95		2.85706e+12	42747.1	66836327	8151.35					49.0396	40.2939	92.5166
United States	2019	20407	92.32	87.24	101.99	88.49		21380976119000	65120.4	328329953	10993.7					31.8351	34.1864	89.4303
Uruguay	2019	171.489	33.7	61.57	43.59	59.27		6.20486e+10	18098.4	3428409	19175.6					33.9917	29.53	83.3515
Venezuela, RB	2019	194.324	25.66	42.96	24.3	19.04		..	..	28971683	14402.5					18.4708	8.84011	..
Vietnam	2019	1251.48	39.39	68.73	60.09	52.57		3.34365e+11	3491.09	95776716	2330.8					3.81931	15.4551	68.6616
Yemen, Rep	2019	77.5622	14.35	19.69	11.76	-0.27		..	693.816	31546691	7417.42					3.93068	1.2109	..
Zimbabwe	2019	1.26904	21.93	26.19	15.13	28.35		2.18322e+10	1421.87	15354608	10960.8					1.73065	1.33135	26.5883
Albania	2020	35.0499	38.86	52.65	30.7	54.7		1.51627e+10	5343.04	2837849	7686.08					7.79494	17.7525	72.2377
Algeria	2020	110.844	39.51	46.14	40.61	38.4		1.45744e+11	3354.16	43451666	9117.68					11.014	8.72339	63.95
Argentina	2020	341.203	45.08	57.18	62.93	56.36		3.8554e+11	8496.43	45376763	19297.5					16.334	21.2531	85.5144
Armenia	2020	41.4021	39.38	47.54	31.38	64.62		1.26417e+10	4505.87	2805608	5947.15					15.2387	15.341	76.5077
Australia	2020	2434.63	72.5	84.18	74.16	85.87		1.32694e+12	51722.1	25655289	8956.44					21.2524	35.4484	96.3945
Austria	2020	393.771	71.6	77.43	65.92	84.5		4.35225e+11	48809.2	8916864	7468.01					42.5103	29.2553	87.5294
Azerbaijan	2020	314.908	46.85	68.77	30.43	72.69		42693000000	4229.91	10093121	5520.21					16.069	19.4019	84.6
Bahrain	2020	281.502	40.64	60.73	54.02	78.15		3.46218e+10	23433.2	1477469	3896.4					18.5524	10.2211	99.671
Bangladesh	2020	621.262	29.29	72.31	41.15	34.24		3.73902e+11	2233.31	167420951	3036.24					0.830271	6.00452	32.87
Belgium	2020	811.74	75.11	79.78	72.92	75.97		5.25213e+11	45517.9	11538604	7970.82					31.4415	40.9473	91.5264
Bolivia	2020	53.9759	20.76	35.13	28.83	33.86		3.66298e+10	3068.81	11936162	17389.8					5.01067	7.80752	59.9401
Botswana	2020	8.74344	28.05	49.87	23.16	46.97		1.49603e+10	5875.07	2546402	11793					5.49807	10.1918	72.748
Brazil	2020	510.855	45.66	81.27	76.87	55.21		1.47611e+12	6923.7	213196304	17614.3					14.3782	17.0475	81.3427
Bulgaria	2020	49.0106	47.44	62.28	48.47	64.7		7.04044e+10	10153.5	6934015	7364.45					12.5052	30.3053	70.1625
Cameroon	2020	103.013	35.16	47.37	23.2	34.08		4.07732e+10	1539.13	26491087	11002.3					3.64039	2.72763	45.5292
Canada	2020	1117.82	75.28	82.65	82.24	80.06		1.6476e+12	43349.7	38007166	10598.3					35.2084	41.0999	92.3
Chile	2020	713.048	49.73	64.9	59.64	71.27		2.54096e+11	13165.4	19300315	19079.9					13.3052	19.5014	86.371
Colombia	2020	493.805	43.94	62.52	61.44	58.25		2.70151e+11	5304.29	50930662	14937.5					14.2312	15.2458	70.85
Costa Rica	2020	83.958	41.75	60.81	55.19	62.64		6.23956e+10	12179.3	5123105	9563.89					10.9286	19.3774	80.5302
Cote d'Ivoire	2020	49.964	28.75	57.55	19.46	41.6		6.29828e+10	2349.07	26811790	12145.1					0.983843	0.974832	41.3736
Croatia	2020	56.8394	39.06	71.42	50.87	59.38		5.76249e+10	14236.5	4047680	7632.34					31.7152	25.1649	78.3209
Cyprus	2020	365.513	48.04	66.27	56.47	71.23		2.50083e+10	28036	1237537	7076.43					35.072	37.3964	90.8019
Czech Republic	2020	488.018	58.12	68.48	61.06	70.49		2.45975e+11	22992.9	10697858	7462.24					12.679	36.5155	81.3389
Denmark	2020	805.762	72.8	74.11	69.01	91.35		3.55222e+11	60915.4	5831404	7208.36					12.607	44.4635	96.5491
Dominican Republic	2020	54.634	26.83	61.44	38.87	55.22		7.88447e+10	7167.91	71995	13500.2					10.5048	9.38081	82.1983
Ecuador	2020	125.566	37.75	43.05	42.65	50.61		99291124000	5645.2	17588595	15364.4					11.7294	13.482	70.7
Egypt, Arab Rep	2020	403.474	35.32	80.71	51.9	49.31		3.83818e+11	3571.56	107465134	7551.42					9.17352	8.68664	71.9142
El Salvador	2020	29.3969	19.78	33.11	34.41	39.29		24930080000	3961.73	6292731	13507.9					14.2069	9.31233	54.6014
Estonia	2020	38.0174	58.66	73.14	52.21	86.44		3.13704e+10	23595.2	1329522	6372.09					22.9215	34.2758	89.0583
Finland	2020	901.816	83.97	76.71	67.42	93.65		2.71886e+11	49169.7	5529543	6326.88					4.06911	33.3848	92.1703
France	2020	3397.06	74.92	83.67	85.01	82.51		2.63901e+12	39055.3	67571107	8225.23					58.5592	47.4984	84.7064
Georgia	2020	111.01	35.13	62.69	34.96	63.86		1.58429e+10	4255.74	3722716	5852.92					10.2949	25.7137	72.5316
Germany	2020	6775.34	82.84	86.8	88.05	80.93		3.88967e+12	46772.8	83160871	7785.34					46.0584	43.4606	89.8129
Greece	2020	248.808	56.65	74.12	55.42	58.62		1.88926e+11	17658.9	10698599	7623.44					46.2241	40.4959	78.1158
Guatemala	2020	52.6886	24.45	33.01	37.02	38.5		7.77152e+10	4609.9	16858333	13351.5					13.0882	3.52479	47.5123
Honduras	2020	26.1407	26.62	22.35	27.41	39.24		2.38279e+10	2354.12	10121763	13543.2					5.25366	3.92141	43.4895
Hungary	2020	307.277	45.19	74.48	59.37	65.66		1.57227e+11	16125.6	9750149	7347.38					30.4633	33.4884	84.7712
Iceland	2020	26.3531	55.44	61.14	46.45	84.61		2.15531e+10	58813.8	366463	7889.94					29.1904	38.6768	99.5328
India	2020	2540.28	58.81	86.04	83.49	59.11		2.6716e+12	1913.22	1396387127	3785.01					1.436	1.64353	43.4054
Indonesia	2020	1821.79	49.29	78.85	68.88	59.93		1.05905e+12	3895.62	271857970	5220.88					3.55411	4.31189	53.7265
Iran, Islamic Rep	2020	189.712	47.38	73.26	39.19	44.8		2.39735e+11	2746.42	87290193	5609.04					33.3297	10.9568	75.5699
Ireland	2020	7061.18	68.8	75.59	75.64	82.06		4.25852e+11	85420.2	4985382	8290.86					33.9388	30.6599	91.9999
Israel	2020	568.803	75.77	76.26	73.16	76.13		4.13268e+11	44846.8	9215100	7146.98					38.4813	29.7126	90.1273
Italy	2020	1488.6	65.44	84.73	75.91	66.63		1.89721e+12	31918.7	59438851	8134.69					32.9532	30.4683	70.4834
Jamaica	2020	34.0881	31.78	39.85	27.78	50.17		1.38124e+10	4897.26	2820436	13446.6					15.4674	13.6718	79.4324
Japan	2020	10678.3	77.24	87.2	84.48	81.4		5.04879e+12	39986.9	126261000	2098.11					49.486	35.1318	90.2195
Kazakhstan	2020	556.601	43.86	76.55	39.97	68.57		1.71082e+11	9121.64	18755666	3277.17					16.2862	13.8067	85.9426
Kenya	2020	136.095	39.96	65.6	39.1	55.1		1.00658e+11	1936.25	51985780	9223.83					0.1282	1.29688	25.5329
Korea, Rep	2020	4289.89	76.07	82.39	81.95	81.33		1.64431e+12	31721.3	51836239	955.651					46.0187	43.0655	96.5051
Kuwait	2020	294.995	35.47	60.65	58.02	60.55		1.05949e+11	24297.7	4360444	6225.54					13.3808	1.69588	99.1059
Kyrgyz Republic	2020	75.5351	25.21	44.33	20.77	49.49		7.78087e+09	1182.52	6579900	3471.8					4.65379	4.49814	72
Lao PDR	2020	17.3414	25.77	32.53	17.39	28.19		1.89818e+10	2593.36	7319399	2778.65					18.6485	1.67831	54
Latvia	2020	34.5795	50.33	69.62	45.76	70.11		3.46017e+10	18207.1	1900449	6523.57					11.1704	25.8595	88.898
Lebanon	2020	106.286	45.58	33.67	43.08	26.52		3.17121e+10	5599.96	5662923	6983.57					15.4599	7.6298	83.1038
Lithuania	2020	35.7814	54.38	75.24	51.38	76.17		5.69148e+10	20363.9	2794885	6567.35					11.4212	28.2513	83.0555
Luxembourg	2020	673.535	58.06	88.16	60.13	85.03		7.39926e+10	117370	630419	7964.42					42.527	37.3077	98.8224
Malawi	2020	1.5108	15.05	31.16	8.45	31.38		1.20561e+10	622.185	19377061	10394.8					0.0643286	0.0632449	18.9268
Malaysia	2020	1704.48	66.89	76.27	67.9	80.94		3.37339e+11	10160.8	33199993	4355.05					22.4937	10.1169	89.555
Mauritius	2020	91.6238	37.09	65.96	35.58	66.57		1.1401e+10	9005.46	1266014	9054.79					36.8847	24.9031	64.8849
Mexico	2020	1057.63	43.1	74.14	67.16	60.45		1.09051e+12	8655	125998302	12467.2					19.4451	17.8649	71.4902
Moldova	2020	25.0221	30.38	58.58	32.28	58.3		1.1532e+10	4376.24	2635130	5862.36					33.3141	23.3075	59.1529
Montenegro	2020	23.2881	37.83	48.18	25.6	63.31		4.77e+09	7677.37	621306	7637.44					30.4854	29.2785	77.6088
Morocco	2020	172.901	38.23	67.41	50.78	58.68		1.21348e+11	3258.1	36688772	9951.1					6.38648	5.69602	84.1204
Mozambique	2020	95.2989	17.83	31.13	10.55	26.39		1.41569e+10	454.062	31178239	11347.1					0.285507	0.224516	16.3123
Namibia	2020	23.8656	28.6	27.54	10.44	50.81		1.05837e+10	4252.04	2489098	12373					5.63939	3.16492	48.7642
Netherlands	2020	3725.16	82.42	80.4	82.87	87.47		9.09793e+11	52162.6	17441500	7831.14					28.3173	43.1615	91.3333
New Zealand	2020	393.335	65.94	72.88	58.49	89.33		2.1257e+11	41760.6	5090200	11041					16.6761	34.8733	92.8651
Nicaragua	2020	15.4807	15.72	26.13	26.06	33.99		1.26782e+10	1876.61	6755895	13785.6					3.31746	4.29774	53.4047
Nigeria	2020	408.878	26.66	66.58	42.88	32.88		4.32199e+11	2074.61	208327405	11466.1					0.0513763	0.0313511	51.4584
North Macedonia	2020	45.5937	33.96	61.35	30.88	60.14		1.23636e+10	5965.45	2072531	4522.06					19.6767	22.5274	81.4055
Norway	2020	1129.97	69.08	78.1	67.89	86.85		3.67633e+11	68340	5379475	7031.01					6.48361	44.3816	97
Pakistan	2020	589.3	36.13	62.42	45.48	41.15		3.00426e+11	1322.31	227196741	3882.88					1.26621	1.07525	18.9348
Panama	2020	204.299	32.5	44.78	47.38	57.7		5.70868e+10	13293.3	4294396	14352.6					18.8365	13.831	65.5419
Paraguay	2020	65.029	16.32	51.86	24.1	41.37		3.54322e+10	5353.35	6618695	18292.5					3.76556	8.49667	73.9575
Peru	2020	315.913	34.08	60.03	49.18	52.02		2.01948e+11	6063.63	33304756	16666.3					6.63234	8.29412	65.2518
Philippines	2020	991.486	46.84	67.79	69.52	55.76		3.61751e+11	3224.42	112190977	2850.32					4.21709	7.07416	47.1119
Poland	2020	511.098	53	79.57	68.77	68.18		5.99443e+11	15816.8	37899070	6947.9					15.0343	21.7788	83.1849
Portugal	2020	316.04	61.28	76.06	60.28	76.19		2.29032e+11	22242.4	10297081	9675.63					50.6178	40.4033	78.2617
Romania	2020	135.824	46.66	69.88	58.12	64.55		2.51363e+11	13047.5	19265250	7068.48					15.5591	29.2393	78.4553
Russian Federation	2020	2377.41	62.21	85.99	69.84	63.38		1.49308e+12	10194.4	144073139	5795.05					17.7425	23.225	84.9947
Saudi Arabia	2020	1925.67	58.55	78.93	60.06	79.33		7.34271e+11	20398.1	35997107	6605.19					15.9709	21.9192	97.8623
Senegal	2020	27.9337	32.31	42.29	22.22	45.13		2.45305e+10	1492.48	16436120	12312.9					1.3919	1.07911	47.1794
Serbia	2020	159.608	46.25	69.55	45.04	62.33		5.33565e+10	7733.8	6899126	7407.98					37.4334	25.1835	78.368
Singapore	2020	9397.61	80.88	90.31	78.11	97.5		3.48392e+11	61274	5685807	4484.66					31.9973	25.5454	92.0043
Slovak Republic	2020	69.8578	43.5	73.11	52.27	64.96		1.06729e+11	19551.6	5458827	7422.39					11.8838	31.1831	89.9209
Slovenia	2020	74.4949	58.15	62.94	44.62	73.67		5.37068e+10	25545.2	2102419	7708.11					33.2875	30.7702	86.6013
South Africa	2020	523.488	46.5	68.64	54.21	58.6		3.3762e+11	5741.64	58801927	12967.8					3.56927	2.21601	70.3203
Spain	2020	1782.23	60.54	81.93	79.48	73.5		1.27696e+12	26959.7	47365655	8779.38					41.0771	34.1791	93.2056
Sri Lanka	2020	84.7016	38.17	59.85	33.49	50.45		8.44405e+10	3852.39	21919000	5171.49					12.0095	8.20411	59.21
Sweden	2020	1703.64	78.15	78.42	75.96	85.94		5.47054e+11	52837.9	10353442	6713.79					14.26	40.3085	94.5394
Switzerland	2020	3338.8	83.1	76.24	77.78	87.61		7.39914e+11	85656.3	8638167	11485.9					35.4664	46.492	94.35
Tanzania	2020	17.8183	24.91	65.99	22.98	39.93		6.60687e+10	1104.16	61704518	8072.03					0.117445	1.8404	23.4475
Thailand	2020	2354.33	45.74	76.02	68.31	63.69		5.00457e+11	7001.79	71475664	3303.89					6.99959	16.059	77.8437
Trinidad and Tobago	2020	32.4275	30.5	33.8	29.52	47.61		2.10594e+10	13871.8	1518147	14403.7					21.3355	24.8178	78.6712
Turkey	2020	769.668	58.88	79.17	68.4	68.05		7.20289e+11	8561.06	84135428	7064.2					14.7959	19.8904	77.6696
Uganda	2020	59.5063	25.78	54.31	18.6	40.83		3.76054e+10	846.881	44404611	9468.47					0.204425	0.0779108	6.1
Ukraine	2020	502.044	57.68	63.68	57.22	54.86		1.56618e+11	3751.74	44132049	6460.8					7.94163	18.617	75.0379
United Arab Emirates	2020	2421.39	63.52	81.4	73.45	87.12		3.49473e+11	37629.2	9287289	5957.16					25.6357	34.9416	100
United Kingdom	2020	5152.33	75.82	88.4	92.24	89.06		2.70461e+12	40318.4	67081234	8151.35					48.8074	40.787	94.8182
United States	2020	21607.5	92.23	92.9	102.43	90.15		21060473613000	63528.6	331511512	10993.7					30.3026	36.0872	90.6205
Uruguay	2020	163.101	35.63	65.51	52.55	61.32		5.36669e+10	15650.5	3429086	19175.6					35.096	31.02	86.3102
Venezuela, RB	2020	172.909	26.29	39.18	23.52	18.34		..	..	28490453	14402.5					18.4314	8.9914	..
Vietnam	2020	1578.56	39.66	77.14	61.87	54.99		3.46616e+11	3586.35	96648685	2330.8					3.31694	17.2783	70.3
Yemen, Rep	2020	80.7763	15.18	19.66	12.57	2.2		..	583.876	32284046	7417.42					3.84091	1.21112	..
Zimbabwe	2020	1.99944	21.89	34.98	11.82	32.82		2.15097e+10	1372.7	15669666	10960.8					1.60863	1.29844	29.2986
Albania	2021	45.7447	39.91	53.34	34.89	54.7		1.79306e+10	6377.2	2811666	7686.08					6.92505	19.5955	79.32
Algeria	2021	106.672	37.74	46.86	41.48	38.4		1.63472e+11	3700.31	44177969	9117.68					11.5376	9.45502	70.77
Argentina	2021	418.632	45.54	57	69.03	56.36		4.87227e+11	10636.1	45808747	19297.5					16.8439	23.1682	87.1507
Armenia	2021	59.715	38.69	48.44	35.18	64.62		1.38614e+10	4966.51	2790974	5947.15					14.9812	16.7189	78.6123
Australia	2021	3165.79	71.99	84.5	76.57	85.87		1.5527e+12	60444.5	25688079	8956.44					14.4585	35.2816	96.24
Austria	2021	527.211	71.47	77.53	70.04	84.5		4.80368e+11	53637.7	8955797	7468.01					42.6886	29.0515	92.5292
Azerbaijan	2021	392.349	46.86	67.35	34.8	72.69		5.48254e+10	5408.05	10137750	5520.21					15.944	19.9326	86
Bahrain	2021	292.361	43.04	61.75	55.27	78.15		3.93034e+10	26860.1	1463265	3896.4					17.9162	11.4203	100
Bangladesh	2021	695.587	27.69	72.39	46.87	34.24		4.16265e+11	2457.92	169356251	3036.24					0.903778	6.57589	38.9174
Belgium	2021	1024.01	74.6	79.87	75.55	75.97		5.94352e+11	51268.4	11592952	7970.82					28.3636	42.3779	92.79
Bolivia	2021	59.2441	20.75	37.24	30.25	33.86		4.04082e+10	3345.2	12079472	17389.8					4.55327	9.33461	65.9774
Botswana	2021	7.6918	28.1	51.61	23.22	46.97		1.87371e+10	7238.8	2588423	11793					3.62425	7.84339	73.5
Brazil	2021	489.857	44.99	84.74	82.12	55.21		1.64962e+12	7696.79	214326223	17614.3					13.4008	19.4365	80.69
Bulgaria	2021	72.5488	46.45	63.95	57.87	64.7		8.40614e+10	12222.2	6877743	7364.45					11.4385	32.7334	75.2714
Cameroon	2021	122.358	34.03	47.48	27.09	34.08		4.53383e+10	1666.93	27198628	11002.3					3.1881	2.13097	45.6022
Canada	2021	1326.79	74.69	82.89	84.97	80.06		2.00149e+12	52358.6	38226498	10598.3					30.2477	42.0697	92.834
Chile	2021	894.956	49.19	65.11	65.15	71.27		3.16714e+11	16247.4	19493184	19079.9					12.8813	21.9724	90.1934
Colombia	2021	576.741	42.23	63.75	64.96	58.25		3.18512e+11	6182.71	51516562	14937.5					14.6892	16.3718	73.0284
Costa Rica	2021	87.9159	41.33	62.63	52.48	62.64		6.46165e+10	12537.3	5153957	9563.89					9.7753	20.5428	82.75
Cote d'Ivoire	2021	62.4582	28.81	58.31	20.31	41.6		7.18111e+10	2613.38	27478249	12145.1					0.965793	1.2193	45.4255
Croatia	2021	62.3458	38.09	71.73	50.61	59.38		6.88437e+10	17747.8	3879000	7632.34					31.2537	25.824	81.254
Cyprus	2021	410.79	47.71	66.79	64.82	71.23		2.84081e+10	31552	1244188	7076.43					34.2997	38.3755	90.7595
Czech Republic	2021	578.791	58.24	68.32	66.29	70.49		2.81791e+11	26822.5	10505772	7462.24					12.3918	37.5696	82.6706
Denmark	2021	829.888	72.74	74.17	72.91	91.35		3.98303e+11	68007.8	5856733	7208.36					12.2101	44.6489	98.8659
Dominican Republic	2021	55.2152	26.12	62.77	43.05	55.22		9.42434e+10	8476.75	72412	13500.2					10.3857	9.75833	85.243
Ecuador	2021	167.824	36.5	41.77	41.04	50.61		106165866000	5965.13	17797737	15364.4					10.3758	13.7104	76.2029
Egypt, Arab Rep	2021	489.22	33.8	80.81	55.79	49.31		4.24672e+11	3886.72	109262178	7551.42					10.0958	9.91731	72.06
El Salvador	2021	32.1769	18.41	34.23	41.01	39.29		29451240000	4664.31	6314167	13507.9					13.5582	9.71471	62.8803
Estonia	2021	57.2299	58.54	72.96	57.57	86.44		3.71912e+10	27943.7	1330932	6372.09					22.3241	37.4429	91.04
Finland	2021	1232.23	83.65	76.61	69.52	93.65		2.96388e+11	53489.8	5541017	6326.88					3.73917	33.6706	92.8081
France	2021	3740.01	74.62	83.93	86.29	82.51		2.95788e+12	43659	67749632	8225.23					58.5126	48.7561	86.0955
Georgia	2021	126.338	34.6	63.85	39.83	63.86		1.86294e+10	5023.27	3708610	5852.92					9.18869	26.862	76.4427
Germany	2021	8077.72	82.22	86.93	92.42	80.93		4.25993e+12	51203.6	83196078	7785.34					46.3022	44.2168	91.4306
Greece	2021	335.884	57.32	73.92	56.35	58.62		2.14874e+11	20192.6	10641221	7623.44					47.0264	42.4599	78.4943
Guatemala	2021	60.1933	24.16	33.03	38.42	38.5		8.60531e+10	5029.48	17109746	13351.5					13.1734	..	50.8416
Honduras	2021	28.1016	25.65	24.3	27.57	39.24		2.84887e+10	2771.72	10278345	13543.2					4.52914	4.10044	48.0835
Hungary	2021	357.584	45.05	73.91	60.09	65.66		1.82275e+11	18772.1	9709891	7347.38					30.4433	34.8322	88.6408
Iceland	2021	40.8994	55.69	61.12	51.04	84.61		2.55526e+10	68594	372520	7889.94					27.1327	38.6472	99.687
India	2021	2668.99	58.29	87.1	84.2	59.11		3.15031e+12	2238.13	1407563842	3785.01					1.689	1.95799	46.31
Indonesia	2021	2453.71	50.65	80.56	74.52	59.93		1.18651e+12	4334.22	273753191	5220.88					3.29475	4.53672	62.1
Iran, Islamic Rep	2021	317.713	48.23	73.81	42.89	44.8		3.59097e+11	4084.2	87923432	5609.04					33.3322	12.1411	78.6
Ireland	2021	7580.97	69.16	75.69	77.6	82.06		5.04183e+11	100172	5033165	8290.86					31.9874	31.6252	95.1696
Israel	2021	745.006	75.53	76.42	75.55	76.13		4.88527e+11	52166.8	9364700	7146.98					39.3256	29.851	90.3
Italy	2021	1796.28	65.24	85.08	78.02	66.63		2.11436e+12	35770	59109668	8134.69					33.7522	31.5435	74.8623
Jamaica	2021	37.9444	31.02	38.8	32.64	50.17		1.46576e+10	5183.58	2827695	13446.6					16.7492	14.6232	82.36
Japan	2021	12469	76.62	87.46	87.41	81.4		5.00554e+12	39827.1	125681593	2098.11					49.2966	36.2468	82.9141
Kazakhstan	2021	579.709	44.83	75.96	44.34	68.57		1.97112e+11	10373.8	19000988	3277.17					15.5268	14.3443	90.92
Kenya	2021	136.043	37.46	67.34	40.28	55.1		1.09704e+11	2069.66	53005614	9223.83					0.115263	1.48851	28.7575
Korea, Rep	2021	5139.22	75.94	82.48	84.04	81.33		1.81096e+12	34997.8	51744876	955.651					44.787	44.2682	97.5713
Kuwait	2021	326.87	35.74	60.85	57.13	60.55		1.36797e+11	32186.8	4250114	6225.54					..	1.65803	99.7
Kyrgyz Republic	2021	148.832	25.74	45.67	22.91	49.49		8.74068e+09	1306.18	6691800	3471.8					4.58045	4.42726	77.9204
Lao PDR	2021	36.5138	25.97	34.38	18.25	28.19		1.88271e+10	2535.62	7425057	2778.65					17.5109	2.03035	62
Latvia	2021	41.0704	50.87	69.97	50.92	70.11		3.97254e+10	21080.2	1884490	6523.57					10.2506	26.1387	91.1796
Lebanon	2021	111.489	43.56	39.75	44.64	26.52		2.31319e+10	4136.15	5592631	6983.57					15.6542	7.7257	86.589
Lithuania	2021	51.6789	54.51	75.41	54.87	76.17		6.6415e+10	23712.5	2800839	6567.35					10.4323	28.7935	86.9306
Luxembourg	2021	893.09	57.31	88.16	66.38	85.03		8.55062e+10	133590	640064	7964.42					41.6176	38.0967	98.66
Malawi	2021	2.49748	15.9	34.61	8.75	31.38		1.26023e+10	633.61	19889742	10394.8					0.0626705	0.0677736	24.4056
Malaysia	2021	2020.99	66.75	76.72	71.71	80.94		3.72981e+11	11109.3	33573874	4355.05					24.564	11.122	96.7514
Mauritius	2021	115.874	37.15	66.82	38.46	66.57		1.14764e+10	9062.72	1266334	9054.79					36.1148	25.3211	67.58
Mexico	2021	1492.49	41.13	75.31	71.03	60.45		1.27284e+12	10045.7	126705138	12467.2					19.709	19.0996	75.6265
Moldova	2021	39.5973	33.17	61.98	34.54	58.3		1.36922e+10	5235.64	2615199	5862.36					32.6711	24.9006	61.2878
Montenegro	2021	29.9761	36.36	46.65	30.75	63.31		5.86143e+09	9465.97	619211	7637.44					30.185	29.9886	82.2197
Morocco	2021	215.059	38.97	66.81	53.51	58.68		1.42867e+11	3795.39	37076584	9951.1					6.72478	6.08193	88.1303
Mozambique	2021	101.197	17.56	32.74	10.66	26.39		1.57768e+10	491.839	32077072	11347.1					0.186058	0.20418	17.3728
Namibia	2021	34.1965	29.44	28.59	13.08	50.81		1.24463e+10	4919.19	2530151	12373					3.63097	3.53034	52.9735
Netherlands	2021	3880.25	82.02	80.31	86.94	87.47		1.0118e+12	57708.1	17533044	7831.14					28.7058	43.5077	92.053
New Zealand	2021	484.435	66.41	72.9	63.37	89.33		2.55552e+11	49996.4	5111400	11041					12.6907	35.1114	95.9102
Nicaragua	2021	17.9856	12.49	26.47	27.73	33.99		1.41459e+10	2064.93	6850540	13785.6					3.00404	4.63765	57.1468
Nigeria	2021	380.839	25.54	67.86	45.45	32.88		4.40834e+11	2065.75	213401323	11466.1					0.0498521	0.0308887	55.3637
North Macedonia	2021	58.2981	31.92	61.38	39.23	60.14		1.3825e+10	6694.64	2065092	4522.06					20.2368	23.7138	83.0182
Norway	2021	1366.05	68.56	78.13	71.02	86.85		4.90293e+11	90655.4	5408320	7031.01					6.4558	44.1912	99
Pakistan	2021	678.471	37.27	64.18	51.94	41.15		3.48263e+11	1505.01	231402117	3882.88					1.29175	1.27442	21.0372
Panama	2021	202.097	31.75	44.8	49.44	57.7		6.74067e+10	15491.3	4351267	14352.6					18.1668	13.9233	67.5097
Paraguay	2021	81.0669	14.71	52.79	24.93	41.37		3.99509e+10	5959.44	6703799	18292.5					3.04262	10.7802	77.0184
Peru	2021	326.455	32.89	57.36	55.37	52.02		2.23718e+11	6635.46	33715471	16666.3					6.33291	8.93713	71.1078
Philippines	2021	1289.24	45.14	66.66	73.04	55.76		3.94087e+11	3460.54	113880328	2850.32					4.02559	8.45074	52.6757
Poland	2021	774.198	52.35	79.67	71.23	68.18		6.79442e+11	17999.8	37747124	6947.9					13.8658	22.6573	85.3749
Portugal	2021	452.818	60.04	76.28	65.31	76.19		2.53983e+11	24598.5	10325147	9675.63					51.6947	41.9215	82.309
Romania	2021	202.492	45.78	68.08	63.32	64.55		2.85405e+11	14927.1	19119880	7068.48					13.4826	31.5533	83.5904
Russian Federation	2021	2104.22	61.66	86.57	74.12	63.38		1.83689e+12	12593.2	143449286	5795.05					16.3551	23.7286	88.2138
Saudi Arabia	2021	2853.01	59.37	79.43	63.71	79.33		8.68586e+11	24160.7	35950396	6605.19					18.3437	29.4521	100
Senegal	2021	31.1531	31.66	43.51	29.8	45.13		2.75691e+10	1633.56	16876720	12312.9					1.54912	1.23433	58.0548
Serbia	2021	278.269	44.96	71	55.56	62.33		6.3082e+10	9230.17	6834326	7407.98					36.968	26.1926	81.1659
Singapore	2021	11290.4	80.84	90.53	81.31	97.5		4.23797e+11	77710.1	5453566	4484.66					31.9993	25.6924	91.0994
Slovak Republic	2021	99.2572	42.59	72.84	54.78	64.96		1.18657e+11	21782.9	5447247	7422.39					10.5989	32.577	88.9256
Slovenia	2021	81.7894	58.54	63.35	48.35	73.67		6.17486e+10	29291.4	2108079	7708.11					32.8131	31.6833	89.004
South Africa	2021	733.119	45.84	70.03	57.99	58.6		4.19016e+11	7055.06	59392255	12967.8					2.47876	2.85331	72.3105
Spain	2021	2224.9	60.52	82.04	82.32	73.5		1.42738e+12	30103.5	47415750	8779.38					40.1387	35.1888	93.9
Sri Lanka	2021	82.792	37.49	59.61	38.3	50.45		8.84965e+10	3994.25	22156000	5171.49					13.1775	10.9889	66.6815
Sweden	2021	2237.29	77.66	78.56	79	85.94		6.36856e+11	61143.2	10415811	6713.79					12.048	40.6363	88.3078
Switzerland	2021	4053.13	82.78	76.27	78.6	87.61		8.0064e+11	91991.6	8703405	11485.9					34.2301	47.9869	95.57
Tanzania	2021	24.3803	25.12	66.66	22.32	39.93		7.06556e+10	1146.03	63588334	8072.03					0.112967	1.95483	31.6331
Thailand	2021	2900.68	47.67	74.31	69.43	63.69		5.05568e+11	7060.9	71601103	3303.89					6.47197	17.3474	85.27
Trinidad and Tobago	2021	47.9543	30.38	33.68	33.36	47.61		2.44602e+10	16032.5	1525663	14403.7					22.3794	24.3099	79
Turkey	2021	725.706	58.45	80.96	73.08	68.05		8.19034e+11	9661.23	84775404	7064.2					14.5207	21.3927	81.41
Uganda	2021	78.6965	25.65	55.77	21.71	40.83		4.05102e+10	883.466	45853778	9468.47					0.229176	0.0839211	10.3424
Ukraine	2021	664.107	55.8	64.5	58.17	54.86		1.99766e+11	4827.85	43792855	6460.8					5.51148	18.2678	79.2183
United Arab Emirates	2021	3001.85	63.4	81.8	72.37	87.12		4.15022e+11	44315.6	9365145	5957.16					23.9503	38.1527	100
United Kingdom	2021	6423.22	75.45	88.5	95.32	89.06		3.12248e+12	46585.9	67026300	8151.35					48.449	41.2281	96.6802
United States	2021	27213.5	91.83	93.07	106.08	90.15		23315080560000	70219.5	332031554	10993.7					29.0266	37.3549	91.7532
Uruguay	2021	188.739	34.25	65.27	54.11	61.32		6.14123e+10	17924	3426260	19175.6					36.1029	32.2643	90.0738
Venezuela, RB	2021	213.432	25.47	39.15	26.15	18.34		..	..	28199867	14402.5					11.4273	8.78153	..
Vietnam	2021	1934.35	38.08	79.49	65.01	54.99		3.66138e+11	3756.49	97468029	2330.8					3.2036	19.8303	74.21
Yemen, Rep	2021	95.1772	15.76	18.01	12.88	2.2		..	603.708	32981641	7417.42					3.75967	1.18551	..
Zimbabwe	2021	2.63972	22.08	37.44	10.9	32.82		2.83712e+10	1773.92	15993524	10960.8					1.522	1.28385	34.814

## Sheet: Digital market index
Country	Year	Digital service trade export volume	Digital technology index	Digital infrastructure index	Digital market index	Digital governance index	gdpc	GDPw	GDP per capita	pop	Distance	Current international crude oil priceCurrent international crude oil price		Economic distance 1	Economic distance 2	Fixed telephone subscriptions per 100 people	Fixed broadband subscriptions per 100 people	Proportion of internet users	Presence of cybercrime legislation	Whether there is a regional service trade agreement signed with China	Total service trade export volume	Economic freedom	Economic freedom	Trade freedom
1	2013	72.7222	20.22	28.22	25.68	16.36	9.57047e+12	2.09755e+11	5519.78	38000626	9117.68	97.98	893350	72.6295	1.49593	8.24415	3.36837	22.5	1	0	2.28251e+09	65.2	81	79.8
1	2014	93.7166	23.51	37.65	25.98	17.44	1.04756e+13	2.1381e+11	5516.23	38760168	9117.68	93.17	849494	74.6061	1.64418	7.99477	4.12715	29.5	1	0	2.49233e+09	66.9	78.1	87.5
1	2015	84.9081	27.63	42.64	29.43	21.31	1.10616e+13	1.65979e+11	4197.42	39543154	9117.68	48.66	443666	69.8944	1.39819	8.26336	5.73892	38.2	1	0	2.24873e+09	65.7	70.6	87.8
1	2016	85.9091	33.9	47.22	33.64	22.03	1.12333e+13	1.60034e+11	3967.2	40339329	9117.68	43.29	394704	66.2885	1.3789	8.44017	7.08878	42.9455	1	0	2.65067e+09	65.9	67.6	87.6
1	2017	97.2832	33.07	50.02	35.49	25.99	1.23105e+13	1.70097e+11	4134.94	41136546	9117.68	50.8	463178	80.121	1.88814	9.96919	7.80393	47.6911	1	0	3.24255e+09	64.4	79.3	87.7
1	2018	114.632	35.2	43.86	37.14	29.94	1.38949e+13	1.74911e+11	4171.8	41927007	9117.68	65.23	594746	74.2201	1.599	10.0196	7.31515	49.0385	1	0	3.62104e+09	64.5	69.1	87.8
1	2019	105.318	36.73	42.12	40.88	36.13	1.428e+13	1.7176e+11	4021.98	42705368	9117.68	57	519708	74.2092	1.61589	10.855	8.38943	58.9776	1	0	3.80765e+09	66.5	69.3	87.8
1	2020	110.844	39.51	46.14	40.61	38.4	1.46877e+13	1.45744e+11	3354.16	43451666	9117.68	39.68	361789	77.3559	1.74152	11.014	8.72339	63.95	1	0	2.55226e+09	66.9	74.6	88.4
1	2021	106.672	37.74	46.86	41.48	38.4	1.78205e+13	1.63472e+11	3700.31	44177969	9117.68	57.27	522169	79.1828	1.82978	11.5376	9.45502	70.77	1	0	4.11732e+09	65.2	66.1	82.8
2	2013	384.724	39.3	51.92	51.7	41.02	9.57047e+12	5.52025e+11	13080.3	42202935	19297.5	97.98	1.89077e+06	47.4675	0.509867	22.7942	14.7471	59.9	1	0	3.77273e+09	49.6	65.2	67.8
2	2014	462.21	42.65	52.15	52.25	40.24	1.04756e+13	5.2632e+11	12334.8	42669500	19297.5	93.17	1.79795e+06	45.8959	0.572109	22.9368	15.2238	64.7	1	0	3.55335e+09	50.8	66.3	60.8
2	2015	553.408	43.16	54.16	53.79	44.13	1.10616e+13	5.94749e+11	13789.1	43131966	19297.5	48.66	939015	50.5018	0.604293	23.2867	15.8491	68.0431	1	0	3.45614e+09	48.9	66.6	60.8
2	2016	342.247	44.44	54.64	58.69	48.05	1.12333e+13	5.57532e+11	12790.3	43590368	19297.5	43.29	835387	27.8891	0.334536	23.2774	16.6063	70.969	1	0	3.42992e+09	50.1	62.1	60.8
2	2017	525.879	44.15	56.78	60.05	50.27	1.23105e+13	6.43628e+11	14613	44044811	19297.5	50.8	980311	39.0104	0.496611	22.1188	17.8024	74.2949	1	0	3.11123e+09	46.5	62.1	63.3
2	2018	634.229	41.39	51.75	62.47	51.63	1.38949e+13	5.2482e+11	11795.2	44494502	19297.5	65.23	1.25877e+06	43.5594	0.569798	21.9843	19.079	77.7	1	0	3.2638e+09	44.7	68.1	63.5
2	2019	350.663	44.77	53.72	66.53	56.17	1.428e+13	4.47755e+11	9963.67	44938712	19297.5	57	1.09996e+06	40.4463	0.474671	17.3364	19.6515	79.947	1	0	3.23863e+09	46.2	61.6	67.4
2	2020	341.203	45.08	57.18	62.93	56.36	1.46877e+13	3.8554e+11	8496.43	45376763	19297.5	39.68	765724	41.8268	0.555631	16.334	21.2531	85.5144	1	0	2.98692e+09	46.9	52.6	66.2
2	2021	418.632	45.54	57	69.03	56.36	1.78205e+13	4.87227e+11	10636.1	45808747	19297.5	57.27	1.10517e+06	47.1749	0.805087	16.8439	23.1682	87.1507	1	0	3.22221e+09	49.7	63.5	57.4
3	2013	11.5743	32.92	28.52	14.84	52.87	9.57047e+12	1.11215e+10	3833.16	2901385	5947.15	97.98	582702	42.6204	0.486248	19.937	8.37731	41.9	1	0	1.36799e+10	46.7	60.1	67.6
3	2014	15.2959	32.99	28.76	15.85	54.67	1.04756e+13	1.16095e+10	4017.23	2889930	5947.15	93.17	554096	40.953	0.547105	19.8196	9.44262	54.6228	1	0	1.33964e+10	44.6	53.9	68.9
3	2015	15.8113	34.88	29.29	17.65	52.39	1.10616e+13	1.05533e+10	3666.14	2878595	5947.15	48.66	289388	48.2622	0.682543	19.154	9.94648	59.1008	1	0	1.32135e+10	44.1	52.8	68.8
3	2016	16.894	39.03	30.79	20.74	51.88	1.12333e+13	1.05461e+10	3679.95	2865835	5947.15	43.29	257452	40.4788	0.995982	18.5504	10.4392	64.346	1	0	1.34247e+10	43.8	56	67.4
3	2017	24.2489	38.94	30.83	22.75	52.66	1.23105e+13	1.15275e+10	4042	2851923	5947.15	50.8	302115	57.0347	1.13667	17.5676	11.0564	64.7449	1	0	1.55062e+10	50.4	57.3	66.7
3	2018	37.4093	39.04	47.09	25.21	56.07	1.38949e+13	1.24579e+10	4391.92	2836557	5947.15	65.23	387933	61.4061	1.20529	16.849	12.2489	68.2451	1	0	1.53422e+10	52.3	56.2	70.3
3	2019	45.3027	40.08	47.93	27.76	61.16	1.428e+13	1.36193e+10	4828.5	2820602	5947.15	57	338988	60.1545	1.02103	16.0097	13.6745	66.5439	1	0	1.48024e+10	52.2	56.4	70
3	2020	41.4021	39.38	47.54	31.38	64.62	1.46877e+13	1.26417e+10	4505.87	2805608	5947.15	39.68	235983	64.4383	1.33455	15.2387	15.341	76.5077	1	0	9.48564e+09	53.1	50.7	69.2
3	2021	59.715	38.69	48.44	35.18	64.62	1.78205e+13	1.38614e+10	4966.51	2790974	5947.15	57.27	340593	70.6588	1.72408	14.9812	16.7189	78.6123	1	0	9.42835e+09	52.7	59.5	62.6
4	2013	1073.17	73.66	72.08	65.09	84.25	9.57047e+12	1.57633e+12	68156.4	23128129	8956.44	97.98	877552	81.1062	1.7496	44.7824	25.8786	83.4535	1	0	1.5194e+09	69.4	87.6	85.4
4	2014	1414.58	73.65	72.13	65.24	85.23	1.04756e+13	1.46759e+12	62515.3	23475686	8956.44	93.17	834471	72.3845	1.50344	39.1571	27.8488	84	1	0	1.6202e+09	68.9	83.1	85.5
4	2015	1318.87	75.36	74.86	66.58	84.8	1.10616e+13	1.35058e+12	56709	23815995	8956.44	48.66	435820	73.9578	1.48306	35.6839	28.6647	84.5605	1	0	1.5138e+09	67.1	82.7	85.4
4	2016	1271.96	75.37	77.1	67.03	84.02	1.12333e+13	1.20656e+12	49876.7	24190907	8956.44	43.29	387724	71.0801	1.38438	35.0475	30.4765	86.54	1	0	1.67249e+09	67	77.5	85.6
4	2017	1594.14	73.51	77.52	69.61	82.19	1.23105e+13	1.32647e+12	53934.2	24594202	8956.44	50.8	454987	84.5528	1.81169	34.4038	32.2159	86.545	1	0	2.0228e+09	70.3	78.5	80.2
4	2018	1968.35	72.29	79.76	70.71	82.76	1.38949e+13	1.42827e+12	57207	24966643	8956.44	65.23	584228	78.0995	1.64104	32.8273	33.7373	90	1	0	2.2023e+09	68.7	78.7	80
4	2019	2032.61	72.78	80.74	72.02	84.53	1.428e+13	1.39222e+12	54941.1	25340217	8956.44	57	510517	77.9945	1.65276	24.4507	34.7144	93.6099	1	0	2.43371e+09	67.7	78.3	80.8
4	2020	2434.63	72.5	84.18	74.16	85.87	1.46877e+13	1.32694e+12	51722.1	25655289	8956.44	39.68	355391	77.9605	1.58001	21.2524	35.4484	96.3945	1	0	1.09934e+09	70.6	80.6	80.6
4	2021	3165.79	71.99	84.5	76.57	85.87	1.78205e+13	1.5527e+12	60444.5	25688079	8956.44	57.27	512935	78.1097	1.60894	14.4585	35.2816	96.24	1	0	1.73525e+09	71.9	81.9	73.8
5	2013	214.943	67.09	63.73	50.78	77.87	9.57047e+12	4.30191e+11	50731.1	8479823	7468.01	97.98	731716	133.069	4.10822	39.3182	26.3281	80.6188	1	1	5.58949e+10	82.6	95.5	86.2
5	2014	241.225	66.53	63.68	51.64	77.87	1.04756e+13	4.42585e+11	51786.4	8546356	7468.01	93.17	695795	131.633	4.00501	41.1757	27.6033	80.9958	1	1	5.90177e+10	82	94.6	86.4
5	2015	212.729	69.39	63.4	54.94	79.54	1.10616e+13	3.81971e+11	44195.8	8642699	7468.01	48.66	363393	126.793	3.87836	41.7695	28.4122	83.9401	1	1	5.4894e+10	81.4	94.1	86.4
5	2016	229.856	71.95	63.24	55.66	81.23	1.12333e+13	3.95837e+11	45307.6	8736668	7468.01	43.29	323290	122.465	3.79741	40.8311	28.8823	84.3237	1	1	5.80237e+10	80.3	89.4	86.4
5	2017	271.036	71.05	62.87	59.89	77.1	1.23105e+13	4.17261e+11	47429.2	8797566	7468.01	50.8	379375	114.077	3.6999	42.1847	28.5468	87.9356	1	1	6.50407e+10	81	89.3	86.2
5	2018	371.517	71.7	73.88	56.51	78.78	1.38949e+13	4.54991e+11	51466.6	8840521	7468.01	65.23	487138	109.304	3.45992	42.2526	28.5187	87.4791	1	1	6.91735e+10	80.9	89.1	86.2
5	2019	478.77	71.83	72.29	58.44	83.05	1.428e+13	4.44621e+11	50070.4	8879920	7468.01	57	425677	108.35	3.39101	41.9161	28.3662	87.7522	1	1	7.06626e+10	80.9	88.3	87.6
5	2020	393.771	71.6	77.43	65.92	84.5	1.46877e+13	4.35225e+11	48809.2	8916864	7468.01	39.68	296331	109.233	3.28873	42.5103	29.2553	87.5294	1	1	4.92952e+10	82.6	61.6	88.2
5	2021	527.211	71.47	77.53	70.04	84.5	1.78205e+13	4.80368e+11	53637.7	8955797	7468.01	57.27	427693	109.537	3.37658	42.6886	29.0515	92.5292	1	1	4.4736e+10	82.4	87.4	89.8
6	2013	153.914	30.77	50.14	24.28	49.21	9.57047e+12	7.41606e+10	7875.34	9416801	5520.21	97.98	540871	130.596	3.60273	18.2834	17.8083	73	1	0	6.45783e+10	71.8	73.6	86.8
6	2014	214.98	30.75	50.52	23.42	52.2	1.04756e+13	7.52397e+10	7890.84	9535079	5520.21	93.17	514318	130.283	3.64449	18.4302	19.4836	75	1	0	6.86263e+10	72.4	76.3	87.8
6	2015	186.468	31.14	50.37	23.63	54.26	1.10616e+13	5.30762e+10	5500.5	9649341	5520.21	48.66	268614	130.058	3.57854	18.2089	19.2575	77	1	0	5.90743e+10	71.2	78	88
6	2016	162.445	35.88	49	25.42	59.67	1.12333e+13	3.7867e+10	3880.69	9757812	5520.21	43.29	238970	124.7	3.53554	17.0428	18.0796	78.2	1	0	6.14316e+10	71.7	79.4	88
6	2017	237.018	42.32	53.52	26.25	60.51	1.23105e+13	4.08666e+10	4147.2	9854033	5520.21	50.8	280427	118.671	3.52046	16.7633	17.9239	79	1	0	6.7121e+10	72.3	76.9	87
6	2018	242.611	43.42	58.24	28.04	62.45	1.38949e+13	4.71125e+10	4739.8	9939771	5520.21	65.23	360084	112.704	3.23793	16.5615	18.6251	79.8	1	0	7.59069e+10	71.8	75.5	86.9
6	2019	268.322	45.84	57.01	29.74	70.32	1.428e+13	4.81742e+10	4805.75	10024283	5520.21	57	314652	108.669	3.03491	16.3515	18.9882	81.1	1	0	7.66577e+10	72	74.9	86
6	2020	314.908	46.85	68.77	30.43	72.69	1.46877e+13	42693000000	4229.91	10093121	5520.21	39.68	219042	109.023	3.01843	16.069	19.4019	84.6	1	0	6.47579e+10	73.3	27.2	86.4
6	2021	392.349	46.86	67.35	34.8	72.69	1.78205e+13	5.48254e+10	5408.05	10137750	5520.21	57.27	316143	109.823	3.19853	15.944	19.9326	86	1	0	6.96778e+10	73.9	72.6	84
7	2013	183.784	27.68	40.9	36.68	72.32	9.57047e+12	3.25395e+10	25790.7	1261673	3896.4	97.98	381769	49.0476	0.646543	23.1042	23.7824	90	1	0	4130923000	59.7	69.2	77.2
7	2014	177.724	32.28	41.03	36.88	73.45	1.04756e+13	3.33877e+10	25464.8	1311134	3896.4	93.17	363028	54.6991	0.873034	21.7128	21.9331	90.5031	1	0	4297161000	61.3	73.5	77.2
7	2015	171.744	35.36	42.95	39.85	72.25	1.10616e+13	3.10506e+10	22795.4	1362142	3896.4	48.66	189599	55.3875	0.893477	20.5643	18.5767	93.4783	1	0	4443986000	61	74.5	76
7	2016	179.786	38.75	45.19	44.69	71.68	1.12333e+13	3.2235e+10	22867.2	1409661	3896.4	43.29	168675	49.7701	0.773352	19.8533	16.4852	98	1	0	4368290000	60.2	70.3	75.8
7	2017	193.764	39.21	45.97	53.79	73.29	1.23105e+13	3.54738e+10	24349.9	1456834	3896.4	50.8	197937	56.1033	0.899462	19.5157	13.3277	95.8781	1	0	4688439000	63.6	71.5	74.4
7	2018	228.31	40.68	49.45	50.09	74.32	1.38949e+13	3.7802e+10	25415.8	1487340	3896.4	65.23	254162	59.0951	1.03093	18.4714	8.49275	98.6447	1	0	4690704000	64.3	72.3	74.6
7	2019	232.354	40.02	51.08	49.41	75.65	1.428e+13	3.86533e+10	25869.1	1494188	3896.4	57	222095	59.9376	1.03597	18.279	9.43603	99.7015	1	0	3.76148e+09	65.4	69.5	74.6
7	2020	281.502	40.64	60.73	54.02	78.15	1.46877e+13	3.46218e+10	23433.2	1477469	3896.4	39.68	154609	67.4631	1.18904	18.5524	10.2211	99.671	1	0	2620595000	69.3	63	74.6
7	2021	292.361	43.04	61.75	55.27	78.15	1.78205e+13	3.93034e+10	26860.1	1463265	3896.4	57.27	223147	66.3442	1.15603	17.9162	11.4203	100	1	0	3795384000	70.1	80.5	68
8	2013	428.053	21.14	41.56	25.44	22.06	9.57047e+12	1.49991e+11	973.774	154030139	3036.24	97.98	297491	95.4674	2.45011	0.702686	0.990277	6.63	1	0	8.50053e+09	75.5	75.8	82.8
8	2014	551.161	23.28	43.58	30.92	20.94	1.04756e+13	1.72885e+11	1108.51	155961299	3036.24	93.17	282886	92.4577	2.30626	0.62463	1.98329	11.9	1	0	8.57128e+09	75.1	76.3	78.6
8	2015	533.017	23.25	48.02	32.25	23.62	1.10616e+13	1.95079e+11	1236	157830000	3036.24	48.66	147743	87.2526	2.09119	0.547591	3.10013	12.9	1	0	9112500000	73.4	72.5	78.6
8	2016	345.025	26.47	51.76	34.29	25.89	1.12333e+13	2.65236e+11	1659.96	159784568	3036.24	43.29	131439	86.6025	2.16896	0.47951	4.1258	18.1	1	0	1.09976e+10	74.3	71.9	82.6
8	2017	637.285	26.77	56.64	35.75	27.73	1.23105e+13	2.93755e+11	1815.61	161793964	3036.24	50.8	154241	92.8087	2.51047	0.437327	4.51222	19.8	1	0	1.13561e+10	68.5	69.4	82.8
8	2018	1080.14	27.04	57.62	40.39	31.14	1.38949e+13	3.21379e+11	1963.41	163683958	3036.24	65.23	198054	89.9075	2.41993	0.885637	4.91978	23.44	1	0	1.20537e+10	67.7	75.5	83.4
8	2019	803.248	30.48	59.5	39.23	32.32	1.428e+13	3.51238e+11	2122.08	165516222	3036.24	57	173066	87.7943	2.30663	0.875833	4.88502	27.76	1	0	..	66.4	71.4	83.8
8	2020	621.262	29.29	72.31	41.15	34.24	1.46877e+13	3.73902e+11	2233.31	167420951	3036.24	39.68	120478	88.4416	2.3028	0.830271	6.00452	32.87	1	0	..	66.3	66.1	79.4
8	2021	695.587	27.69	72.39	46.87	34.24	1.78205e+13	4.16265e+11	2457.92	169356251	3036.24	57.27	173885	90.3535	2.41832	0.903778	6.57589	38.9174	1	0	..	69.9	76.7	83.6
9	2013	533.402	74.81	53.16	61.86	73.23	9.57047e+12	5.21791e+11	46758	11159407	7970.82	97.98	780981	45.1843	0.624647	41.3077	34.4846	82.1702	1	1	2.99701e+09	52.6	68	54
9	2014	626.17	75.27	53.34	63.31	72.5	1.04756e+13	5.3539e+11	47764.1	11209057	7970.82	93.17	742641	40.2594	0.512779	40.5528	35.8889	85	1	1	3.13275e+09	54.1	70.8	59
9	2015	760.016	76.42	60.65	63.78	73.96	1.10616e+13	4.62336e+11	41008.3	11274196	7970.82	48.66	387860	31.5728	0.337753	39.9057	36.6371	85.0529	1	1	3.23322e+09	53.9	62.2	59
9	2016	617.525	76	66.43	65.61	76.59	1.12333e+13	4.76063e+11	42012.6	11331422	7970.82	43.29	345057	28.6479	0.210312	38.6244	37.7341	86.5165	1	1	3.54062e+09	53.3	52.6	63.6
9	2017	725.582	75.2	67.42	67.37	74.51	1.23105e+13	5.02765e+11	44198.5	11375158	7970.82	50.8	404918	47.6784	0.571172	37.611	38.4644	87.6797	1	1	3.86967e+09	55	53.4	63.6
9	2018	1081.53	74.44	72.32	68.44	75.17	1.38949e+13	5.43299e+11	47545	11427054	7970.82	65.23	519937	48.0557	0.620836	35.8722	39.3319	88.6473	1	1	5.44613e+09	55.1	52.1	61.2
9	2019	855.469	74.79	71.36	70.83	75.96	1.428e+13	5.35866e+11	46641.7	11488980	7970.82	57	454337	45.1401	0.519088	34.1461	39.8825	90.2754	1	1	6.21375e+09	55.6	50.9	63.6
9	2020	811.74	75.11	79.78	72.92	75.97	1.46877e+13	5.25213e+11	45517.9	11538604	7970.82	39.68	316282	53.8007	0.807207	31.4415	40.9473	91.5264	1	1	6.01983e+09	56.4	94.3	63.6
9	2021	1024.01	74.6	79.87	75.55	75.97	1.78205e+13	5.94352e+11	51268.4	11592952	7970.82	57.27	456489	56.1956	0.897023	28.3636	42.3779	92.79	1	1	7.47453e+09	56.5	55.6	63.4
10	2013	29.9068	26.66	28.12	18.83	29.07	9.57047e+12	3.06593e+10	2853.8	10743349	17389.8	97.98	1.70386e+06	131.703	3.86007	8.13881	1.43436	36.99	0	0	1.13793e+11	69.2	91.6	86.8
10	2014	42.401	23.9	28.19	16.6	28.73	1.04756e+13	3.29962e+10	3022.46	10916987	17389.8	93.17	1.62021e+06	130.6	3.86228	8.02521	1.5827	34.6	0	0	1.25407e+11	69.9	89.9	87.8
10	2015	40.6797	21.4	31.53	18.69	30.4	1.10616e+13	3.30002e+10	2975.65	11090085	17389.8	48.66	846190	132.661	3.98584	7.94615	1.63165	37.49	0	0	1.08962e+11	68.8	90.7	88
10	2016	43.2116	19.15	33.8	22.96	26.11	1.12333e+13	3.39411e+10	3013.5	11263015	17389.8	43.29	752807	125.97	3.82825	7.70083	2.55339	39.6975	0	0	1.08879e+11	68.4	85.4	88
10	2017	59.2466	18.08	34.62	25.88	25.51	1.23105e+13	3.75086e+10	3280.01	11435533	17389.8	50.8	883404	121.163	3.78105	7.44268	3.32294	43.8323	0	0	1.17786e+11	67.8	82	87
10	2018	68.1083	19.82	32.56	29.08	25	1.38949e+13	4.02876e+10	3471.01	11606905	17389.8	65.23	1.13434e+06	114.288	3.42005	6.13394	4.34308	44.2861	0	0	1.24298e+11	67.5	80.6	86.9
10	2019	67.1047	20.18	33.96	28.88	31.89	1.428e+13	4.08953e+10	3472.38	11777315	17389.8	57	991221	108.935	3.03941	5.53838	6.34162	47.4748	0	0	1.23614e+11	67.3	78.1	86
10	2020	53.9759	20.76	35.13	28.83	33.86	1.46877e+13	3.66298e+10	3068.81	11936162	17389.8	39.68	690029	109.003	3.05129	5.01067	7.80752	59.9401	0	0	1.20872e+11	68.9	17.2	86.4
10	2021	59.2441	20.75	37.24	30.25	33.86	1.78205e+13	4.04082e+10	3345.2	12079472	17389.8	57.27	995917	108.845	3.09651	4.55327	9.33461	65.9774	0	0	1.37465e+11	70.1	80.1	84
11	2013	2.15499	24.86	25.37	13.76	43.19	9.57047e+12	1.42717e+10	6436.6	2217278	11793	97.98	1.15548e+06	50.9766	0.815668	7.8549	0.973716	30	0	0	1.21395e+09	47.9	55.8	74.3
11	2014	3.16349	24.24	26.01	15.14	42.93	1.04756e+13	1.54701e+10	6844.03	2260376	11793	93.17	1.09875e+06	50.6639	0.797272	7.48707	1.47276	36.7447	0	0	1.19184e+09	48.4	53.4	77.6
11	2015	3.32453	25.97	32.65	14.85	43.7	1.10616e+13	1.35307e+10	5869.74	2305171	11793	48.66	573846	51.3855	0.858227	6.96217	1.59836	37.3121	0	0	1.24339e+09	46.8	53.7	77.6
11	2016	3.01626	29.96	38.78	16.65	43.94	1.12333e+13	1.50826e+10	6411.55	2352416	11793	43.29	510518	45.2038	0.774398	6.04153	2.51048	39.363	0	0	1.24474e+09	47.4	58.8	76.6
11	2017	4.78519	27.53	40.82	18.76	42.19	1.23105e+13	1.61052e+10	6705.34	2401840	11793	50.8	599083	53.5617	0.945258	5.87912	1.35038	41.4138	0	0	1.45495e+09	47.7	58.9	76
11	2018	5.98412	28.17	42.38	20.5	41.34	1.38949e+13	1.70319e+10	6947.82	2451409	11793	65.23	769256	56.6115	0.89322	5.81221	1.63351	58	0	0	1.45881e+09	44.1	59.2	75.5
11	2019	7.22519	28.13	43.03	20.13	44.16	1.428e+13	1.67259e+10	6691.16	2499702	11793	57	672200	54.3708	0.825554	5.70416	1.97204	64.8263	0	0	1.44329e+09	42.3	58.8	70.4
11	2020	8.74344	28.05	49.87	23.16	46.97	1.46877e+13	1.49603e+10	5875.07	2546402	11793	39.68	467945	59.5957	1.13534	5.49807	10.1918	72.748	0	0	4.29677e+08	42.8	54.2	67.8
11	2021	7.6918	28.1	51.61	23.22	46.97	1.78205e+13	1.87371e+10	7238.8	2588423	11793	57.27	675384	60.7002	1.14563	3.62425	7.84339	73.5	0	0	4.5813e+08	42.7	58.4	61.6
12	2013	407.092	45.74	68	64.98	51.73	9.57047e+12	2.47282e+12	12258.6	201721767	17614.3	97.98	1.72585e+06	87.8636	1.64303	22.3269	10.5892	51.04	1	0	8.5366e+08	70.6	69	79.7
12	2014	666.53	46.34	68.42	68.36	49.6	1.04756e+13	2.45604e+12	12071.4	203459650	17614.3	93.17	1.64112e+06	87.408	1.6831	21.6889	11.7804	54.551	1	0	9.84518e+08	72	68.5	82.7
12	2015	564.208	44.34	67.22	67.95	49.95	1.10616e+13	1.80221e+12	8783.21	205188205	17614.3	48.66	857112	86.2933	1.56804	21.2864	12.4191	58.328	1	0	9.12082e+08	69.8	66.8	72.2
12	2016	400.23	42.93	66.48	70.77	49.86	1.12333e+13	1.79569e+12	8680.74	206859578	17614.3	43.29	762523	80.7848	1.53657	20.3055	12.985	60.8725	1	0	8.51266e+08	71.1	66.4	84
12	2017	440.496	44.93	65.03	71.85	49.95	1.23105e+13	2.06351e+12	9896.72	208504960	17614.3	50.8	894806	73.8714	1.41852	19.3644	13.8644	67.4713	1	0	9.41238e+08	70.1	68.8	83.8
12	2018	484.965	45.78	63.53	76.03	51.22	1.38949e+13	1.91693e+12	9121.02	210166592	17614.3	65.23	1.14898e+06	69.3027	1.28687	18.2293	14.8611	70.4343	1	0	9.37837e+08	69.9	69.5	83.9
12	2019	554.949	45.89	64.08	75.83	54.09	1.428e+13	1.87329e+12	8845.32	211782878	17614.3	57	1.00402e+06	68.4365	1.29701	15.9186	15.5381	73.9124	1	0	9.68749e+08	69.5	68.7	83.8
12	2020	510.855	45.66	81.27	76.87	55.21	1.46877e+13	1.47611e+12	6923.7	213196304	17614.3	39.68	698935	70.6205	1.37061	14.3782	17.0475	81.3427	1	0	5.17267e+08	69.6	69.1	82.8
12	2021	489.857	44.99	84.74	82.12	55.21	1.78205e+13	1.64962e+12	7696.79	214326223	17614.3	57.27	1.00877e+06	70.4995	1.3693	13.4008	19.4365	80.69	1	0	5.16967e+08	67.6	68.4	77.4
13	2013	52.1743	39.16	50.55	36.67	51.15	9.57047e+12	5.58442e+10	7686.63	7265115	7364.45	97.98	721569	57.52	0.670923	26.1389	19.1296	53.0615	1	0	3.76306e+10	57.7	53	69.7
13	2014	88.565	41.35	50.57	39.43	49.47	1.04756e+13	5.71596e+10	7912.52	7223938	7364.45	93.17	686146	58.6949	0.730223	24.6465	20.0876	55.49	1	0	3.94979e+10	56.9	53.8	69.3
13	2015	81.1861	42.08	52.56	42.52	51.23	1.10616e+13	5.08281e+10	7081.1	7177991	7364.45	48.66	358354	59.2958	0.732387	22.6409	22.089	56.6563	1	0	3.36747e+10	56.6	53.6	69.6
13	2016	77.5194	46.21	55.23	45.37	56.83	1.12333e+13	5.39875e+10	7574.19	7127822	7364.45	43.29	318807	47.5228	0.518666	20.411	23.428	59.8255	1	0	3.30538e+10	56.5	61.4	69.4
13	2017	44.4955	45.65	55.37	41.76	55.34	1.23105e+13	5.93431e+10	8386.59	7075947	7364.45	50.8	374114	50.2673	0.625749	17.9585	25.015	63.4101	1	0	3.32574e+10	52.9	61.3	69.4
13	2018	62.0616	44.73	62.12	44.2	58.45	1.38949e+13	6.63996e+10	9451.85	7025037	7364.45	65.23	480383	50.462	0.657134	15.7415	26.7505	64.782	1	0	3.40444e+10	51.4	58.6	68.5
13	2019	56.0121	46.74	61.7	46.61	62.75	1.428e+13	6.89119e+10	9878.77	6975761	7364.45	57	419773	49.2536	0.635757	13.8299	28.5681	67.947	1	0	3.30331e+10	51.9	57.9	69
13	2020	49.0106	47.44	62.28	48.47	64.7	1.46877e+13	7.04044e+10	10153.5	6934015	7364.45	39.68	292221	56.8866	0.885651	12.5052	30.3053	70.1625	1	0	2.75139e+10	53.7	54.6	67.8
13	2021	72.5488	46.45	63.95	57.87	64.7	1.78205e+13	8.40614e+10	12222.2	6877743	7364.45	57.27	421762	59.0301	1.00699	11.4385	32.7334	75.2714	1	0	3.14818e+10	53.4	58	64.6
14	2013	68.939	24.48	27.56	14.79	26.27	9.57047e+12	3.37286e+10	1559.14	21632850	11002.3	97.98	1.078e+06	62.5499	1.22832	3.69353	0.0781219	10	1	0	7808700000	65	73.6	86.8
14	2014	88.8306	30.19	34	16.16	24.68	1.04756e+13	3.63865e+10	1631.71	22299585	11002.3	93.17	1.02508e+06	60.1191	1.18964	5.18498	0.0754767	16.2149	1	0	9024080000	65.7	73.5	87.8
14	2015	81.9777	33.08	35.18	15.9	28.11	1.10616e+13	3.22102e+10	1399.68	23012646	11002.3	48.66	535370	64.351	1.2869	4.56393	0.0888511	18.3	1	0	8173920000	66.8	68.5	88
14	2016	79.8122	32.07	38.1	17.95	26.86	1.12333e+13	3.38143e+10	1426.07	23711630	11002.3	43.29	476288	59.6126	1.22556	4.43273	1.53841	20.6	1	0	8949970000	65.9	66.9	88
14	2017	83.071	33.2	41.73	19.82	28.98	1.23105e+13	3.60985e+10	1479.86	24393181	11002.3	50.8	558915	73.8614	1.57053	3.63119	1.56748	23.203	1	0	9374990000	67.9	66.7	87
14	2018	105.15	33.06	44.77	21.61	31.92	1.38949e+13	3.99738e+10	1594.06	25076747	11002.3	65.23	717677	70.4626	1.45781	3.59797	1.57841	29.7	1	0	10799760000	68.3	64.3	86.9
14	2019	106.579	34.78	45.97	24.08	33.28	1.428e+13	3.9671e+10	1538.69	25782341	11002.3	57	627129	69.9881	1.52543	3.3217	1.55505	36.5392	1	0	11449240000	69	62.7	86
14	2020	103.013	35.16	47.37	23.2	34.08	1.46877e+13	4.07732e+10	1539.13	26491087	11002.3	39.68	436570	71.6789	1.59885	3.64039	2.72763	45.5292	1	0	8380370000	70.2	66.1	86.4
14	2021	122.358	34.03	47.48	27.09	34.08	1.78205e+13	4.53383e+10	1666.93	27198628	11002.3	57.27	630099	72.7428	1.63187	3.1881	2.13097	45.6022	1	0	10843170000	70.4	62.9	84
15	2013	683.418	68.9	69.62	69.91	82.59	9.57047e+12	1.8466e+12	52635.2	35082954	10598.3	97.98	1.03842e+06	32.915	0.379933	48.2579	34.4928	85.8	1	0	1.94639e+09	52.3	46.8	54.9
15	2014	843.66	70.19	69.74	70.59	81.72	1.04756e+13	1.80575e+12	50956	35437435	10598.3	93.17	987445	29.8791	0.277668	46.3318	35.4982	87.12	1	0	2.03108e+09	52.6	45	61.2
15	2015	753.638	71.06	70.11	71.98	82.52	1.10616e+13	1.55651e+12	43596.1	35702908	10598.3	48.66	515714	35.8578	0.422192	43.6925	36.7047	90	1	0	1.51655e+09	51.9	41.6	59.6
15	2016	811.774	70.68	70.75	74.13	81.78	1.12333e+13	1.52799e+12	42315.6	36109487	10598.3	43.29	458801	35.0885	0.499763	41.9663	37.0678	91.16	1	0	1.65692e+09	54.2	46.9	61.6
15	2017	833.065	71.68	72.26	75.08	80.6	1.23105e+13	1.64927e+12	45129.4	36545236	10598.3	50.8	538395	52.012	1.00669	39.5822	38.0907	92.7014	1	0	1.94517e+09	51.8	44.3	53.4
15	2018	1079.15	72.66	76.94	77.05	78.88	1.38949e+13	1.7253e+12	46547.8	37065084	10598.3	65.23	691328	52.018	1.04829	37.3752	39.005	94.64	1	0	2.11675e+09	51.9	44	53.4
15	2019	1036.26	74.45	77.53	78.09	79.69	1.428e+13	1.74373e+12	46374.2	37601230	10598.3	57	604104	52.8607	1.03794	36.2342	40.3548	91.9129	1	0	2.20521e+09	52.4	44.4	53.4
15	2020	1117.82	75.28	82.65	82.24	80.06	1.46877e+13	1.6476e+12	43349.7	38007166	10598.3	39.68	420541	61.6433	1.31067	35.2084	41.0999	92.3	1	0	1.70868e+09	53.6	88.3	59.6
15	2021	1326.79	74.69	82.89	84.97	80.06	1.78205e+13	2.00149e+12	52358.6	38226498	10598.3	57.27	606966	67.8809	1.54458	30.2477	42.0697	92.834	1	0	1.44287e+09	53.3667	43.9	55.2
16	2013	289.629	46.44	47.44	49.48	64.67	9.57047e+12	2.77239e+11	15833.3	17509925	19079.9	97.98	1.86945e+06	129.029	3.71802	19.1162	13.1078	58	1	0	9.36256e+10	79.4	91.7	88.2
16	2014	357.833	47.1	47.76	48.23	65.28	1.04756e+13	2.59405e+11	14666.3	17687108	19079.9	93.17	1.77767e+06	127.826	3.68495	19.3799	14.0765	61.11	1	0	9.28352e+10	80.2	89.3	88.3
16	2015	462.601	49.39	50.75	48.81	65.31	1.10616e+13	2.42497e+11	13569.9	17870124	19079.9	48.66	928427	123.023	3.44634	19.2829	15.2178	76.6296	1	0	8.50074e+10	79.1	89	88.4
16	2016	500.275	47.68	52.66	56.77	63.49	1.12333e+13	2.49299e+11	13785.7	18083879	19079.9	43.29	825968	117.123	3.2112	18.6632	16.0617	83.5586	1	0	8.74787e+10	78	81.8	87
16	2017	560.348	48.3	52.95	59.71	60.89	1.23105e+13	2.76365e+11	15045.5	18368577	19079.9	50.8	969258	109.619	3.20237	17.4224	16.6719	82.3275	1	0	9.47532e+10	78.5	81.9	88.4
16	2018	681.626	48.45	57.16	58.3	64.11	1.38949e+13	2.95403e+11	15795.7	18701450	19079.9	65.23	1.24458e+06	103.652	2.89699	16.0265	17.3831	84.9	1	0	1.05333e+11	77.7	81.8	88.1
16	2019	691.68	49.42	56.69	59.19	69.04	1.428e+13	2.78493e+11	14627.1	19039485	19079.9	57	1.08755e+06	103.079	2.83754	14.4451	18.0134	85.0176	1	0	1.15259e+11	77.7	81.9	86.8
16	2020	713.048	49.73	64.9	59.64	71.27	1.46877e+13	2.54096e+11	13165.4	19300315	19079.9	39.68	757090	102.596	2.6673	13.3052	19.5014	86.371	1	0	9.96085e+10	78.2	50.9	87
16	2021	894.956	49.19	65.11	65.15	71.27	1.78205e+13	3.16714e+11	16247.4	19493184	19079.9	57.27	1.0927e+06	100.772	2.65273	12.8813	21.9724	90.1934	1	0	1.11163e+11	77.8667	81.4	88.8
17	2013	313.185	38.29	56.94	46.31	52.74	9.57047e+12	3.82094e+11	8263.64	46237930	14937.5	97.98	1.46357e+06	111.179	2.63035	15.445	9.81363	51.7	1	1	1.10869e+10	79	70.5	82
17	2014	383.65	41.38	57.64	45.24	52.6	1.04756e+13	3.81241e+11	8167.47	46677947	14937.5	93.17	1.39173e+06	110.432	2.5939	15.384	10.773	52.57	1	1	9.7446e+09	78.7	69.3	82
17	2015	338.128	41.14	57.68	46.27	56.44	1.10616e+13	2.93492e+11	6228.65	47119728	14937.5	48.66	726858	110.821	2.60019	15.0876	11.7271	55.905	1	1	8.55738e+09	78.5	69.3	82
17	2016	348.069	41.34	58.01	48.41	56.5	1.12333e+13	2.8272e+11	5936.26	47625955	14937.5	43.29	646644	104.806	2.5232	14.9414	12.4154	58.1365	1	1	8.60029e+09	77.7	72.1	86.4
17	2017	419.969	42.87	58.22	53.9	52.55	1.23105e+13	3.11867e+11	6449.97	48351671	14937.5	50.8	758824	93.3273	2.22233	14.4517	13.0937	62.2599	1	1	9.19356e+09	76.5	72.3	86.4
17	2018	439.831	42.39	60.56	57.88	55.21	1.38949e+13	3.34198e+11	6782.04	49276961	14937.5	65.23	974372	86.9655	1.98703	14.1518	13.5531	64.1264	1	1	9.2257e+09	75.2	72.4	88.7
17	2019	438.242	42.38	59.58	60	57.01	1.428e+13	3.23032e+11	6436.51	50187406	14937.5	57	851436	87.2886	2.07199	13.9722	13.8478	65.0069	1	1	8.46239e+09	75.4	76.6	88.8
17	2020	493.805	43.94	62.52	61.44	58.25	1.46877e+13	2.70151e+11	5304.29	50930662	14937.5	39.68	592719	90.7572	2.17011	14.2312	15.2458	70.85	1	1	5.55446e+09	76.8	80.8	89
17	2021	576.741	42.23	63.75	64.96	58.25	1.78205e+13	3.18512e+11	6182.71	51516562	14937.5	57.27	855469	80.2187	1.74093	14.6892	16.3718	73.0284	1	1	5.97291e+09	75.2	75.1	83
18	2013	24.0858	40.14	46.63	39.39	52.1	9.57047e+12	5.09497e+10	10633.3	4791535	9563.89	97.98	937070	82.0951	1.65025	20.2119	10.1196	45.96	1	0	8.28449e+09	69.6	90.2	72.2
18	2014	33.5599	42.98	46.81	39.26	55.28	1.04756e+13	5.20164e+10	10737.7	4844288	9563.89	93.17	891068	79.9512	1.62847	18.1908	10.6587	53	1	0	8.52773e+09	70.7	85.2	78.8
18	2015	41.5821	43.63	47.12	46.94	56.54	1.10616e+13	5.64419e+10	11530	4895242	9563.89	48.66	465379	83.7904	1.72121	17.5582	11.4122	59.763	1	0	8.43442e+09	71.7	81.5	81.2
18	2016	46.9839	43.34	47.75	42.06	57.95	1.12333e+13	5.8847e+10	11899.8	4945205	9563.89	43.29	414021	77.9536	1.60573	16.9527	12.9234	65.8804	1	0	8.7056e+09	70.8	78.2	81
18	2017	52.7762	42.06	47.89	43.52	57.6	1.23105e+13	6.0516e+10	12118.1	4993842	9563.89	50.8	485846	85.3653	1.8653	16.2929	14.8992	71.5817	1	0	9.53602e+09	69.7	77.1	81.6
18	2018	71.1602	43.55	42.18	46.39	59.46	1.38949e+13	6.24202e+10	12383.1	5040734	9563.89	65.23	623853	82.7587	1.8051	15.2326	16.5608	73.4797	1	0	1.0731e+10	68.9	78.6	81.6
18	2019	74.5478	43.02	42.58	48.57	61.15	1.428e+13	6.44177e+10	12669.3	5084532	9563.89	57	545142	79.7013	1.60081	12.5931	17.7939	81.2026	1	0	1.06684e+10	67.3	71.4	76
18	2020	83.958	41.75	60.81	55.19	62.64	1.46877e+13	6.23956e+10	12179.3	5123105	9563.89	39.68	379495	80.7247	1.64663	10.9286	19.3774	80.5302	1	0	5.91467e+09	69.2	77	81.2
18	2021	87.9159	41.33	62.63	52.48	62.64	1.78205e+13	6.46165e+10	12537.3	5153957	9563.89	57.27	547724	80.492	1.67997	9.7753	20.5428	82.75	1	0	8.08061e+09	68.1	71	77
19	2013	15.3303	18.61	33.11	11.94	18.59	9.57047e+12	4.27602e+10	1903.05	22469268	12145.1	97.98	1.18997e+06	63.0358	0.904615	1.21119	0.25048	6.6	1	1	6.94917e+09	67	58.3	85.1
19	2014	27.6777	27.64	34.49	12.82	20.82	1.04756e+13	4.8843e+10	2124.02	22995555	12145.1	93.17	1.13156e+06	61.3452	0.875385	1.05535	0.551659	10	1	1	7.10612e+09	66.9	64.9	83.8
19	2015	29.3842	32.23	36.92	13.79	26.63	1.10616e+13	4.5815e+10	1941.58	23596741	12145.1	48.66	590980	63.573	0.912996	1.17494	0.464924	16.7	1	1	7.6936e+09	67.2	64.5	83.8
19	2016	25.0684	28.75	39.87	14.83	28.03	1.12333e+13	4.84078e+10	1999.2	24213622	12145.1	43.29	525761	62.6617	0.95979	1.19399	0.563237	41.2078	1	1	8.53713e+09	67.4	68.6	81.6
19	2017	40.9735	29.34	43.66	17.68	28.02	1.23105e+13	5.25123e+10	2113.34	24848016	12145.1	50.8	616970	66.5285	1.15451	1.22972	0.574794	43.8399	1	1	8.59767e+09	65	68.1	84.7
19	2018	39.1777	25.96	50.3	19.26	28.76	1.38949e+13	5.85225e+10	2295.54	25493988	12145.1	65.23	792224	63.3194	1.13212	1.18615	0.690037	37.5465	1	1	9.75081e+09	65.6	68.3	84.7
19	2019	42.8484	28.64	48.24	19.56	36.23	1.428e+13	5.98985e+10	2290.79	26147551	12145.1	57	692270	61.9459	1.03608	1.03919	0.828846	36.289	1	1	1.09062e+10	65.3	67.2	81.4
19	2020	49.964	28.75	57.55	19.46	41.6	1.46877e+13	6.29828e+10	2349.07	26811790	12145.1	39.68	481917	66.551	1.16708	0.983843	0.974832	41.3736	1	1	7.92872e+09	65.8	88.4	81.4
19	2021	62.4582	28.81	58.31	20.31	41.6	1.78205e+13	7.18111e+10	2613.38	27478249	12145.1	57.27	695549	66.6432	1.1562	0.965793	1.2193	45.4255	1	1	9.1637e+09	64.2	66.2	75
20	2013	21.6237	43.71	48.89	34.31	56.12	9.57047e+12	5.93631e+10	13949.1	4255689	7632.34	97.98	747817	32.3258	0.294644	38.7171	22.1572	66.7476	1	0	9.35278e+08	70.9	65.8	86.8
20	2014	21.2815	43.09	48.89	34.27	54.57	1.04756e+13	5.92145e+10	13971	4238389	7632.34	93.17	711105	35.3791	0.359966	36.6244	22.9807	68.57	1	0	9.04123e+08	57.7	55.1	71.4
20	2015	20.4401	43.58	50.22	35.57	56.93	1.10616e+13	5.07421e+10	12071.1	4203604	7632.34	48.66	371390	47.1752	0.550102	34.702	23.1788	69.845	1	0	7.66165e+08	58.5	65.4	71.4
20	2016	18.1584	41.14	52.84	36.88	59.86	1.12333e+13	5.2391e+10	12550.7	4174349	7632.34	43.29	330404	51.1331	0.640367	33.9977	24.7125	72.6973	1	0	9.1395e+08	60	62.2	71.8
20	2017	41.114	39.53	55.76	38.78	56.26	1.23105e+13	5.59375e+10	13562.1	4124531	7632.34	50.8	387723	66.713	1.00715	33.4255	26.1393	67.0962	1	0	9.7339e+08	63	62.1	72.3
20	2018	55.5995	39.38	67.12	40.55	55.55	1.38949e+13	6.13305e+10	15003.1	4087843	7632.34	65.23	497858	63.3122	0.955489	32.5842	27.1024	75.2946	1	0	1.16675e+09	62	62.1	73.7
20	2019	51.7001	38.71	66.03	44.72	57.44	1.428e+13	6.13293e+10	15086.2	4065253	7632.34	57	435043	72.3767	1.32591	32.294	27.9623	79.0798	1	0	1.16221e+09	62.4	61	73.6
20	2020	56.8394	39.06	71.42	50.87	59.38	1.46877e+13	5.76249e+10	14236.5	4047680	7632.34	39.68	302851	76.7183	1.51632	31.7152	25.1649	78.3209	1	0	7.31741e+08	59.7	82.5	69.4
20	2021	62.3458	38.09	71.73	50.61	59.38	1.78205e+13	6.88437e+10	17747.8	3879000	7632.34	57.27	437104	77.4838	1.41796	31.2537	25.824	81.254	1	0	9.10216e+08	61.7	60.8	73.8
21	2013	236.564	45.94	34.09	40.28	57.77	9.57047e+12	2.39597e+10	27797.5	1166968	7076.43	97.98	693348	78.3274	1.43262	40.6886	26.7127	65.4548	1	0	1.16311e+10	54.1	43.3	70.3
21	2014	503.992	50.04	34.26	40.25	55.66	1.04756e+13	2.32259e+10	27244.3	1176995	7076.43	93.17	659311	79.5837	1.43319	38.71	28.7616	69.33	1	0	1.24643e+10	60.4	61.4	87.4
21	2015	318.983	49.45	39.1	39.6	57.01	1.10616e+13	1.99093e+10	23487.2	1187280	7076.43	48.66	344339	75.1246	1.3975	38.1595	30.725	71.7157	1	0	1.16843e+10	61.5	55.8	87.2
21	2016	319.704	43.04	44.09	49.91	56.27	1.12333e+13	2.10465e+10	24715.1	1197881	7076.43	43.29	306339	85.7811	1.78743	37.5027	32.5787	75.9002	1	0	1.3054e+10	59.1	60.3	87.4
21	2017	272.77	45.14	47.48	51.81	61.48	1.23105e+13	2.29466e+10	26697	1208523	7076.43	50.8	359483	81.7223	1.67314	36.7092	34.215	80.7432	1	0	1.47868e+10	59.4	58.2	87.4
21	2018	353.679	45.89	54.6	52.59	65.97	1.38949e+13	2.55973e+10	29419.9	1218831	7076.43	65.23	461595	80.4562	1.66368	35.5702	35.8108	84.4336	1	0	1.6273e+10	61	58.9	87.4
21	2019	335.975	45.99	56.96	55.84	68.56	1.428e+13	2.59452e+10	29417.9	1228836	7076.43	57	403356	83.9413	1.91358	36.4768	36.7753	86.0636	1	0	1.71589e+10	61.4	60.7	86
21	2020	365.513	48.04	66.27	56.47	71.23	1.46877e+13	2.50083e+10	28036	1237537	7076.43	39.68	280793	83.7459	1.94955	35.072	37.3964	90.8019	1	0	1.02709e+10	62.2	34.7	86.4
21	2021	410.79	47.71	66.79	64.82	71.23	1.78205e+13	2.84081e+10	31552	1244188	7076.43	57.27	405267	102.972	2.28407	34.2997	38.3755	90.7595	1	0	1.68813e+10	63.6	56.2	84
22	2013	225.253	52.92	50.44	46.58	57.9	9.57047e+12	2.11686e+11	20133.2	10514272	7462.24	97.98	731150	91.4498	1.80132	19.0308	27.164	74.1104	1	0	1.10677e+10	61.3	63	87.5
22	2014	267.687	53.95	50.66	47.01	56.94	1.04756e+13	2.09359e+11	19890.9	10525347	7462.24	93.17	695257	93.0274	1.93397	19.0346	28.4755	74.2317	1	0	1.17175e+10	67.6	79.7	82.8
22	2015	300.155	55.32	54.35	50.09	59.98	1.10616e+13	1.88033e+11	17829.7	10546059	7462.24	48.66	363113	85.4261	1.80664	18.117	27.9996	75.6688	1	0	1.07094e+10	67.9	79.5	88
22	2016	272.289	55.34	57.76	49.53	62.88	1.12333e+13	1.96272e+11	18575.2	10566332	7462.24	43.29	323040	78.8195	1.61676	16.7046	29.1612	76.4812	1	0	1.19073e+10	68.7	74.5	88
22	2017	324.93	56.58	59.82	52.36	63.04	1.23105e+13	2.18629e+11	20636.2	10594438	7462.24	50.8	379082	77.15	1.62681	15.5735	29.8737	78.7192	1	0	1.38513e+10	67.9	75.8	87
22	2018	444.612	57.36	59.54	53.83	64.68	1.38949e+13	2.49001e+11	23424.5	10629928	7462.24	65.23	486762	75.3369	1.57134	14.3522	30.5929	80.6882	1	0	1.47574e+10	67.8	77	86.9
22	2019	458.628	58.55	61.03	57.22	68.01	1.428e+13	2.52548e+11	23664.8	10671870	7462.24	57	425348	74.3642	1.50342	14.1804	35.4907	80.8669	1	0	1.63826e+10	68.1	76.9	86
22	2020	488.018	58.12	68.48	61.06	70.49	1.46877e+13	2.45975e+11	22992.9	10697858	7462.24	39.68	296102	77.238	1.60888	12.679	36.5155	81.3389	1	0	1.70038e+10	70.1	58.6	86.4
22	2021	578.791	58.24	68.32	66.29	70.49	1.78205e+13	2.81791e+11	26822.5	10505772	7462.24	57.27	427363	99.8728	2.31911	12.3918	37.5696	82.6706	1	0	2.03264e+10	71.4	76.1	84
23	2013	519.922	65.95	58.08	58.68	82.37	9.57047e+12	3.43584e+11	61191.2	5614932	7208.36	97.98	706275	102.332	2.42955	37.234	40.3955	94.6297	1	0	2.3983e+10	69	80.7	81.8
23	2014	612.061	68.05	58.19	62	80.94	1.04756e+13	3.52994e+11	62549	5643475	7208.36	93.17	671603	106.737	2.54963	33.1361	41.4423	95.99	1	0	2.50719e+10	72.2	70.1	87.8
23	2015	561.902	69.48	58.75	61.54	83.23	1.10616e+13	3.02673e+11	53254.9	5683483	7208.36	48.66	350759	99.7817	2.46212	26.7659	42.3573	96.3305	1	0	2.32774e+10	72.5	68.2	88
23	2016	586.482	70.69	60.78	60.56	84.65	1.12333e+13	3.13116e+11	54664	5728010	7208.36	43.29	312050	97.873	2.53051	24.4485	43.1306	96.9678	1	0	2.43594e+10	73.2	66.6	88
23	2017	616.43	70.55	61.82	61.71	85.19	1.23105e+13	3.32121e+11	57610.1	5764980	7208.36	50.8	366184	94.5591	2.44174	19.1554	43.7815	97.0994	1	0	2.7389e+10	73.3	67.2	87
23	2018	725.261	71.09	71.99	67.04	86.83	1.38949e+13	3.56841e+11	61591.9	5793636	7208.36	65.23	470201	91.8894	2.29042	19.455	43.9751	97.3192	1	0	3.06046e+10	74.2	72.5	86.9
23	2019	877.314	72.48	71.76	66.6	89.88	1.428e+13	3.46499e+11	59593	5814422	7208.36	57	410876	93.0827	2.32422	17.3144	43.764	98.0464	1	0	3.04404e+10	73.7	72.4	86
23	2020	805.762	72.8	74.11	69.01	91.35	1.46877e+13	3.55222e+11	60915.4	5831404	7208.36	39.68	286028	86.4022	2.05046	12.607	44.4635	96.5491	1	0	2.60648e+10	74.8	52.7	86.4
23	2021	829.888	72.74	74.17	72.91	91.35	1.78205e+13	3.98303e+11	68007.8	5856733	7208.36	57.27	412823	63.4047	0.936959	12.2101	44.6489	98.8659	1	0	2.98488e+10	73.8	68.8	84
24	2013	20.1323	19.53	31.29	23.87	45.57	9.57047e+12	6.26822e+10	6171.3	68819	13500.2	97.98	1.32275e+06	161.31	5.96706	11.5294	5.18561	45.9	1	0	7.15223e+10	76.1	98.4	86.8
24	2014	26.3562	22.51	31.4	24.72	43.75	1.04756e+13	6.718e+10	6533.67	69371	13500.2	93.17	1.25781e+06	163.627	6.18654	11.9247	5.83534	49.58	1	0	7.34231e+10	76.1	98.1	87.8
24	2015	28.6665	22.95	33.56	26.36	45.61	1.10616e+13	7.11648e+10	6838.94	70007	13500.2	48.66	656918	159.844	6.00801	12.5407	6.59349	54.2158	1	0	6.44133e+10	76.3	97.4	88
24	2016	29.3198	25.58	35.11	30.18	45.11	1.12333e+13	7.57046e+10	7191.07	70075	13500.2	43.29	584422	153.792	5.84328	12.7768	7.23105	63.8709	1	0	6.34658e+10	75.3	95.4	88
24	2017	34.5048	24.17	37.58	35.63	42.32	1.23105e+13	7.9998e+10	7513.5	70403	13500.2	50.8	685808	141.151	5.4738	12.4901	7.70695	67.5712	1	0	7.20987e+10	75.1	93.9	87
24	2018	52.2348	24.19	48.85	34.42	46.76	1.38949e+13	8.55554e+10	7947.16	70823	13500.2	65.23	880615	132.202	4.86848	11.873	7.99427	74.822	1	0	8.24329e+10	76.6	92.5	86.9
24	2019	59.1293	27.89	48.06	44.59	52.5	1.428e+13	8.89414e+10	8173.34	71428	13500.2	57	769509	128.061	4.55623	11.1293	8.54524	79.7155	1	0	8.3614e+10	76.7	90.7	86
24	2020	54.634	26.83	61.44	38.87	55.22	1.46877e+13	7.88447e+10	7167.91	71995	13500.2	39.68	535686	124.415	4.20944	10.5048	9.38081	82.1983	1	0	7.59512e+10	78.3	19.7	86.4
24	2021	55.2152	26.12	62.77	43.05	55.22	1.78205e+13	9.42434e+10	8476.75	72412	13500.2	57.27	773154	121.069	3.92393	10.3857	9.75833	85.243	1	0	9.53004e+10	77.8	88.8	84
25	2013	65.4836	36.46	44.02	25.31	44.99	9.57047e+12	95129659000	6050.35	15722989	15364.4	97.98	1.5054e+06	47.8075	0.515046	15.231	6.73188	40.2791	1	0	6411900000	59.7	53.7	77.8
25	2014	82.5279	37.27	44.38	26.7	46.54	1.04756e+13	101726331000	6374.63	15957994	15364.4	93.17	1.4315e+06	51.872	0.608515	15.3007	8.26938	45.5904	1	0	7053700000	61.3	56.1	77.8
25	2015	83.3518	39.24	45.89	27.87	47.73	1.10616e+13	99290381000	6130.59	16195902	15364.4	48.66	747632	55.9569	0.685119	15.5142	9.18499	48.9404	1	0	7541800000	61	53.5	77.8
25	2016	82.2244	35.59	47.85	31.06	47.65	1.12333e+13	99937696000	6079.09	16439585	15364.4	43.29	665125	51.9564	0.629284	14.9129	9.79092	54.0629	1	0	8309200000	61	56.6	77.2
25	2017	104.147	34.53	49.52	32.65	44.18	1.23105e+13	104295862000	6246.4	16696944	15364.4	50.8	780512	64.7916	0.958047	14.4649	10.6523	55.8	1	0	8856800000	62.9	52.8	77
25	2018	122.683	37.08	45.16	33.89	45.51	1.38949e+13	107562008000	6321.35	17015672	15364.4	65.23	1.00222e+06	63.3978	0.957485	13.873	11.4812	57.5	1	0	9413600000	61.6	53.2	72.4
25	2019	133.295	34.54	44.35	39.49	48.48	1.428e+13	108108009000	6233.26	17343740	15364.4	57	875771	61.9412	0.978779	12.6607	12.0646	59.2	1	0	9316500000	61	51.9	75.8
25	2020	125.566	37.75	43.05	42.65	50.61	1.46877e+13	99291124000	5645.2	17588595	15364.4	39.68	609660	68.0285	1.24325	11.7294	13.482	70.7	1	0	4587500000	60.9	90.5	76.6
25	2021	167.824	36.5	41.77	41.04	50.61	1.78205e+13	106165866000	5965.13	17797737	15364.4	57.27	879920	67.2564	1.18495	10.3758	13.7104	76.2029	1	0	8114300000	62.1	56.4	69.4
26	2013	229.692	26.12	56.94	35.79	41.65	9.57047e+12	2.88434e+11	3088.89	93377890	7551.42	97.98	739888	43.1592	0.431028	7.30461	2.86606	29.4	1	0	2.04737e+09	46.9	51.5	68.1
26	2014	290.272	23.58	57.16	35.99	38.57	1.04756e+13	3.05595e+11	3196.86	95592324	7551.42	93.17	703566	46.1268	0.494051	6.60714	3.20934	33.8946	1	0	2.35229e+09	48	52.8	71.8
26	2015	317.562	26.43	63.96	43.99	37.31	1.10616e+13	3.29367e+11	3370.38	97723799	7551.42	48.66	367452	36.975	0.336409	6.38036	3.91554	37.8194	1	0	2.39731e+09	49.2	51.4	71.4
26	2016	297.998	27.11	68.17	44.23	35.87	1.12333e+13	3.32442e+11	3331.61	99784030	7551.42	43.29	326901	37.3973	0.320897	6.13149	4.47884	41.2481	1	0	2.67552e+09	48.6	55.5	71.4
26	2017	323.79	30.85	70.56	44.02	36.35	1.23105e+13	2.48363e+11	2439.97	101789386	7551.42	50.8	383612	43.3169	0.514009	6.48874	5.14186	44.9502	1	0	2.97912e+09	49.3	55.4	69.7
26	2018	383.364	32.05	71.44	47.2	39.23	1.38949e+13	2.62589e+11	2531.2	103740765	7551.42	65.23	492579	40.9029	0.509608	7.58167	6.38555	46.9243	1	0	3.24895e+09	48.5	55.6	68.8
26	2019	429.041	33.72	72.76	47.24	45.36	1.428e+13	3.18679e+11	3017.26	105618671	7551.42	57	430431	42.7281	0.548405	8.2944	7.17027	57.2829	1	0	3.25194e+09	46.9	54.1	66.4
26	2020	403.474	35.32	80.71	51.9	49.31	1.46877e+13	3.83818e+11	3571.56	107465134	7551.42	39.68	299640	47.868	0.825404	9.17352	8.68664	71.9142	1	0	1.80864e+09	51.3	57.9	66
26	2021	489.22	33.8	80.81	55.79	49.31	1.78205e+13	4.24672e+11	3886.72	109262178	7551.42	57.27	432470	52.4821	1.00566	10.0958	9.91731	72.06	1	0	2.08591e+09	52.4	50.4	59.8
27	2013	13.4613	20.93	34	21.75	38.46	9.57047e+12	21990960000	3555.16	6185642	13507.9	97.98	1.3235e+06	47.0471	0.707493	15.5285	4.5982	23.1093	1	0	18261500000	54.8	63.3	73.8
27	2014	15.6732	28.27	34.54	21.98	41	1.04756e+13	22593470000	3638.52	6209526	13507.9	93.17	1.25853e+06	37.2126	0.585559	15.3598	5.1359	24.7617	1	0	21897600000	52.9	62.7	71.4
27	2015	16.6006	26.19	35.19	24.03	42.66	1.10616e+13	23438240000	3761.51	6231066	13507.9	48.66	657292	39.3089	0.482598	15.1542	5.66518	26.8026	1	0	18538500000	55.2	65.4	70
27	2016	19.1276	20.12	35.98	27.78	38.07	1.12333e+13	24191430000	3870.31	6250510	13507.9	43.29	584755	37.2615	0.463746	15.0577	6.3244	28.9971	1	0	13606000000	56	68.3	70.6
27	2017	20.7491	18.9	36.27	29.44	35.42	1.23105e+13	24979190000	3986.05	6266654	13507.9	50.8	686199	50.5871	0.722806	14.8155	7.20102	33.8207	1	0	19535300000	52.6	66.8	70.2
27	2018	25.8591	21.1	34.46	30.18	36.78	1.38949e+13	26020850000	4145.86	6276342	13507.9	65.23	881118	56.2477	0.880797	14.7065	7.84318	43.8	1	0	23573700000	53.4	71.5	70.9
27	2019	27.2551	21.32	33.12	34.36	38.1	1.428e+13	26881140000	4280.29	6280217	13507.9	57	769948	57.0693	0.958593	14.2293	8.36098	50.4912	1	0	25050500000	52.5	65.9	71.8
27	2020	29.3969	19.78	33.11	34.41	39.29	1.46877e+13	24930080000	3961.73	6292731	13507.9	39.68	535992	59.4523	1.06692	14.2069	9.31233	54.6014	1	0	15052700000	54	69.9	70.2
27	2021	32.1769	18.41	34.23	41.01	39.29	1.78205e+13	29451240000	4664.31	6314167	13507.9	57.27	773595	62.4939	1.11076	13.5582	9.71471	62.8803	1	0	21897095000	55.7	62.7	67
28	2013	22.842	53.41	56.66	33.93	79.46	9.57047e+12	2.51158e+10	19056	1317997	6372.09	97.98	624337	67.6569	1.13515	32.3593	27.3864	80.0043	1	0	2.14186e+09	66.7	61.8	79
28	2014	29.7337	54.35	56.8	35.96	81.35	1.04756e+13	2.66341e+10	20261.1	1314545	6372.09	93.17	593688	62.4475	0.967397	30.9837	28.2238	84.2415	1	0	2.32578e+09	66.2	59.6	79
28	2015	27.8003	57.64	58.97	35.69	84.69	1.10616e+13	2.28908e+10	17402	1315407	6372.09	48.66	310066	69.1597	1.21559	29.4835	29.6865	88.4097	1	0	2.47708e+09	65.7	53.3	85.2
28	2016	37.5109	56.79	61.76	38.31	86.34	1.12333e+13	2.40728e+10	18295.3	1315790	6372.09	43.29	275848	61.5857	1.07544	28.1618	31.4971	87.2402	1	0	2.54888e+09	65.1	56	85.8
28	2017	36.0821	56.86	64.31	41.38	80.41	1.23105e+13	2.69244e+10	20437.8	1317384	6372.09	50.8	323702	76.5922	1.42331	27.4841	32.5189	88.1025	1	0	2.55732e+09	64.1	57.3	86.5
28	2018	39.5388	57.14	67.54	42.9	81.02	1.38949e+13	3.06247e+10	23165.8	1321977	6372.09	65.23	415651	76.2761	1.47463	26.1461	33.3679	89.357	1	0	2.82939e+09	63.2	58.2	86.4
28	2019	36.2719	58.43	67.6	46.12	83.9	1.428e+13	3.10819e+10	23424.5	1326898	6372.09	57	363209	74.0182	1.38888	24.4445	33.8453	90.2289	1	0	3.3088e+09	61.8	57.2	81.4
28	2020	38.0174	58.66	73.14	52.21	86.44	1.46877e+13	3.13704e+10	23595.2	1329522	6372.09	39.68	252845	75.9479	1.5858	22.9215	34.2758	89.0583	1	0	2.15387e+09	61.6	82.8	80.8
28	2021	57.2299	58.54	72.96	57.57	86.44	1.78205e+13	3.71912e+10	27943.7	1330932	6372.09	57.27	364930	77.5468	1.6838	22.3241	37.4429	91.04	1	0	3.17925e+09	61	52.4	70.8
29	2013	777.337	85.57	63.23	56.74	90	9.57047e+12	2.71362e+11	49892.2	5438972	6326.88	97.98	619907	117.318	2.94151	13.8301	31.6279	91.5144	1	0	6.67313e+09	75.3	78.2	86.8
29	2014	866.566	85.4	63.38	53.9	88.56	1.04756e+13	2.74863e+11	50327.2	5461512	6326.88	93.17	589475	117.345	2.97522	11.6965	32.1985	86.5304	1	0	7.14961e+09	75.9	776	87.8
29	2015	751.603	84.47	65.09	57.73	87.85	1.10616e+13	2.34534e+11	42801.9	5479531	6326.88	48.66	307866	120.356	3.1413	9.80388	31.5706	86.4221	1	0	5.85899e+09	76.8	81.5	88
29	2016	617.565	83.4	67.12	60.61	88.5	1.12333e+13	2.40771e+11	43814	5495303	6326.88	43.29	273890	116.696	3.18054	8.32178	31.1544	87.7036	1	0	6.1022e+09	77.2	79	88
29	2017	665.258	82.91	68.98	60.15	89.28	1.23105e+13	2.55648e+11	46412.1	5508214	6326.88	50.8	321405	108.845	3.09921	6.86257	31.045	87.4689	1	0	6.91705e+09	79.1	77	87
29	2018	862.118	82.88	72.06	59.44	89.52	1.38949e+13	2.75708e+11	49987.6	5515525	6326.88	65.23	412702	105.27	2.9202	5.85626	31.4933	88.89	1	0	7.87406e+09	78.8	75.6	86.9
29	2019	877.101	83.64	72.51	64.05	92.1	1.428e+13	2.68515e+11	48629.9	5521606	6326.88	57	360632	96.917	2.41506	4.87183	32.5453	89.6074	1	0	8.05029e+09	76.6	75.3	86
29	2020	901.816	83.97	76.71	67.42	93.65	1.46877e+13	2.71886e+11	49169.7	5529543	6326.88	39.68	251050	100.65	2.53612	4.06911	33.3848	92.1703	1	0	6.55862e+09	77.7	53.3	86.4
29	2021	1232.23	83.65	76.61	69.52	93.65	1.78205e+13	2.96388e+11	53489.8	5541017	6326.88	57.27	362340	99.9874	2.54164	3.73917	33.6706	92.8081	1	0	9.73007e+09	78.2	72.7	84
30	2013	2390.18	70.63	64.28	73.82	81	9.57047e+12	2.81188e+12	42602.7	66002289	8225.23	97.98	805908	151.083	4.83153	61.7035	39.3778	81.9198	1	0	2.53776e+10	74	94.8	86.8
30	2014	2340.46	71.28	64.46	74.49	80.99	1.04756e+13	2.85596e+12	43068.5	66312067	8225.23	93.17	766345	149.537	4.78877	61.0252	40.8392	83.75	1	0	2.57726e+10	73.4	93.6	87.8
30	2015	3414.55	72.68	67.81	75.01	80.69	1.10616e+13	2.43919e+12	36652.9	66548272	8225.23	48.66	400240	148.687	4.69815	61.0079	42.1048	78.006	1	0	2.42174e+10	73.4	92.6	88
30	2016	3884.94	73.99	71.45	76.8	82.61	1.12333e+13	2.47296e+12	37062.5	66724104	8225.23	43.29	356070	142.851	4.60377	60.957	43.2572	79.2698	1	0	2.54291e+10	72.6	90.7	88
30	2017	3009.68	73.32	76.37	77.12	79.6	1.23105e+13	2.59515e+12	38781	66918020	8225.23	50.8	417842	138.1	4.78207	60.3766	44.4	80.5025	1	0	2.88796e+10	74	90.2	87
30	2018	2811.07	73.8	81.31	79.52	81.82	1.38949e+13	2.79096e+12	41557.9	67158348	8225.23	65.23	536532	131.749	4.46228	59.3237	45.2722	82.0432	1	0	3.17074e+10	74.1	89.9	86.9
30	2019	3086.35	74.81	81.84	80.35	82.67	1.428e+13	2.72887e+12	40494.9	67388001	8225.23	57	468838	127.514	4.18063	58.6912	46.2114	83.3397	1	0	3.43939e+10	74.9	89.4	86
30	2020	3397.06	74.92	83.67	85.01	82.51	1.46877e+13	2.63901e+12	39055.3	67571107	8225.23	39.68	326377	123.123	3.76333	58.5592	47.4984	84.7064	1	0	3.0002e+10	75.7	11.2	86.4
30	2021	3740.01	74.62	83.93	86.29	82.51	1.78205e+13	2.95788e+12	43659	67749632	8225.23	57.27	471059	121.386	3.67942	58.5126	48.7561	86.0955	1	0	3.40426e+10	76.1	85.8	84
31	2013	56.6217	24.69	42.93	15.77	54.7	9.57047e+12	1.71901e+10	4623.88	3717668	5852.92	97.98	573469	126.166	3.35864	31.7031	13.6537	43.3	1	0	2.54219e+11	64.1	84	81.8
31	2014	70.7449	27.34	43.39	15.89	57.1	1.04756e+13	1.76273e+10	4739.28	3719414	5852.92	93.17	545316	124.894	3.3159	29.0751	15.9191	44	1	0	2.72956e+11	63.5	79.9	82.8
31	2015	69.6681	26.64	52.17	24.31	58.63	1.10616e+13	1.49537e+10	4014.11	3725276	5852.92	48.66	284803	127.381	3.45576	25.1958	16.8555	47.5698	1	0	2.55581e+11	62.5	80.2	83
31	2016	69.439	31.98	60.19	22.47	57.87	1.12333e+13	1.51416e+10	4062.13	3727505	5852.92	43.29	253373	120.965	3.31181	22.286	18.0594	58.4593	1	0	2.59215e+11	62.3	78.4	83
31	2017	89.7041	31.34	64.39	26.42	57.77	1.23105e+13	1.62426e+10	4356.93	3728004	5852.92	50.8	297328	117.47	3.47455	18.9248	20.5781	59.7055	1	0	2.7499e+11	63.3	78	82
31	2018	113.723	33.46	66.93	33.1	62.29	1.38949e+13	1.75969e+10	4722.04	3726549	5852.92	65.23	381786	114.358	3.34342	16.0338	22.7262	62.7179	1	0	3.02378e+11	63.9	80.2	81.9
[truncated: 1,613 more rows]

## Sheet: Digital governance index
Country	Year	Digital service trade export volume	Digital technology index	Digital infrastructure index	Digital market index	Digital governance index	gdpc	GDPw	GDP per capita	pop	Distance	Current international crude oil priceCurrent international crude oil price		Economic distance 1	Economic distance 2	Fixed telephone subscriptions per 100 people	Fixed broadband subscriptions per 100 people	Proportion of internet users	Presence of cybercrime legislation	Whether there is a regional service trade agreement signed with China	Total service trade export volume	Economic freedom	Economic freedom	Trade freedom
[truncated: 1,889 more rows]

[truncated: 3 more sheets: Results, Sheet3, Sheet1]
