# Supplementary material for: Leveraging the digital economy for enhanced digital service trade exports: Lessons from China
Source: PLoS One. 2025 Oct 30;20(10):e0333798. doi: 10.1371/journal.pone.0333798 (PMC12574928; doi:10.1371/journal.pone.0333798)
Supplement: S2 Data — (ZIP) [file pone.0333798.s002.zip › Raw Data/Raw Data/3 Classification of countries.xls]

## Sheet: High income
country	year	ex	dig	gdp	pgdp	pop	dis	dis1	band	inter
1	2013	214.943	64.87	4.30191e+11	50731.1	8479823	7468.01	133.069	26.3281	80.6188
1	2014	241.225	64.93	4.42585e+11	51786.4	8546356	7468.01	131.633	27.6033	80.9958
1	2015	212.729	66.82	3.81971e+11	44195.8	8642699	7468.01	126.793	28.4122	83.9401
1	2016	229.856	68.02	3.95837e+11	45307.6	8736668	7468.01	122.465	28.8823	84.3237
1	2017	271.036	67.73	4.17261e+11	47429.2	8797566	7468.01	114.077	28.5468	87.9356
1	2018	371.517	70.22	4.54991e+11	51466.6	8840521	7468.01	109.304	28.5187	87.4791
1	2019	478.77	71.4	4.44621e+11	50070.4	8879920	7468.01	108.35	28.3662	87.7522
1	2020	393.771	74.86	4.35225e+11	48809.2	8916864	7468.01	109.233	29.2553	87.5294
1	2021	527.211	75.88	4.80368e+11	53637.7	8955797	7468.01	109.537	29.0515	92.5292
2	2013	153.914	38.6	7.41606e+10	7875.34	9416801	5520.21	130.596	17.8083	73
2	2014	214.98	39.22	7.52397e+10	7890.84	9535079	5520.21	130.283	19.4836	75
2	2015	186.468	39.85	5.30762e+10	5500.5	9649341	5520.21	130.058	19.2575	77
2	2016	162.445	42.49	3.7867e+10	3880.69	9757812	5520.21	124.7	18.0796	78.2
2	2017	237.018	45.65	4.08666e+10	4147.2	9854033	5520.21	118.671	17.9239	79
2	2018	242.611	48.04	4.71125e+10	4739.8	9939771	5520.21	112.704	18.6251	79.8
2	2019	268.322	50.73	4.81742e+10	4805.75	10024283	5520.21	108.669	18.9882	81.1
2	2020	314.908	54.68	42693000000	4229.91	10093121	5520.21	109.023	19.4019	84.6
2	2021	392.349	55.42	5.48254e+10	5408.05	10137750	5520.21	109.823	19.9326	86
3	2013	428.053	27.55	1.49991e+11	973.774	154030139	3036.24	95.4674	0.990277	6.63
3	2014	551.161	29.68	1.72885e+11	1108.51	155961299	3036.24	92.4577	1.98329	11.9
3	2015	533.017	31.78	1.95079e+11	1236	157830000	3036.24	87.2526	3.10013	12.9
3	2016	345.025	34.6	2.65236e+11	1659.96	159784568	3036.24	86.6025	4.1258	18.1
3	2017	637.285	36.72	2.93755e+11	1815.61	161793964	3036.24	92.8087	4.51222	19.8
3	2018	1080.14	39.05	3.21379e+11	1963.41	163683958	3036.24	89.9075	4.91978	23.44
3	2019	803.248	40.38	3.51238e+11	2122.08	165516222	3036.24	87.7943	4.88502	27.76
3	2020	621.262	44.25	3.73902e+11	2233.31	167420951	3036.24	88.4416	6.00452	32.87
3	2021	695.587	45.3	4.16265e+11	2457.92	169356251	3036.24	90.3535	6.57589	38.9174
4	2013	29.9068	25.67	3.06593e+10	2853.8	10743349	17389.8	131.703	1.43436	36.99
4	2014	42.401	24.36	3.29962e+10	3022.46	10916987	17389.8	130.6	1.5827	34.6
4	2015	40.6797	25.51	3.30002e+10	2975.65	11090085	17389.8	132.661	1.63165	37.49
4	2016	43.2116	25.5	3.39411e+10	3013.5	11263015	17389.8	125.97	2.55339	39.6975
4	2017	59.2466	26.02	3.75086e+10	3280.01	11435533	17389.8	121.163	3.32294	43.8323
4	2018	68.1083	26.61	4.02876e+10	3471.01	11606905	17389.8	114.288	4.34308	44.2861
4	2019	67.1047	28.73	4.08953e+10	3472.38	11777315	17389.8	108.935	6.34162	47.4748
4	2020	53.9759	29.64	3.66298e+10	3068.81	11936162	17389.8	109.003	7.80752	59.9401
4	2021	59.2441	30.52	4.04082e+10	3345.2	12079472	17389.8	108.845	9.33461	65.9774
5	2013	289.629	52.01	2.77239e+11	15833.3	17509925	19079.9	129.029	13.1078	58
5	2014	357.833	52.09	2.59405e+11	14666.3	17687108	19079.9	127.826	14.0765	61.11
5	2015	462.601	53.56	2.42497e+11	13569.9	17870124	19079.9	123.023	15.2178	76.6296
5	2016	500.275	55.15	2.49299e+11	13785.7	18083879	19079.9	117.123	16.0617	83.5586
5	2017	560.348	55.46	2.76365e+11	15045.5	18368577	19079.9	109.619	16.6719	82.3275
5	2018	681.626	57.01	2.95403e+11	15795.7	18701450	19079.9	103.652	17.3831	84.9
5	2019	691.68	58.59	2.78493e+11	14627.1	19039485	19079.9	103.079	18.0134	85.0176
5	2020	713.048	61.39	2.54096e+11	13165.4	19300315	19079.9	102.596	19.5014	86.371
5	2021	894.956	62.68	3.16714e+11	16247.4	19493184	19079.9	100.772	21.9724	90.1934
6	2013	313.185	48.57	3.82094e+11	8263.64	46237930	14937.5	111.179	9.81363	51.7
6	2014	383.65	49.22	3.81241e+11	8167.47	46677947	14937.5	110.432	10.773	52.57
6	2015	338.128	50.38	2.93492e+11	6228.65	47119728	14937.5	110.821	11.7271	55.905
6	2016	348.069	51.07	2.8272e+11	5936.26	47625955	14937.5	104.806	12.4154	58.1365
6	2017	419.969	51.88	3.11867e+11	6449.97	48351671	14937.5	93.3273	13.0937	62.2599
6	2018	439.831	54.01	3.34198e+11	6782.04	49276961	14937.5	86.9655	13.5531	64.1264
6	2019	438.242	54.74	3.23032e+11	6436.51	50187406	14937.5	87.2886	13.8478	65.0069
6	2020	493.805	56.54	2.70151e+11	5304.29	50930662	14937.5	90.7572	15.2458	70.85
6	2021	576.741	57.3	3.18512e+11	6182.71	51516562	14937.5	80.2187	16.3718	73.0284
7	2013	236.564	44.52	2.39597e+10	27797.5	1166968	7076.43	78.3274	26.7127	65.4548
7	2014	503.992	45.05	2.32259e+10	27244.3	1176995	7076.43	79.5837	28.7616	69.33
7	2015	318.983	46.29	1.99093e+10	23487.2	1187280	7076.43	75.1246	30.725	71.7157
7	2016	319.704	48.33	2.10465e+10	24715.1	1197881	7076.43	85.7811	32.5787	75.9002
7	2017	272.77	51.48	2.29466e+10	26697	1208523	7076.43	81.7223	34.215	80.7432
7	2018	353.679	54.76	2.55973e+10	29419.9	1218831	7076.43	80.4562	35.8108	84.4336
7	2019	335.975	56.84	2.59452e+10	29417.9	1228836	7076.43	83.9413	36.7753	86.0636
7	2020	365.513	60.5	2.50083e+10	28036	1237537	7076.43	83.7459	37.3964	90.8019
7	2021	410.79	62.64	2.84081e+10	31552	1244188	7076.43	102.972	38.3755	90.7595
8	2013	225.253	51.96	2.11686e+11	20133.2	10514272	7462.24	91.4498	27.164	74.1104
8	2014	267.687	52.14	2.09359e+11	19890.9	10525347	7462.24	93.0274	28.4755	74.2317
8	2015	300.155	54.94	1.88033e+11	17829.7	10546059	7462.24	85.4261	27.9996	75.6688
8	2016	272.289	56.38	1.96272e+11	18575.2	10566332	7462.24	78.8195	29.1612	76.4812
8	2017	324.93	57.95	2.18629e+11	20636.2	10594438	7462.24	77.15	29.8737	78.7192
8	2018	444.612	58.85	2.49001e+11	23424.5	10629928	7462.24	75.3369	30.5929	80.6882
8	2019	458.628	61.2	2.52548e+11	23664.8	10671870	7462.24	74.3642	35.4907	80.8669
8	2020	488.018	64.54	2.45975e+11	22992.9	10697858	7462.24	77.238	36.5155	81.3389
8	2021	578.791	65.83	2.81791e+11	26822.5	10505772	7462.24	99.8728	37.5696	82.6706
9	2013	519.922	66.27	3.43584e+11	61191.2	5614932	7208.36	102.332	40.3955	94.6297
9	2014	612.061	67.3	3.52994e+11	62549	5643475	7208.36	106.737	41.4423	95.99
9	2015	561.902	68.25	3.02673e+11	53254.9	5683483	7208.36	99.7817	42.3573	96.3305
9	2016	586.482	69.17	3.13116e+11	54664	5728010	7208.36	97.873	43.1306	96.9678
9	2017	616.43	69.82	3.32121e+11	57610.1	5764980	7208.36	94.5591	43.7815	97.0994
9	2018	725.261	74.24	3.56841e+11	61591.9	5793636	7208.36	91.8894	43.9751	97.3192
9	2019	877.314	75.18	3.46499e+11	59593	5814422	7208.36	93.0827	43.764	98.0464
9	2020	805.762	76.82	3.55222e+11	60915.4	5831404	7208.36	86.4022	44.4635	96.5491
9	2021	829.888	77.79	3.98303e+11	68007.8	5856733	7208.36	63.4047	44.6489	98.8659
10	2013	20.1323	30.07	6.26822e+10	6171.3	68819	13500.2	161.31	5.18561	45.9
10	2014	26.3562	30.59	6.718e+10	6533.67	69371	13500.2	163.627	5.83534	49.58
10	2015	28.6665	32.12	7.11648e+10	6838.94	70007	13500.2	159.844	6.59349	54.2158
10	2016	29.3198	33.99	7.57046e+10	7191.07	70075	13500.2	153.792	7.23105	63.8709
10	2017	34.5048	34.92	7.9998e+10	7513.5	70403	13500.2	141.151	7.70695	67.5712
10	2018	52.2348	38.55	8.55554e+10	7947.16	70823	13500.2	132.202	7.99427	74.822
10	2019	59.1293	43.26	8.89414e+10	8173.34	71428	13500.2	128.061	8.54524	79.7155
10	2020	54.634	45.59	7.88447e+10	7167.91	71995	13500.2	124.415	9.38081	82.1983
10	2021	55.2152	46.79	9.42434e+10	8476.75	72412	13500.2	121.069	9.75833	85.243
11	2013	777.337	73.89	2.71362e+11	49892.2	5438972	6326.88	117.318	31.6279	91.5144
11	2014	866.566	72.81	2.74863e+11	50327.2	5461512	6326.88	117.345	32.1985	86.5304
11	2015	751.603	73.78	2.34534e+11	42801.9	5479531	6326.88	120.356	31.5706	86.4221
11	2016	617.565	74.91	2.40771e+11	43814	5495303	6326.88	116.696	31.1544	87.7036
11	2017	665.258	75.33	2.55648e+11	46412.1	5508214	6326.88	108.845	31.045	87.4689
11	2018	862.118	75.97	2.75708e+11	49987.6	5515525	6326.88	105.27	31.4933	88.89
11	2019	877.101	78.07	2.68515e+11	48629.9	5521606	6326.88	96.917	32.5453	89.6074
11	2020	901.816	80.44	2.71886e+11	49169.7	5529543	6326.88	100.65	33.3848	92.1703
11	2021	1232.23	80.86	2.96388e+11	53489.8	5541017	6326.88	99.9874	33.6706	92.8081
12	2013	2390.18	72.43	2.81188e+12	42602.7	66002289	8225.23	151.083	39.3778	81.9198
12	2014	2340.46	72.81	2.85596e+12	43068.5	66312067	8225.23	149.537	40.8392	83.75
12	2015	3414.55	74.05	2.43919e+12	36652.9	66548272	8225.23	148.687	42.1048	78.006
12	2016	3884.94	76.21	2.47296e+12	37062.5	66724104	8225.23	142.851	43.2572	79.2698
12	2017	3009.68	76.6	2.59515e+12	38781	66918020	8225.23	138.1	44.4	80.5025
12	2018	2811.07	79.11	2.79096e+12	41557.9	67158348	8225.23	131.749	45.2722	82.0432
12	2019	3086.35	79.91	2.72887e+12	40494.9	67388001	8225.23	127.514	46.2114	83.3397
12	2020	3397.06	81.53	2.63901e+12	39055.3	67571107	8225.23	123.123	47.4984	84.7064
12	2021	3740.01	81.84	2.95788e+12	43659	67749632	8225.23	121.386	48.7561	86.0955
13	2013	56.6217	34.52	1.71901e+10	4623.88	3717668	5852.92	126.166	13.6537	43.3
13	2014	70.7449	35.93	1.76273e+10	4739.28	3719414	5852.92	124.894	15.9191	44
13	2015	69.6681	40.44	1.49537e+10	4014.11	3725276	5852.92	127.381	16.8555	47.5698
13	2016	69.439	43.13	1.51416e+10	4062.13	3727505	5852.92	120.965	18.0594	58.4593
13	2017	89.7041	44.98	1.62426e+10	4356.93	3728004	5852.92	117.47	20.5781	59.7055
13	2018	113.723	48.95	1.75969e+10	4722.04	3726549	5852.92	114.358	22.7262	62.7179
13	2019	126.502	48.71	1.74704e+10	4696.15	3720161	5852.92	111.286	24.8502	68.8467
13	2020	111.01	49.16	1.58429e+10	4255.74	3722716	5852.92	111.835	25.7137	72.5316
13	2021	126.338	50.54	1.86294e+10	5023.27	3708610	5852.92	109.188	26.862	76.4427
14	2013	144.88	47.88	2.38908e+11	21787.8	10965211	7623.44	129.738	26.691	59.8663
14	2014	157.701	49.16	2.35458e+11	21616.7	10892413	7623.44	127.97	29.0535	63.21
14	2015	145.232	49.98	1.95684e+11	18083.9	10820883	7623.44	125.381	31.8233	66.835
14	2016	155.944	51.22	1.93148e+11	17924	10775971	7623.44	122.103	33.629	69.0879
14	2017	182.919	53.08	1.99844e+11	18582.1	10754679	7623.44	107.408	35.3366	69.893
14	2018	247.419	55.26	2.12049e+11	19757	10732882	7623.44	99.6603	37.2591	72.2384
14	2019	274.14	56.15	2.05257e+11	19144.3	10721582	7623.44	96.9341	38.8809	75.6712
14	2020	248.808	61.2	1.88926e+11	17658.9	10698599	7623.44	94.7758	40.4959	78.1158
14	2021	335.884	61.55	2.14874e+11	20192.6	10641221	7623.44	94.1634	42.4599	78.4943
15	2013	20.591	27.64	5.29964e+10	3522.77	15043981	13351.5	84.9724	2.28771	19.7
15	2014	26.6523	28.31	5.78522e+10	3779.63	15306316	13351.5	81.5607	2.76022	23.4
15	2015	29.6713	30.1	6.21861e+10	3994.63	15567419	13351.5	97.0325	2.87384	28.8059
15	2016	28.9268	32.09	6.60534e+10	4173.28	15827690	13351.5	87.6095	3.10601	34.5093
15	2017	33.5227	31.33	7.16538e+10	4454.02	16087418	13351.5	85.7213	3.2029	37.9
15	2018	44.6968	33.41	7.33284e+10	4485.75	16346950	13351.5	68.4639	3.31134	41.5
15	2019	46.8847	33.68	7.71723e+10	4647.81	16604026	13351.5	69.4786	3.41979	44.401
15	2020	52.6886	33.24	7.77152e+10	4609.9	16858333	13351.5	62.733	3.52479	47.5123
15	2021	60.1933	33.53	8.60531e+10	5029.48	17109746	13351.5	63.3548	3.6298	50.8416
16	2013	29.6728	50.08	1.61251e+10	49805	323764	7889.94	102.019	36.2526	96.5468
16	2014	23.4419	49.62	1.78677e+10	54576.7	327386	7889.94	99.169	36.5174	98.16
16	2015	18.7277	52.96	1.75172e+10	52951.7	330815	7889.94	97.4918	37.5871	98.2
16	2016	20.6289	56.15	2.07932e+10	61987.9	335439	7889.94	87.9619	38.139	98.24
16	2017	17.3488	55.69	2.47283e+10	72010.1	343400	7889.94	93.2985	39.1768	98.2552
16	2018	19.4352	57.02	2.62609e+10	74452.2	352721	7889.94	91.1446	39.0963	99.011
16	2019	26.482	57.3	2.46636e+10	68403.1	360563	7889.94	87.5757	38.5951	99.5049
16	2020	26.3531	61.91	2.15531e+10	58813.8	366463	7889.94	88.726	38.6768	99.5328
16	2021	40.8994	63.12	2.55526e+10	68594	372520	7889.94	89.2051	38.6472	99.687
17	2013	1092.29	56.69	1.85672e+12	1438.06	1291132063	3785.01	118.351	1.15617	12.3
17	2014	1362.85	56.79	2.03913e+12	1559.86	1307246509	3785.01	119.692	1.20482	13.5
17	2015	1201.75	57.24	2.10359e+12	1590.17	1322866505	3785.01	115.806	1.28076	14.9
17	2016	1326.69	60.31	2.2948e+12	1714.28	1338636340	3785.01	109.05	1.39346	16.5
17	2017	1890.35	62.53	2.65147e+12	1957.97	1354195680	3785.01	100.366	1.31857	18.2
17	2018	2280.39	66.86	2.70293e+12	1974.38	1369003306	3785.01	104.361	1.32724	20.0813
17	2019	2454.96	67.56	2.83561e+12	2050.16	1383112050	3785.01	103.565	1.38503	29.5235
17	2020	2540.28	71.86	2.6716e+12	1913.22	1396387127	3785.01	101.606	1.64353	43.4054
17	2021	2668.99	72.17	3.15031e+12	2238.13	1407563842	3785.01	97.3764	1.95799	46.31
18	2013	256.857	64.3	2.97733e+11	36941.8	8059500	7146.98	130.472	25.9232	70.2503
18	2014	299.134	64.35	3.1433e+11	38259.7	8215700	7146.98	127.311	27.0987	75.0178
18	2015	303.193	66.76	3.03414e+11	36206.5	8380100	7146.98	117.511	27.1361	77.3521
18	2016	306.829	69.86	3.22103e+11	37690.5	8546000	7146.98	115.479	27.6749	79.6531
18	2017	366.682	71.29	3.58245e+11	41114.8	8713300	7146.98	107.905	28.1854	81.5812
18	2018	442.937	72.55	3.76692e+11	42406.8	8882800	7146.98	104.114	28.7945	83.7332
18	2019	484.712	72.82	4.02471e+11	44452.2	9054000	7146.98	100.901	28.8217	86.7879
18	2020	568.803	75.33	4.13268e+11	44846.8	9215100	7146.98	100.669	29.7126	90.1273
18	2021	745.006	75.91	4.88527e+11	52166.8	9364700	7146.98	99.6804	29.851	90.3
19	2013	1031.04	61.78	2.14192e+12	35560.1	60233948	8134.69	100.717	23.2339	58.4593
19	2014	1105.02	62.07	2.16201e+12	35565.7	60789140	8134.69	101.766	23.8425	55.6385
19	2015	1052.37	63.42	1.83664e+12	30242.4	60730582	8134.69	100.267	24.7376	58.1417
19	2016	1277.64	65.32	1.87707e+12	30960.7	60627498	8134.69	98.2695	25.8876	61.3243
19	2017	1590.29	66.38	1.9618e+12	32406.7	60536709	8134.69	85.6796	27.6421	63.0773
19	2018	1781.93	70.59	2.09193e+12	34622.2	60421760	8134.69	85.5076	28.655	74.3872
19	2019	1479.48	70.59	2.0113e+12	33673.8	59729081	8134.69	84.9193	29.2501	67.8507
19	2020	1488.6	73.18	1.89721e+12	31918.7	59438851	8134.69	87.4881	30.4683	70.4834
19	2021	1796.28	73.74	2.11436e+12	35770	59109668	8134.69	87.6254	31.5435	74.8623
20	2013	20.264	32.81	1.42642e+10	5143.72	2773129	13446.6	98.2581	5.07787	37.1
20	2014	26.3489	31.69	1.38992e+10	4991.56	2784543	13446.6	96.7949	5.44269	40.4027
20	2015	28.4334	33.96	1.41889e+10	5077.55	2794445	13446.6	100.67	8.1909	42.2212
20	2016	27.2189	35.3	1.40771e+10	5022.7	2802695	13446.6	92.5014	10.2069	44.3669
20	2017	30.0062	35.56	1.4809e+10	5273.15	2808376	13446.6	96.93	8.51453	55.0721
20	2018	34.977	37.05	1.57308e+10	5594.49	2811835	13446.6	92.0309	10.1271	68.2145
20	2019	41.5872	37.23	1.58308e+10	5626.17	2813773	13446.6	88.6097	11.2982	70.841
20	2020	34.0881	37.39	1.38124e+10	4897.26	2820436	13446.6	85.4285	13.6718	79.4324
20	2021	37.9444	38.16	1.46576e+10	5183.58	2827695	13446.6	86.1072	14.6232	82.36
21	2013	297.101	39.62	2.36635e+11	13890.6	17035551	3277.17	102.509	11.2928	63.3042
21	2014	318.074	42.75	2.21416e+11	12807.3	17288285	3277.17	101.324	12.2099	66
21	2015	252.821	42.26	1.84388e+11	10510.8	17542806	3277.17	101.991	12.9009	70.8299
21	2016	246.077	44.05	1.37278e+11	7714.84	17794055	3277.17	99.8997	12.9983	74.5877
21	2017	302.188	45.72	1.66806e+11	9247.58	18037776	3277.17	97.0155	14.0657	76.4267
21	2018	451.367	51.2	1.7934e+11	9812.63	18276452	3277.17	88.4095	13.277	78.9039
21	2019	510.74	53.8	1.81667e+11	9812.6	18513673	3277.17	83.1699	13.3975	81.8776
21	2020	556.601	57.24	1.71082e+11	9121.64	18755666	3277.17	81.0053	13.8067	85.9426
21	2021	579.709	58.42	1.97112e+11	10373.8	19000988	3277.17	76.1041	14.3443	90.92
22	2013	166.417	33.31	1.74168e+11	47762.7	3646518	6225.54	61.437	1.2889	75.46
22	2014	216.472	32.88	1.6265e+11	43239.8	3761584	6225.54	60.081	1.27606	78.7
22	2015	213.967	34.78	1.14586e+11	29315.2	3908743	6225.54	56.5442	1.4071	82
22	2016	256.361	38.91	1.09406e+11	27026.6	4048085	6225.54	53.7681	2.50464	85.6
22	2017	327.933	42.39	1.20688e+11	29258.3	4124904	6225.54	69.045	2.85386	98
22	2018	487.014	50.64	1.38202e+11	32012.1	4317185	6225.54	77.7463	2.40483	99.5988
22	2019	382.644	51.92	1.36192e+11	30666.2	4441100	6225.54	79.2335	1.90482	99.5427
22	2020	294.995	53.67	1.05949e+11	24297.7	4360444	6225.54	76.9447	1.69588	99.1059
22	2021	326.87	53.57	1.36797e+11	32186.8	4250114	6225.54	76.5391	1.65803	99.7
23	2013	22.1467	18.96	7.33503e+09	1282.44	5719600	3471.8	62.6529	2.3813	23
23	2014	28.6819	19.91	7.4681e+09	1279.77	5835500	3471.8	61.3726	2.93591	28.3
23	2015	28.1381	22.42	6.67818e+09	1121.08	5956900	3471.8	65.3787	3.57602	30.247
23	2016	29.3507	25.38	6.8131e+09	1120.67	6079500	3471.8	52.4638	4.00234	40.5
23	2017	39.1585	27.62	7.70294e+09	1242.77	6198200	3471.8	64.7129	4.21503	50.8
23	2018	51.7185	28.95	8.27111e+09	1308.14	6322800	3471.8	61.7214	4.02687	57.1
23	2019	67.8497	30.41	8.87102e+09	1374.03	6456200	3471.8	63.2133	4.25532	64.1
23	2020	75.5351	34.95	7.78087e+09	1182.52	6579900	3471.8	60.9504	4.49814	72
23	2021	148.832	35.95	8.74068e+09	1306.18	6691800	3471.8	61.3497	4.42726	77.9204
24	2013	186.397	32.3	4.68801e+10	8255.21	5678851	6983.57	53.6197	8.45241	70.5
24	2014	203.131	33.04	4.80952e+10	7665.38	6274342	6983.57	49.9838	18.0439	73
24	2015	207.234	35.45	4.99293e+10	7802.75	6398940	6983.57	53.7332	15.888	74
24	2016	200.721	38.39	5.11473e+10	8172.3	6258619	6983.57	44.443	13.732	76.11
24	2017	206.26	37.95	5.30277e+10	8679.9	6109252	6983.57	64.2196	11.576	78.1808
24	2018	228.45	38.27	5.49015e+10	9225.85	5950839	6983.57	66.0319	9.42002	80.9
24	2019	202.038	38.22	5.1606e+10	8925.42	5781907	6983.57	64.2869	7.26404	79.7589
24	2020	106.286	37.21	3.17121e+10	5599.96	5662923	6983.57	70.2728	7.6298	83.1038
24	2021	111.489	38.62	2.31319e+10	4136.15	5592631	6983.57	71.9438	7.7257	86.589
25	2013	515.65	62.18	6.52033e+10	120000	543360	7964.42	132.635	32.5007	93.7765
25	2014	621.866	62.93	6.88048e+10	123679	556319	7964.42	128.443	33.593	94.67
25	2015	614.718	65.26	6.00716e+10	105462	569604	7964.42	128.877	34.2988	96.3767
25	2016	525.434	66.02	6.22169e+10	106899	582014	7964.42	126.258	34.8161	98.1367
25	2017	471.244	67.28	6.57122e+10	110193	596336	7964.42	117.152	35.9897	97.363
25	2018	556.467	71.65	7.10004e+10	116787	607950	7964.42	110.672	36.8967	97.0613
25	2019	807.749	72.77	6.98256e+10	112622	620001	7964.42	110.891	37.3726	97.1206
25	2020	673.535	72.84	7.39926e+10	117370	630419	7964.42	114.335	37.3077	98.8224
25	2021	893.09	74.22	8.55062e+10	133590	640064	7964.42	114.95	38.0967	98.66
26	2013	0.371276	15.58	8.03157e+09	501.197	16024775	10394.8	46.1956	0.0547714	5.05
26	2014	0.395785	14.6	8.80133e+09	534.127	16477966	10394.8	45.8354	0.0519542	5.83
26	2015	0.450533	14.75	9.21947e+09	544.277	16938942	10394.8	57.1666	0.0345653	6
26	2016	0.397571	14.55	7.90987e+09	454.443	17405624	10394.8	64.2926	0.0499379	6.3
26	2017	0.582872	15.31	8.94354e+09	500.166	17881167	10394.8	53.7928	0.0604882	7
26	2018	0.642917	18.48	9.88068e+09	537.932	18367883	10394.8	47.6399	0.0618362	8
26	2019	0.591147	19.72	1.10254e+10	584.363	18867337	10394.8	51.3851	0.0601993	13.4392
26	2020	1.5108	21.51	1.20561e+10	622.185	19377061	10394.8	62.3558	0.0632449	18.9268
26	2021	2.49748	22.66	1.26023e+10	633.61	19889742	10394.8	63.0017	0.0677736	24.4056
27	2013	495.476	48.05	1.27444e+12	10865.7	117290686	12467.2	72.3198	10.8686	43.46
27	2014	579.541	48.18	1.31536e+12	11076.1	118755887	12467.2	67.2288	10.9742	44.39
27	2015	623.701	51.65	1.17187e+12	9753.4	120149897	12467.2	67.2817	12.2827	57.431
27	2016	605.962	54.43	1.07849e+12	8875.08	121519221	12467.2	61.6955	13.1041	59.5404
27	2017	781.947	56.15	1.15891e+12	9434.38	122839258	12467.2	69.0706	13.8396	53.0318
27	2018	1031.49	57.57	1.22241e+12	9857.01	124013861	12467.2	71.8979	14.8039	56.6596
27	2019	1102.65	58.56	1.26901e+12	10145.2	125085311	12467.2	71.0755	15.4719	69.6321
27	2020	1057.63	61.21	1.09051e+12	8655	125998302	12467.2	72.4142	17.8649	71.4902
27	2021	1492.49	61.98	1.27284e+12	10045.7	126705138	12467.2	72.6539	19.0996	75.6265
28	2013	217.172	67.04	1.90907e+11	42976.6	4442100	11041	144.623	29.5688	82.78
28	2014	255.522	67.18	2.01313e+11	44572.9	4516500	11041	141.478	31.2348	84
28	2015	291.439	68.33	1.78064e+11	38630.7	4609400	11041	135.382	31.606	85.2
28	2016	258.851	68.71	1.88838e+11	40058.2	4714100	11041	130.082	32.7865	86.5
28	2017	313.28	69.74	2.06556e+11	42911	4813600	11041	122.483	33.3526	87.7
28	2018	338.565	70.57	2.11887e+11	43236.9	4900600	11041	119.225	34.0524	89
28	2019	366.134	70.7	2.13092e+11	42796.4	4979200	11041	116.834	34.2311	89.8637
28	2020	393.335	71.66	2.1257e+11	41760.6	5090200	11041	109.424	34.8733	92.8651
28	2021	484.435	73	2.55552e+11	49996.4	5111400	11041	108.341	35.1114	95.9102
29	2013	10.0197	21.11	1.0983e+10	1794.78	6119379	13785.6	48.6519	2.15197	15.5
29	2014	11.5685	19.22	1.18804e+10	1913.52	6208676	13785.6	45.2669	1.79441	17.6
29	2015	12.1103	19.42	1.27567e+10	2025.33	6298598	13785.6	51.421	1.84657	19.7043
29	2016	11.2675	21.41	1.32861e+10	2079.45	6389235	13785.6	46.9143	2.77066	24.5718
29	2017	14.3137	22.39	1.37859e+10	2127.28	6480532	13785.6	60.6393	3.24239	30.4
29	2018	15.0477	23.63	1.30253e+10	1981.86	6572233	13785.6	56.2967	2.92767	37.6
29	2019	15.7685	23.38	1.2699e+10	1905.64	6663924	13785.6	58.5677	3.26561	44.9164
29	2020	15.4807	25.48	1.26782e+10	1876.61	6755895	13785.6	66.3919	4.29774	53.4047
29	2021	17.9856	25.17	1.41459e+10	2064.93	6850540	13785.6	71.479	4.63765	57.1468
30	2013	137.355	32.29	2.31218e+11	1126.04	205337562	3882.88	36.7168	0.792892	9
30	2014	174.811	32.77	2.44361e+11	1173.39	208251628	3882.88	35.6122	0.964547	10
30	2015	144.697	34.94	2.70556e+11	1282.44	210969298	3882.88	41.4808	0.849981	11
30	2016	223.31	36.38	3.1363e+11	1468.82	213524840	3882.88	40.1094	1.16536	12.3854
30	2017	452.454	39.63	3.39206e+11	1567.64	216379655	3882.88	54.1491	1.07127	13.78
30	2018	676.881	40.96	3.56128e+11	1620.74	219731479	3882.88	51.7826	0.984082	15.34
30	2019	610.901	42.12	3.20909e+11	1437.17	223293280	3882.88	51.8707	0.911153	17.0709
30	2020	589.3	46.29	3.00426e+11	1322.31	227196741	3882.88	59.8298	1.07525	18.9348
30	2021	678.471	48.63	3.48263e+11	1505.01	231402117	3882.88	62.1585	1.27442	21.0372
31	2013	22.1786	23.19	3.86513e+10	6435.83	6005652	18292.5	74.5643	2.60714	36.9
31	2014	28.7877	23.58	4.0378e+10	6629.43	6090721	18292.5	72.5692	3.03946	43
31	2015	32.1007	25.14	3.62114e+10	5861.39	6177950	18292.5	77.0935	3.4823	49.7163
31	2016	33.8566	26.5	3.60896e+10	5759.02	6266615	18292.5	71.2508	3.9361	53.4041
31	2017	49.2199	28.18	3.89971e+10	6136.06	6355404	18292.5	74.4342	4.5672	61.0758
31	2018	67.1752	32.44	4.02254e+10	6242.96	6443328	18292.5	79.7456	4.97724	64.9935
31	2019	64.1954	32.61	3.79253e+10	5807.84	6530026	18292.5	82.3422	6.31216	68.5176
31	2020	65.029	33.41	3.54322e+10	5353.35	6618695	18292.5	88.104	8.49667	73.9575
31	2021	81.0669	33.45	3.99509e+10	5959.44	6703799	18292.5	87.9533	10.7802	77.0184
32	2013	155.122	55	2.26434e+11	21653.2	10457295	9675.63	107.882	24.4957	62.0956
32	2014	187.89	56.3	2.29902e+11	22103.7	10401062	9675.63	105.834	27.4565	64.59
32	2015	178.752	57.91	1.99394e+11	19250.1	10358076	9675.63	103.701	30.3141	68.6329
32	2016	197.033	58.98	2.06426e+11	19992	10325452	9675.63	100.162	32.6689	70.4236
32	2017	218.235	60.89	2.21358e+11	21490.4	10300300	9675.63	96.2332	34.6799	73.7912
32	2018	270.871	64.44	2.42313e+11	23562.6	10283822	9675.63	86.9608	36.7808	74.661
32	2019	311.652	65.47	2.39987e+11	23330.8	10286263	9675.63	82.1017	38.5592	75.3464
32	2020	316.04	68.45	2.29032e+11	22242.4	10297081	9675.63	80.5649	40.4033	78.2617
32	2021	452.818	69.46	2.53983e+11	24598.5	10325147	9675.63	79.7287	41.9215	82.309
33	2013	74.0437	45.77	1.89789e+11	9497.21	19983693	7068.48	72.9021	18.8885	49.7645
33	2014	86.0631	48.51	1.99714e+11	10031.3	19908979	7068.48	69.9744	20.0861	54.08
33	2015	73.3209	50.16	1.77884e+11	8976.96	19815616	7068.48	71.5205	21.4112	55.7632
33	2016	58.3503	52.83	1.85288e+11	9404.38	19702267	7068.48	59.8669	22.4747	59.504
33	2017	79.7226	54.33	2.10147e+11	10728	19588715	7068.48	35.9433	24.1374	63.7473
33	2018	115.63	55.45	2.43316e+11	12494.4	19473970	7068.48	66.4709	25.9584	70.6813
33	2019	137.043	56.82	2.51018e+11	12958	19371648	7068.48	63.2516	27.0291	73.6575
33	2020	135.824	59.8	2.51363e+11	13047.5	19265250	7068.48	67.8073	29.2393	78.4553
33	2021	202.492	60.43	2.85405e+11	14927.1	19119880	7068.48	68.062	31.5533	83.5904
34	2013	732.301	56.38	2.29247e+12	15974.6	143506995	5795.05	43.4248	16.4526	67.97
34	2014	876.052	57.66	2.05924e+12	14095.6	143819667	5795.05	37.3257	17.2471	70.52
34	2015	849.137	59.04	1.36348e+12	9313.02	144096870	5795.05	41.1513	18.5409	70.0992
34	2016	1231.25	60.67	1.27679e+12	8704.89	144342397	5795.05	31.5067	18.9452	73.0914
34	2017	1419.05	65.2	1.5742e+12	10720.3	144496739	5795.05	70.7991	21.3724	76.0081
34	2018	1722.07	66.75	1.65733e+12	11287.4	144477859	5795.05	35.5131	22.0009	80.8647
34	2019	2047.65	67.34	1.69311e+12	11536.3	144406261	5795.05	37.528	22.5249	82.6422
34	2020	2377.41	70.36	1.49308e+12	10194.4	144073139	5795.05	27.9954	23.225	84.9947
34	2021	2104.22	71.43	1.83689e+12	12593.2	143449286	5795.05	28.6512	23.7286	88.2138
35	2013	2.77375	24.31	1.89187e+10	1391.53	13595566	12312.9	46.1163	0.785057	13.1
35	2014	3.64839	25.72	1.97973e+10	1417.09	13970308	12312.9	44.7744	0.739869	17.7
35	2015	4.58368	28.52	1.77748e+10	1238.13	14356181	12312.9	49.1625	0.70082	21.7
35	2016	5.20929	30.62	1.90403e+10	1290.75	14751356	12312.9	45.5138	0.666739	25.6648
35	2017	6.42136	31.16	2.09966e+10	1385.2	15157793	12312.9	42.9563	0.737541	29.6431
35	2018	8.17053	32.24	2.31167e+10	1484.23	15574909	12312.9	48.0809	0.83352	35.3
35	2019	12.1699	33.52	2.3404e+10	1462.68	16000781	12312.9	48.7995	0.950247	36.2366
35	2020	27.9337	35.49	2.45305e+10	1492.48	16436120	12312.9	62.3323	1.07911	47.1794
35	2021	31.1531	37.53	2.75691e+10	1633.56	16876720	12312.9	63.6122	1.23433	58.0548
36	2013	45.8411	46.53	9.89352e+10	18276	5413393	7422.39	82.2362	20.4822	77.8826
36	2014	48.5269	46.96	1.01437e+11	18720	5418649	7422.39	80.7661	21.9799	79.98
36	2015	66.0471	47.55	8.89009e+10	16390.9	5423801	7422.39	83.7066	23.4828	77.6347
36	2016	48.3991	48.42	8.99527e+10	16563.4	5430798	7422.39	77.4925	24.6086	80.4759
36	2017	53.5836	48.42	9.565e+10	17585.2	5439232	7422.39	56.3612	25.8414	81.6257
36	2018	63.462	52.72	1.06138e+11	19486.4	5446771	7422.39	82.3299	27.6775	80.4489
36	2019	68.3924	53.84	1.0571e+11	19381.6	5454147	7422.39	80.4717	29.1635	82.8537
36	2020	69.8578	58.46	1.06729e+11	19551.6	5458827	7422.39	82.9877	31.1831	89.9209
36	2021	99.2572	58.79	1.18657e+11	21782.9	5447247	7422.39	83.8483	32.577	88.9256
37	2013	44.052	46.91	4.84157e+10	23503.3	2059953	7708.11	100.878	25.315	72.6756
37	2014	59.5377	46.1	4.99972e+10	24247.2	2061980	7708.11	98.6478	26.7873	71.59
37	2015	57.9081	48.3	4.31075e+10	20890.2	2063531	7708.11	110.839	27.3457	73.0987
37	2016	48.6657	52.09	4.47667e+10	21678.4	2065042	7708.11	104.704	28.1971	75.4985
37	2017	54.8989	51.58	4.85891e+10	23514	2066388	7708.11	84.766	28.6801	78.8854
37	2018	74.9846	56.58	5.41779e+10	26123.7	2073894	7708.11	81.589	29.0963	79.75
37	2019	77.2816	57.89	5.43316e+10	26016.1	2088385	7708.11	75.1747	29.7193	83.1084
37	2020	74.4949	59.84	5.37068e+10	25545.2	2102419	7708.11	71.9898	30.7702	86.6013
37	2021	81.7894	60.98	6.17486e+10	29291.4	2108079	7708.11	72.5561	31.6833	89.004
38	2013	184.357	47.37	4.00886e+11	7441.23	53873616	12967.8	56.762	2.99815	46.5
38	2014	221.949	47.92	3.81199e+11	6965.14	54729551	12967.8	57.9156	3.11772	49
38	2015	230.349	48.94	3.4671e+11	6204.93	55876504	12967.8	55.3916	2.52225	51.9191
38	2016	241.767	50.38	3.23586e+11	5735.07	56422274	12967.8	48.9214	2.03957	54
38	2017	284.533	51.21	3.81449e+11	6734.48	56641209	12967.8	86.2605	1.98299	56.1674
38	2018	373.944	54.12	4.04159e+11	7048.51	57339635	12967.8	46.5059	1.93062	62.4
38	2019	419.208	55.13	3.88531e+11	6688.77	58087055	12967.8	40.6721	2.15256	69.6969
38	2020	523.488	56.99	3.3762e+11	5741.64	58801927	12967.8	43.148	2.21601	70.3203
38	2021	733.119	58.12	4.19016e+11	7055.06	59392255	12967.8	45.3749	2.85331	72.3105
39	2013	41.7872	35.98	7.70006e+10	3643.83	21131756	5171.49	105.313	2.00815	5.74
39	2014	56.6386	39.35	8.25285e+10	3885.62	21239457	5171.49	103.555	2.67239	10.5
39	2015	63.0355	39.94	8.5141e+10	3990.35	21336697	5171.49	105.554	2.93352	15.26
39	2016	65.9597	41.87	8.80123e+10	4107.83	21425494	5171.49	99.7215	4.16412	22.19
39	2017	77.9502	41.13	9.43762e+10	4388.2	21506813	5171.49	53.2258	5.67496	32.25
39	2018	92.7979	42.12	9.44939e+10	4360.58	21670000	5171.49	90.9511	7.15599	46.9
39	2019	102.71	43.38	8.9015e+10	4082.69	21803000	5171.49	88.54	7.69673	50.6873
39	2020	84.7016	45.49	8.44405e+10	3852.39	21919000	5171.49	88.9751	8.20411	59.21
39	2021	82.792	46.46	8.84965e+10	3994.25	22156000	5171.49	92.6858	10.9889	66.6815
40	2013	1635.46	69.69	7.06235e+11	87304.3	8089346	11485.9	148.812	42.5067	86.34
40	2014	1894.98	68.86	7.26538e+11	88725	8188649	11485.9	144.673	43.1861	87.4
40	2015	2111.89	71.69	6.94118e+11	83806.4	8282396	11485.9	142.734	44.6834	87.4791
40	2016	2107.1	73.83	6.87895e+11	82153.1	8373338	11485.9	137.95	45.0969	89.1347
40	2017	2513.82	77.46	6.95201e+11	82254.4	8451840	11485.9	69.6249	46.3425	89.6861
40	2018	2641.44	78.24	7.25563e+11	85216.6	8514329	11485.9	126.551	45.6152	91.8
40	2019	2843.43	78.15	7.21369e+11	84121.9	8575280	11485.9	119.554	46.923	93.1461
40	2020	3338.8	81.18	7.39914e+11	85656.3	8638167	11485.9	116.781	46.492	94.35
40	2021	4053.13	81.31	8.0064e+11	91991.6	8703405	11485.9	115.191	47.9869	95.57
41	2013	5.41174	23.73	4.56805e+10	955.321	49253643	8072.03	124.353	0.11456	4.4
41	2014	7.83409	23.43	4.99648e+10	1012.98	50814552	8072.03	123.794	0.166488	7
41	2015	9.08909	24.83	4.73786e+10	929.107	52542823	8072.03	120.827	0.20174	10
41	2016	8.4241	26.88	4.9774e+10	942.881	54401802	8072.03	120.284	0.585411	13.5042
41	2017	10.9401	29.16	5.3276e+10	975.925	56267032	8072.03	114.775	1.35686	16
41	2018	15.01	33.42	5.70037e+10	1011.6	58090443	8072.03	110.754	1.48257	17.1
41	2019	13.5966	35.44	6.10268e+10	1050.93	59872579	8072.03	110.074	1.73645	18.2773
41	2020	17.8183	38.45	6.60687e+10	1104.16	61704518	8072.03	110.581	1.8404	23.4475
41	2021	24.3803	38.51	7.06556e+10	1146.03	63588334	8072.03	109.335	1.95483	31.6331
42	2013	416.375	55.85	9.57799e+11	12507.8	76576117	7064.2	63.5574	11.6138	46.25
42	2014	511.354	55.67	9.38934e+11	12020.3	78112073	7064.2	56.5005	11.3508	51.04
42	2015	515.605	57.6	8.64314e+11	10851.9	79646178	7064.2	56.3008	11.9335	53.745
42	2016	440.809	57.95	8.69683e+11	10734.3	81019394	7064.2	53.2059	12.9595	58.3477
42	2017	514.803	59.4	8.58989e+11	10464	82089826	7064.2	55.8955	14.5267	64.6846
42	2018	521.897	63.96	7.78477e+11	9400.84	82809304	7064.2	56.9964	16.1905	71.0428
42	2019	559.314	65.36	7.59935e+11	9103.01	83481684	7064.2	53.8328	17.048	73.9767
42	2020	769.668	68.63	7.20289e+11	8561.06	84135428	7064.2	55.0355	19.8904	77.6696
42	2021	725.706	70.13	8.19034e+11	9661.23	84775404	7064.2	57.2238	21.3927	81.41
43	2013	2644.67	78.85	2.78632e+12	43449.1	64128273	8151.35	69.2747	35.8305	89.8441
43	2014	3062.68	79.05	3.06522e+12	47447.6	64602298	8151.35	69.364	36.635	91.61
43	2015	3249.19	80.65	2.93486e+12	45071.1	65116219	8151.35	68.8872	37.8127	92.0003
43	2016	3640.69	82.83	2.69966e+12	41146.1	65611593	8151.35	73.2029	38.7991	94.7758
43	2017	3447.32	82.21	2.68349e+12	40622.7	66058859	8151.35	78.6373	39.421	90.4246
43	2018	4458.08	84.42	2.87815e+12	43306.3	66460344	8151.35	74.8291	40.0209	90.692
43	2019	4540.5	84.68	2.85706e+12	42747.1	66836327	8151.35	74.9272	40.2939	92.5166
43	2020	5152.33	86.38	2.70461e+12	40318.4	67081234	8151.35	63.2021	40.787	94.8182
43	2021	6423.22	87.08	3.12248e+12	46585.9	67026300	8151.35	63.3218	41.2281	96.6802
44	2013	12741.7	86.41	16843190993000	53291.1	316059947	10993.7	138.132	30.0687	71.4
44	2014	13143.9	87.33	17550680174000	55123.8	318386329	10993.7	133.84	30.3726	73
44	2015	14851.9	88.49	18206020741000	56762.7	320738994	10993.7	132.404	31.4878	74.5542
44	2016	15316.3	89.55	18695110842000	57866.7	323071755	10993.7	124.117	32.3077	85.5444
44	2017	16580.3	91.97	19477336549000	59907.8	325122128	10993.7	51.3656	32.8086	87.2749
44	2018	19021.1	93.16	20533057312000	62823.3	326838199	10993.7	116.295	33.3462	88.4989
44	2019	20407	92.51	21380976119000	65120.4	328329953	10993.7	114.139	34.1864	89.4303
44	2020	21607.5	94.43	21060473613000	63528.6	331511512	10993.7	105.616	36.0872	90.6205
44	2021	27213.5	95.28	23315080560000	70219.5	332031554	10993.7	101.174	37.3549	91.7532
45	2013	116.931	44.28	6.13376e+10	18140.9	3381180	19175.6	115.947	21.7994	57.69
45	2014	129.981	45.38	6.14962e+10	18131.6	3391662	19175.6	111.502	24.7743	61.46
45	2015	119.705	47.92	5.76803e+10	16950.8	3402818	19175.6	109.783	26.4761	64.5708
45	2016	119.218	48.81	5.74808e+10	16837.9	3413766	19175.6	103.355	26.9988	66.4
45	2017	139.229	49.75	6.5006e+10	18995.4	3422200	19175.6	103.821	27.8558	70.3224
45	2018	161.985	49	6.52031e+10	19026	3427042	19175.6	105.028	28.5199	80.7268
45	2019	171.489	49.54	6.20486e+10	18098.4	3428409	19175.6	103.248	29.53	83.3515
45	2020	163.101	53.75	5.36669e+10	15650.5	3429086	19175.6	100.257	31.02	86.3102
45	2021	188.739	53.74	6.14123e+10	17924	3426260	19175.6	99.0282	32.2643	90.0738
46	2013	315.138	29.25	3.71005e+11	12434	29838021	14402.5	86.0662	7.48518	54.9
46	2014	352.321	29.32	4.82359e+11	15975.7	30193258	14402.5	85.5279	7.94907	57
46	2015	319.051	29.55	242000000000	19517.5	30529716	14402.5	86.4084	8.4826	58
46	2016	217.354	30.3	236400000000	23059.2	30741464	14402.5	83.528	8.50314	60
46	2017	198.072	28.58	215300000000	26601	30563433	14402.5	121.023	8.53251	61.6
46	2018	201.036	28.74	208338000000	30142.7	29825653	14402.5	72.8669	8.73268	63.2
46	2019	194.324	27.99	76400000000	33684.5	28971683	14402.5	70.1059	8.84011	64.8
46	2020	172.909	26.83	47260000000	37226.2	28490453	14402.5	72.8754	8.9914	66.4
46	2021	213.432	27.28	111813000000	40768	28199867	14402.5	72.9384	8.78153	68

## Sheet: Lower-middle + low income
country	year	ex	dig	gdp	pgdp	pop	dis	dis1	band	inter
1	2013	1163.9	63.77	3.23276e+11	10727.7	30134807	4355.05	59.9666	9.75218	57.0575
1	2014	1290.21	64.81	3.38066e+11	11045.6	30606459	4355.05	68.9252	10.0012	63.6654
1	2015	1408.73	66.95	3.01355e+11	9699.58	31068833	4355.05	73.3716	9.86133	71.0641
1	2016	1682.97	67.96	3.01255e+11	9555.65	31526418	4355.05	72.5007	8.62388	78.7883
1	2017	1760.15	68.51	3.19109e+11	9979.7	31975806	4355.05	77.0411	8.40573	80.1405
1	2018	2314.17	70	3.58789e+11	11074	32399271	4355.05	73.0372	8.32117	81.201
1	2019	2022.61	70.89	3.65178e+11	11132.1	32804020	4355.05	68.8055	9.037	84.1871
1	2020	1704.48	73	3.37339e+11	10160.8	33199993	4355.05	64.0728	10.1169	89.555
1	2021	2020.99	74.03	3.72981e+11	11109.3	33573874	4355.05	62.5628	11.122	96.7514
2	2013	13.5897	23.44	1.20433e+10	5463.03	2204510	12373	41.9379	1.62122	13.9
2	2014	17.1932	23.75	1.24354e+10	5544.1	2243001	12373	44.907	1.83736	14.84
2	2015	17.523	24.52	1.13352e+10	4965.67	2282704	12373	52.4487	3.08441	25.6879
2	2016	13.4633	24.97	1.0722e+10	4614.89	2323352	12373	47.3298	2.7694	31.0333
2	2017	15.1549	26.22	1.28952e+10	5453.57	2364534	12373	59.4727	2.7819	36.8374
2	2018	18.2989	27.64	1.3682e+10	5687.38	2405680	12373	58.8129	2.61265	40
2	2019	17.0649	29.42	1.25419e+10	5126.18	2446644	12373	56.0032	2.81855	44.8268
2	2020	23.8656	29.35	1.05837e+10	4252.04	2489098	12373	56.8551	3.16492	48.7642
2	2021	34.1965	30.48	1.24463e+10	4919.19	2530151	12373	57.1145	3.53034	52.9735
3	2013	319.824	44.13	1.90499e+11	4187.74	45489648	6460.8	48.2424	8.85843	40.9541
3	2014	271.011	44.97	1.33504e+11	3104.65	45272155	6460.8	44.9344	9.30621	46.236
3	2015	232.891	47.47	9.1031e+10	2124.66	45154036	6460.8	48.17	11.6437	48.8846
3	2016	222.483	49.5	9.33559e+10	2187.73	45004673	6460.8	46.7701	12.0343	53.001
3	2017	284.329	49.52	1.12091e+11	2638.33	44831135	6460.8	57.1063	12.3535	58.8895
3	2018	402.547	53.19	1.30891e+11	3096.56	44622518	6460.8	55.487	12.8033	62.5532
3	2019	485.887	55.86	1.53883e+11	3661.46	44386203	6460.8	52.9845	16.1591	70.1248
3	2020	502.044	58.36	1.56618e+11	3751.74	44132049	6460.8	65.8593	18.617	75.0379
3	2021	664.107	58.33	1.99766e+11	4827.85	43792855	6460.8	68.1198	18.2678	79.2183
4	2013	0.519612	18.71	19091020000	1408.37	13555422	10960.8	43.234	0.766601	15.5
4	2014	0.621069	19.31	19495519600	1407.03	13855753	10960.8	40.7388	1.09871	16.3647
4	2015	0.822766	20.42	19963120600	1410.33	14154937	10960.8	47.4905	1.15851	22.7428
4	2016	0.750231	20.3	20548678100	1421.79	14452704	10960.8	54.2422	1.18205	23.12
4	2017	1.17795	19.91	1.75849e+10	1192.11	14751101	10960.8	60.994	1.2698	24.4
4	2018	1.12305	20.6	3.41561e+10	2269.18	15052184	10960.8	67.7457	1.34901	25
4	2019	1.26904	22.9	2.18322e+10	1421.87	15354608	10960.8	74.4974	1.33135	26.5883
4	2020	1.99944	25.38	2.15097e+10	1372.7	15669666	10960.8	81.2491	1.29844	29.2986
4	2021	2.63972	25.81	2.83712e+10	1773.92	15993524	10960.8	88.0008	1.28385	34.814
5	2013	384.724	45.99	5.52025e+11	13080.3	42202935	19297.5	47.4675	14.7471	59.9
5	2014	462.21	46.82	5.2632e+11	12334.8	42669500	19297.5	45.8959	15.2238	64.7
5	2015	553.408	48.81	5.94749e+11	13789.1	43131966	19297.5	50.5018	15.8491	68.0431
5	2016	342.247	51.45	5.57532e+11	12790.3	43590368	19297.5	27.8891	16.6063	70.969
5	2017	525.879	52.81	6.43628e+11	14613	44044811	19297.5	39.0104	17.8024	74.2949
5	2018	634.229	51.81	5.2482e+11	11795.2	44494502	19297.5	43.5594	19.079	77.7
5	2019	350.663	55.3	4.47755e+11	9963.67	44938712	19297.5	40.4463	19.6515	79.947
5	2020	341.203	55.39	3.8554e+11	8496.43	45376763	19297.5	41.8268	21.2531	85.5144
5	2021	418.632	56.98	4.87227e+11	10636.1	45808747	19297.5	47.1749	23.1682	87.1507
6	2013	533.402	65.76	5.21791e+11	46758	11159407	7970.82	45.1843	34.4846	82.1702
6	2014	626.17	66.1	5.3539e+11	47764.1	11209057	7970.82	40.2594	35.8889	85
6	2015	760.016	68.7	4.62336e+11	41008.3	11274196	7970.82	31.5728	36.6371	85.0529
6	2016	617.525	71.16	4.76063e+11	42012.6	11331422	7970.82	28.6479	37.7341	86.5165
6	2017	725.582	71.13	5.02765e+11	44198.5	11375158	7970.82	47.6784	38.4644	87.6797
6	2018	1081.53	72.59	5.43299e+11	47545	11427054	7970.82	48.0557	39.3319	88.6473
6	2019	855.469	73.24	5.35866e+11	46641.7	11488980	7970.82	45.1401	39.8825	90.2754
6	2020	811.74	75.94	5.25213e+11	45517.9	11538604	7970.82	53.8007	40.9473	91.5264
6	2021	1024.01	76.5	5.94352e+11	51268.4	11592952	7970.82	56.1956	42.3779	92.79
7	2013	2.15499	26.8	1.42717e+10	6436.6	2217278	11793	50.9766	0.973716	30
7	2014	3.16349	27.08	1.54701e+10	6844.03	2260376	11793	50.6639	1.47276	36.7447
7	2015	3.32453	29.29	1.35307e+10	5869.74	2305171	11793	51.3855	1.59836	37.3121
7	2016	3.01626	32.33	1.50826e+10	6411.55	2352416	11793	45.2038	2.51048	39.363
7	2017	4.78519	32.32	1.61052e+10	6705.34	2401840	11793	53.5617	1.35038	41.4138
7	2018	5.98412	33.09	1.70319e+10	6947.82	2451409	11793	56.6115	1.63351	58
7	2019	7.22519	33.86	1.67259e+10	6691.16	2499702	11793	54.3708	1.97204	64.8263
7	2020	8.74344	37.01	1.49603e+10	5875.07	2546402	11793	59.5957	10.1918	72.748
7	2021	7.6918	37.48	1.87371e+10	7238.8	2588423	11793	60.7002	7.84339	73.5
8	2013	683.418	72.75	1.8466e+12	52635.2	35082954	10598.3	32.915	34.4928	85.8
8	2014	843.66	73.06	1.80575e+12	50956	35437435	10598.3	29.8791	35.4982	87.12
8	2015	753.638	73.92	1.55651e+12	43596.1	35702908	10598.3	35.8578	36.7047	90
8	2016	811.774	74.34	1.52799e+12	42315.6	36109487	10598.3	35.0885	37.0678	91.16
8	2017	833.065	74.91	1.64927e+12	45129.4	36545236	10598.3	52.012	38.0907	92.7014
8	2018	1079.15	76.38	1.7253e+12	46547.8	37065084	10598.3	52.018	39.005	94.64
8	2019	1036.26	77.44	1.74373e+12	46374.2	37601230	10598.3	52.8607	40.3548	91.9129
8	2020	1117.82	80.06	1.6476e+12	43349.7	38007166	10598.3	61.6433	41.0999	92.3
8	2021	1326.79	80.65	2.00149e+12	52358.6	38226498	10598.3	67.8809	42.0697	92.834
9	2013	21.6237	45.76	5.93631e+10	13949.1	4255689	7632.34	32.3258	22.1572	66.7476
9	2014	21.2815	45.2	5.92145e+10	13971	4238389	7632.34	35.3791	22.9807	68.57
9	2015	20.4401	46.57	5.07421e+10	12071.1	4203604	7632.34	47.1752	23.1788	69.845
9	2016	18.1584	47.68	5.2391e+10	12550.7	4174349	7632.34	51.1331	24.7125	72.6973
9	2017	41.114	47.59	5.59375e+10	13562.1	4124531	7632.34	66.713	26.1393	67.0962
9	2018	55.5995	50.65	6.13305e+10	15003.1	4087843	7632.34	63.3122	27.1024	75.2946
9	2019	51.7001	51.73	6.13293e+10	15086.2	4065253	7632.34	72.3767	27.9623	79.0798
9	2020	56.8394	55.18	5.76249e+10	14236.5	4047680	7632.34	76.7183	25.1649	78.3209
9	2021	62.3458	54.95	6.88437e+10	17747.8	3879000	7632.34	77.4838	25.824	81.254
10	2013	13.4613	28.79	21990960000	3555.16	6185642	13507.9	47.0471	4.5982	23.1093
10	2014	15.6732	31.45	22593470000	3638.52	6209526	13507.9	37.2126	5.1359	24.7617
10	2015	16.6006	32.02	23438240000	3761.51	6231066	13507.9	39.3089	5.66518	26.8026
10	2016	19.1276	30.49	24191430000	3870.31	6250510	13507.9	37.2615	6.3244	28.9971
10	2017	20.7491	30.01	24979190000	3986.05	6266654	13507.9	50.5871	7.20102	33.8207
10	2018	25.8591	30.63	26020850000	4145.86	6276342	13507.9	56.2477	7.84318	43.8
10	2019	27.2551	31.73	26881140000	4280.29	6280217	13507.9	57.0693	8.36098	50.4912
10	2020	29.3969	31.65	24930080000	3961.73	6292731	13507.9	59.4523	9.31233	54.6014
10	2021	32.1769	33.24	29451240000	4664.31	6314167	13507.9	62.4939	9.71471	62.8803
11	2013	22.842	55.87	2.51158e+10	19056	1317997	6372.09	67.6569	27.3864	80.0043
11	2014	29.7337	57.12	2.66341e+10	20261.1	1314545	6372.09	62.4475	28.2238	84.2415
11	2015	27.8003	59.25	2.28908e+10	17402	1315407	6372.09	69.1597	29.6865	88.4097
11	2016	37.5109	60.8	2.40728e+10	18295.3	1315790	6372.09	61.5857	31.4971	87.2402
11	2017	36.0821	60.74	2.69244e+10	20437.8	1317384	6372.09	76.5922	32.5189	88.1025
11	2018	39.5388	62.15	3.06247e+10	23165.8	1321977	6372.09	76.2761	33.3679	89.357
11	2019	36.2719	64.01	3.10819e+10	23424.5	1326898	6372.09	74.0182	33.8453	90.2289
11	2020	38.0174	67.61	3.13704e+10	23595.2	1329522	6372.09	75.9479	34.2758	89.0583
11	2021	57.2299	68.88	3.71912e+10	27943.7	1330932	6372.09	77.5468	37.4429	91.04
12	2013	181.641	53.01	1.35684e+11	13715.1	9893082	7347.38	66.5339	26.2481	72.6439
12	2014	183.615	52.33	1.41034e+11	14294.3	9866468	7347.38	59.7005	26.1508	75.6532
12	2015	241.642	52.24	1.25174e+11	12717	9843028	7347.38	62.6192	27.6181	72.8347
12	2016	225.87	51.51	1.2861e+11	13104.7	9814023	7347.38	56.4711	28.6754	79.2594
12	2017	273.205	53.36	1.43112e+11	14621.2	9787966	7347.38	70.733	30.2033	76.7505
12	2018	279.253	57.52	1.60566e+11	16425.2	9775564	7347.38	69.0199	31.5	76.0744
12	2019	337.474	59.53	1.6402e+11	16786.2	9771141	7347.38	71.4672	32.6418	80.3717
12	2020	307.277	61.18	1.57227e+11	16125.6	9750149	7347.38	76.5727	33.4884	84.7712
12	2021	357.584	61.18	1.82275e+11	18772.1	9709891	7347.38	80.6923	34.8322	88.6408
13	2013	1001.75	49.09	9.12524e+11	3602.89	253275918	5220.88	39.5665	1.2839	14.94
13	2014	1123.98	49.18	8.90815e+11	3476.62	256229761	5220.88	39.2836	1.32693	17.14
13	2015	1151.02	50.5	8.60854e+11	3322.58	259091970	5220.88	44.2528	1.53729	22.0627
13	2016	1141.08	51.37	9.31877e+11	3558.82	261850182	5220.88	40.9448	1.99633	25.4474
13	2017	1367.72	54.55	1.01562e+12	3839.79	264498852	5220.88	37.6376	2.35008	32.3358
13	2018	1699.35	60.38	1.04227e+12	3902.66	267066843	5220.88	35.0173	3.32281	39.9046
13	2019	1855.41	61.71	1.1191e+12	4151.23	269582878	5220.88	36.297	3.81492	47.6906
13	2020	1821.79	64.24	1.05905e+12	3895.62	271857970	5220.88	40.6834	4.31189	53.7265
13	2021	2453.71	66.41	1.18651e+12	4334.22	273753191	5220.88	39.3148	4.53672	62.1
14	2013	1946.06	71.39	1.3708e+12	27182.7	50428893	955.651	40.4167	37.4015	84.77
14	2014	2715.34	71.62	1.48432e+12	29249.6	50746659	955.651	35.7167	37.974	87.5568
14	2015	2794.42	75.88	1.46577e+12	28732.2	51014947	955.651	39.145	39.2679	89.8963
14	2016	2923.59	76.91	1.50011e+12	29288.9	51217803	955.651	41.8209	40.0618	92.843
14	2017	3620.6	75.38	1.6239e+12	31616.8	51361911	955.651	50.7768	41.1478	95.0694
14	2018	4233.12	77.09	1.72485e+12	33436.9	51585058	955.651	48.1127	41.1903	96.0229
14	2019	4866.58	78.03	1.65142e+12	31902.4	51764822	955.651	49.0562	42.0082	96.1576
14	2020	4289.89	80.44	1.64431e+12	31721.3	51836239	955.651	57.9769	43.0655	96.5051
14	2021	5139.22	80.95	1.81096e+12	34997.8	51744876	955.651	57.7518	44.2682	97.5713
15	2013	7.34591	18.85	1.19833e+10	1815.44	6600742	2778.65	29.7081	0.136727	12.5
15	2014	8.79378	18.88	1.32792e+10	1984.51	6691454	2778.65	32.5787	0.240889	14.26
15	2015	5.41082	20.56	1.44264e+10	2125.46	6787419	2778.65	30.1702	0.214367	18.2
15	2016	5.00724	21.58	1.59125e+10	2309.05	6891363	2778.65	27.6512	0.354444	21.87
15	2017	10.6839	25.32	1.70712e+10	2439.46	6997917	2778.65	31.3925	0.38893	25.5104
15	2018	12.2223	23.83	1.81417e+10	2553.36	7105006	2778.65	35.1185	0.638691	36.3
15	2019	13.2786	24.97	1.87406e+10	2598.51	7212053	2778.65	33.5094	1.05767	47.0323
15	2020	17.3414	25.97	1.89818e+10	2593.36	7319399	2778.65	45.2697	1.67831	54
15	2021	36.5138	26.7	1.88271e+10	2535.62	7425057	2778.65	47.017	2.03035	62
16	2013	12.7825	47.12	3.02048e+10	15007.5	2012647	6523.57	80.4934	24.4156	75.2344
16	2014	20.0041	47.39	3.13869e+10	15742.4	1993782	6523.57	82.5555	25.1114	75.83
16	2015	18.7365	49.6	2.72631e+10	13786.5	1977527	6523.57	83.9001	25.2768	79.2006
16	2016	18.2769	50.65	2.80836e+10	14331.8	1959537	6523.57	81.8603	26.3066	79.8421
16	2017	25.9772	49.96	3.04838e+10	15695.1	1942248	6523.57	86.463	26.9186	80.1141
16	2018	28.838	52.44	3.4429e+10	17865	1927174	6523.57	84.9273	27.1744	83.5772
16	2019	33.0933	54.82	3.4344e+10	17945.2	1913822	6523.57	81.795	26.5541	86.1355
16	2020	34.5795	58.96	3.46017e+10	18207.1	1900449	6523.57	80.2021	25.8595	88.898
16	2021	41.0704	60.47	3.97254e+10	21080.2	1884490	6523.57	80.3276	26.1387	91.1796
17	2013	9.81935	37.18	4.46577e+09	7188.86	621207	7637.44	69.5234	15.0992	60.31
17	2014	14.7176	37.3	4.59385e+09	7387.87	621810	7637.44	71.741	16.3746	61
17	2015	15.6497	38.02	4.05473e+09	6517.19	622159	7637.44	77.3431	17.7287	68.1198
17	2016	12.758	37.81	4.37693e+09	7033.44	622303	7637.44	70.6797	18.1359	69.8816
17	2017	14.7521	38.66	4.8566e+09	7803.36	622373	7637.44	79.7951	21.7296	71.2723
17	2018	20.3546	42.63	5.50694e+09	8850.38	622227	7637.44	76.0098	25.1845	71.5171
17	2019	19.6411	44.12	5.54205e+09	8909.65	622028	7637.44	75.8861	28.3601	73.4767
17	2020	23.2881	43.73	4.77e+09	7677.37	621306	7637.44	76.1307	29.2785	77.6088
17	2021	29.9761	44.27	5.86143e+09	9465.97	619211	7637.44	74.8232	29.9886	82.2197
18	2013	42.403	15.9	1.69743e+10	672.204	25251731	11347.1	49.7947	0.114258	5.5
18	2014	61.6761	16.48	1.77161e+10	680.375	26038704	11347.1	46.0022	0.142039	6
18	2015	54.1584	18.47	1.5951e+10	594.227	26843246	11347.1	43.1451	0.158587	6.5
18	2016	59.8805	18.25	1.1937e+10	430.993	27696493	11347.1	34.3207	0.168249	7
18	2017	64.5423	19.27	1.32191e+10	462.7	28569441	11347.1	46.1416	0.215759	7.79633
18	2018	99.426	18.97	1.48454e+10	504.536	29423878	11347.1	47.0347	0.238385	10.9
18	2019	74.453	19.71	1.539e+10	508.163	30285595	11347.1	47.8973	0.23105	14.6386
18	2020	95.2989	21.47	1.41569e+10	454.062	31178239	11347.1	57.8544	0.224516	16.3123
18	2021	101.197	21.84	1.57768e+10	491.839	32077072	11347.1	62.6673	0.20418	17.3728
19	2013	247.598	31.08	5.20117e+11	2976.76	174726123	11466.1	30.7799	0.00861062	19.1
19	2014	339.298	31.43	5.74184e+11	3200.95	179379016	11466.1	28.9316	0.00877472	21
19	2015	277.818	32.57	4.93027e+11	2679.55	183995785	11466.1	35.0483	0.00852628	24.5
19	2016	217.177	35.13	4.04649e+11	2144.78	188666931	11466.1	35.2721	0.0572072	28.5
19	2017	324.312	34.51	3.75746e+11	1941.88	193495907	11466.1	53.1077	0.0572798	33.2
19	2018	526.73	37.28	4.21739e+11	2125.83	198387623	11466.1	57.2634	0.0372831	38.7
19	2019	617.378	38.92	4.74517e+11	2334.02	203304492	11466.1	57.0738	0.0410025	45.0314
19	2020	408.878	42.25	4.32199e+11	2074.61	208327405	11466.1	64.6872	0.0313511	51.4584
19	2021	380.839	42.93	4.40834e+11	2065.75	213401323	11466.1	62.5501	0.0308887	55.3637
20	2013	25.2654	34.84	1.08177e+10	5241.05	2064032	4522.06	67.9377	16.1014	65.24
20	2014	30.7638	36.03	1.13623e+10	5495.73	2067471	4522.06	65.0031	16.8192	68.06
20	2015	31.3399	38.86	1.00645e+10	4861.56	2070226	4522.06	64.1389	17.2878	70.3802
20	2016	30.1544	40.92	1.06725e+10	5149.59	2072490	4522.06	59.1283	18.0804	72.1568
20	2017	30.9441	41.83	1.13071e+10	5450.5	2074502	4522.06	71.8622	18.7642	74.5168
20	2018	39.3694	43.75	1.26831e+10	6108.74	2076217	4522.06	71.7066	20.2492	79.1678
20	2019	42.6338	45.12	1.26063e+10	6070.39	2076694	4522.06	68.3001	21.4883	81.4129
20	2020	45.5937	46.58	1.23636e+10	5965.45	2072531	4522.06	65.9698	22.5274	81.4055
20	2021	58.2981	48.17	1.3825e+10	6694.64	2065092	4522.06	65.4046	23.7138	83.0182
21	2013	125.376	40.79	45599900000	11932.3	3821556	14352.6	68.761	8.04034	44.03
21	2014	141.083	41.67	49921400000	12837.2	3888793	14352.6	70.7753	7.9733	44.92
21	2015	148.511	42.11	54091800000	13669.6	3957099	14352.6	73.0639	7.9899	51.2054
21	2016	140.51	42.45	57907700000	14382.2	4026336	14352.6	69.4039	10.678	54
21	2017	167.597	43.52	62202700000	15186	4096063	14352.6	83.1865	10.7704	59.9506
21	2018	196.179	45.22	6.72942e+10	16156.1	4165255	14352.6	80.1918	12.9697	61.8055
21	2019	208.915	43.28	6.97218e+10	16472.8	4232532	14352.6	81.2991	12.6551	63.6284
21	2020	204.299	45.59	5.70868e+10	13293.3	4294396	14352.6	82.1099	13.831	65.5419
21	2021	202.097	45.92	6.74067e+10	15491.3	4351267	14352.6	82.189	13.9233	67.5097
22	2013	229.564	53.26	5.15762e+11	13558.3	38040196	6947.9	85.6217	18.2117	62.8492
22	2014	237.686	54.3	5.39081e+11	14182	38011735	6947.9	86.6096	18.7494	66.6
22	2015	231.415	56.57	4.77111e+11	12560.1	37986412	6947.9	86.6762	18.8455	67.997
22	2016	241.635	58.35	4.70025e+11	12378.8	37970087	6947.9	88.045	19.0177	73.3007
22	2017	259.886	60.91	5.24641e+11	13815.5	37974826	6947.9	84.4657	19.8093	75.9854
22	2018	423.741	63.26	5.8878e+11	15504.5	37974750	6947.9	79.7988	20.3819	77.5417
22	2019	550.757	64.66	5.96058e+11	15700	37965475	6947.9	80.6905	20.3617	80.4359
22	2020	511.098	67.38	5.99443e+11	15816.8	37899070	6947.9	85.7689	21.7788	83.1849
22	2021	774.198	67.86	6.79442e+11	17999.8	37747124	6947.9	86.3791	22.6573	85.3749
23	2013	38.7302	40.13	4.83942e+10	6755.07	7164132	7407.98	68.8344	16.4164	53.4504
23	2014	76.077	40.18	4.70622e+10	6600.06	7130576	7407.98	72.0426	16.7418	62.0751
23	2015	69.6765	40.86	3.96559e+10	5588.98	7095383	7407.98	82.3521	18.6569	65.317
23	2016	53.5074	44.91	4.06927e+10	5765.2	7058322	7407.98	64.6255	20.6094	67.0568
23	2017	67.1525	45.79	4.41791e+10	6292.55	7020858	7407.98	95.6527	21.1493	70.3308
23	2018	66.9338	50.22	5.06407e+10	7252.4	6982604	7407.98	68.9115	22.2891	73.3607
23	2019	128.466	51.67	5.15142e+10	7417.21	6945235	7407.98	64.7839	23.4425	77.4168
23	2020	159.608	55.79	5.33565e+10	7733.8	6899126	7407.98	63.9515	25.1835	78.368
23	2021	278.269	58.46	6.3082e+10	9230.17	6834326	7407.98	66.2914	26.1926	81.1659
24	2013	1098.02	72.15	5.86842e+11	61126.9	9600379	6713.79	42.6922	32.6214	94.7836
24	2014	1228.54	72	5.81964e+11	60020.4	9696110	6713.79	38.5724	33.6641	92.52
24	2015	1137.55	73.23	5.05104e+11	51545.5	9799186	6713.79	33.3375	35.4972	90.6102
24	2016	1202.95	75.14	5.15655e+11	51965.2	9923085	6713.79	36.0982	36.9703	89.6509
24	2017	1285.73	75.3	5.41019e+11	53791.5	10057698	6713.79	129.078	38.3254	93.0063
24	2018	1644.95	76.62	5.55455e+11	54589.1	10175214	6713.79	43.4508	38.7913	89.247
24	2019	1810.55	76.96	5.3388e+11	51939.4	10278887	6713.79	44.7372	39.3334	94.4934
24	2020	1703.64	79.62	5.47054e+11	52837.9	10353442	6713.79	42.5095	40.3085	94.5394
24	2021	2237.29	80.29	6.36856e+11	61143.2	10415811	6713.79	48.6186	40.6363	88.3078
25	2013	1304.11	47.98	4.20334e+11	6041.13	69578602	3303.89	39.5271	7.46206	28.94
25	2014	1493.32	49.12	4.07339e+11	5822.38	69960943	3303.89	40.5199	7.77577	34.89
25	2015	1562.43	51.43	4.01296e+11	5708.79	70294397	3303.89	44.4875	8.8613	39.3161
25	2016	1563.93	54.2	4.13366e+11	5854.46	70607037	3303.89	41.1446	10.2242	47.505
25	2017	1800.67	57.08	4.56357e+11	6436.79	70898202	3303.89	56.7829	11.5772	52.8919
25	2018	2295.21	59.77	5.06754e+11	7124.56	71127802	3303.89	50.8006	12.919	56.8175
25	2019	2492.59	61.79	5.43977e+11	7628.58	71307763	3303.89	53.8383	14.1763	66.6524
25	2020	2354.33	63.44	5.00457e+11	7001.79	71475664	3303.89	65.6899	16.059	77.8437
25	2021	2900.68	63.77	5.05568e+11	7060.9	71601103	3303.89	67.8867	17.3474	85.27
26	2013	1468.35	58.31	4.00219e+11	45729.6	8751847	5957.16	59.8229	11.9053	88
26	2014	2132.62	60.17	4.14105e+11	46866	8835951	5957.16	54.7937	12.3559	90.4
26	2015	2202.21	63.58	3.70275e+11	41525.1	8916899	5957.16	61.2739	13.8439	90.5
26	2016	1861.29	67.29	3.69255e+11	41054.5	8994263	5957.16	51.0114	14.4268	90.6
26	2017	1947.57	69.27	3.90517e+11	43064	9068296	5957.16	76.0612	30.4559	94.8199
26	2018	2404.67	71.46	4.27049e+11	46722.3	9140169	5957.16	41.1811	33.0909	98.45
26	2019	2668.74	73.77	4.1799e+11	45376.2	9211657	5957.16	43.2389	33.0663	99.15
26	2020	2421.39	76.37	3.49473e+11	37629.2	9287289	5957.16	41.9006	34.9416	100
26	2021	3001.85	76.18	4.15022e+11	44315.6	9365145	5957.16	42.9167	38.1527	100
27	2013	75.0969	14.25	4.04152e+10	1497.75	26984002	7417.42	25.754	0.951675	20
27	2014	93.9752	14.34	4.32286e+10	1557.6	27753304	7417.42	28.8482	1.22508	22.55
27	2015	59.7026	12.01	4.24445e+10	1488.42	28516545	7417.42	22.4297	1.38516	24.0854
27	2016	64.4704	10.7	3.13178e+10	1069.82	29274002	7417.42	19.7233	0.943564	24.5792
27	2017	58.9585	11.29	2.68422e+10	893.717	30034389	7417.42	31.1978	1.2286	26.7184
27	2018	69.0992	10.67	2.16062e+10	701.715	30790513	7417.42	29.9013	1.2547	28.8575
27	2019	77.5622	11.38	21888000000	693.816	31546691	7417.42	29.2951	1.2109	30.9966
27	2020	80.7763	12.4	18841000000	583.876	32284046	7417.42	43.0562	1.21112	33.1358
27	2021	95.1772	12.21	21062000000	603.708	32981641	7417.42	46.6797	1.18551	35.2749
28	2013	0.519612	18.71	19091020000	1408.37	13555422	10960.8	95.2467	0.766601	15.5
28	2014	0.621069	19.31	19495519600	1407.03	13855753	10960.8	62.3638	1.09871	16.3647
28	2015	0.822766	20.42	19963120600	1410.33	14154937	10960.8	59.1556	1.15851	22.7428
28	2016	0.750231	20.3	20548678100	1421.79	14452704	10960.8	55.5632	1.18205	23.12
28	2017	1.17795	19.91	1.75849e+10	1192.11	14751101	10960.8	55.3152	1.2698	24.4
28	2018	1.12305	20.6	3.41561e+10	2269.18	15052184	10960.8	47.2512	1.34901	25
28	2019	1.26904	22.9	2.18322e+10	1421.87	15354608	10960.8	51.6507	1.33135	26.5883
28	2020	1.99944	25.38	2.15097e+10	1372.7	15669666	10960.8	63.3916	1.29844	29.2986
28	2021	2.63972	25.81	2.83712e+10	1773.92	15993524	10960.8	96.0441	1.28385	34.814

## Sheet: Upper-middle income
country	year	ex	dig	gdp	pgdp	pop	dis	dis1	band	inter
1	2013	72.7222	22.62	2.09755e+11	5519.78	38000626	9117.68	72.6295	3.36837	22.5
1	2014	93.7166	26.15	2.1381e+11	5516.23	38760168	9117.68	74.6061	4.12715	29.5
1	2015	84.9081	30.25	1.65979e+11	4197.42	39543154	9117.68	69.8944	5.73892	38.2
1	2016	85.9091	34.2	1.60034e+11	3967.2	40339329	9117.68	66.2885	7.08878	42.9455
1	2017	97.2832	36.14	1.70097e+11	4134.94	41136546	9117.68	80.121	7.80393	47.6911
1	2018	114.632	36.53	1.74911e+11	4171.8	41927007	9117.68	74.2201	7.31515	49.0385
1	2019	105.318	38.97	1.7176e+11	4021.98	42705368	9117.68	74.2092	8.38943	58.9776
1	2020	110.844	41.16	1.45744e+11	3354.16	43451666	9117.68	77.3559	8.72339	63.95
1	2021	106.672	41.12	1.63472e+11	3700.31	44177969	9117.68	79.1828	9.45502	70.77
2	2013	11.5743	32.29	1.11215e+10	3833.16	2901385	5947.15	42.6204	8.37731	41.9
2	2014	15.2959	33.07	1.16095e+10	4017.23	2889930	5947.15	40.953	9.44262	54.6228
2	2015	15.8113	33.55	1.05533e+10	3666.14	2878595	5947.15	48.2622	9.94648	59.1008
2	2016	16.894	35.61	1.05461e+10	3679.95	2865835	5947.15	40.4788	10.4392	64.346
2	2017	24.2489	36.3	1.15275e+10	4042	2851923	5947.15	57.0347	11.0564	64.7449
2	2018	37.4093	41.85	1.24579e+10	4391.92	2836557	5947.15	61.4061	12.2489	68.2451
2	2019	45.3027	44.23	1.36193e+10	4828.5	2820602	5947.15	60.1545	13.6745	66.5439
2	2020	41.4021	45.73	1.26417e+10	4505.87	2805608	5947.15	64.4383	15.341	76.5077
2	2021	59.715	46.73	1.38614e+10	4966.51	2790974	5947.15	70.6588	16.7189	78.6123
3	2013	1073.17	73.77	1.57633e+12	68156.4	23128129	8956.44	81.1062	25.8786	83.4535
3	2014	1414.58	74.06	1.46759e+12	62515.3	23475686	8956.44	72.3845	27.8488	84
3	2015	1318.87	75.4	1.35058e+12	56709	23815995	8956.44	73.9578	28.6647	84.5605
3	2016	1271.96	75.88	1.20656e+12	49876.7	24190907	8956.44	71.0801	30.4765	86.54
3	2017	1594.14	75.71	1.32647e+12	53934.2	24594202	8956.44	84.5528	32.2159	86.545
3	2018	1968.35	76.38	1.42827e+12	57207	24966643	8956.44	78.0995	33.7373	90
3	2019	2032.61	77.52	1.39222e+12	54941.1	25340217	8956.44	77.9945	34.7144	93.6099
3	2020	2434.63	79.17	1.32694e+12	51722.1	25655289	8956.44	77.9605	35.4484	96.3945
3	2021	3165.79	79.73	1.5527e+12	60444.5	25688079	8956.44	78.1097	35.2816	96.24
4	2013	183.784	44.4	3.25395e+10	25790.7	1261673	3896.4	49.0476	23.7824	90
4	2014	177.724	45.91	3.33877e+10	25464.8	1311134	3896.4	54.6991	21.9331	90.5031
4	2015	171.744	47.6	3.10506e+10	22795.4	1362142	3896.4	55.3875	18.5767	93.4783
4	2016	179.786	50.08	3.2235e+10	22867.2	1409661	3896.4	49.7701	16.4852	98
4	2017	193.764	53.07	3.54738e+10	24349.9	1456834	3896.4	56.1033	13.3277	95.8781
4	2018	228.31	53.63	3.7802e+10	25415.8	1487340	3896.4	59.0951	8.49275	98.6447
4	2019	232.354	54.04	3.86533e+10	25869.1	1494188	3896.4	59.9376	9.43603	99.7015
4	2020	281.502	58.38	3.46218e+10	23433.2	1477469	3896.4	67.4631	10.2211	99.671
4	2021	292.361	59.55	3.93034e+10	26860.1	1463265	3896.4	66.3442	11.4203	100
5	2013	407.092	57.61	2.47282e+12	12258.6	201721767	17614.3	87.8636	10.5892	51.04
5	2014	666.53	58.18	2.45604e+12	12071.4	203459650	17614.3	87.408	11.7804	54.551
5	2015	564.208	57.36	1.80221e+12	8783.21	205188205	17614.3	86.2933	12.4191	58.328
5	2016	400.23	57.51	1.79569e+12	8680.74	206859578	17614.3	80.7848	12.985	60.8725
5	2017	440.496	57.94	2.06351e+12	9896.72	208504960	17614.3	73.8714	13.8644	67.4713
5	2018	484.965	59.14	1.91693e+12	9121.02	210166592	17614.3	69.3027	14.8611	70.4343
5	2019	554.949	59.97	1.87329e+12	8845.32	211782878	17614.3	68.4365	15.5381	73.9124
5	2020	510.855	64.76	1.47611e+12	6923.7	213196304	17614.3	70.6205	17.0475	81.3427
5	2021	489.857	66.77	1.64962e+12	7696.79	214326223	17614.3	70.4995	19.4365	80.69
6	2013	52.1743	44.38	5.58442e+10	7686.63	7265115	7364.45	57.52	19.1296	53.0615
6	2014	88.565	45.21	5.71596e+10	7912.52	7223938	7364.45	58.6949	20.0876	55.49
6	2015	81.1861	47.1	5.08281e+10	7081.1	7177991	7364.45	59.2958	22.089	56.6563
6	2016	77.5194	50.91	5.39875e+10	7574.19	7127822	7364.45	47.5228	23.428	59.8255
6	2017	44.4955	49.53	5.93431e+10	8386.59	7075947	7364.45	50.2673	25.015	63.4101
6	2018	62.0616	52.38	6.63996e+10	9451.85	7025037	7364.45	50.462	26.7505	64.782
6	2019	56.0121	54.45	6.89119e+10	9878.77	6975761	7364.45	49.2536	28.5681	67.947
6	2020	49.0106	55.72	7.04044e+10	10153.5	6934015	7364.45	56.8866	30.3053	70.1625
6	2021	72.5488	58.24	8.40614e+10	12222.2	6877743	7364.45	59.0301	32.7334	75.2714
7	2013	68.939	23.28	3.37286e+10	1559.14	21632850	11002.3	62.5499	0.0781219	10
7	2014	88.8306	26.26	3.63865e+10	1631.71	22299585	11002.3	60.1191	0.0754767	16.2149
7	2015	81.9777	28.07	3.22102e+10	1399.68	23012646	11002.3	64.351	0.0888511	18.3
7	2016	79.8122	28.75	3.38143e+10	1426.07	23711630	11002.3	59.6126	1.53841	20.6
7	2017	83.071	30.94	3.60985e+10	1479.86	24393181	11002.3	73.8614	1.56748	23.203
7	2018	105.15	32.84	3.99738e+10	1594.06	25076747	11002.3	70.4626	1.57841	29.7
7	2019	106.579	34.53	3.9671e+10	1538.69	25782341	11002.3	69.9881	1.55505	36.5392
7	2020	103.013	34.95	4.07732e+10	1539.13	26491087	11002.3	71.6789	2.72763	45.5292
7	2021	122.358	35.67	4.53383e+10	1666.93	27198628	11002.3	72.7428	2.13097	45.6022
8	2013	24.0858	44.56	5.09497e+10	10633.3	4791535	9563.89	82.0951	10.1196	45.96
8	2014	33.5599	46.08	5.20164e+10	10737.7	4844288	9563.89	79.9512	10.6587	53
8	2015	41.5821	48.56	5.64419e+10	11530	4895242	9563.89	83.7904	11.4122	59.763
8	2016	46.9839	47.78	5.8847e+10	11899.8	4945205	9563.89	77.9536	12.9234	65.8804
8	2017	52.7762	47.77	6.0516e+10	12118.1	4993842	9563.89	85.3653	14.8992	71.5817
8	2018	71.1602	47.89	6.24202e+10	12383.1	5040734	9563.89	82.7587	16.5608	73.4797
8	2019	74.5478	48.83	6.44177e+10	12669.3	5084532	9563.89	79.7013	17.7939	81.2026
8	2020	83.958	55.1	6.23956e+10	12179.3	5123105	9563.89	80.7247	19.3774	80.5302
8	2021	87.9159	54.77	6.46165e+10	12537.3	5153957	9563.89	80.492	20.5428	82.75
9	2013	15.3303	20.56	4.27602e+10	1903.05	22469268	12145.1	63.0358	0.25048	6.6
9	2014	27.6777	23.94	4.8843e+10	2124.02	22995555	12145.1	61.3452	0.551659	10
9	2015	29.3842	27.39	4.5815e+10	1941.58	23596741	12145.1	63.573	0.464924	16.7
9	2016	25.0684	27.87	4.84078e+10	1999.2	24213622	12145.1	62.6617	0.563237	41.2078
9	2017	40.9735	29.67	5.25123e+10	2113.34	24848016	12145.1	66.5285	0.574794	43.8399
9	2018	39.1777	31.07	5.85225e+10	2295.54	25493988	12145.1	63.3194	0.690037	37.5465
9	2019	42.8484	33.17	5.98985e+10	2290.79	26147551	12145.1	61.9459	0.828846	36.289
9	2020	49.964	36.84	6.29828e+10	2349.07	26811790	12145.1	66.551	0.974832	41.3736
9	2021	62.4582	37.26	7.18111e+10	2613.38	27478249	12145.1	66.6432	1.2193	45.4255
10	2013	65.4836	37.7	95129659000	6050.35	15722989	15364.4	47.8075	6.73188	40.2791
10	2014	82.5279	38.72	101726331000	6374.63	15957994	15364.4	51.872	8.26938	45.5904
10	2015	83.3518	40.18	99290381000	6130.59	16195902	15364.4	55.9569	9.18499	48.9404
10	2016	82.2244	40.54	99937696000	6079.09	16439585	15364.4	51.9564	9.79092	54.0629
10	2017	104.147	40.22	104295862000	6246.4	16696944	15364.4	64.7916	10.6523	55.8
10	2018	122.683	40.41	107562008000	6321.35	17015672	15364.4	63.3978	11.4812	57.5
10	2019	133.295	41.72	108108009000	6233.26	17343740	15364.4	61.9412	12.0646	59.2
10	2020	125.566	43.51	99291124000	5645.2	17588595	15364.4	68.0285	13.482	70.7
10	2021	167.824	42.48	106165866000	5965.13	17797737	15364.4	67.2564	13.7104	76.2029
11	2013	229.692	40.13	2.88434e+11	3088.89	93377890	7551.42	43.1592	2.86606	29.4
11	2014	290.272	38.83	3.05595e+11	3196.86	95592324	7551.42	46.1268	3.20934	33.8946
11	2015	317.562	42.92	3.29367e+11	3370.38	97723799	7551.42	36.975	3.91554	37.8194
11	2016	297.998	43.85	3.32442e+11	3331.61	99784030	7551.42	37.3973	4.47884	41.2481
11	2017	323.79	45.45	2.48363e+11	2439.97	101789386	7551.42	43.3169	5.14186	44.9502
11	2018	383.364	47.48	2.62589e+11	2531.2	103740765	7551.42	40.9029	6.38555	46.9243
11	2019	429.041	49.77	3.18679e+11	3017.26	105618671	7551.42	42.7281	7.17027	57.2829
11	2020	403.474	54.31	3.83818e+11	3571.56	107465134	7551.42	47.868	8.68664	71.9142
11	2021	489.22	54.93	4.24672e+11	3886.72	109262178	7551.42	52.4821	9.91731	72.06
12	2013	4595.28	75.24	3.7338e+12	46298.9	80645605	7785.34	86.6326	35.0658	84.17
12	2014	5293.07	75.64	3.88909e+12	48023.9	80982500	7785.34	83.4038	36.1266	86.19
12	2015	5070.26	76.7	3.35759e+12	41103.3	81686611	7785.34	82.1212	37.4147	87.5898
12	2016	5714.05	78.11	3.46985e+12	42136.1	82348669	7785.34	77.1754	38.6996	84.1652
12	2017	5961.59	79.31	3.69085e+12	44652.6	82657002	7785.34	87.3278	40.2209	84.3942
12	2018	6722.05	80.81	3.97444e+12	47939.3	82905782	7785.34	83.5428	41.1983	87.0371
12	2019	7069.39	80.78	3.88823e+12	46793.7	83092962	7785.34	86.3168	42.3238	88.1345
12	2020	6775.34	84.66	3.88967e+12	46772.8	83160871	7785.34	85.7453	43.4606	89.8129
12	2021	8077.72	85.63	4.25993e+12	51203.6	83196078	7785.34	85.0885	44.2168	91.4306
13	2013	8.23859	21.07	1.84997e+10	2064.55	8960657	13543.2	48.8973	0.769932	17.8
13	2014	10.0439	24.28	1.97565e+10	2164.42	9127846	13543.2	48.2622	1.72935	23
13	2015	11.8261	27.02	2.09798e+10	2257.23	9294505	13543.2	52.047	2.12361	27.1
13	2016	12.2994	26.88	2.17176e+10	2295.54	9460798	13543.2	50.5936	2.32947	29.5
13	2017	17.6113	27.03	2.31362e+10	2403.31	9626842	13543.2	64.6992	2.47528	31.7358
13	2018	22.3342	28.17	2.40678e+10	2457.69	9792850	13543.2	66.4502	3.62367	36.0401
13	2019	24.64	28.95	2.50899e+10	2519.37	9958829	13543.2	67.9544	3.91991	39.3884
13	2020	26.1407	28.9	2.38279e+10	2354.12	10121763	13543.2	73.1042	3.92141	43.4895
13	2021	28.1016	29.19	2.84887e+10	2771.72	10278345	13543.2	76.391	4.10044	48.0835
14	2013	121.003	35.7	4.92776e+11	6280.68	78458928	5609.04	31.833	6.57816	29.95
14	2014	144.27	36.34	4.60383e+11	5757.54	79961672	5609.04	40.2777	7.68521	39.35
14	2015	133.201	39.15	4.08213e+11	4990.94	81790841	5609.04	41.7375	8.07995	45.335
14	2016	131.521	42.77	4.57955e+11	5497.24	83306231	5609.04	41.72	9.13324	53.2268
14	2017	177.452	46.3	4.8663e+11	5758.59	84505076	5609.04	50.9011	10.1768	64.044
14	2018	261.505	49.86	3.27901e+11	3829.83	85617562	5609.04	51.7688	11.4541	70.2006
14	2019	208.599	48.92	2.8365e+11	3276.75	86564202	5609.04	56.5521	9.96507	72.4509
14	2020	189.712	51.15	2.39735e+11	2746.42	87290193	5609.04	60.9526	10.9568	75.5699
14	2021	317.713	52.43	3.59097e+11	4084.2	87923432	5609.04	61.1908	12.1411	78.6
15	2013	1089.84	60.78	2.38341e+11	51546.4	4623816	8290.86	50.5955	25.9154	78.2477
15	2014	1216.74	62.96	2.59171e+11	55643.1	4657740	8290.86	61.8467	27.2331	83.4917
15	2015	1416.27	67.52	2.91775e+11	62054	4701957	8290.86	57.8775	28.0655	83.4948
15	2016	2926.02	69.9	2.99091e+11	62895.9	4755335	8290.86	53.8211	28.8436	83.5
15	2017	4306.55	71.34	3.36378e+11	69970.9	4807388	8290.86	47.293	29.3135	84.114
15	2018	4422.25	73.29	3.85737e+11	79250.4	4867316	8290.86	47.0977	29.5823	87.0001
15	2019	5911.97	73.62	3.99322e+11	80927.1	4934340	8290.86	46.499	29.8722	87.0001
15	2020	7061.18	75.52	4.25852e+11	85420.2	4985382	8290.86	54.7402	30.6599	91.9999
15	2021	7580.97	76.13	5.04183e+11	100172	5033165	8290.86	61.1905	31.6252	95.1696
16	2013	5401.29	72.31	5.21233e+12	40898.6	127445000	2098.11	81.2249	28.9152	88.2194
16	2014	7589.35	73.8	4.89699e+12	38475.4	127276000	2098.11	74.1426	29.6438	89.1068
16	2015	7480.2	75.83	4.44493e+12	34960.6	127141000	2098.11	77.168	30.548	91.058
16	2016	7272.66	75.96	5.00368e+12	39375.5	127076000	2098.11	66.0678	31.3445	93.1827
16	2017	7374.04	76.47	4.93084e+12	38834.1	126972000	2098.11	74.4323	32.0004	91.7265
16	2018	8934.11	79.35	5.04088e+12	39751.1	126811000	2098.11	71.894	32.8668	88.7464
16	2019	10190.5	80.48	5.11799e+12	40416	126633000	2098.11	69.9182	33.788	92.7304
16	2020	10678.3	82.58	5.04879e+12	39986.9	126261000	2098.11	69.2415	35.1318	90.2195
16	2021	12469	83.22	5.00554e+12	39827.1	125681593	2098.11	68.8709	36.2468	82.9141
17	2013	57.7579	36.5	6.16714e+10	1376.83	44792368	9223.83	50.3222	0.165528	13
17	2014	74.3942	36.6	6.82858e+10	1489.92	45831863	9223.83	49.8718	0.222145	16.5
17	2015	90.2535	39.93	7.01204e+10	1496.65	46851488	9223.83	50.0506	0.288373	16.5879
17	2016	96.9219	40.99	7.48151e+10	1562.08	47894670	9223.83	46.4787	0.27707	16.6
17	2017	106.88	43.36	8.20365e+10	1675.99	48948137	9223.83	53.8105	0.588997	17.8271
17	2018	133.874	47.25	9.2203e+10	1845.78	49953304	9223.83	57.7653	0.743691	19.5
17	2019	131.032	47.99	1.00378e+11	1970.08	50951450	9223.83	57.0267	0.964022	22.6689
17	2020	136.095	49.94	1.00658e+11	1936.25	51985780	9223.83	56.1852	1.29688	25.5329
17	2021	136.043	50.05	1.09704e+11	2069.66	53005614	9223.83	55.6268	1.48851	28.7575
18	2013	14.0661	50.98	4.65234e+10	15729.7	2957689	6567.35	99.0161	27.6139	68.4529
18	2014	20.3045	51.8	4.85337e+10	16551	2932367	6567.35	98.3286	26.774	72.13
18	2015	15.9022	53.44	4.14355e+10	14264	2904910	6567.35	98.7348	28.1162	71.3781
18	2016	20.136	55.09	4.30473e+10	15008.3	2868231	6567.35	96.1986	29.2385	74.3766
18	2017	22.2761	53.88	4.77587e+10	16885.4	2828403	6567.35	88.9404	27.5016	77.6153
18	2018	28.1239	59.42	5.37514e+10	19186.4	2801543	6567.35	86.426	27.4238	79.7226
18	2019	33.6321	61.77	5.47606e+10	19598.4	2794137	6567.35	84.0299	27.7429	81.5819
18	2020	35.7814	64.29	5.69148e+10	20363.9	2794885	6567.35	86.6095	28.2513	83.0555
18	2021	51.6789	65.24	6.6415e+10	23712.5	2800839	6567.35	81.3863	28.7935	86.9306
19	2013	65.9164	40.6	1.2293e+10	9764.64	1258927	9054.79	101.513	12.5824	40.1168
19	2014	74.3436	41.21	1.30741e+10	10366.4	1261208	9054.79	93.0062	14.0855	44.8033
19	2015	73.9644	42.55	1.20073e+10	9507.87	1262879	9054.79	94.2423	15.265	50.1393
19	2016	73.595	47.25	1.25942e+10	9965.73	1263747	9054.79	86.257	16.4308	52.1913
19	2017	82.367	47.64	1.37135e+10	10841.7	1264887	9054.79	88.6392	18.9999	55.4032
19	2018	94.7967	49.07	1.47357e+10	11643.5	1265577	9054.79	86.3228	21.2061	58.5962
19	2019	96.7327	51.63	1.44363e+10	11403.3	1265985	9054.79	86.1595	23.6986	61.73
19	2020	91.6238	51.3	1.1401e+10	9005.46	1266014	9054.79	85.6108	24.9031	64.8849
19	2021	115.874	52.25	1.14764e+10	9062.72	1266334	9054.79	85.7432	25.3211	67.58
20	2013	6.22474	31.64	9.49672e+09	3321.04	2859558	5862.36	57.8728	13.7381	37.44
20	2014	7.92804	32.38	9.39983e+09	3289.17	2857815	5862.36	57.959	15.253	40.5
20	2015	8.08073	34.49	7.79869e+09	2749.91	2835978	5862.36	57.9199	16.3055	43.1
20	2016	8.43137	37.1	7.98245e+09	2847.64	2803186	5862.36	51.7246	17.2832	46.7
20	2017	11.1008	37.64	9.51905e+09	3454.95	2755189	5862.36	60.592	18.3722	49.9
20	2018	15.1662	43.08	1.12537e+10	4156.96	2707203	5862.36	57.7361	19.8335	50.3
20	2019	18.3117	42.4	1.17358e+10	4404.95	2664224	5862.36	59.2876	21.564	57.7605
20	2020	25.0221	44.88	1.1532e+10	4376.24	2635130	5862.36	57.6316	23.3075	59.1529
20	2021	39.5973	47	1.36922e+10	5235.64	2615199	5862.36	59.5576	24.9006	61.2878
21	2013	97.4477	40.22	1.15739e+11	3377.64	33803527	9951.1	74.8931	2.50311	56
21	2014	117.836	42.16	1.19131e+11	3430.53	34248603	9951.1	71.2512	2.90548	56.8
21	2015	120.811	44.15	1.10414e+11	3139.23	34680458	9951.1	70.7883	3.31048	57.08
21	2016	128.634	45.95	1.11573e+11	3132.95	35107264	9951.1	64.5547	3.57404	58.2712
21	2017	145.605	46.56	1.18541e+11	3288.5	35528115	9951.1	79.8408	3.87526	61.7622
21	2018	184.128	46.87	1.27341e+11	3492.67	35927511	9951.1	72.1535	4.30929	64.8039
21	2019	184.025	47.23	1.2892e+11	3498.58	36304408	9951.1	74.7077	4.80191	84.1204
21	2020	172.901	53.78	1.21348e+11	3258.1	36688772	9951.1	75.6739	5.69602	84.1204
21	2021	215.059	54.49	1.42867e+11	3795.39	37076584	9951.1	76.2948	6.08193	88.1303
22	2013	2575.83	73.69	8.77173e+11	52198.9	16804432	7831.14	140.52	40.2671	93.9564
22	2014	3283.32	74.99	8.92168e+11	52900.5	16865008	7831.14	139.027	40.4091	91.6667
22	2015	4056.95	75.78	7.65573e+11	45193.4	16939923	7831.14	135.887	41.2479	91.7241
22	2016	4373.78	77.68	7.8406e+11	46039.1	17030314	7831.14	127.1	42.178	90.411
22	2017	4548.85	78.69	8.3387e+11	48675.2	17131296	7831.14	121.118	42.3636	93.1973
22	2018	5335.81	80.12	9.14043e+11	53044.5	17231624	7831.14	116.185	42.8479	91.8919
22	2019	4562.29	80.72	9.10194e+11	52476.3	17344874	7831.14	113.735	42.9561	93.2886
22	2020	3725.16	83.29	9.09793e+11	52162.6	17441500	7831.14	111.862	43.1615	91.3333
22	2021	3880.25	84.19	1.0118e+12	57708.1	17533044	7831.14	110.899	43.5077	92.053
23	2013	686.965	69.18	5.26014e+11	103554	5079623	7031.01	124.882	37.6077	95.0534
23	2014	778.8	69.93	5.01736e+11	97666.7	5137232	7031.01	122.469	38.4811	96.3
23	2015	762.176	70.41	3.8816e+11	74810	5188607	7031.01	119.717	39.5052	96.8103
23	2016	799.183	71.56	3.70957e+11	70867.4	5234519	7031.01	115.522	40.2356	97.2982
23	2017	830.691	71.35	4.01745e+11	76131.8	5276968	7031.01	106.646	41.0282	96.3576
23	2018	964.434	72.64	4.39789e+11	82792.8	5311916	7031.01	106.501	41.5235	96.4917
23	2019	1054.47	73.68	4.08743e+11	76430.6	5347896	7031.01	103.834	42.2679	98
23	2020	1129.97	75.48	3.67633e+11	68340	5379475	7031.01	99.3098	44.3816	97
23	2021	1366.05	76.14	4.90293e+11	90655.4	5408320	7031.01	98.8769	44.1912	99
24	2013	166.607	37.08	2.01176e+11	6697.19	30038809	16666.3	66.3156	5.36909	39.2
24	2014	203.524	38.92	2.00786e+11	6614.83	30353951	16666.3	61.5807	5.82151	40.2
24	2015	219.162	40.38	1.89803e+11	6180.12	30711863	16666.3	63.4497	6.51038	40.8526
24	2016	219.117	42.19	1.91898e+11	6163.86	31132779	16666.3	60.6605	6.81199	45.4617
24	2017	261.157	43.85	2.11008e+11	6676.31	31605486	16666.3	61.2927	7.30954	50.4504
24	2018	313.424	45.2	2.22597e+11	6912.1	32203944	16666.3	71.7925	8.0181	55.0543
24	2019	339.983	47.13	2.28326e+11	6955.88	32824861	16666.3	72.5009	7.30326	59.9505
24	2020	315.913	48.83	2.01948e+11	6063.63	33304756	16666.3	76.4921	8.29412	65.2518
24	2021	326.455	49.41	2.23718e+11	6635.46	33715471	16666.3	76.8213	8.93713	71.1078
25	2013	364.902	42.63	2.83903e+11	2847.57	99700107	2850.32	39.4112	2.58054	32.7
25	2014	520.38	44.78	2.97484e+11	2935.93	101325201	2850.32	44.0763	2.86207	34.7
25	2015	634.608	48.02	3.06446e+11	2974.3	103031365	2850.32	49.5742	2.81468	36.9
25	2016	674.876	49.16	3.18627e+11	3038.15	104875266	2850.32	48.8815	2.84667	39.2
25	2017	797.868	51.18	3.28481e+11	3077.43	106738501	2850.32	83.2824	3.18469	41.6
25	2018	914.105	55.45	3.46842e+11	3194.67	108568836	2850.32	59.446	3.48948	44.1
25	2019	1046.58	56.86	3.76823e+11	3413.85	110380804	2850.32	60.3649	5.71919	43.0266
25	2020	991.486	59.98	3.61751e+11	3224.42	112190977	2850.32	64.678	7.07416	47.1119
25	2021	1289.24	60.15	3.94087e+11	3460.54	113880328	2850.32	64.9339	8.45074	52.6757
26	2013	1413.06	52.41	7.53865e+11	23945.5	31482498	6605.19	58.6095	19.7459	60.5
26	2014	1909.65	51.6	7.66606e+11	23862.8	32125564	6605.19	52.7706	19.5456	64.7137
26	2015	1767.88	54.04	6.69484e+11	20442.4	32749848	6605.19	51.7855	19.3453	69.6162
26	2016	1578.95	55.94	6.66e+11	19930.4	33416270	6605.19	50.9014	19.145	74.8793
26	2017	1864.6	59.2	7.14995e+11	20910.5	34193122	6605.19	126.239	19.458	94.1756
26	2018	2221.91	64.94	8.46584e+11	24175.6	35018133	6605.19	53.1272	19.481	93.31
26	2019	2200.53	66.89	8.38565e+11	23405.7	35827362	6605.19	51.5469	18.9853	95.7247
26	2020	1925.67	69.22	7.34271e+11	20398.1	35997107	6605.19	51.6283	21.9192	97.8623
26	2021	2853.01	70.46	8.68586e+11	24160.7	35950396	6605.19	50.2861	29.4521	100
27	2013	4861.06	75.69	3.07576e+11	56967.4	5399162	4484.66	131.184	27.2615	80.9021
27	2014	6240.74	76.35	3.14864e+11	57564.8	5469724	4484.66	134.161	26.4608	82.1
27	2015	5858	78.21	3.07999e+11	55645.6	5535002	4484.66	131.557	26.3043	83.2
27	2016	5671.42	80.46	3.1903e+11	56895.6	5607283	4484.66	127.869	27.8697	84.4523
27	2017	6625.31	82.47	3.43273e+11	61164.9	5612253	4484.66	41.2317	25.5998	84.4523
27	2018	6628.79	82.92	3.7687e+11	66836.5	5638676	4484.66	123.706	25.6873	88.1656
27	2019	7124.04	83.62	3.76837e+11	66070.5	5703569	4484.66	122.339	25.6375	88.9493
27	2020	9397.61	86.7	3.48392e+11	61274	5685807	4484.66	117.776	25.5454	92.0043
27	2021	11290.4	87.55	4.23797e+11	77710.1	5453566	4484.66	118.264	25.6924	91.0994
28	2013	806.822	64.49	1.35558e+12	29077.2	46620045	8779.38	94.2322	26.29	71.635
28	2014	1020.9	65.1	1.37182e+12	29513.7	46480882	8779.38	95.766	27.989	76.19
28	2015	1113.69	65.97	1.19616e+12	25754.4	46444832	8779.38	97.8702	29.1676	78.6896
28	2016	1130.08	68.07	1.23355e+12	26537.2	46484062	8779.38	92.9397	30.3672	80.5613
28	2017	1325.09	68.76	1.31325e+12	28185.3	46593236	8779.38	87.5085	31.4875	84.6022
28	2018	1559.05	70.85	1.4217e+12	30379.7	46797754	8779.38	84.3464	32.4349	86.1072
28	2019	1636.01	71.45	1.39432e+12	29581.5	47134837	8779.38	82.8675	33.1342	90.7187
28	2020	1782.23	73.86	1.27696e+12	26959.7	47365655	8779.38	80.0299	34.1791	93.2056
28	2021	2224.9	74.59	1.42738e+12	30103.5	47415750	8779.38	70.4021	35.1888	93.9
29	2013	18.7124	32.27	2.85575e+10	19821.5	1440729	14403.7	57.3769	14.7493	59.9
29	2014	24.5068	32.45	2.9489e+10	20328	1450661	14403.7	55.2431	17.1031	62.4
29	2015	26.2984	32.95	2.6852e+10	18389.5	1460177	14403.7	48.0844	19.0745	65.1
29	2016	24.9748	33.85	2.34962e+10	15991.1	1469330	14403.7	49.073	17.3943	67.8
29	2017	33.7729	32.67	2.37977e+10	16094.7	1478607	14403.7	73.6418	22.1003	70.6
29	2018	31.9485	34.03	2.43224e+10	16164.2	1504709	14403.7	59.8994	22.7419	74.7825
29	2019	27.9686	34.53	2.38496e+10	15691	1519955	14403.7	61.9976	22.3257	78.965
29	2020	32.4275	35.36	2.10594e+10	13871.8	1518147	14403.7	58.5108	24.8178	78.6712
29	2021	47.9543	36.25	2.44602e+10	16032.5	1525663	14403.7	58.0885	24.3099	79
30	2013	15.0234	27.87	2.89158e+10	819.758	35273570	9468.47	69.1825	0.117652	5.1
30	2014	22.2836	27.63	3.26124e+10	897.51	36336539	9468.47	66.362	0.151908	5.4
30	2015	19.4798	29.6	3.23872e+10	864.18	37477356	9468.47	71.7447	0.215394	5.8
30	2016	20.2331	31.08	2.9204e+10	753.684	38748299	9468.47	65.0101	0.237727	5.9
30	2017	21.3438	31.31	3.07445e+10	766.178	40127085	9468.47	53.7885	0.183607	5.9
30	2018	28.0368	32.65	3.2927e+10	793.128	41515395	9468.47	67.1848	0.129488	6
30	2019	33.2809	33.43	3.53482e+10	823.025	42949080	9468.47	64.4316	0.0753683	6.01782
30	2020	59.5063	34.88	3.76054e+10	846.881	44404611	9468.47	67.4669	0.0779108	6.1
30	2021	78.6965	35.99	4.05102e+10	883.466	45853778	9468.47	67.4534	0.0839211	10.3424
31	2013	487.877	39.64	2.13709e+11	2367.5	90267739	2330.8	60.6016	5.7081	38.5
31	2014	666.021	41.47	2.33451e+11	2558.78	91235504	2330.8	61.3459	6.57696	41
31	2015	696.016	42.53	2.39258e+11	2595.23	92191398	2330.8	70.221	8.30622	45
31	2016	632.475	44.81	2.57096e+11	2760.72	93126529	2330.8	68.7943	9.76981	53
31	2017	879.371	45.2	2.81354e+11	2992.07	94033048	2330.8	90.5638	11.9851	58.14
31	2018	1079.91	51.65	3.10106e+11	3267.23	94914330	2330.8	106.36	13.6907	69.8479
31	2019	1251.48	55.2	3.34365e+11	3491.09	95776716	2330.8	107.334	15.4551	68.6616
31	2020	1578.56	58.41	3.46616e+11	3586.35	96648685	2330.8	113.139	17.2783	70.3
31	2021	1934.35	59.39	3.66138e+11	3756.49	97468029	2330.8	115.071	19.8303	74.21

## Sheet: Lower-middle income
country	year	ex	dig	gdp	pgdp	pop	dis	dis1	band	inter
1	2013	384.724	45.99	5.52025e+11	13080.3	42202935	19297.5	47.4675	14.7471	59.9
1	2014	462.21	46.82	5.2632e+11	12334.8	42669500	19297.5	45.8959	15.2238	64.7
1	2015	553.408	48.81	5.94749e+11	13789.1	43131966	19297.5	50.5018	15.8491	68.0431
1	2016	342.247	51.45	5.57532e+11	12790.3	43590368	19297.5	27.8891	16.6063	70.969
1	2017	525.879	52.81	6.43628e+11	14613	44044811	19297.5	39.0104	17.8024	74.2949
1	2018	634.229	51.81	5.2482e+11	11795.2	44494502	19297.5	43.5594	19.079	77.7
1	2019	350.663	55.3	4.47755e+11	9963.67	44938712	19297.5	40.4463	19.6515	79.947
1	2020	341.203	55.39	3.8554e+11	8496.43	45376763	19297.5	41.8268	21.2531	85.5144
1	2021	418.632	56.98	4.87227e+11	10636.1	45808747	19297.5	47.1749	23.1682	87.1507
2	2013	533.402	65.76	5.21791e+11	46758	11159407	7970.82	45.1843	34.4846	82.1702
2	2014	626.17	66.1	5.3539e+11	47764.1	11209057	7970.82	40.2594	35.8889	85
2	2015	760.016	68.7	4.62336e+11	41008.3	11274196	7970.82	31.5728	36.6371	85.0529
2	2016	617.525	71.16	4.76063e+11	42012.6	11331422	7970.82	28.6479	37.7341	86.5165
2	2017	725.582	71.13	5.02765e+11	44198.5	11375158	7970.82	47.6784	38.4644	87.6797
2	2018	1081.53	72.59	5.43299e+11	47545	11427054	7970.82	48.0557	39.3319	88.6473
2	2019	855.469	73.24	5.35866e+11	46641.7	11488980	7970.82	45.1401	39.8825	90.2754
2	2020	811.74	75.94	5.25213e+11	45517.9	11538604	7970.82	53.8007	40.9473	91.5264
2	2021	1024.01	76.5	5.94352e+11	51268.4	11592952	7970.82	56.1956	42.3779	92.79
3	2013	2.15499	26.8	1.42717e+10	6436.6	2217278	11793	50.9766	0.973716	30
3	2014	3.16349	27.08	1.54701e+10	6844.03	2260376	11793	50.6639	1.47276	36.7447
3	2015	3.32453	29.29	1.35307e+10	5869.74	2305171	11793	51.3855	1.59836	37.3121
3	2016	3.01626	32.33	1.50826e+10	6411.55	2352416	11793	45.2038	2.51048	39.363
3	2017	4.78519	32.32	1.61052e+10	6705.34	2401840	11793	53.5617	1.35038	41.4138
3	2018	5.98412	33.09	1.70319e+10	6947.82	2451409	11793	56.6115	1.63351	58
3	2019	7.22519	33.86	1.67259e+10	6691.16	2499702	11793	54.3708	1.97204	64.8263
3	2020	8.74344	37.01	1.49603e+10	5875.07	2546402	11793	59.5957	10.1918	72.748
3	2021	7.6918	37.48	1.87371e+10	7238.8	2588423	11793	60.7002	7.84339	73.5
4	2013	683.418	72.75	1.8466e+12	52635.2	35082954	10598.3	32.915	34.4928	85.8
4	2014	843.66	73.06	1.80575e+12	50956	35437435	10598.3	29.8791	35.4982	87.12
4	2015	753.638	73.92	1.55651e+12	43596.1	35702908	10598.3	35.8578	36.7047	90
4	2016	811.774	74.34	1.52799e+12	42315.6	36109487	10598.3	35.0885	37.0678	91.16
4	2017	833.065	74.91	1.64927e+12	45129.4	36545236	10598.3	52.012	38.0907	92.7014
4	2018	1079.15	76.38	1.7253e+12	46547.8	37065084	10598.3	52.018	39.005	94.64
4	2019	1036.26	77.44	1.74373e+12	46374.2	37601230	10598.3	52.8607	40.3548	91.9129
4	2020	1117.82	80.06	1.6476e+12	43349.7	38007166	10598.3	61.6433	41.0999	92.3
4	2021	1326.79	80.65	2.00149e+12	52358.6	38226498	10598.3	67.8809	42.0697	92.834
5	2013	21.6237	45.76	5.93631e+10	13949.1	4255689	7632.34	32.3258	22.1572	66.7476
5	2014	21.2815	45.2	5.92145e+10	13971	4238389	7632.34	35.3791	22.9807	68.57
5	2015	20.4401	46.57	5.07421e+10	12071.1	4203604	7632.34	47.1752	23.1788	69.845
5	2016	18.1584	47.68	5.2391e+10	12550.7	4174349	7632.34	51.1331	24.7125	72.6973
5	2017	41.114	47.59	5.59375e+10	13562.1	4124531	7632.34	66.713	26.1393	67.0962
5	2018	55.5995	50.65	6.13305e+10	15003.1	4087843	7632.34	63.3122	27.1024	75.2946
5	2019	51.7001	51.73	6.13293e+10	15086.2	4065253	7632.34	72.3767	27.9623	79.0798
5	2020	56.8394	55.18	5.76249e+10	14236.5	4047680	7632.34	76.7183	25.1649	78.3209
5	2021	62.3458	54.95	6.88437e+10	17747.8	3879000	7632.34	77.4838	25.824	81.254
6	2013	13.4613	28.79	21990960000	3555.16	6185642	13507.9	47.0471	4.5982	23.1093
6	2014	15.6732	31.45	22593470000	3638.52	6209526	13507.9	37.2126	5.1359	24.7617
6	2015	16.6006	32.02	23438240000	3761.51	6231066	13507.9	39.3089	5.66518	26.8026
6	2016	19.1276	30.49	24191430000	3870.31	6250510	13507.9	37.2615	6.3244	28.9971
6	2017	20.7491	30.01	24979190000	3986.05	6266654	13507.9	50.5871	7.20102	33.8207
6	2018	25.8591	30.63	26020850000	4145.86	6276342	13507.9	56.2477	7.84318	43.8
6	2019	27.2551	31.73	26881140000	4280.29	6280217	13507.9	57.0693	8.36098	50.4912
6	2020	29.3969	31.65	24930080000	3961.73	6292731	13507.9	59.4523	9.31233	54.6014
6	2021	32.1769	33.24	29451240000	4664.31	6314167	13507.9	62.4939	9.71471	62.8803
7	2013	22.842	55.87	2.51158e+10	19056	1317997	6372.09	67.6569	27.3864	80.0043
7	2014	29.7337	57.12	2.66341e+10	20261.1	1314545	6372.09	62.4475	28.2238	84.2415
7	2015	27.8003	59.25	2.28908e+10	17402	1315407	6372.09	69.1597	29.6865	88.4097
7	2016	37.5109	60.8	2.40728e+10	18295.3	1315790	6372.09	61.5857	31.4971	87.2402
7	2017	36.0821	60.74	2.69244e+10	20437.8	1317384	6372.09	76.5922	32.5189	88.1025
7	2018	39.5388	62.15	3.06247e+10	23165.8	1321977	6372.09	76.2761	33.3679	89.357
7	2019	36.2719	64.01	3.10819e+10	23424.5	1326898	6372.09	74.0182	33.8453	90.2289
7	2020	38.0174	67.61	3.13704e+10	23595.2	1329522	6372.09	75.9479	34.2758	89.0583
7	2021	57.2299	68.88	3.71912e+10	27943.7	1330932	6372.09	77.5468	37.4429	91.04
8	2013	181.641	53.01	1.35684e+11	13715.1	9893082	7347.38	66.5339	26.2481	72.6439
8	2014	183.615	52.33	1.41034e+11	14294.3	9866468	7347.38	59.7005	26.1508	75.6532
8	2015	241.642	52.24	1.25174e+11	12717	9843028	7347.38	62.6192	27.6181	72.8347
8	2016	225.87	51.51	1.2861e+11	13104.7	9814023	7347.38	56.4711	28.6754	79.2594
8	2017	273.205	53.36	1.43112e+11	14621.2	9787966	7347.38	70.733	30.2033	76.7505
8	2018	279.253	57.52	1.60566e+11	16425.2	9775564	7347.38	69.0199	31.5	76.0744
8	2019	337.474	59.53	1.6402e+11	16786.2	9771141	7347.38	71.4672	32.6418	80.3717
8	2020	307.277	61.18	1.57227e+11	16125.6	9750149	7347.38	76.5727	33.4884	84.7712
8	2021	357.584	61.18	1.82275e+11	18772.1	9709891	7347.38	80.6923	34.8322	88.6408
9	2013	1001.75	49.09	9.12524e+11	3602.89	253275918	5220.88	39.5665	1.2839	14.94
9	2014	1123.98	49.18	8.90815e+11	3476.62	256229761	5220.88	39.2836	1.32693	17.14
9	2015	1151.02	50.5	8.60854e+11	3322.58	259091970	5220.88	44.2528	1.53729	22.0627
9	2016	1141.08	51.37	9.31877e+11	3558.82	261850182	5220.88	40.9448	1.99633	25.4474
9	2017	1367.72	54.55	1.01562e+12	3839.79	264498852	5220.88	37.6376	2.35008	32.3358
9	2018	1699.35	60.38	1.04227e+12	3902.66	267066843	5220.88	35.0173	3.32281	39.9046
9	2019	1855.41	61.71	1.1191e+12	4151.23	269582878	5220.88	36.297	3.81492	47.6906
9	2020	1821.79	64.24	1.05905e+12	3895.62	271857970	5220.88	40.6834	4.31189	53.7265
9	2021	2453.71	66.41	1.18651e+12	4334.22	273753191	5220.88	39.3148	4.53672	62.1
10	2013	1946.06	71.39	1.3708e+12	27182.7	50428893	955.651	40.4167	37.4015	84.77
10	2014	2715.34	71.62	1.48432e+12	29249.6	50746659	955.651	35.7167	37.974	87.5568
10	2015	2794.42	75.88	1.46577e+12	28732.2	51014947	955.651	39.145	39.2679	89.8963
10	2016	2923.59	76.91	1.50011e+12	29288.9	51217803	955.651	41.8209	40.0618	92.843
10	2017	3620.6	75.38	1.6239e+12	31616.8	51361911	955.651	50.7768	41.1478	95.0694
10	2018	4233.12	77.09	1.72485e+12	33436.9	51585058	955.651	48.1127	41.1903	96.0229
10	2019	4866.58	78.03	1.65142e+12	31902.4	51764822	955.651	49.0562	42.0082	96.1576
10	2020	4289.89	80.44	1.64431e+12	31721.3	51836239	955.651	57.9769	43.0655	96.5051
10	2021	5139.22	80.95	1.81096e+12	34997.8	51744876	955.651	57.7518	44.2682	97.5713
11	2013	7.34591	18.85	1.19833e+10	1815.44	6600742	2778.65	29.7081	0.136727	12.5
11	2014	8.79378	18.88	1.32792e+10	1984.51	6691454	2778.65	32.5787	0.240889	14.26
11	2015	5.41082	20.56	1.44264e+10	2125.46	6787419	2778.65	30.1702	0.214367	18.2
11	2016	5.00724	21.58	1.59125e+10	2309.05	6891363	2778.65	27.6512	0.354444	21.87
11	2017	10.6839	25.32	1.70712e+10	2439.46	6997917	2778.65	31.3925	0.38893	25.5104
11	2018	12.2223	23.83	1.81417e+10	2553.36	7105006	2778.65	35.1185	0.638691	36.3
11	2019	13.2786	24.97	1.87406e+10	2598.51	7212053	2778.65	33.5094	1.05767	47.0323
11	2020	17.3414	25.97	1.89818e+10	2593.36	7319399	2778.65	45.2697	1.67831	54
11	2021	36.5138	26.7	1.88271e+10	2535.62	7425057	2778.65	47.017	2.03035	62
12	2013	12.7825	47.12	3.02048e+10	15007.5	2012647	6523.57	80.4934	24.4156	75.2344
12	2014	20.0041	47.39	3.13869e+10	15742.4	1993782	6523.57	82.5555	25.1114	75.83
12	2015	18.7365	49.6	2.72631e+10	13786.5	1977527	6523.57	83.9001	25.2768	79.2006
12	2016	18.2769	50.65	2.80836e+10	14331.8	1959537	6523.57	81.8603	26.3066	79.8421
12	2017	25.9772	49.96	3.04838e+10	15695.1	1942248	6523.57	86.463	26.9186	80.1141
12	2018	28.838	52.44	3.4429e+10	17865	1927174	6523.57	84.9273	27.1744	83.5772
12	2019	33.0933	54.82	3.4344e+10	17945.2	1913822	6523.57	81.795	26.5541	86.1355
12	2020	34.5795	58.96	3.46017e+10	18207.1	1900449	6523.57	80.2021	25.8595	88.898
12	2021	41.0704	60.47	3.97254e+10	21080.2	1884490	6523.57	80.3276	26.1387	91.1796
13	2013	9.81935	37.18	4.46577e+09	7188.86	621207	7637.44	69.5234	15.0992	60.31
13	2014	14.7176	37.3	4.59385e+09	7387.87	621810	7637.44	71.741	16.3746	61
13	2015	15.6497	38.02	4.05473e+09	6517.19	622159	7637.44	77.3431	17.7287	68.1198
13	2016	12.758	37.81	4.37693e+09	7033.44	622303	7637.44	70.6797	18.1359	69.8816
13	2017	14.7521	38.66	4.8566e+09	7803.36	622373	7637.44	79.7951	21.7296	71.2723
13	2018	20.3546	42.63	5.50694e+09	8850.38	622227	7637.44	76.0098	25.1845	71.5171
13	2019	19.6411	44.12	5.54205e+09	8909.65	622028	7637.44	75.8861	28.3601	73.4767
13	2020	23.2881	43.73	4.77e+09	7677.37	621306	7637.44	76.1307	29.2785	77.6088
13	2021	29.9761	44.27	5.86143e+09	9465.97	619211	7637.44	74.8232	29.9886	82.2197
14	2013	42.403	15.9	1.69743e+10	672.204	25251731	11347.1	49.7947	0.114258	5.5
14	2014	61.6761	16.48	1.77161e+10	680.375	26038704	11347.1	46.0022	0.142039	6
14	2015	54.1584	18.47	1.5951e+10	594.227	26843246	11347.1	43.1451	0.158587	6.5
14	2016	59.8805	18.25	1.1937e+10	430.993	27696493	11347.1	34.3207	0.168249	7
14	2017	64.5423	19.27	1.32191e+10	462.7	28569441	11347.1	46.1416	0.215759	7.79633
14	2018	99.426	18.97	1.48454e+10	504.536	29423878	11347.1	47.0347	0.238385	10.9
14	2019	74.453	19.71	1.539e+10	508.163	30285595	11347.1	47.8973	0.23105	14.6386
14	2020	95.2989	21.47	1.41569e+10	454.062	31178239	11347.1	57.8544	0.224516	16.3123
14	2021	101.197	21.84	1.57768e+10	491.839	32077072	11347.1	62.6673	0.20418	17.3728
15	2013	247.598	31.08	5.20117e+11	2976.76	174726123	11466.1	30.7799	0.00861062	19.1
15	2014	339.298	31.43	5.74184e+11	3200.95	179379016	11466.1	28.9316	0.00877472	21
15	2015	277.818	32.57	4.93027e+11	2679.55	183995785	11466.1	35.0483	0.00852628	24.5
15	2016	217.177	35.13	4.04649e+11	2144.78	188666931	11466.1	35.2721	0.0572072	28.5
15	2017	324.312	34.51	3.75746e+11	1941.88	193495907	11466.1	53.1077	0.0572798	33.2
15	2018	526.73	37.28	4.21739e+11	2125.83	198387623	11466.1	57.2634	0.0372831	38.7
15	2019	617.378	38.92	4.74517e+11	2334.02	203304492	11466.1	57.0738	0.0410025	45.0314
15	2020	408.878	42.25	4.32199e+11	2074.61	208327405	11466.1	64.6872	0.0313511	51.4584
15	2021	380.839	42.93	4.40834e+11	2065.75	213401323	11466.1	62.5501	0.0308887	55.3637
16	2013	25.2654	34.84	1.08177e+10	5241.05	2064032	4522.06	67.9377	16.1014	65.24
16	2014	30.7638	36.03	1.13623e+10	5495.73	2067471	4522.06	65.0031	16.8192	68.06
16	2015	31.3399	38.86	1.00645e+10	4861.56	2070226	4522.06	64.1389	17.2878	70.3802
16	2016	30.1544	40.92	1.06725e+10	5149.59	2072490	4522.06	59.1283	18.0804	72.1568
16	2017	30.9441	41.83	1.13071e+10	5450.5	2074502	4522.06	71.8622	18.7642	74.5168
16	2018	39.3694	43.75	1.26831e+10	6108.74	2076217	4522.06	71.7066	20.2492	79.1678
16	2019	42.6338	45.12	1.26063e+10	6070.39	2076694	4522.06	68.3001	21.4883	81.4129
16	2020	45.5937	46.58	1.23636e+10	5965.45	2072531	4522.06	65.9698	22.5274	81.4055
16	2021	58.2981	48.17	1.3825e+10	6694.64	2065092	4522.06	65.4046	23.7138	83.0182
17	2013	125.376	40.79	45599900000	11932.3	3821556	14352.6	68.761	8.04034	44.03
17	2014	141.083	41.67	49921400000	12837.2	3888793	14352.6	70.7753	7.9733	44.92
17	2015	148.511	42.11	54091800000	13669.6	3957099	14352.6	73.0639	7.9899	51.2054
17	2016	140.51	42.45	57907700000	14382.2	4026336	14352.6	69.4039	10.678	54
17	2017	167.597	43.52	62202700000	15186	4096063	14352.6	83.1865	10.7704	59.9506
17	2018	196.179	45.22	6.72942e+10	16156.1	4165255	14352.6	80.1918	12.9697	61.8055
17	2019	208.915	43.28	6.97218e+10	16472.8	4232532	14352.6	81.2991	12.6551	63.6284
17	2020	204.299	45.59	5.70868e+10	13293.3	4294396	14352.6	82.1099	13.831	65.5419
17	2021	202.097	45.92	6.74067e+10	15491.3	4351267	14352.6	82.189	13.9233	67.5097
18	2013	229.564	53.26	5.15762e+11	13558.3	38040196	6947.9	85.6217	18.2117	62.8492
18	2014	237.686	54.3	5.39081e+11	14182	38011735	6947.9	86.6096	18.7494	66.6
18	2015	231.415	56.57	4.77111e+11	12560.1	37986412	6947.9	86.6762	18.8455	67.997
18	2016	241.635	58.35	4.70025e+11	12378.8	37970087	6947.9	88.045	19.0177	73.3007
18	2017	259.886	60.91	5.24641e+11	13815.5	37974826	6947.9	84.4657	19.8093	75.9854
18	2018	423.741	63.26	5.8878e+11	15504.5	37974750	6947.9	79.7988	20.3819	77.5417
18	2019	550.757	64.66	5.96058e+11	15700	37965475	6947.9	80.6905	20.3617	80.4359
18	2020	511.098	67.38	5.99443e+11	15816.8	37899070	6947.9	85.7689	21.7788	83.1849
18	2021	774.198	67.86	6.79442e+11	17999.8	37747124	6947.9	86.3791	22.6573	85.3749
19	2013	38.7302	40.13	4.83942e+10	6755.07	7164132	7407.98	68.8344	16.4164	53.4504
19	2014	76.077	40.18	4.70622e+10	6600.06	7130576	7407.98	72.0426	16.7418	62.0751
19	2015	69.6765	40.86	3.96559e+10	5588.98	7095383	7407.98	82.3521	18.6569	65.317
19	2016	53.5074	44.91	4.06927e+10	5765.2	7058322	7407.98	64.6255	20.6094	67.0568
19	2017	67.1525	45.79	4.41791e+10	6292.55	7020858	7407.98	95.6527	21.1493	70.3308
19	2018	66.9338	50.22	5.06407e+10	7252.4	6982604	7407.98	68.9115	22.2891	73.3607
19	2019	128.466	51.67	5.15142e+10	7417.21	6945235	7407.98	64.7839	23.4425	77.4168
19	2020	159.608	55.79	5.33565e+10	7733.8	6899126	7407.98	63.9515	25.1835	78.368
19	2021	278.269	58.46	6.3082e+10	9230.17	6834326	7407.98	66.2914	26.1926	81.1659
20	2013	1098.02	72.15	5.86842e+11	61126.9	9600379	6713.79	42.6922	32.6214	94.7836
20	2014	1228.54	72	5.81964e+11	60020.4	9696110	6713.79	38.5724	33.6641	92.52
20	2015	1137.55	73.23	5.05104e+11	51545.5	9799186	6713.79	33.3375	35.4972	90.6102
20	2016	1202.95	75.14	5.15655e+11	51965.2	9923085	6713.79	36.0982	36.9703	89.6509
20	2017	1285.73	75.3	5.41019e+11	53791.5	10057698	6713.79	129.078	38.3254	93.0063
20	2018	1644.95	76.62	5.55455e+11	54589.1	10175214	6713.79	43.4508	38.7913	89.247
20	2019	1810.55	76.96	5.3388e+11	51939.4	10278887	6713.79	44.7372	39.3334	94.4934
20	2020	1703.64	79.62	5.47054e+11	52837.9	10353442	6713.79	42.5095	40.3085	94.5394
20	2021	2237.29	80.29	6.36856e+11	61143.2	10415811	6713.79	48.6186	40.6363	88.3078
21	2013	1304.11	47.98	4.20334e+11	6041.13	69578602	3303.89	39.5271	7.46206	28.94
21	2014	1493.32	49.12	4.07339e+11	5822.38	69960943	3303.89	40.5199	7.77577	34.89
21	2015	1562.43	51.43	4.01296e+11	5708.79	70294397	3303.89	44.4875	8.8613	39.3161
21	2016	1563.93	54.2	4.13366e+11	5854.46	70607037	3303.89	41.1446	10.2242	47.505
21	2017	1800.67	57.08	4.56357e+11	6436.79	70898202	3303.89	56.7829	11.5772	52.8919
21	2018	2295.21	59.77	5.06754e+11	7124.56	71127802	3303.89	50.8006	12.919	56.8175
21	2019	2492.59	61.79	5.43977e+11	7628.58	71307763	3303.89	53.8383	14.1763	66.6524
21	2020	2354.33	63.44	5.00457e+11	7001.79	71475664	3303.89	65.6899	16.059	77.8437
21	2021	2900.68	63.77	5.05568e+11	7060.9	71601103	3303.89	67.8867	17.3474	85.27
22	2013	1468.35	58.31	4.00219e+11	45729.6	8751847	5957.16	59.8229	11.9053	88
22	2014	2132.62	60.17	4.14105e+11	46866	8835951	5957.16	54.7937	12.3559	90.4
22	2015	2202.21	63.58	3.70275e+11	41525.1	8916899	5957.16	61.2739	13.8439	90.5
22	2016	1861.29	67.29	3.69255e+11	41054.5	8994263	5957.16	51.0114	14.4268	90.6
22	2017	1947.57	69.27	3.90517e+11	43064	9068296	5957.16	76.0612	30.4559	94.8199
22	2018	2404.67	71.46	4.27049e+11	46722.3	9140169	5957.16	41.1811	33.0909	98.45
22	2019	2668.74	73.77	4.1799e+11	45376.2	9211657	5957.16	43.2389	33.0663	99.15
22	2020	2421.39	76.37	3.49473e+11	37629.2	9287289	5957.16	41.9006	34.9416	100
22	2021	3001.85	76.18	4.15022e+11	44315.6	9365145	5957.16	42.9167	38.1527	100
23	2013	75.0969	14.25	4.04152e+10	1497.75	26984002	7417.42	25.754	0.951675	20
23	2014	93.9752	14.34	4.32286e+10	1557.6	27753304	7417.42	28.8482	1.22508	22.55
23	2015	59.7026	12.01	4.24445e+10	1488.42	28516545	7417.42	22.4297	1.38516	24.0854
23	2016	64.4704	10.7	3.13178e+10	1069.82	29274002	7417.42	19.7233	0.943564	24.5792
23	2017	58.9585	11.29	2.68422e+10	893.717	30034389	7417.42	31.1978	1.2286	26.7184
23	2018	69.0992	10.67	2.16062e+10	701.715	30790513	7417.42	29.9013	1.2547	28.8575
23	2019	77.5622	11.38	21888000000	693.816	31546691	7417.42	29.2951	1.2109	30.9966
23	2020	80.7763	12.4	18841000000	583.876	32284046	7417.42	43.0562	1.21112	33.1358
23	2021	95.1772	12.21	21062000000	603.708	32981641	7417.42	46.6797	1.18551	35.2749
24	2013	0.519612	18.71	19091020000	1408.37	13555422	10960.8	95.2467	0.766601	15.5
24	2014	0.621069	19.31	19495519600	1407.03	13855753	10960.8	62.3638	1.09871	16.3647
24	2015	0.822766	20.42	19963120600	1410.33	14154937	10960.8	59.1556	1.15851	22.7428
24	2016	0.750231	20.3	20548678100	1421.79	14452704	10960.8	55.5632	1.18205	23.12
24	2017	1.17795	19.91	1.75849e+10	1192.11	14751101	10960.8	55.3152	1.2698	24.4
24	2018	1.12305	20.6	3.41561e+10	2269.18	15052184	10960.8	47.2512	1.34901	25
24	2019	1.26904	22.9	2.18322e+10	1421.87	15354608	10960.8	51.6507	1.33135	26.5883
24	2020	1.99944	25.38	2.15097e+10	1372.7	15669666	10960.8	63.3916	1.29844	29.2986
24	2021	2.63972	25.81	2.83712e+10	1773.92	15993524	10960.8	96.0441	1.28385	34.814

## Sheet: Lower-middle income country
	Country	Year	Types of income	Digital service trade export volume	Insurance and Pension Services	Financial Services	Intellectual Property Services	Telecommunications, Computer and Information Services	Personal, Cultural and Entertainment Services	Other Business Services	TIMG index	Digital technology index	Digital infrastructure index	Digital market index	Digital governance index	gdpc	GDPw	GDP per capita	pop	Distance	Current international crude oil price		Economic distance 1	Economic distance 2	Fixed telephone subscriptions per 100 people	Fixed broadband subscriptions per 100 people	Proportion of internet users	Presence of cybercrime legislation	Whether there is a regional service trade agreement signed with China	Total service trade export volume	Economic freedom	Business freedom	Trade freedom
Algeria	2	2013	Lower-middle + low income country	384.724	0.000139	0.27542	0.104825	0.441066	0.304043	71.5967	45.99	39.3	51.92	51.7	41.02	9.57047e+12	5.52025e+11	13080.3	42202935	19297.5	97.98	1.89077e+06	47.4675	0.509867	22.7942	14.7471	59.9	1	0	3.77273e+09	49.6	65.2	67.8
Algeria	2	2014	Lower-middle + low income country	462.21	0.000169	0.231423	0.088941	0.446702	0.511321	92.438	46.82	42.65	52.15	52.25	40.24	1.04756e+13	5.2632e+11	12334.8	42669500	19297.5	93.17	1.79795e+06	45.8959	0.572109	22.9368	15.2238	64.7	1	0	3.55335e+09	50.8	66.3	60.8
Algeria	2	2015	Lower-middle + low income country	553.408	0.000186	0.23093	0.144937	0.498421	0.356052	83.6776	48.81	43.16	54.16	53.79	44.13	1.10616e+13	5.94749e+11	13789.1	43131966	19297.5	48.66	939015	50.5018	0.604293	23.2867	15.8491	68.0431	1	0	3.45614e+09	48.9	66.6	60.8
Algeria	2	2016	Lower-middle + low income country	342.247	0.000153	0.374716	0.103212	0.613263	0.151963	84.6658	51.45	44.44	54.64	58.69	48.05	1.12333e+13	5.57532e+11	12790.3	43590368	19297.5	43.29	835387	27.8891	0.334536	23.2774	16.6063	70.969	1	0	3.42992e+09	50.1	62.1	60.8
Algeria	2	2017	Lower-middle + low income country	525.879	0.000188	0.576143	0.221477	0.685186	0.188602	95.6116	52.81	44.15	56.78	60.05	50.27	1.23105e+13	6.43628e+11	14613	44044811	19297.5	50.8	980311	39.0104	0.496611	22.1188	17.8024	74.2949	1	0	3.11123e+09	46.5	62.1	63.3
Algeria	2	2018	Lower-middle + low income country	634.229	0.000207	0.736978	0.238269	0.934533	0.258094	112.464	51.81	41.39	51.75	62.47	51.63	1.38949e+13	5.2482e+11	11795.2	44494502	19297.5	65.23	1.25877e+06	43.5594	0.569798	21.9843	19.079	77.7	1	0	3.2638e+09	44.7	68.1	63.5
Algeria	2	2019	Lower-middle + low income country	350.663	0.000225	0.443936	0.287202	0.966233	0.242674	103.377	55.3	44.77	53.72	66.53	56.17	1.428e+13	4.47755e+11	9963.67	44938712	19297.5	57	1.09996e+06	40.4463	0.474671	17.3364	19.6515	79.947	1	0	3.23863e+09	46.2	61.6	67.4
Algeria	2	2020	Lower-middle + low income country	341.203	0.000371	0.337349	0.351402	1.02552	0.266114	108.863	55.39	45.08	57.18	62.93	56.36	1.46877e+13	3.8554e+11	8496.43	45376763	19297.5	39.68	765724	41.8268	0.555631	16.334	21.2531	85.5144	1	0	2.98692e+09	46.9	52.6	66.2
Algeria	2	2021	Lower-middle + low income country	418.632	0.000503	0.443728	0.46794	1.56568	0.286399	103.908	56.98	45.54	57	69.03	56.36	1.78205e+13	4.87227e+11	10636.1	45808747	19297.5	57.27	1.10517e+06	47.1749	0.805087	16.8439	23.1682	87.1507	1	0	3.22221e+09	49.7	63.5	57.4
Bangeladesh	9	2013	Lower-middle + low income country	533.402	1.25571	35.7408	2.6e-05	6.46473	0.001036	384.591	65.76	74.81	53.16	61.86	73.23	9.57047e+12	5.21791e+11	46758	11159407	7970.82	97.98	780981	45.1843	0.624647	41.3077	34.4846	82.1702	1	1	2.99701e+09	52.6	68	54
Bangeladesh	9	2014	Lower-middle + low income country	626.17	0.450973	67.9808	2.2e-05	7.81103	0.001538	474.916	66.1	75.27	53.34	63.31	72.5	1.04756e+13	5.3539e+11	47764.1	11209057	7970.82	93.17	742641	40.2594	0.512779	40.5528	35.8889	85	1	1	3.13275e+09	54.1	70.8	59
Bangeladesh	9	2015	Lower-middle + low income country	760.016	0.653564	54.7522	3.8e-05	9.93111	0.001865	467.678	68.7	76.42	60.65	63.78	73.96	1.10616e+13	4.62336e+11	41008.3	11274196	7970.82	48.66	387860	31.5728	0.337753	39.9057	36.6371	85.0529	1	1	3.23322e+09	53.9	62.2	59
Bangeladesh	9	2016	Lower-middle + low income country	617.525	0.662355	19.2941	4.4e-05	9.99151	0.00238	315.075	71.16	76	66.43	65.61	76.59	1.12333e+13	4.76063e+11	42012.6	11331422	7970.82	43.29	345057	28.6479	0.210312	38.6244	37.7341	86.5165	1	1	3.54062e+09	53.3	52.6	63.6
Bangeladesh	9	2017	Lower-middle + low income country	725.582	0.415234	108.789	0.000129	7.55652	0.001809	520.523	71.13	75.2	67.42	67.37	74.51	1.23105e+13	5.02765e+11	44198.5	11375158	7970.82	50.8	404918	47.6784	0.571172	37.611	38.4644	87.6797	1	1	3.86967e+09	55	53.4	63.6
Bangeladesh	9	2018	Lower-middle + low income country	1081.53	0.700526	237.071	0.000222	14.4742	0.002456	827.894	72.59	74.44	72.32	68.44	75.17	1.38949e+13	5.43299e+11	47545	11427054	7970.82	65.23	519937	48.0557	0.620836	35.8722	39.3319	88.6473	1	1	5.44613e+09	55.1	52.1	61.2
Bangeladesh	9	2019	Lower-middle + low income country	855.469	5.78356	55.6414	0.010807	14.2042	0.007585	727.601	73.24	74.79	71.36	70.83	75.96	1.428e+13	5.35866e+11	46641.7	11488980	7970.82	57	454337	45.1401	0.519088	34.1461	39.8825	90.2754	1	1	6.21375e+09	55.6	50.9	63.6
Bangeladesh	9	2020	Lower-middle + low income country	811.74	8.72525	10.6745	0.000575	15.9204	0.00369	585.938	75.94	75.11	79.78	72.92	75.97	1.46877e+13	5.25213e+11	45517.9	11538604	7970.82	39.68	316282	53.8007	0.807207	31.4415	40.9473	91.5264	1	1	6.01983e+09	56.4	94.3	63.6
Bangeladesh	9	2021	Lower-middle + low income country	1024.01	2.39056	26.0861	0.000491	22.1574	0.005662	644.947	76.5	74.6	79.87	75.55	75.97	1.78205e+13	5.94352e+11	51268.4	11592952	7970.82	57.27	456489	56.1956	0.897023	28.3636	42.3779	92.79	1	1	7.47453e+09	56.5	55.6	63.4
Bolivia	11	2013	Lower-middle + low income country	2.15499	0.240574	0.000796	0.109435	1.76216	0.138842	27.655	26.8	24.86	25.37	13.76	43.19	9.57047e+12	1.42717e+10	6436.6	2217278	11793	97.98	1.15548e+06	50.9766	0.815668	7.8549	0.973716	30	0	0	1.21395e+09	47.9	55.8	74.3
Bolivia	11	2014	Lower-middle + low income country	3.16349	0.263844	0.000994	0.151051	2.70009	0.145907	39.1391	27.08	24.24	26.01	15.14	42.93	1.04756e+13	1.54701e+10	6844.03	2260376	11793	93.17	1.09875e+06	50.6639	0.797272	7.48707	1.47276	36.7447	0	0	1.19184e+09	48.4	53.4	77.6
Bolivia	11	2015	Lower-middle + low income country	3.32453	0.253344	0.000908	0.20574	3.17456	0.164199	36.8809	29.29	25.97	32.65	14.85	43.7	1.10616e+13	1.35307e+10	5869.74	2305171	11793	48.66	573846	51.3855	0.858227	6.96217	1.59836	37.3121	0	0	1.24339e+09	46.8	53.7	77.6
Bolivia	11	2016	Lower-middle + low income country	3.01626	0.242294	0.001095	0.277688	3.93466	0.199748	38.5561	32.33	29.96	38.78	16.65	43.94	1.12333e+13	1.50826e+10	6411.55	2352416	11793	43.29	510518	45.2038	0.774398	6.04153	2.51048	39.363	0	0	1.24474e+09	47.4	58.8	76.6
Bolivia	11	2017	Lower-middle + low income country	4.78519	0.283002	0.000784	0.662141	3.73878	0.17219	54.3897	32.32	27.53	40.82	18.76	42.19	1.23105e+13	1.61052e+10	6705.34	2401840	11793	50.8	599083	53.5617	0.945258	5.87912	1.35038	41.4138	0	0	1.45495e+09	47.7	58.9	76
Bolivia	11	2018	Lower-middle + low income country	5.98412	0.357645	0.000852	0.729507	5.3487	0.46923	61.2023	33.09	28.17	42.38	20.5	41.34	1.38949e+13	1.70319e+10	6947.82	2451409	11793	65.23	769256	56.6115	0.89322	5.81221	1.63351	58	0	0	1.45881e+09	44.1	59.2	75.5
Bolivia	11	2019	Lower-middle + low income country	7.22519	0.379675	0.000943	0.77376	5.69783	0.836613	59.4159	33.86	28.13	43.03	20.13	44.16	1.428e+13	1.67259e+10	6691.16	2499702	11793	57	672200	54.3708	0.825554	5.70416	1.97204	64.8263	0	0	1.44329e+09	42.3	58.8	70.4
Bolivia	11	2020	Lower-middle + low income country	8.74344	0.419534	0.000586	0.666989	6.1139	0.606574	46.1683	37.01	28.05	49.87	23.16	46.97	1.46877e+13	1.49603e+10	5875.07	2546402	11793	39.68	467945	59.5957	1.13534	5.49807	10.1918	72.748	0	0	4.29677e+08	42.8	54.2	67.8
Bolivia	11	2021	Lower-middle + low income country	7.6918	0.361448	0.000893	0.77927	6.62565	0.808215	50.6686	37.48	28.1	51.61	23.22	46.97	1.78205e+13	1.87371e+10	7238.8	2588423	11793	57.27	675384	60.7002	1.14563	3.62425	7.84339	73.5	0	0	4.5813e+08	42.7	58.4	61.6
Cameroon	15	2013	Lower-middle + low income country	683.418	22.8038	1.68364	0.000344	1.10732	0.018541	43.3253	72.75	68.9	69.62	69.91	82.59	9.57047e+12	1.8466e+12	52635.2	35082954	10598.3	97.98	1.03842e+06	32.915	0.379933	48.2579	34.4928	85.8	1	0	1.94639e+09	52.3	46.8	54.9
Cameroon	15	2014	Lower-middle + low income country	843.66	29.3681	2.67531	0.000386	1.44656	0.032142	55.3081	73.06	70.19	69.74	70.59	81.72	1.04756e+13	1.80575e+12	50956	35437435	10598.3	93.17	987445	29.8791	0.277668	46.3318	35.4982	87.12	1	0	2.03108e+09	52.6	45	61.2
Cameroon	15	2015	Lower-middle + low income country	753.638	29.8966	1.32291	0.000433	1.60179	0.034482	49.1215	73.92	71.06	70.11	71.98	82.52	1.10616e+13	1.55651e+12	43596.1	35702908	10598.3	48.66	515714	35.8578	0.422192	43.6925	36.7047	90	1	0	1.51655e+09	51.9	41.6	59.6
Cameroon	15	2016	Lower-middle + low income country	811.774	27.5206	2.38529	0.00033	2.00699	0.026639	47.8723	74.34	70.68	70.75	74.13	81.78	1.12333e+13	1.52799e+12	42315.6	36109487	10598.3	43.29	458801	35.0885	0.499763	41.9663	37.0678	91.16	1	0	1.65692e+09	54.2	46.9	61.6
Cameroon	15	2017	Lower-middle + low income country	833.065	26.5735	2.47498	0.001354	2.26913	0.02456	51.7275	74.91	71.68	72.26	75.08	80.6	1.23105e+13	1.64927e+12	45129.4	36545236	10598.3	50.8	538395	52.012	1.00669	39.5822	38.0907	92.7014	1	0	1.94517e+09	51.8	44.3	53.4
Cameroon	15	2018	Lower-middle + low income country	1079.15	34.8575	2.48272	0.001456	3.28497	0.12122	64.4024	76.38	72.66	76.94	77.05	78.88	1.38949e+13	1.7253e+12	46547.8	37065084	10598.3	65.23	691328	52.018	1.04829	37.3752	39.005	94.64	1	0	2.11675e+09	51.9	44	53.4
Cameroon	15	2019	Lower-middle + low income country	1036.26	34.617	2.97563	0.001591	3.73169	0.095437	65.1578	77.44	74.45	77.53	78.09	79.69	1.428e+13	1.74373e+12	46374.2	37601230	10598.3	57	604104	52.8607	1.03794	36.2342	40.3548	91.9129	1	0	2.20521e+09	52.4	44.4	53.4
Cameroon	15	2020	Lower-middle + low income country	1117.82	33.2856	2.71737	0.00191	4.13609	0.080879	62.7914	80.06	75.28	82.65	82.24	80.06	1.46877e+13	1.6476e+12	43349.7	38007166	10598.3	39.68	420541	61.6433	1.31067	35.2084	41.0999	92.3	1	0	1.70868e+09	53.6	88.3	59.6
Cameroon	15	2021	Lower-middle + low income country	1326.79	38.0347	3.96721	0.004427	5.37308	0.069959	74.9087	80.65	74.69	82.89	84.97	80.06	1.78205e+13	2.00149e+12	52358.6	38226498	10598.3	57.27	606966	67.8809	1.54458	30.2477	42.0697	92.834	1	0	1.44287e+09	53.3667	43.9	55.2
Cote d'lvoire	20	2013	Lower-middle + low income country	21.6237	0.401172	0.092654	0.132538	0.457589	0.011187	14.2351	45.76	43.71	48.89	34.31	56.12	9.57047e+12	5.93631e+10	13949.1	4255689	7632.34	97.98	747817	32.3258	0.294644	38.7171	22.1572	66.7476	1	0	9.35278e+08	70.9	65.8	86.8
Cote d'lvoire	20	2014	Lower-middle + low income country	21.2815	0.470431	0.12374	0.110313	0.536256	0.002399	26.4345	45.2	43.09	48.89	34.27	54.57	1.04756e+13	5.92145e+10	13971	4238389	7632.34	93.17	711105	35.3791	0.359966	36.6244	22.9807	68.57	1	0	9.04123e+08	57.7	55.1	71.4
Cote d'lvoire	20	2015	Lower-middle + low income country	20.4401	0.383085	0.080833	0.180197	0.58341	0.002608	28.1541	46.57	43.58	50.22	35.57	56.93	1.10616e+13	5.07421e+10	12071.1	4203604	7632.34	48.66	371390	47.1752	0.550102	34.702	23.1788	69.845	1	0	7.66165e+08	58.5	65.4	71.4
Cote d'lvoire	20	2016	Lower-middle + low income country	18.1584	0.401569	0.107594	0.269591	1.07923	0.00148	23.2089	47.68	41.14	52.84	36.88	59.86	1.12333e+13	5.2391e+10	12550.7	4174349	7632.34	43.29	330404	51.1331	0.640367	33.9977	24.7125	72.6973	1	0	9.1395e+08	60	62.2	71.8
Cote d'lvoire	20	2017	Lower-middle + low income country	41.114	0.489281	0.242427	1.18858	1.21179	0.006477	37.8349	47.59	39.53	55.76	38.78	56.26	1.23105e+13	5.59375e+10	13562.1	4124531	7632.34	50.8	387723	66.713	1.00715	33.4255	26.1393	67.0962	1	0	9.7339e+08	63	62.1	72.3
Cote d'lvoire	20	2018	Lower-middle + low income country	55.5995	0.647066	0.412845	1.42283	1.94088	0.008668	34.7454	50.65	39.38	67.12	40.55	55.55	1.38949e+13	6.13305e+10	15003.1	4087843	7632.34	65.23	497858	63.3122	0.955489	32.5842	27.1024	75.2946	1	0	1.16675e+09	62	62.1	73.7
Cote d'lvoire	20	2019	Lower-middle + low income country	51.7001	0.625665	0.291821	1.71261	2.29291	0.00172	37.9237	51.73	38.71	66.03	44.72	57.44	1.428e+13	6.13293e+10	15086.2	4065253	7632.34	57	435043	72.3767	1.32591	32.294	27.9623	79.0798	1	0	1.16221e+09	62.4	61	73.6
Cote d'lvoire	20	2020	Lower-middle + low income country	56.8394	0.811122	0.514433	2.82371	3.08294	0.015247	42.7166	55.18	39.06	71.42	50.87	59.38	1.46877e+13	5.76249e+10	14236.5	4047680	7632.34	39.68	302851	76.7183	1.51632	31.7152	25.1649	78.3209	1	0	7.31741e+08	59.7	82.5	69.4
Cote d'lvoire	20	2021	Lower-middle + low income country	62.3458	1.03136	0.443008	3.63515	4.34968	0.053133	52.9459	54.95	38.09	71.73	50.61	59.38	1.78205e+13	6.88437e+10	17747.8	3879000	7632.34	57.27	437104	77.4838	1.41796	31.2537	25.824	81.254	1	0	9.10216e+08	61.7	60.8	73.8
Egypt,Arab Rep	27	2013	Lower-middle + low income country	13.4613	17.5096	2.41829	1.14722	26.4106	0.343512	181.863	28.79	20.93	34	21.75	38.46	9.57047e+12	21990960000	3555.16	6185642	13507.9	97.98	1.3235e+06	47.0471	0.707493	15.5285	4.5982	23.1093	1	0	18261500000	54.8	63.3	73.8
Egypt,Arab Rep	27	2014	Lower-middle + low income country	15.6732	19.8815	3.60439	0.883794	30.9899	0.783901	234.129	31.45	28.27	34.54	21.98	41	1.04756e+13	22593470000	3638.52	6209526	13507.9	93.17	1.25853e+06	37.2126	0.585559	15.3598	5.1359	24.7617	1	0	21897600000	52.9	62.7	71.4
Egypt,Arab Rep	27	2015	Lower-middle + low income country	16.6006	20.0913	1.77603	1.16729	38.4521	1.34427	254.731	32.02	26.19	35.19	24.03	42.66	1.10616e+13	23438240000	3761.51	6231066	13507.9	48.66	657292	39.3089	0.482598	15.1542	5.66518	26.8026	1	0	18538500000	55.2	65.4	70
Egypt,Arab Rep	27	2016	Lower-middle + low income country	19.1276	20.0431	3.31789	1.37404	41.5043	1.52766	230.231	30.49	20.12	35.98	27.78	38.07	1.12333e+13	24191430000	3870.31	6250510	13507.9	43.29	584755	37.2615	0.463746	15.0577	6.3244	28.9971	1	0	13606000000	56	68.3	70.6
Egypt,Arab Rep	27	2017	Lower-middle + low income country	20.7491	18.2888	2.74789	3.7965	35.0471	1.37493	262.534	30.01	18.9	36.27	29.44	35.42	1.23105e+13	24979190000	3986.05	6266654	13507.9	50.8	686199	50.5871	0.722806	14.8155	7.20102	33.8207	1	0	19535300000	52.6	66.8	70.2
Egypt,Arab Rep	27	2018	Lower-middle + low income country	25.8591	21.0903	2.50656	4.15235	48.4066	2.01325	305.195	30.63	21.1	34.46	30.18	36.78	1.38949e+13	26020850000	4145.86	6276342	13507.9	65.23	881118	56.2477	0.880797	14.7065	7.84318	43.8	1	0	23573700000	53.4	71.5	70.9
Egypt,Arab Rep	27	2019	Lower-middle + low income country	27.2551	22.7249	3.13172	4.83451	53.8709	2.09633	342.383	31.73	21.32	33.12	34.36	38.1	1.428e+13	26881140000	4280.29	6280217	13507.9	57	769948	57.0693	0.958593	14.2293	8.36098	50.4912	1	0	25050500000	52.5	65.9	71.8
Egypt,Arab Rep	27	2020	Lower-middle + low income country	29.3969	24.4457	3.28943	5.72319	59.2687	1.81558	308.931	31.65	19.78	33.11	34.41	39.29	1.46877e+13	24930080000	3961.73	6292731	13507.9	39.68	535992	59.4523	1.06692	14.2069	9.31233	54.6014	1	0	15052700000	54	69.9	70.2
Egypt,Arab Rep	27	2021	Lower-middle + low income country	32.1769	25.6231	4.01621	7.34692	75.9242	3.07402	373.236	33.24	18.41	34.23	41.01	39.29	1.78205e+13	29451240000	4664.31	6314167	13507.9	57.27	773595	62.4939	1.11076	13.5582	9.71471	62.8803	1	0	21897095000	55.7	62.7	67
EL Salvador	28	2013	Lower-middle + low income country	22.842	1.65483	1.04476	0.14287	1.1565	0.012783	9.44951	55.87	53.41	56.66	33.93	79.46	9.57047e+12	2.51158e+10	19056	1317997	6372.09	97.98	624337	67.6569	1.13515	32.3593	27.3864	80.0043	1	0	2.14186e+09	66.7	61.8	79
EL Salvador	28	2014	Lower-middle + low income country	29.7337	2.09584	1.58056	0.15425	1.56416	0.014555	10.2639	57.12	54.35	56.8	35.96	81.35	1.04756e+13	2.66341e+10	20261.1	1314545	6372.09	93.17	593688	62.4475	0.967397	30.9837	28.2238	84.2415	1	0	2.32578e+09	66.2	59.6	79
EL Salvador	28	2015	Lower-middle + low income country	27.8003	2.06834	1.42357	0.176518	1.9067	0.056627	10.9688	59.25	57.64	58.97	35.69	84.69	1.10616e+13	2.28908e+10	17402	1315407	6372.09	48.66	310066	69.1597	1.21559	29.4835	29.6865	88.4097	1	0	2.47708e+09	65.7	53.3	85.2
EL Salvador	28	2016	Lower-middle + low income country	37.5109	2.32345	1.45879	0.312847	2.27054	0.063116	12.6989	60.8	56.79	61.76	38.31	86.34	1.12333e+13	2.40728e+10	18295.3	1315790	6372.09	43.29	275848	61.5857	1.07544	28.1618	31.4971	87.2402	1	0	2.54888e+09	65.1	56	85.8
EL Salvador	28	2017	Lower-middle + low income country	36.0821	2.5022	1.83641	0.514178	2.5204	0.065791	13.3101	60.74	56.86	64.31	41.38	80.41	1.23105e+13	2.69244e+10	20437.8	1317384	6372.09	50.8	323702	76.5922	1.42331	27.4841	32.5189	88.1025	1	0	2.55732e+09	64.1	57.3	86.5
EL Salvador	28	2018	Lower-middle + low income country	39.5388	3.23679	1.76578	0.489152	3.7516	0.109488	16.5063	62.15	57.14	67.54	42.9	81.02	1.38949e+13	3.06247e+10	23165.8	1321977	6372.09	65.23	415651	76.2761	1.47463	26.1461	33.3679	89.357	1	0	2.82939e+09	63.2	58.2	86.4
EL Salvador	28	2019	Lower-middle + low income country	36.2719	3.47198	2.11034	0.575788	4.16624	0.111711	16.8191	64.01	58.43	67.6	46.12	83.9	1.428e+13	3.10819e+10	23424.5	1326898	6372.09	57	363209	74.0182	1.38888	24.4445	33.8453	90.2289	1	0	3.3088e+09	61.8	57.2	81.4
EL Salvador	28	2020	Lower-middle + low income country	38.0174	3.7477	3.16745	0.662484	4.00703	0.10094	17.7113	67.61	58.66	73.14	52.21	86.44	1.46877e+13	3.13704e+10	23595.2	1329522	6372.09	39.68	252845	75.9479	1.5858	22.9215	34.2758	89.0583	1	0	2.15387e+09	61.6	82.8	80.8
EL Salvador	28	2021	Lower-middle + low income country	57.2299	3.88972	2.85535	0.750174	4.78421	0.150302	19.7472	68.88	58.54	72.96	57.57	86.44	1.78205e+13	3.71912e+10	27943.7	1330932	6372.09	57.27	364930	77.5468	1.6838	22.3241	37.4429	91.04	1	0	3.17925e+09	61	52.4	70.8
Honduras	36	2013	Lower-middle + low income country	181.641	1.22114	0.238092	0.12031	1.11874	0.064035	5.47628	53.01	49	60.36	43.86	58.8	9.57047e+12	1.35684e+11	13715.1	9893082	7347.38	97.98	719896	66.5339	1.20357	30.0973	26.2481	72.6439	1	0	2.34304e+09	58.4	61	77.1
Honduras	36	2014	Lower-middle + low income country	183.615	1.03397	0.3264	0.101905	1.39734	0.066364	7.11792	52.33	46.02	60.52	46.13	56.63	1.04756e+13	1.41034e+11	14294.3	9866468	7347.38	93.17	684555	59.7005	1.02629	30.5156	26.1508	75.6532	1	0	2.67642e+09	57.1	55.4	75.4
Honduras	36	2015	Lower-middle + low income country	241.642	1.51035	0.202506	0.108804	1.88312	0.104166	8.01717	52.24	44.8	58.98	46.94	58.25	1.10616e+13	1.25174e+11	12717	9843028	7347.38	48.66	357523	62.6192	1.11068	31.4318	27.6181	72.8347	1	0	2.93971e+09	57.4	53.2	77.6
Honduras	36	2016	Lower-middle + low income country	225.87	1.50122	0.34513	0.12307	1.90539	0.100455	8.32408	51.51	40.92	57.89	48.42	58.81	1.12333e+13	1.2861e+11	13104.7	9814023	7347.38	43.29	318068	56.4711	1.05416	31.785	28.6754	79.2594	1	0	2.78907e+09	57.7	58	78.4
Honduras	36	2017	Lower-middle + low income country	273.205	1.72093	0.470349	0.339929	2.20029	0.109386	12.7704	53.36	43.65	56.64	53.74	59.41	1.23105e+13	1.43112e+11	14621.2	9787966	7347.38	50.8	373247	70.733	1.46111	31.9912	30.2033	76.7505	1	0	2.75141e+09	58.8	56.9	78.4
Honduras	36	2018	Lower-middle + low income country	279.253	1.98698	0.492549	0.402931	3.99804	0.147061	15.3067	57.52	44.71	69.87	53.87	61.64	1.38949e+13	1.60566e+11	16425.2	9775564	7347.38	65.23	479269	69.0199	1.43167	31.5018	31.5	76.0744	1	0	2.82128e+09	60.6	58.5	84.4
Honduras	36	2019	Lower-middle + low income country	337.474	2.06291	0.533922	0.419029	4.61935	0.317892	16.6869	59.53	45.57	70.44	57.65	64.47	1.428e+13	1.6402e+11	16786.2	9771141	7347.38	57	418800	71.4672	1.53988	31.1995	32.6418	80.3717	1	0	2.97782e+09	60.2	56.9	79.4
Honduras	36	2020	Lower-middle + low income country	307.277	2.38704	0.575253	0.426449	4.62965	0.305526	17.8168	61.18	45.19	74.48	59.37	65.66	1.46877e+13	1.57227e+11	16125.6	9750149	7347.38	39.68	291544	76.5727	1.79397	30.4633	33.4884	84.7712	1	0	1.97726e+09	61.1	78.2	79.4
Honduras	36	2021	Lower-middle + low income country	357.584	2.35981	0.582217	0.563319	5.19741	0.368241	19.0306	61.18	45.05	73.91	60.09	65.66	1.78205e+13	1.82275e+11	18772.1	9709891	7347.38	57.27	420784	80.6923	2.04091	30.4433	34.8322	88.6408	1	0	2.70526e+09	59.8	48.7	71.8
India	39	2013	Lower-middle + low income country	1001.75	17.2996	73.2479	5.18806	121.589	6.36266	868.608	49.09	46.18	54.86	53.81	41.5	9.57047e+12	9.12524e+11	3602.89	253275918	5220.88	97.98	511542	39.5665	0.400522	12.1301	1.2839	14.94	1	1	1.49164e+11	55.2	37.3	63.6
India	39	2014	Lower-middle + low income country	1123.98	19.8654	91.7628	4.88415	152.487	11.9935	1081.86	49.18	48.42	55.18	51.09	42.01	1.04756e+13	8.90815e+11	3476.62	256229761	5220.88	93.17	486429	39.2836	0.432597	10.2349	1.32693	17.14	1	1	1.57196e+11	55.7	37.7	65.6
India	39	2015	Lower-middle + low income country	1151.02	15.5719	47.0936	6.32285	186.681	12.4971	933.581	50.5	49.66	53.83	51.91	46.62	1.10616e+13	8.60854e+11	3322.58	259091970	5220.88	48.66	254048	44.2528	0.527848	4.00554	1.53729	22.0627	1	1	1.56278e+11	54.6	43.3	64.6
India	39	2016	Lower-middle + low income country	1141.08	36.4758	51.522	6.70306	217.549	15.6689	998.774	51.37	49.37	52.78	57.49	45.83	1.12333e+13	9.31877e+11	3558.82	261850182	5220.88	43.29	226012	40.9448	0.383075	4.10651	1.99633	25.4474	1	1	1.61819e+11	56.2	47.6	71
India	39	2017	Lower-middle + low income country	1367.72	48.9433	73.7762	24.4835	259.045	21.8056	1462.29	54.55	50.95	53.82	63.08	50.34	1.23105e+13	1.01562e+12	3839.79	264498852	5220.88	50.8	265221	37.6376	0.457995	4.17896	2.35008	32.3358	1	1	1.85294e+11	52.6	52.8	72.6
India	39	2018	Lower-middle + low income country	1699.35	54.5347	61.4662	26.798	398.943	27.1853	1711.47	60.38	49.32	72.12	66.39	53.67	1.38949e+13	1.04227e+12	3902.66	267066843	5220.88	65.23	340558	35.0173	0.41506	3.10915	3.32281	39.9046	1	1	2.04956e+11	54.5	56.4	72.4
India	39	2019	Lower-middle + low income country	1855.41	52.543	60.3767	30.5497	453.494	29.6242	1828.38	61.71	49.68	72.89	66.73	57.54	1.428e+13	1.1191e+12	4151.23	269582878	5220.88	57	297590	36.297	0.464707	3.58411	3.81492	47.6906	1	1	2.14762e+11	55.2	57.1	72.4
India	39	2020	Lower-middle + low income country	1821.79	54.692	71.3212	36.6662	488.46	30.148	1858.99	64.24	49.29	78.85	68.88	59.93	1.46877e+13	1.05905e+12	3895.62	271857970	5220.88	39.68	207164	40.6834	0.573737	3.55411	4.31189	53.7265	1	1	2.03145e+11	56.5	77.9	73.4
India	39	2021	Lower-middle + low income country	2453.71	53.7306	73.1101	37.9197	537.289	39.7457	1927.19	66.41	50.65	80.56	74.52	59.93	1.78205e+13	1.18651e+12	4334.22	273753191	5220.88	57.27	299000	39.3148	0.528012	3.29475	4.53672	62.1	1	1	2.40655e+11	56.5	76.7	69.4
Kenya	48	2013	Lower-middle + low income country	1946.06	3.9428	0.946552	0.249769	3.13863	0.139865	49.3403	71.39	75.63	66.71	59.43	83.81	9.57047e+12	1.3708e+12	27182.7	50428893	955.651	97.98	93634.7	40.4167	0.387393	60.5472	37.4015	84.77	1	0	5.13205e+09	55.9	58	66.7
Kenya	48	2014	Lower-middle + low income country	2715.34	5.48293	0.86647	0.382007	4.92526	0.227981	62.5096	71.62	74.43	66.84	62.19	83.03	1.04756e+13	1.48432e+12	29249.6	50746659	955.651	93.17	89038	35.7167	0.306996	58.3116	37.974	87.5568	1	0	5.02422e+09	57.1	55.8	72.8
Kenya	48	2015	Lower-middle + low income country	2794.42	6.22089	0.787459	0.475207	6.46599	1.61795	74.686	75.88	75.74	67.89	77.16	82.74	1.10616e+13	1.46577e+12	28732.2	51014947	955.651	48.66	46502	39.145	0.386717	56.6391	39.2679	89.8963	1	0	4.63818e+09	55.6	47.9	64
Kenya	48	2016	Lower-middle + low income country	2923.59	5.34051	1.45495	0.578655	5.90427	1.64098	82.0026	76.91	74.41	73.96	77.58	81.71	1.12333e+13	1.50011e+12	29288.9	51217803	955.651	43.29	41370.1	41.8209	0.450906	54.6397	40.0618	92.843	1	0	4.16512e+09	57.5	48.6	65.6
Kenya	48	2017	Lower-middle + low income country	3620.6	6.16318	1.77096	1.28653	6.32623	1.57798	89.7547	75.38	74	71.83	78.67	77.02	1.23105e+13	1.6239e+12	31616.8	51361911	955.651	50.8	48547.1	50.7768	0.64446	52.1138	41.1478	95.0694	1	0	4.64753e+09	53.5	50	67.2
Kenya	48	2018	Lower-middle + low income country	4233.12	5.90274	2.12321	1.18316	10.6656	2.73215	111.267	77.09	74.12	76.34	80.43	77.47	1.38949e+13	1.72485e+12	33436.9	51585058	955.651	65.23	62337.1	48.1127	0.584582	50.1324	41.1903	96.0229	1	0	5.47746e+09	54.7	55.5	69.8
Kenya	48	2019	Lower-middle + low income country	4866.58	5.12493	2.06821	1.20596	10.5735	2.55546	109.504	78.03	74.99	76.46	80.65	80.02	1.428e+13	1.65142e+12	31902.4	51764822	955.651	57	54472.1	49.0562	0.672119	47.7328	42.0082	96.1576	1	0	5.60051e+09	55.1	55.8	60.4
Kenya	48	2020	Lower-middle + low income country	4289.89	5.14827	2.55527	1.1627	10.3725	2.54365	114.313	80.44	76.07	82.39	81.95	81.33	1.46877e+13	1.64431e+12	31721.3	51836239	955.651	39.68	37920.2	57.9769	0.974462	46.0187	43.0655	96.5051	1	0	3.65765e+09	55.3	79.6	60.4
Kenya	48	2021	Lower-middle + low income country	5139.22	5.39327	2.93414	0.92869	10.0763	2.67061	114.04	80.95	75.94	82.48	84.04	81.33	1.78205e+13	1.81096e+12	34997.8	51744876	955.651	57.27	54730.1	57.7518	0.959827	44.787	44.2682	97.5713	1	0	5.03609e+09	54.9	56.7	62.2
Kyrgyz Republic	51	2013	Lower-middle + low income country	7.34591	0.669589	0.448901	0.205155	3.38436	1.18052	16.2582	18.85	26.02	19.65	5.31	24.41	9.57047e+12	1.19833e+10	1815.44	6600742	2778.65	97.98	272252	29.7081	0.327356	10.6308	0.136727	12.5	1	0	1.05855e+09	59.6	73.2	75.4
Kyrgyz Republic	51	2014	Lower-middle + low income country	8.79378	0.646004	0.687521	0.199355	4.94905	1.62959	20.5704	18.88	26.33	20.86	3.66	24.68	1.04756e+13	1.32792e+10	1984.51	6691454	2778.65	93.17	258887	32.5787	0.420466	13.7602	0.240889	14.26	1	0	9.00751e+08	61.1	74.2	75.2
Kyrgyz Republic	51	2015	Lower-middle + low income country	5.41082	0.538589	0.549743	0.280936	5.72629	1.42051	19.622	20.56	23.55	24.77	8.19	25.72	1.10616e+13	1.44264e+10	2125.46	6787419	2778.65	48.66	135209	30.1702	0.397749	14.1806	0.214367	18.2	1	0	853583903	61.3	73.7	80.2
Kyrgyz Republic	51	2016	Lower-middle + low income country	5.00724	0.578178	0.729406	0.386293	6.78994	1.228	19.6389	21.58	25.61	29.43	6.32	24.94	1.12333e+13	1.59125e+10	2309.05	6891363	2778.65	43.29	120288	27.6512	0.37576	18.3796	0.354444	21.87	1	0	841030690	59.6	65.3	75
Kyrgyz Republic	51	2017	Lower-middle + low income country	10.6839	0.658203	1.25932	1.61383	8.11973	1.32931	26.1781	25.32	26.35	38.43	10.09	26.42	1.23105e+13	1.70712e+10	2439.46	6997917	2778.65	50.8	141156	31.3925	0.367928	16.0829	0.38893	25.5104	1	0	823760000	61.1	73.7	75.3
Kyrgyz Republic	51	2018	Lower-middle + low income country	12.2223	0.723408	0.88621	2.06237	13.7092	1.56206	32.7752	23.83	26.86	31.06	10.95	26.44	1.38949e+13	1.81417e+10	2553.36	7105006	2778.65	65.23	181251	35.1185	0.560605	20.8624	0.638691	36.3	1	0	829911207	62.8	73.3	74.5
Kyrgyz Republic	51	2019	Lower-middle + low income country	13.2786	0.781411	1.24232	3.10389	17.964	2.43033	42.3277	24.97	26.6	30.5	15.49	27.28	1.428e+13	1.87406e+10	2598.51	7212053	2778.65	57	158383	33.5094	0.420323	20.1505	1.05767	47.0323	1	0	1082659258	62.3	73.4	78.6
Kyrgyz Republic	51	2020	Lower-middle + low income country	17.3414	1.00048	1.35059	3.52314	20.3331	2.34704	46.9807	25.97	25.77	32.53	17.39	28.19	1.46877e+13	1.89818e+10	2593.36	7319399	2778.65	39.68	110257	45.2697	0.731074	18.6485	1.67831	54	1	0	428240090	62.9	58.5	79.2
Kyrgyz Republic	51	2021	Lower-middle + low income country	36.5138	1.51474	2.465	8.37638	42.3439	5.15432	88.9774	26.7	25.97	34.38	18.25	28.19	1.78205e+13	1.88271e+10	2535.62	7425057	2778.65	57.27	159133	47.017	0.715115	17.5109	2.03035	62	1	0	521809863	63.7	72.6	72.8
Lao PDR	52	2013	Lower-middle + low income country	12.7825	0.084893	0.016805	2e-06	0.480771	2.7e-05	6.76341	47.12	44.28	53.44	27.91	62.87	9.57047e+12	3.02048e+10	15007.5	2012647	6523.57	97.98	639179	80.4934	1.48056	20.8222	24.4156	75.2344	1	1	7.82564e+08	50.1	62.1	58.7
Lao PDR	52	2014	Lower-middle + low income country	20.0041	0.076372	0.035386	2e-06	0.513555	4e-05	8.16842	47.39	44.4	53.37	27.5	64.29	1.04756e+13	3.13869e+10	15742.4	1993782	6523.57	93.17	607801	82.5555	1.66558	19.8902	25.1114	75.83	1	1	7.64443e+08	51.2	60.7	58.6
Lao PDR	52	2015	Lower-middle + low income country	18.7365	0.073531	0.038141	2e-06	0.501805	0.000148	4.79719	49.6	47.02	55.55	30.41	65.41	1.10616e+13	2.72631e+10	13786.5	1977527	6523.57	48.66	317437	83.9001	1.75239	17.8719	25.2768	79.2006	1	1	8.44073e+08	51.4	59.5	58.6
Lao PDR	52	2016	Lower-middle + low income country	18.2769	0.061101	0.020663	2e-06	0.518644	0.000124	4.40671	50.65	47.58	57.12	32.96	64.95	1.12333e+13	2.80836e+10	14331.8	1959537	6523.57	43.29	282405	81.8603	1.86088	18.3909	26.3066	79.8421	1	1	8.34863e+08	49.8	55.9	58.6
Lao PDR	52	2017	Lower-middle + low income country	25.9772	0.145346	0.029769	1.3e-05	0.68511	0.000183	9.82349	49.96	45.93	58.49	35.07	60.35	1.23105e+13	3.04838e+10	15695.1	1942248	6523.57	50.8	331397	86.463	2.15829	17.51	26.9186	80.1141	1	1	7.8056e+08	54	66.3	74.6
Lao PDR	52	2018	Lower-middle + low income country	28.838	0.143665	0.036256	1.7e-05	1.06827	0.000342	10.9738	52.44	47.23	61.22	37.74	63.59	1.38949e+13	3.4429e+10	17865	1927174	6523.57	65.23	425533	84.9273	2.05014	13.7534	27.1744	83.5772	1	1	9.85353e+08	53.6	65.4	56.6
Lao PDR	52	2019	Lower-middle + low income country	33.0933	0.161006	0.075805	2.6e-05	1.27965	0.000436	11.7617	54.82	51.44	60.02	39.59	68.23	1.428e+13	3.4344e+10	17945.2	1913822	6523.57	57	371844	81.795	1.76795	12.2891	26.5541	86.1355	1	1	1.17924e+09	57.4	60.1	81.8
Lao PDR	52	2020	Lower-middle + low income country	34.5795	0.209511	0.056199	3.4e-05	3.17104	0.00048	13.9041	58.96	50.33	69.62	45.76	70.11	1.46877e+13	3.46017e+10	18207.1	1900449	6523.57	39.68	258855	80.2021	1.63871	11.1704	25.8595	88.898	1	1	3.46195e+08	55.5	86.6	82
Lao PDR	52	2021	Lower-middle + low income country	41.0704	0.502924	0.093323	5.3e-05	6.36525	0.000807	29.5514	60.47	50.87	69.97	50.92	70.11	1.78205e+13	3.97254e+10	21080.2	1884490	6523.57	57.27	373605	80.3276	1.65427	10.2506	26.1387	91.1796	1	1	1.2533e+08	53.9	54.7	67.8
Moldova	61	2013	Lower-middle + low income country	9.81935	0.292531	0.169725	0.101148	1.49244	0.038655	4.13025	37.18	40.28	35.69	15.28	57.44	9.57047e+12	4.46577e+09	7188.86	621207	7637.44	97.98	748316	69.5234	1.25922	26.6635	15.0992	60.31	1	0	1142540000	55.5	69.7	80
Moldova	61	2014	Lower-middle + low income country	14.7176	0.467364	0.291586	0.102897	1.74397	0.044355	5.27786	37.3	39.93	36.03	15.56	57.68	1.04756e+13	4.59385e+09	7387.87	621810	7637.44	93.17	711580	71.741	1.35103	25.9613	16.3746	61	1	0	1142220000	57.3	70.1	80.1
Moldova	61	2015	Lower-middle + low income country	15.6497	0.454471	0.15055	0.116386	1.91971	0.125257	5.31436	38.02	39.71	36.86	17.02	58.5	1.10616e+13	4.05473e+09	6517.19	622159	7637.44	48.66	371638	77.3431	1.53641	24.3622	17.7287	68.1198	1	0	981480000	57.5	66.8	79.8
Moldova	61	2016	Lower-middle + low income country	12.758	0.410691	0.251923	0.128568	1.79276	0.128531	5.7189	37.81	34.92	38.14	18.77	59.43	1.12333e+13	4.37693e+09	7033.44	622303	7637.44	43.29	330625	70.6797	1.46638	23.3733	18.1359	69.8816	1	0	1065520000	57.4	64.6	73.6
Moldova	61	2017	Lower-middle + low income country	14.7521	0.56171	0.343153	0.543953	2.21162	0.221644	7.21867	38.66	35.81	39.05	20.35	59.43	1.23105e+13	4.8566e+09	7803.36	622373	7637.44	50.8	387982	79.7951	1.562	24.0585	21.7296	71.2723	1	0	1253320000	58	65.9	80
Moldova	61	2018	Lower-middle + low income country	20.3546	0.765107	0.374025	0.717576	3.11491	0.379473	9.81514	42.63	38.15	48.34	22.32	61.7	1.38949e+13	5.50694e+09	8850.38	622227	7637.44	65.23	498190	76.0098	1.55394	27.378	25.1845	71.5171	1	0	1477440000	58.4	66	78.3
Moldova	61	2019	Lower-middle + low income country	19.6411	0.882991	0.496615	0.992284	3.78141	0.428134	11.7303	44.12	37.42	52.45	23.45	63.18	1.428e+13	5.54205e+09	8909.65	622028	7637.44	57	435334	75.8861	1.51837	29.8503	28.3601	73.4767	1	0	1543950000	59.1	67	78
Moldova	61	2020	Lower-middle + low income country	23.2881	1.47649	0.797485	1.81704	4.96878	0.544222	15.4181	43.73	37.83	48.18	25.6	63.31	1.46877e+13	4.77e+09	7677.37	621306	7637.44	39.68	303054	76.1307	1.4965	30.4854	29.2785	77.6088	1	0	1277670000	62	71.6	78
Moldova	61	2021	Lower-middle + low income country	29.9761	2.14153	1.4589	3.41675	7.36508	0.961673	24.2533	44.27	36.36	46.65	30.75	63.31	1.78205e+13	5.86143e+09	9465.97	619211	7637.44	57.27	437396	74.8232	1.45743	30.185	29.9886	82.2197	1	0	1634710000	62.5	66.2	76.8
Morocco	63	2013	Lower-middle + low income country	42.403	1.95938	0.745858	0.414902	19.3978	0.198908	74.7309	15.9	12.88	22.34	5.74	22.63	9.57047e+12	1.69743e+10	672.204	25251731	11347.1	97.98	1.11179e+06	49.7947	0.634465	0.307179	0.114258	5.5	1	0	1.43526e+10	59.6	76.4	70.8
Morocco	63	2014	Lower-middle + low income country	61.6761	1.3468	1.29286	0.371436	24.5936	0.251902	89.9793	16.48	15.32	23.38	6.52	20.7	1.04756e+13	1.77161e+10	680.375	26038704	11347.1	93.17	1.05721e+06	46.0022	0.630959	0.333565	0.142039	6	1	0	1.62364e+10	58.3	76.2	58.8
Morocco	63	2015	Lower-middle + low income country	54.1584	1.25508	1.0102	0.456793	27.6007	0.593337	89.8946	18.47	16.23	27.66	7.32	22.67	1.10616e+13	1.5951e+10	594.227	26843246	11347.1	48.66	552150	43.1451	0.570402	0.332642	0.158587	6.5	1	0	1.46735e+10	60.1	68.8	78.2
Morocco	63	2016	Lower-middle + low income country	59.8805	1.06824	1.01625	0.555522	30.4424	0.56458	94.9869	18.25	16.54	28.33	7.87	20.26	1.12333e+13	1.1937e+10	430.993	27696493	11347.1	43.29	491216	34.3207	0.438203	0.297586	0.168249	7	1	0	1.53402e+10	61.3	66.4	81.8
Morocco	63	2017	Lower-middle + low income country	64.5423	1.17834	1.09431	1.84198	32.6775	0.565311	108.247	19.27	18.45	30.92	7	20.71	1.23105e+13	1.32191e+10	462.7	28569441	11347.1	50.8	576433	46.1416	0.681877	0.281927	0.215759	7.79633	1	0	1.73301e+10	61.5	67.7	84
Morocco	63	2018	Lower-middle + low income country	99.426	1.39058	1.11848	2.0222	49.2135	0.940377	129.443	18.97	18.23	26.91	8.16	22.57	1.38949e+13	1.48454e+10	504.536	29423878	11347.1	65.23	740172	47.0347	0.705115	0.214132	0.238385	10.9	1	0	1.86337e+10	61.9	69.6	79.4
Morocco	63	2019	Lower-middle + low income country	74.453	2.03177	1.36025	2.17782	48.9974	0.909196	128.549	19.71	17.25	27.67	10.23	23.67	1.428e+13	1.539e+10	508.163	30285595	11347.1	57	646785	47.8973	0.747494	0.266764	0.23105	14.6386	1	0	1.93533e+10	62.9	70.3	77.4
Morocco	63	2020	Lower-middle + low income country	95.2989	2.59048	1.33119	2.42816	45.9136	0.955171	119.683	21.47	17.83	31.13	10.55	26.39	1.46877e+13	1.41569e+10	454.062	31178239	11347.1	39.68	450253	57.8544	1.07546	0.285507	0.224516	16.3123	1	0	1.38668e+10	63.3	72.8	78.6
Morocco	63	2021	Lower-middle + low income country	101.197	2.98319	1.73446	3.01948	57.4913	1.34824	148.483	21.84	17.56	32.74	10.66	26.39	1.78205e+13	1.57768e+10	491.839	32077072	11347.1	57.27	649849	62.6673	1.25449	0.186058	0.20418	17.3728	1	0	1.54156e+10	63.3	72.3	70.6
Nicaragua	68	2013	Lower-middle + low income country	247.598	0.755636	0.11189	0.025531	0.664721	0.020969	8.44097	31.08	24.41	43.73	29.35	26.83	9.57047e+12	5.20117e+11	2976.76	174726123	11466.1	97.98	1.12344e+06	30.7799	0.283605	0.206344	0.00861062	19.1	1	0	1111900000	56.6	51.2	85.4
Nicaragua	68	2014	Lower-middle + low income country	339.298	0.961244	0.158175	0.021794	0.8678	0.029904	9.52961	31.43	25.24	44	29.88	26.59	1.04756e+13	5.74184e+11	3200.95	179379016	11466.1	93.17	1.06829e+06	28.9316	0.280089	0.10218	0.00877472	21	1	0	1193900000	58.4	52.6	85.4
Nicaragua	68	2015	Lower-middle + low income country	277.818	1.04527	0.103598	0.03361	1.04009	0.057712	9.83005	32.57	22.72	45.92	32.62	29	1.10616e+13	4.93027e+11	2679.55	183995785	11466.1	48.66	557938	35.0483	0.424858	0.101717	0.00852628	24.5	1	0	1253400000	57.6	58	85.4
Nicaragua	68	2016	Lower-middle + low income country	217.177	0.91465	0.161641	0.040262	1.09275	0.058379	8.99984	35.13	27.2	48.6	37	27.72	1.12333e+13	4.04649e+11	2144.78	188666931	11466.1	43.29	496366	35.2721	0.402184	0.0818972	0.0572072	28.5	1	0	1394100000	58.6	61.2	86.2
Nicaragua	68	2017	Lower-middle + low income country	324.312	0.778342	0.169484	0.150853	1.10064	0.062402	12.052	34.51	25.91	52.81	34.96	24.37	1.23105e+13	3.75746e+11	1941.88	193495907	11466.1	50.8	582476	53.1077	0.857533	0.0720139	0.0572798	33.2	1	0	1557600000	59.2	59	81
Nicaragua	68	2018	Lower-middle + low income country	526.73	0.983261	0.171105	0.147207	1.67541	0.068524	12.0022	37.28	26.99	56.09	38.75	27.3	1.38949e+13	4.21739e+11	2125.83	198387623	11466.1	65.23	747931	57.2634	0.999577	0.0708164	0.0372831	38.7	1	0	1363600000	58.9	60.2	81
Nicaragua	68	2019	Lower-middle + low income country	617.378	1.07292	0.200417	0.18164	1.78306	0.066573	12.4639	38.92	25.57	56.19	43.61	30.29	1.428e+13	4.74517e+11	2334.02	203304492	11466.1	57	653565	57.0738	1.00622	0.0527062	0.0410025	45.0314	1	0	1373100000	57.7	56	76
Nicaragua	68	2020	Lower-middle + low income country	408.878	1.4259	0.228482	0.238215	1.9072	0.074836	11.6061	42.25	26.66	66.58	42.88	32.88	1.46877e+13	4.32199e+11	2074.61	208327405	11466.1	39.68	454973	64.6872	1.33145	0.0513763	0.0313511	51.4584	1	0	946300000	57.2	77.5	75.4
Nicaragua	68	2021	Lower-middle + low income country	380.839	1.6721	0.267397	0.323871	2.36198	0.119275	13.241	42.93	25.54	67.86	45.45	32.88	1.78205e+13	4.40834e+11	2065.75	213401323	11466.1	57.27	656661	62.5501	1.13487	0.0498521	0.0308887	55.3637	1	0	1.04362e+09	56.3	53.1	68.4
Nigeria	69	2013	Lower-middle + low income country	25.2654	1.59995	3.78568	0.377849	24.3359	0.185377	217.313	34.84	31.62	30.17	23.47	54.11	9.57047e+12	1.08177e+10	5241.05	2064032	4522.06	97.98	443071	67.9377	1.42201	18.8622	16.1014	65.24	1	0	2.39616e+09	55.1	55.7	63.9
Nigeria	69	2014	Lower-middle + low income country	30.7638	2.21027	6.4275	0.352099	32.1968	2.01206	296.1	36.03	35.14	30.38	23.82	54.79	1.04756e+13	1.13623e+10	5495.73	2067471	4522.06	93.17	421320	65.0031	1.39786	18.2203	16.8192	68.06	1	0	1.99135e+09	54.3	48	63.8
Nigeria	69	2015	Lower-middle + low income country	31.3399	2.22683	5.32815	0.404527	29.2809	1.2214	239.356	38.86	37.23	35.57	24.13	58.51	1.10616e+13	1.00645e+10	4861.56	2070226	4522.06	48.66	220043	64.1389	1.26182	17.6001	17.2878	70.3802	1	0	3.16003e+09	55.6	48.3	63.8
Nigeria	69	2016	Lower-middle + low income country	30.1544	4.07844	2.60196	0.438474	20.1282	0.343293	189.587	40.92	34.77	40.63	26.18	62.1	1.12333e+13	1.06725e+10	5149.59	2072490	4522.06	43.29	195760	59.1283	1.28218	17.4567	18.0804	72.1568	1	0	3.74364e+09	57.5	48.7	64.8
Nigeria	69	2017	Lower-middle + low income country	30.9441	3.52182	3.0589	0.943555	20.6499	0.820099	295.318	41.83	33.97	46.62	27.36	59.38	1.23105e+13	1.13071e+10	5450.5	2074502	4522.06	50.8	229721	71.8622	1.64681	17.3548	18.7642	74.5168	1	0	5.0305e+09	57.1	48.9	62.3
Nigeria	69	2018	Lower-middle + low income country	39.3694	2.49566	3.47718	1.29674	43.2897	0.659655	475.511	43.75	32.45	58.35	28.68	55.53	1.38949e+13	1.26831e+10	6108.74	2076217	4522.06	65.23	294974	71.7066	1.68363	18.117	20.2492	79.1678	1	0	4.81778e+09	58.5	49.3	65.5
Nigeria	69	2019	Lower-middle + low income country	42.6338	3.55636	2.73054	1.66143	53.4651	0.928572	555.036	45.12	32.59	57.84	31.75	58.29	1.428e+13	1.26063e+10	6070.39	2076694	4522.06	57	257757	68.3001	1.44077	18.9414	21.4883	81.4129	1	0	4.94917e+09	57.3	51.2	62.4
Nigeria	69	2020	Lower-middle + low income country	45.5937	3.87451	2.75196	1.6055	43.7544	0.484284	356.407	46.58	33.96	61.35	30.88	60.14	1.46877e+13	1.23636e+10	5965.45	2072531	4522.06	39.68	179435	65.9698	1.29143	19.6767	22.5274	81.4055	1	0	3.99301e+09	57.2	96.2	62.4
Nigeria	69	2021	Lower-middle + low income country	58.2981	3.26335	3.18541	1.62182	45.923	0.627203	326.219	48.17	31.92	61.38	39.23	60.14	1.78205e+13	1.3825e+10	6694.64	2065092	4522.06	57.27	258978	65.4046	1.2532	20.2368	23.7138	83.0182	1	0	3.99616e+09	58.7	60	68.4
Pakistan	72	2013	Lower-middle + low income country	125.376	4.71993	0.424694	1.05738	7.40911	0.311702	123.432	40.79	32.37	42.17	29.77	58.85	9.57047e+12	45599900000	11932.3	3821556	14352.6	97.98	1.40626e+06	68.761	1.25323	15.0993	8.04034	44.03	1	1	4928000000	55.1	70.7	66
Pakistan	72	2014	Lower-middle + low income country	141.083	6.92351	8.85847	1.01372	9.45865	0.424543	148.132	41.67	36.69	42.42	31.18	56.38	1.04756e+13	49921400000	12837.2	3888793	14352.6	93.17	1.33723e+06	70.7753	1.29697	15.1306	7.9733	44.92	1	1	5817000000	55.2	69.4	64.8
Pakistan	72	2015	Lower-middle + low income country	148.511	6.68942	0.324213	2.23106	11.5695	2.46108	121.422	42.11	36.12	45.53	31.77	55.03	1.10616e+13	54091800000	13669.6	3957099	14352.6	48.66	698396	73.0639	1.35931	15.6791	7.9899	51.2054	1	1	5897000000	55.6	65.6	65.6
Pakistan	72	2016	Lower-middle + low income country	140.51	6.1967	0.535764	2.7392	11.9579	2.49381	199.387	42.45	31.76	48.44	36.56	53.02	1.12333e+13	57907700000	14382.2	4026336	14352.6	43.29	621322	69.4039	1.38769	16.2136	10.678	54	1	1	5049211000	55.9	61.2	65
Pakistan	72	2017	Lower-middle + low income country	167.597	17.6443	9.11539	12.4626	16.6436	3.45217	393.135	43.52	34.49	51.08	37.4	51.11	1.23105e+13	62202700000	15186	4096063	14352.6	50.8	729110	83.1865	1.85343	16.1762	10.7704	59.9506	1	1	6328440000	52.8	61.2	67.2
Pakistan	72	2018	Lower-middle + low income country	196.179	12.2482	7.06518	19.7556	37.9576	8.13882	591.716	45.22	34.35	47.3	45.62	53.62	1.38949e+13	6.72942e+10	16156.1	4165255	14352.6	65.23	936217	80.1918	1.75176	17.487	12.9697	61.8055	1	1	5932890000	54.4	55.3	65.9
Pakistan	72	2019	Lower-middle + low income country	208.915	18.6171	9.37326	18.5417	34.8434	7.78375	521.741	43.28	32.91	46.78	37.37	56.06	1.428e+13	6.97218e+10	16472.8	4232532	14352.6	57	818096	81.2991	1.84039	15.3373	12.6551	63.6284	1	1	5870150000	55	56.1	64.8
Pakistan	72	2020	Lower-middle + low income country	204.299	21.0007	13.6226	24.9411	32.2992	11.12	486.316	45.59	32.5	44.78	47.38	57.7	1.46877e+13	5.70868e+10	13293.3	4294396	14352.6	39.68	569510	82.1099	1.85099	18.8365	13.831	65.5419	1	1	5392070000	54.8	86.8	64.8
Pakistan	72	2021	Lower-middle + low income country	202.097	18.8741	3.0536	44.6201	59.2713	21.4535	531.199	45.92	31.75	44.8	49.44	57.7	1.78205e+13	6.74067e+10	15491.3	4351267	14352.6	57.27	821971	82.189	1.8769	18.1668	13.9233	67.5097	1	1	6544020000	51.7	60.5	64.6
Philippines	76	2013	Lower-middle + low income country	229.564	14.9684	4.07293	2.94482	46.3722	0.64353	295.901	53.26	49.23	58.77	50.01	55.03	9.57047e+12	5.15762e+11	13558.3	38040196	6947.9	97.98	680755	85.6217	1.61031	21.3882	18.2117	62.8492	1	1	2.33352e+10	58.2	53.1	75.5
Philippines	76	2014	Lower-middle + low income country	237.686	15.8601	5.38903	2.69927	59.8601	0.79511	435.776	54.3	50.92	59.06	51.38	55.86	1.04756e+13	5.39081e+11	14182	38011735	6947.9	93.17	647336	86.6096	1.70029	25.2241	18.7494	66.6	1	1	2.54981e+10	60.1	59.9	75.5
Philippines	76	2015	Lower-middle + low income country	231.415	18.2748	5.07033	3.91138	75.3402	3.33673	528.675	56.57	52.43	60.26	54.51	59.07	1.10616e+13	4.77111e+11	12560.1	37986412	6947.9	48.66	338085	86.6762	1.77051	23.4836	18.8455	67.997	1	1	2.9065e+10	62.2	55.3	75.4
Philippines	76	2016	Lower-middle + low income country	241.635	24.6857	7.48804	4.83714	82.9395	2.91213	552.014	58.35	52.77	62.41	55.87	62.34	1.12333e+13	4.70025e+11	12378.8	37970087	6947.9	43.29	300775	88.045	1.95044	21.1334	19.0177	73.3007	1	1	3.12036e+10	63.1	63	76.4
Philippines	76	2017	Lower-middle + low income country	259.886	23.2413	6.52406	13.3525	75.9736	3.30586	675.47	60.91	52.54	65.93	62.23	62.94	1.23105e+13	5.24641e+11	13815.5	37974826	6947.9	50.8	352953	84.4657	1.84024	19.2367	19.8093	75.9854	1	1	3.48316e+10	65.6	62.6	76.4
Philippines	76	2018	Lower-middle + low income country	423.741	24.7169	7.44309	14.6389	111.578	5.46708	750.261	63.26	51.63	74.2	62.34	64.86	1.38949e+13	5.8878e+11	15504.5	37974750	6947.9	65.23	453211	79.7988	1.68468	17.069	20.3819	77.5417	1	1	3.83971e+10	65	62.6	80.7
Philippines	76	2019	Lower-middle + low income country	550.757	28.2771	10.0386	16.8698	130.019	4.60188	856.77	64.66	52.62	75.34	63.72	66.94	1.428e+13	5.96058e+11	15700	37965475	6947.9	57	396030	80.6905	1.66703	15.7038	20.3617	80.4359	1	1	4.1264e+10	63.8	61.3	78.2
Philippines	76	2020	Lower-middle + low income country	511.098	31.1239	9.54106	18.2907	144.202	4.70428	783.623	67.38	53	79.57	68.77	68.18	1.46877e+13	5.99443e+11	15816.8	37899070	6947.9	39.68	275693	85.7689	1.91755	15.0343	21.7788	83.1849	1	1	3.18222e+10	64.5	87.9	81.6
Philippines	76	2021	Lower-middle + low income country	774.198	42.9935	8.13399	24.5778	208.554	7.30456	997.677	67.86	52.35	79.67	71.23	68.18	1.78205e+13	6.79442e+11	17999.8	37747124	6947.9	57.27	397906	86.3791	1.96479	13.8658	22.6573	85.3749	1	1	3.357e+10	64.1	58.2	74.2
Senegal	82	2013	Lower-middle + low income country	38.7302	5.9e-05	0.110255	0.05747	0.281304	0.007642	2.31702	40.13	37.21	44.46	33.96	44.91	9.57047e+12	4.83942e+10	6755.07	7164132	7407.98	97.98	725834	68.8344	1.00826	42.4057	16.4164	53.4504	1	0	1.32943e+09	55.5	56.7	72.2
Senegal	82	2014	Lower-middle + low income country	76.077	8.3e-05	0.118577	0.069544	0.439092	0.013556	3.00754	40.18	38.19	44.45	35.16	42.94	1.04756e+13	4.70622e+10	6600.06	7130576	7407.98	93.17	690201	72.0426	1.10859	40.1459	16.7418	62.0751	1	0	1.32249e+09	55.4	47.5	73.2
Senegal	82	2015	Lower-middle + low income country	69.6765	0.000111	0.116269	0.115781	0.580567	0.049578	3.72138	40.86	38.88	43.11	34.54	46.88	1.10616e+13	3.96559e+10	5588.98	7095383	7407.98	48.66	360472	82.3521	1.30267	39.1509	18.6569	65.317	1	0	1.19364e+09	57.8	54.6	74
Senegal	82	2016	Lower-middle + low income country	53.5074	0.00012	0.138277	0.136638	0.61648	0.057871	4.2599	44.91	40.95	43.37	39.97	55.35	1.12333e+13	4.06927e+10	5765.2	7058322	7407.98	43.29	320691	64.6255	0.935317	38.1295	20.6094	67.0568	1	0	1.21861e+09	58.1	49.1	73.8
Senegal	82	2017	Lower-middle + low income country	67.1525	0.000121	0.147886	0.575178	0.654125	0.073626	4.97042	45.79	42.87	44.54	38.11	57.63	1.23105e+13	4.41791e+10	6292.55	7020858	7407.98	50.8	376325	95.6527	2.28197	37.2723	21.1493	70.3308	1	0	1.30759e+09	55.9	50.8	73.1
Senegal	82	2018	Lower-middle + low income country	66.9338	0.000198	0.171764	0.72522	0.805868	0.183499	6.28398	50.22	43.02	57.73	40.52	59.62	1.38949e+13	5.06407e+10	7252.4	6982604	7407.98	65.23	483223	68.9115	1.30043	36.9727	22.2891	73.3607	1	0	1.42095e+09	55.7	51.5	66.7
Senegal	82	2019	Lower-middle + low income country	128.466	0.000275	0.183228	1.02113	0.999449	0.24871	9.71715	51.67	45.13	58.93	41.92	60.71	1.428e+13	5.15142e+10	7417.21	6945235	7407.98	57	422255	64.7839	1.07757	37.0363	23.4425	77.4168	1	0	..	56.3	53.3	72
Senegal	82	2020	Lower-middle + low income country	159.608	0.000353	0.214062	2.43017	1.6208	0.348102	23.3203	55.79	46.25	69.55	45.04	62.33	1.46877e+13	5.33565e+10	7733.8	6899126	7407.98	39.68	293949	63.9515	1.06848	37.4334	25.1835	78.368	1	0	..	58	84.4	65.4
Senegal	82	2021	Lower-middle + low income country	278.269	0.000424	0.275647	3.31858	2.27074	0.476095	24.8116	58.46	44.96	71	55.56	62.33	1.78205e+13	6.3082e+10	9230.17	6834326	7407.98	57.27	424255	66.2914	1.2296	36.968	26.1926	81.1659	1	0	..	58	53.5	66.4
Sri lanka	89	2013	Lower-middle + low income country	1098.02	3.79169	1.14258	0.455443	6.35805	0.067275	29.9721	72.15	73.16	64.85	65.31	85.27	9.57047e+12	5.86842e+11	61126.9	9600379	6713.79	97.98	657817	42.6922	0.526939	40.7136	32.6214	94.7836	1	1	4.68508e+09	60.7	77	76.2
Sri lanka	89	2014	Lower-middle + low income country	1228.54	4.42851	1.51922	0.403453	7.4926	0.092415	42.7024	72	72.73	64.98	66.35	83.95	1.04756e+13	5.81964e+11	60020.4	9696110	6713.79	93.17	625524	38.5724	0.47589	38.7645	33.6641	92.52	1	1	5.60496e+09	60	74.4	73.6
Sri lanka	89	2015	Lower-middle + low income country	1137.55	4.89545	1.64285	0.698503	9.44014	0.529051	45.8295	73.23	74.16	66.52	67.27	84.95	1.10616e+13	5.05104e+11	51545.5	9799186	6713.79	48.66	326693	33.3375	0.405952	36.0904	35.4972	90.6102	1	1	6.39666e+09	58.6	72.5	71.6
Sri lanka	89	2016	Lower-middle + low income country	1202.95	4.69449	1.75585	0.900825	10.1634	0.550768	47.8944	75.14	74.69	68.17	70.98	86.73	1.12333e+13	5.15655e+11	51965.2	9923085	6713.79	43.29	290640	36.0982	0.396198	31.1886	36.9703	89.6509	1	1	7.13812e+09	59.9	70.3	72.4
Sri lanka	89	2017	Lower-middle + low income country	1285.73	4.90836	1.81474	3.62378	10.5655	0.581356	56.4565	75.3	75.13	69.51	72.04	84.52	1.23105e+13	5.41019e+11	53791.5	10057698	6713.79	50.8	341060	129.078	4.57582	26.0253	38.3254	93.0063	1	1	7.72376e+09	74.9	90.8	87
Sri lanka	89	2018	Lower-middle + low income country	1644.95	5.46915	2.03305	4.04414	14.3045	0.919197	66.0279	76.62	76.32	73.16	72.2	84.8	1.38949e+13	5.55455e+11	54589.1	10175214	6713.79	65.23	437940	43.4508	0.61582	21.2935	38.7913	89.247	1	1	8.37416e+09	57.8	76.2	74.5
Sri lanka	89	2019	Lower-middle + low income country	1810.55	5.40996	2.21664	4.89083	16.1636	0.900165	73.1284	76.96	76.98	73.31	72.74	84.81	1.428e+13	5.3388e+11	51939.4	10278887	6713.79	57	382686	44.7372	0.620405	17.053	39.3334	94.4934	1	1	7.47431e+09	56.4	75.1	76.2
Sri lanka	89	2020	Lower-middle + low income country	1703.64	5.38121	1.58416	4.88963	12.1354	0.742609	59.9687	79.62	78.15	78.42	75.96	85.94	1.46877e+13	5.47054e+11	52837.9	10353442	6713.79	39.68	266403	42.5095	0.513184	14.26	40.3085	94.5394	1	1	3.03537e+09	57.4	88.9	67.6
Sri lanka	89	2021	Lower-middle + low income country	2237.29	6.26729	1.20269	5.08251	10.2271	0.826772	59.1856	80.29	77.66	78.56	79	85.94	1.78205e+13	6.36856e+11	61143.2	10415811	6713.79	57.27	384499	48.6186	0.843931	12.048	40.6363	88.3078	1	1	..	55.7	75.2	47
Tanzania	92	2013	Lower-middle + low income country	1304.11	0.023811	0.036334	0.186559	0.63563	0.011777	4.51763	47.98	42.44	54.24	47.89	47.37	9.57047e+12	4.20334e+11	6041.13	69578602	3303.89	97.98	323715	39.5271	0.350118	8.70383	7.46206	28.94	1	0	3.20166e+09	57.9	48.6	73.5
Tanzania	92	2014	Lower-middle + low income country	1493.32	0.031867	0.048193	0.182801	0.791255	0.039365	6.74061	49.12	44.05	54.61	52.63	45.21	1.04756e+13	4.07339e+11	5822.38	69960943	3303.89	93.17	307824	40.5199	0.438334	8.13311	7.77577	34.89	1	0	3.39596e+09	57.8	47	76.8
Tanzania	92	2015	Lower-middle + low income country	1562.43	0.038055	0.037017	0.303249	1.25704	0.076044	7.37768	51.43	45.87	58.72	54.21	46.91	1.10616e+13	4.01296e+11	5708.79	70294397	3303.89	48.66	160767	44.4875	0.475905	7.55252	8.8613	39.3161	1	0	3.41238e+09	57.5	45	67
Tanzania	92	2016	Lower-middle + low income country	1563.93	0.025942	0.041186	0.31854	0.989978	0.049052	6.9994	54.2	45.91	62.25	59.75	48.91	1.12333e+13	4.13366e+11	5854.46	70607037	3303.89	43.29	143025	41.1446	0.406252	6.66506	10.2242	47.505	1	0	3.5993e+09	58.5	47.5	73.2
Tanzania	92	2017	Lower-middle + low income country	1800.67	0.03041	0.083948	0.997846	0.831559	0.08425	8.91205	57.08	46.08	66.82	63.34	52.08	1.23105e+13	4.56357e+11	6436.79	70898202	3303.89	50.8	167838	56.7829	0.820685	14.0413	11.5772	52.8919	1	0	3.83187e+09	66.2	69.9	82.8
Tanzania	92	2018	Lower-middle + low income country	2295.21	0.044003	0.126747	1.09919	1.22068	0.100437	12.4189	59.77	47.34	71.18	63.42	57.16	1.38949e+13	5.06754e+11	7124.56	71127802	3303.89	65.23	215513	50.8006	0.638472	8.51847	12.919	56.8175	1	0	4.01467e+09	59.9	50	76.9
Tanzania	92	2019	Lower-middle + low income country	2492.59	0.042568	0.080516	1.16883	1.41102	0.116883	10.7767	61.79	48.01	72.61	65.47	61.08	1.428e+13	5.43977e+11	7628.58	71307763	3303.89	57	188322	53.8383	0.744705	7.59384	14.1763	66.6524	1	0	4.28098e+09	60.2	46.6	67.8
Tanzania	92	2020	Lower-middle + low income country	2354.33	0.0478	0.079105	1.57382	1.3267	0.111811	14.6791	63.44	45.74	76.02	68.31	63.69	1.46877e+13	5.00457e+11	7001.79	71475664	3303.89	39.68	131098	65.6899	1.23553	6.99959	16.059	77.8437	1	0	2.18377e+09	61.7	91.6	67.8
Tanzania	92	2021	Lower-middle + low income country	2900.68	0.060008	0.11685	1.83394	1.75718	0.1511	20.4612	63.77	47.67	74.31	69.43	63.69	1.78205e+13	5.05568e+11	7060.9	71601103	3303.89	57.27	189214	67.8867	1.33481	6.47197	17.3474	85.27	1	0	..	61.3	45.7	64.4
Ukraine	97	2013	Lower-middle + low income country	1468.35	3.44754	8.59463	6.09761	46.5171	7.73317	247.434	58.31	53.82	46.97	55.63	76.83	9.57047e+12	4.00219e+11	45729.6	8751847	5957.16	97.98	583683	59.8229	0.745264	23.8351	11.9053	88	1	0	22613000000	46.3	47.6	84.4
Ukraine	97	2014	Lower-middle + low income country	2132.62	2.64135	6.3621	2.70137	40.1402	4.02386	215.142	60.17	58.44	47.14	57.29	77.83	1.04756e+13	4.14105e+11	46866	8835951	5957.16	93.17	555029	54.7937	0.728817	23.8009	12.3559	90.4	1	0	14884000000	49.3	59.8	86.2
Ukraine	97	2015	Lower-middle + low income country	2202.21	2.34275	6.13823	2.83417	41.7323	2.88098	176.962	63.58	59.25	52.25	62.52	80.3	1.10616e+13	3.70275e+11	41525.1	8916899	5957.16	48.66	289875	61.2739	0.8478	25.3299	13.8439	90.5	1	0	12442000000	46.9	59.3	85.8
Ukraine	97	2016	Lower-middle + low income country	1861.29	2.46138	2.67675	2.97921	41.8297	2.41912	170.117	67.29	61.57	55.97	69.71	81.91	1.12333e+13	3.69255e+11	41054.5	8994263	5957.16	43.29	257885	51.0114	0.642955	25.4141	14.4268	90.6	1	0	12448000000	46.8	56.8	85.8
Ukraine	97	2017	Lower-middle + low income country	1947.57	2.38667	2.8215	13.2483	48.6978	2.71403	214.461	69.27	61.43	61.16	71.47	83.02	1.23105e+13	3.90517e+11	43064	9068296	5957.16	50.8	302624	76.0612	1.99937	25.5929	30.4559	94.8199	1	0	14243000000	76.9	81.1	83.5
Ukraine	97	2018	Lower-middle + low income country	2404.67	2.91844	2.84694	15.754	86.1272	3.77906	291.122	71.46	60.95	70.75	70.1	84.06	1.38949e+13	4.27049e+11	46722.3	9140169	5957.16	65.23	388586	41.1811	0.545637	25.6165	33.0909	98.45	1	0	15836000000	51.9	62.7	81.1
Ukraine	97	2019	Lower-middle + low income country	2668.74	2.89439	3.26513	20.061	109.107	4.39452	346.165	73.77	63.42	72.62	72.44	86.6	1.428e+13	4.1799e+11	45376.2	9211657	5957.16	57	339558	43.2389	0.669573	25.648	33.0663	99.15	1	0	17465000000	52.3	66.1	75
Ukraine	97	2020	Lower-middle + low income country	2421.39	3.09241	5.27848	23.037	112.413	4.76619	353.457	76.37	63.52	81.4	73.45	87.12	1.46877e+13	3.49473e+11	37629.2	9287289	5957.16	39.68	236380	41.9006	0.622229	25.6357	34.9416	100	1	0	15564000000	54.9	47.2	81.2
Ukraine	97	2021	Lower-middle + low income country	3001.85	3.27406	6.37629	30.9501	152.42	6.06609	465.021	76.18	63.4	81.8	72.37	87.12	1.78205e+13	4.15022e+11	44315.6	9365145	5957.16	57.27	341167	42.9167	0.64999	23.9503	38.1527	100	1	0	18391000000	56.2	63.5	79.2
Vietnam	103	2013	Lower-middle + low income country	75.0969	14.2755	8.49304	1.6068	25.3061	0.306902	437.889	14.25	9.13	22.3	13.57	12.02	9.57047e+12	4.04152e+10	1497.75	26984002	7417.42	97.98	726759	25.754	0.211534	4.23584	0.951675	20	1	1	10711000000	51	63.8	78.6
Vietnam	103	2014	Lower-middle + low income country	93.9752	17.2725	9.93645	1.71103	32.4248	0.469094	604.207	14.34	10.6	22.86	12.18	11.72	1.04756e+13	4.32286e+10	1557.6	27753304	7417.42	93.17	691081	28.8482	0.317662	4.21067	1.22508	22.55	1	1	10970000000	50.8	62	78.7
Vietnam	103	2015	Lower-middle + low income country	59.7026	18.3355	9.27269	2.12302	38.8241	1.50865	625.952	12.01	9.42	21.37	8.36	8.9	1.10616e+13	4.24445e+10	1488.42	28516545	7417.42	48.66	360932	22.4297	0.224135	4.00549	1.38516	24.0854	1	1	11250000000	51.7	61.5	78.6
Vietnam	103	2016	Lower-middle + low income country	64.4704	14.0147	9.03857	2.17123	42.284	1.60586	563.361	10.7	10.46	20	11.02	1.3	1.12333e+13	3.13178e+10	1069.82	29274002	7417.42	43.29	321100	19.7233	0.176469	3.98247	0.943564	24.5792	1	1	12500000000	54	58.3	83
Vietnam	103	2017	Lower-middle + low income country	58.9585	13.2925	9.81792	5.51461	40.7884	1.52484	808.432	11.29	14.22	21.16	11.45	-1.68	1.23105e+13	2.68422e+10	893.717	30034389	7417.42	50.8	376805	31.1978	0.355203	3.96212	1.2286	26.7184	1	1	13070000000	53.55	51.4	80.85
Vietnam	103	2018	Lower-middle + low income country	69.0992	16.0975	10.487	6.5665	68.034	2.64689	976.082	10.67	13.81	20.36	11.69	-3.18	1.38949e+13	2.16062e+10	701.715	30790513	7417.42	65.23	483838	29.9013	0.303298	3.9464	1.2547	28.8575	1	1	14790500000	53.1	63.2	78.7
Vietnam	103	2019	Lower-middle + low income country	77.5622	18.8504	11.066	8.10565	87.1796	3.00012	1123.28	11.38	14.35	19.69	11.76	-0.27	1.428e+13	21888000000	693.816	31546691	7417.42	57	422793	29.2951	0.279636	3.93068	1.2109	30.9966	1	1	16637000000	55.3	63.5	79.2
Vietnam	103	2020	Lower-middle + low income country	80.7763	21.7598	4.53794	13.8923	136.174	4.60365	1397.6	12.4	15.18	19.66	12.57	2.2	1.46877e+13	18841000000	583.876	32284046	7417.42	39.68	294323	43.0562	0.536054	3.84091	1.21112	33.1358	1	1	7600000000	58.8	75.9	79.6
Vietnam	103	2021	Lower-middle + low income country	95.1772	26.1745	8.47798	18.3338	197.333	7.19045	1676.84	12.21	15.76	18.01	12.88	2.2	1.78205e+13	21062000000	603.708	32981641	7417.42	57.27	424796	46.6797	0.617769	3.75967	1.18551	35.2749	1	1	3673000000	61.7	65.2	79
Zimbabwe	105	2013	Lower-middle + low income country	0.519612	3e-06	0.001119	0.03389	0.045059	0.013534	0.426007	18.71	20.65	20.69	8.15	25.35	9.57047e+12	19091020000	1408.37	13555422	10960.8	97.98	1.07394e+06	95.2467	5.86465	2.24384	0.766601	15.5	1	0	3.53907e+08	28.6	33.4	50.4
Zimbabwe	105	2014	Lower-middle + low income country	0.621069	3e-06	0.001844	0.03289	0.056624	0.008057	0.521651	19.31	21.19	20.96	8.7	26.37	1.04756e+13	19495519600	1407.03	13855753	10960.8	93.17	1.02122e+06	62.3638	1.18424	2.37789	1.09871	16.3647	1	0	3.63264e+08	35.5	34.5	54.2
Zimbabwe	105	2015	Lower-middle + low income country	0.822766	4e-06	0.000985	0.053942	0.08168	0.033092	0.653063	20.42	21.93	24.25	9.29	26.2	1.10616e+13	19963120600	1410.33	14154937	10960.8	48.66	533352	59.1556	1.07956	2.3575	1.15851	22.7428	1	0	3.86683e+08	37.6	37.1	58.4
Zimbabwe	105	2016	Lower-middle + low income country	0.750231	3e-06	0.001553	0.043398	0.082048	0.007317	0.615912	20.3	20.32	26	9.79	25.11	1.12333e+13	20548678100	1421.79	14452704	10960.8	43.29	474493	55.5632	1.32119	2.11531	1.18205	23.12	1	0	3.9674e+08	38.2	37.6	50.2
Zimbabwe	105	2017	Lower-middle + low income country	1.17795	8e-06	0.009678	0.124469	0.205182	0.004323	0.834286	19.91	20.67	28.6	8.93	21.42	1.23105e+13	1.75849e+10	1192.11	14751101	10960.8	50.8	556808	55.3152	1.28968	1.79071	1.2698	24.4	1	0	476619318	44	36.2	52.8
Zimbabwe	105	2018	Lower-middle + low income country	1.12305	2.1e-05	0.010956	0.094438	0.212527	0.010683	0.794428	20.6	21.07	29.15	9.3	22.86	1.38949e+13	3.41561e+10	2269.18	15052184	10960.8	65.23	714972	47.2512	0.814055	1.78611	1.34901	25	1	0	5.00521e+08	44	37.1	69.1
Zimbabwe	105	2019	Lower-middle + low income country	1.26904	2.4e-05	0.043181	0.112706	0.167499	0.007747	0.937883	22.9	21.93	26.19	15.13	28.35	1.428e+13	2.18322e+10	1421.87	15354608	10960.8	57	624765	51.6507	0.893158	1.73065	1.33135	26.5883	1	0	6.03248e+08	40.4	33.4	70
Zimbabwe	105	2020	Lower-middle + low income country	1.99944	3e-05	0.017278	0.173825	0.272909	0.006947	1.52845	25.38	21.89	34.98	11.82	32.82	1.46877e+13	2.15097e+10	1372.7	15669666	10960.8	39.68	434924	63.3916	1.40369	1.60863	1.29844	29.2986	1	0	3.31436e+08	43.1	88	70
Zimbabwe	105	2021	Lower-middle + low income country	2.63972	3.9e-05	0.020887	0.162936	0.380036	0.012049	2.06377	25.81	22.08	37.44	10.9	32.82	1.78205e+13	2.83712e+10	1773.92	15993524	10960.8	57.27	627724	96.0441	4.58989	1.522	1.28385	34.814	1	0	..	39.5	41.5	56

## Sheet: Upper-middle income country
	Country	Year	Types of income	Digital service trade export volume	Insurance and Pension Services	Financial Services	Intellectual Property Services	Telecommunications, Computer and Information Services	Personal, Cultural and Entertainment Services	Other Business Services	TIMG index	Digital technology index	Digital infrastructure index	Digital market index	Digital governance index	gdpc	GDPw	GDP per capita	pop	Distance	Current international crude oil price		Economic distance 1	Economic distance 2	Fixed telephone subscriptions per 100 people	Fixed broadband subscriptions per 100 people	Proportion of internet users	Presence of cybercrime legislation	Whether there is a regional service trade agreement signed with China	Total service trade export volume	Economic freedom	Business freedom	Trade freedom
Albania	1	2013	Upper-middle income country	72.7222	0.977594	0.004773	0.500735	4.59963	0.200455	6.53015	22.62	20.22	28.22	25.68	16.36	9.57047e+12	2.09755e+11	5519.78	38000626	9117.68	97.98	893350	72.6295	1.49593	8.24415	3.36837	22.5	1	0	2.28251e+09	65.2	81	79.8
Albania	1	2014	Upper-middle income country	93.7166	0.870574	0.008145	0.534539	4.73695	0.897936	7.35176	26.15	23.51	37.65	25.98	17.44	1.04756e+13	2.1381e+11	5516.23	38760168	9117.68	93.17	849494	74.6061	1.64418	7.99477	4.12715	29.5	1	0	2.49233e+09	66.9	78.1	87.5
Albania	1	2015	Upper-middle income country	84.9081	1.19155	0.004063	0.830269	4.99085	0.730061	8.04614	30.25	27.63	42.64	29.43	21.31	1.10616e+13	1.65979e+11	4197.42	39543154	9117.68	48.66	443666	69.8944	1.39819	8.26336	5.73892	38.2	1	0	2.24873e+09	65.7	70.6	87.8
Albania	1	2016	Upper-middle income country	85.9091	2.55838	0.008069	0.821331	4.47767	0.495544	8.72752	34.2	33.9	47.22	33.64	22.03	1.12333e+13	1.60034e+11	3967.2	40339329	9117.68	43.29	394704	66.2885	1.3789	8.44017	7.08878	42.9455	1	0	2.65067e+09	65.9	67.6	87.6
Albania	1	2017	Upper-middle income country	97.2832	0.180838	0.007522	1.72773	8.82881	0.723596	11.9458	36.14	33.07	50.02	35.49	25.99	1.23105e+13	1.70097e+11	4134.94	41136546	9117.68	50.8	463178	80.121	1.88814	9.96919	7.80393	47.6911	1	0	3.24255e+09	64.4	79.3	87.7
Albania	1	2018	Upper-middle income country	114.632	0.273689	0.008859	2.56049	3.73429	0.004058	7.04538	36.53	35.2	43.86	37.14	29.94	1.38949e+13	1.74911e+11	4171.8	41927007	9117.68	65.23	594746	74.2201	1.599	10.0196	7.31515	49.0385	1	0	3.62104e+09	64.5	69.1	87.8
Albania	1	2019	Upper-middle income country	105.318	8.20487	0.010516	2.92141	3.00445	0.004314	14.7932	38.97	36.73	42.12	40.88	36.13	1.428e+13	1.7176e+11	4021.98	42705368	9117.68	57	519708	74.2092	1.61589	10.855	8.38943	58.9776	1	0	3.80765e+09	66.5	69.3	87.8
Albania	1	2020	Upper-middle income country	110.844	9.71283	0.009803	2.68756	4.99929	0.004139	17.6363	41.16	39.51	46.14	40.61	38.4	1.46877e+13	1.45744e+11	3354.16	43451666	9117.68	39.68	361789	77.3559	1.74152	11.014	8.72339	63.95	1	0	2.55226e+09	66.9	74.6	88.4
Albania	1	2021	Upper-middle income country	106.672	12.6958	0.011675	4.18017	5.6389	0.00587	23.2123	41.12	37.74	46.86	41.48	38.4	1.78205e+13	1.63472e+11	3700.31	44177969	9117.68	57.27	522169	79.1828	1.82978	11.5376	9.45502	70.77	1	0	4.11732e+09	65.2	66.1	82.8
Argentina	3	2013	Upper-middle income country	11.5743	67.4543	24.205	28.4399	33.151	0.653171	230.821	32.29	32.92	28.52	14.84	52.87	9.57047e+12	1.11215e+10	3833.16	2901385	5947.15	97.98	582702	42.6204	0.486248	19.937	8.37731	41.9	1	0	1.36799e+10	46.7	60.1	67.6
Argentina	3	2014	Upper-middle income country	15.2959	43.9806	88.0615	19.9171	40.9027	0.54723	268.801	33.07	32.99	28.76	15.85	54.67	1.04756e+13	1.16095e+10	4017.23	2889930	5947.15	93.17	554096	40.953	0.547105	19.8196	9.44262	54.6228	1	0	1.33964e+10	44.6	53.9	68.9
Argentina	3	2015	Upper-middle income country	15.8113	47.0033	123.94	16.3583	48.7053	1.17877	316.222	33.55	34.88	29.29	17.65	52.39	1.10616e+13	1.05533e+10	3666.14	2878595	5947.15	48.66	289388	48.2622	0.682543	19.154	9.94648	59.1008	1	0	1.32135e+10	44.1	52.8	68.8
Argentina	3	2016	Upper-middle income country	16.894	29.73	62.2572	19.2229	32.1897	0.952149	197.895	35.61	39.03	30.79	20.74	51.88	1.12333e+13	1.05461e+10	3679.95	2865835	5947.15	43.29	257452	40.4788	0.995982	18.5504	10.4392	64.346	1	0	1.34247e+10	43.8	56	67.4
Argentina	3	2017	Upper-middle income country	24.2489	36.3194	105.83	34.2483	46.281	1.54248	301.659	36.3	38.94	30.83	22.75	52.66	1.23105e+13	1.15275e+10	4042	2851923	5947.15	50.8	302115	57.0347	1.13667	17.5676	11.0564	64.7449	1	0	1.55062e+10	50.4	57.3	66.7
Argentina	3	2018	Upper-middle income country	37.4093	35.3889	147.209	34.2245	61.376	1.5451	354.485	41.85	39.04	47.09	25.21	56.07	1.38949e+13	1.24579e+10	4391.92	2836557	5947.15	65.23	387933	61.4061	1.20529	16.849	12.2489	68.2451	1	0	1.53422e+10	52.3	56.2	70.3
Argentina	3	2019	Upper-middle income country	45.3027	38.0724	9.99596	39.6147	45.56	1.5691	215.851	44.23	40.08	47.93	27.76	61.16	1.428e+13	1.36193e+10	4828.5	2820602	5947.15	57	338988	60.1545	1.02103	16.0097	13.6745	66.5439	1	0	1.48024e+10	52.2	56.4	70
Argentina	3	2020	Upper-middle income country	41.4021	47.9378	7.28718	10.7829	42.4854	3.82426	228.886	45.73	39.38	47.54	31.38	64.62	1.46877e+13	1.26417e+10	4505.87	2805608	5947.15	39.68	235983	64.4383	1.33455	15.2387	15.341	76.5077	1	0	9.48564e+09	53.1	50.7	69.2
Argentina	3	2021	Upper-middle income country	59.715	78.5492	4.38089	14.1928	48.598	1.95229	270.959	46.73	38.69	48.44	35.18	64.62	1.78205e+13	1.38614e+10	4966.51	2790974	5947.15	57.27	340593	70.6588	1.72408	14.9812	16.7189	78.6123	1	0	9.42835e+09	52.7	59.5	62.6
Armenia	4	2013	Upper-middle income country	1073.17	0.617772	0.277417	0.217445	2.65186	0.105077	7.70474	73.77	73.66	72.08	65.09	84.25	9.57047e+12	1.57633e+12	68156.4	23128129	8956.44	97.98	877552	81.1062	1.7496	44.7824	25.8786	83.4535	1	0	1.5194e+09	69.4	87.6	85.4
Armenia	4	2014	Upper-middle income country	1414.58	0.676951	0.452928	0.203215	3.5467	0.106552	10.3095	74.06	73.65	72.13	65.24	85.23	1.04756e+13	1.46759e+12	62515.3	23475686	8956.44	93.17	834471	72.3845	1.50344	39.1571	27.8488	84	1	0	1.6202e+09	68.9	83.1	85.5
Armenia	4	2015	Upper-middle income country	1318.87	0.631822	0.246958	0.291115	3.98053	0.130484	10.5304	75.4	75.36	74.86	66.58	84.8	1.10616e+13	1.35058e+12	56709	23815995	8956.44	48.66	435820	73.9578	1.48306	35.6839	28.6647	84.5605	1	0	1.5138e+09	67.1	82.7	85.4
Armenia	4	2016	Upper-middle income country	1271.96	0.608073	0.42108	0.369489	4.21683	0.132596	11.1459	75.88	75.37	77.1	67.03	84.02	1.12333e+13	1.20656e+12	49876.7	24190907	8956.44	43.29	387724	71.0801	1.38438	35.0475	30.4765	86.54	1	0	1.67249e+09	67	77.5	85.6
Armenia	4	2017	Upper-middle income country	1594.14	0.729398	0.498705	1.80149	5.45303	0.144451	15.6219	75.71	73.51	77.52	69.61	82.19	1.23105e+13	1.32647e+12	53934.2	24594202	8956.44	50.8	454987	84.5528	1.81169	34.4038	32.2159	86.545	1	0	2.0228e+09	70.3	78.5	80.2
Armenia	4	2018	Upper-middle income country	1968.35	0.998609	0.524345	2.47868	9.55227	0.346588	23.5088	76.38	72.29	79.76	70.71	82.76	1.38949e+13	1.42827e+12	57207	24966643	8956.44	65.23	584228	78.0995	1.64104	32.8273	33.7373	90	1	0	2.2023e+09	68.7	78.7	80
Armenia	4	2019	Upper-middle income country	2032.61	1.1287	0.713239	3.49382	11.5033	0.419004	28.0447	77.52	72.78	80.74	72.02	84.53	1.428e+13	1.39222e+12	54941.1	25340217	8956.44	57	510517	77.9945	1.65276	24.4507	34.7144	93.6099	1	0	2.43371e+09	67.7	78.3	80.8
Armenia	4	2020	Upper-middle income country	2434.63	1.33609	0.689839	3.47468	9.65107	0.495401	25.7551	79.17	72.5	84.18	74.16	85.87	1.46877e+13	1.32694e+12	51722.1	25655289	8956.44	39.68	355391	77.9605	1.58001	21.2524	35.4484	96.3945	1	0	1.09934e+09	70.6	80.6	80.6
Armenia	4	2021	Upper-middle income country	3165.79	1.43236	0.879793	5.40769	14.4141	0.604234	36.9768	79.73	71.99	84.5	76.57	85.87	1.78205e+13	1.5527e+12	60444.5	25688079	8956.44	57.27	512935	78.1097	1.60894	14.4585	35.2816	96.24	1	0	1.73525e+09	71.9	81.9	73.8
Azerbaijan	7	2013	Upper-middle income country	183.784	3.11818	2.08264	6.79985	17.3061	0.239311	124.368	44.4	27.68	40.9	36.68	72.32	9.57047e+12	3.25395e+10	25790.7	1261673	3896.4	97.98	381769	49.0476	0.646543	23.1042	23.7824	90	1	0	4130923000	59.7	69.2	77.2
Azerbaijan	7	2014	Upper-middle income country	177.724	3.67262	3.78011	6.63492	25.7294	0.354104	174.809	45.91	32.28	41.03	36.88	73.45	1.04756e+13	3.33877e+10	25464.8	1311134	3896.4	93.17	363028	54.6991	0.873034	21.7128	21.9331	90.5031	1	0	4297161000	61.3	73.5	77.2
Azerbaijan	7	2015	Upper-middle income country	171.744	3.68612	1.67446	9.64975	27.9524	0.848901	142.656	47.6	35.36	42.95	39.85	72.25	1.10616e+13	3.10506e+10	22795.4	1362142	3896.4	48.66	189599	55.3875	0.893477	20.5643	18.5767	93.4783	1	0	4443986000	61	74.5	76
Azerbaijan	7	2016	Upper-middle income country	179.786	3.21988	2.70773	10.701	25.3936	0.699811	119.723	50.08	38.75	45.19	44.69	71.68	1.12333e+13	3.2235e+10	22867.2	1409661	3896.4	43.29	168675	49.7701	0.773352	19.8533	16.4852	98	1	0	4368290000	60.2	70.3	75.8
Azerbaijan	7	2017	Upper-middle income country	193.764	2.86633	2.31582	41.648	23.6186	0.635739	165.934	53.07	39.21	45.97	53.79	73.29	1.23105e+13	3.54738e+10	24349.9	1456834	3896.4	50.8	197937	56.1033	0.899462	19.5157	13.3277	95.8781	1	0	4688439000	63.6	71.5	74.4
Azerbaijan	7	2018	Upper-middle income country	228.31	3.39447	1.75577	40.466	32.7973	0.850246	163.347	53.63	40.68	49.45	50.09	74.32	1.38949e+13	3.7802e+10	25415.8	1487340	3896.4	65.23	254162	59.0951	1.03093	18.4714	8.49275	98.6447	1	0	4690704000	64.3	72.3	74.6
Azerbaijan	7	2019	Upper-middle income country	232.354	3.30448	1.82825	46.2989	34.4422	0.826452	181.622	54.04	40.02	51.08	49.41	75.65	1.428e+13	3.86533e+10	25869.1	1494188	3896.4	57	222095	59.9376	1.03597	18.279	9.43603	99.7015	1	0	3.76148e+09	65.4	69.5	74.6
Azerbaijan	7	2020	Upper-middle income country	281.502	3.49349	1.91751	60.1623	36.1884	0.853519	212.293	58.38	40.64	60.73	54.02	78.15	1.46877e+13	3.46218e+10	23433.2	1477469	3896.4	39.68	154609	67.4631	1.18904	18.5524	10.2211	99.671	1	0	2620595000	69.3	63	74.6
Azerbaijan	7	2021	Upper-middle income country	292.361	3.90838	2.28845	77.0813	48.6839	1.36867	259.018	59.55	43.04	61.75	55.27	78.15	1.78205e+13	3.93034e+10	26860.1	1463265	3896.4	57.27	223147	66.3442	1.15603	17.9162	11.4203	100	1	0	3795384000	70.1	80.5	68
Botswana	12	2013	Upper-middle income country	407.092	0.139061	0.019976	0.009906	0.295868	7e-06	1.69018	57.61	45.74	68	64.98	51.73	9.57047e+12	2.47282e+12	12258.6	201721767	17614.3	97.98	1.72585e+06	87.8636	1.64303	22.3269	10.5892	51.04	1	0	8.5366e+08	70.6	69	79.7
Botswana	12	2014	Upper-middle income country	666.53	0.172025	0.021431	0.047507	0.419635	5.1e-05	2.50284	58.18	46.34	68.42	68.36	49.6	1.04756e+13	2.45604e+12	12071.4	203459650	17614.3	93.17	1.64112e+06	87.408	1.6831	21.6889	11.7804	54.551	1	0	9.84518e+08	72	68.5	82.7
Botswana	12	2015	Upper-middle income country	564.208	0.315935	0.021999	0.020701	0.479351	1.5e-05	2.48652	57.36	44.34	67.22	67.95	49.95	1.10616e+13	1.80221e+12	8783.21	205188205	17614.3	48.66	857112	86.2933	1.56804	21.2864	12.4191	58.328	1	0	9.12082e+08	69.8	66.8	72.2
Botswana	12	2016	Upper-middle income country	400.23	0.224129	0.028794	0.01721	0.425565	1.7e-05	2.32055	57.51	42.93	66.48	70.77	49.86	1.12333e+13	1.79569e+12	8680.74	206859578	17614.3	43.29	762523	80.7848	1.53657	20.3055	12.985	60.8725	1	0	8.51266e+08	71.1	66.4	84
Botswana	12	2017	Upper-middle income country	440.496	0.220752	0.086995	0.036242	0.884346	1.1e-05	3.55685	57.94	44.93	65.03	71.85	49.95	1.23105e+13	2.06351e+12	9896.72	208504960	17614.3	50.8	894806	73.8714	1.41852	19.3644	13.8644	67.4713	1	0	9.41238e+08	70.1	68.8	83.8
Botswana	12	2018	Upper-middle income country	484.965	0.436146	0.290189	0.040695	0.995028	1.8e-05	4.22205	59.14	45.78	63.53	76.03	51.22	1.38949e+13	1.91693e+12	9121.02	210166592	17614.3	65.23	1.14898e+06	69.3027	1.28687	18.2293	14.8611	70.4343	1	0	9.37837e+08	69.9	69.5	83.9
Botswana	12	2019	Upper-middle income country	554.949	0.585383	0.242788	0.034271	1.4539	8e-06	4.90884	59.97	45.89	64.08	75.83	54.09	1.428e+13	1.87329e+12	8845.32	211782878	17614.3	57	1.00402e+06	68.4365	1.29701	15.9186	15.5381	73.9124	1	0	9.68749e+08	69.5	68.7	83.8
Botswana	12	2020	Upper-middle income country	510.855	0.156372	0.075979	0.061251	2.53124	2.6e-05	5.91857	64.76	45.66	81.27	76.87	55.21	1.46877e+13	1.47611e+12	6923.7	213196304	17614.3	39.68	698935	70.6205	1.37061	14.3782	17.0475	81.3427	1	0	5.17267e+08	69.6	69.1	82.8
Botswana	12	2021	Upper-middle income country	489.857	0.093242	0.160518	0.075584	1.95203	0.00012	5.41031	66.77	44.99	84.74	82.12	55.21	1.78205e+13	1.64962e+12	7696.79	214326223	17614.3	57.27	1.00877e+06	70.4995	1.3693	13.4008	19.4365	80.69	1	0	5.16967e+08	67.6	68.4	77.4
Brazil	13	2013	Upper-middle income country	52.1743	3.69946	26.3383	0.536994	114.545	0.452022	261.519	44.38	39.16	50.55	36.67	51.15	9.57047e+12	5.58442e+10	7686.63	7265115	7364.45	97.98	721569	57.52	0.670923	26.1389	19.1296	53.0615	1	0	3.76306e+10	57.7	53	69.7
Brazil	13	2014	Upper-middle income country	88.565	5.2988	50.4668	0.938455	180.698	3.93159	425.196	45.21	41.35	50.57	39.43	49.47	1.04756e+13	5.71596e+10	7912.52	7223938	7364.45	93.17	686146	58.6949	0.730223	24.6465	20.0876	55.49	1	0	3.94979e+10	56.9	53.8	69.3
Brazil	13	2015	Upper-middle income country	81.1861	4.11703	21.1753	0.702858	190.353	1.7623	346.098	47.1	42.08	52.56	42.52	51.23	1.10616e+13	5.08281e+10	7081.1	7177991	7364.45	48.66	358354	59.2958	0.732387	22.6409	22.089	56.6563	1	0	3.36747e+10	56.6	53.6	69.6
Brazil	13	2016	Upper-middle income country	77.5194	5.87211	50.1138	0.521279	83.3083	1.61876	258.796	50.91	46.21	55.23	45.37	56.83	1.12333e+13	5.39875e+10	7574.19	7127822	7364.45	43.29	318807	47.5228	0.518666	20.411	23.428	59.8255	1	0	3.30538e+10	56.5	61.4	69.4
Brazil	13	2017	Upper-middle income country	44.4955	5.67268	56.4444	0.802571	75.0317	1.60175	300.943	49.53	45.65	55.37	41.76	55.34	1.23105e+13	5.93431e+10	8386.59	7075947	7364.45	50.8	374114	50.2673	0.625749	17.9585	25.015	63.4101	1	0	3.32574e+10	52.9	61.3	69.4
Brazil	13	2018	Upper-middle income country	62.0616	6.11462	47.2373	0.811115	106.054	1.90502	322.843	52.38	44.73	62.12	44.2	58.45	1.38949e+13	6.63996e+10	9451.85	7025037	7364.45	65.23	480383	50.462	0.657134	15.7415	26.7505	64.782	1	0	3.40444e+10	51.4	58.6	68.5
Brazil	13	2019	Upper-middle income country	56.0121	6.75326	56.7988	1.17483	118.349	1.85568	370.017	54.45	46.74	61.7	46.61	62.75	1.428e+13	6.89119e+10	9878.77	6975761	7364.45	57	419773	49.2536	0.635757	13.8299	28.5681	67.947	1	0	3.30331e+10	51.9	57.9	69
Brazil	13	2020	Upper-middle income country	49.0106	7.55864	51.2584	1.37829	107.994	1.51887	341.147	55.72	47.44	62.28	48.47	64.7	1.46877e+13	7.04044e+10	10153.5	6934015	7364.45	39.68	292221	56.8866	0.885651	12.5052	30.3053	70.1625	1	0	2.75139e+10	53.7	54.6	67.8
Brazil	13	2021	Upper-middle income country	72.5488	7.56349	47.4126	2.18881	106.899	1.60563	324.188	58.24	46.45	63.95	57.87	64.7	1.78205e+13	8.40614e+10	12222.2	6877743	7364.45	57.27	421762	59.0301	1.00699	11.4385	32.7334	75.2714	1	0	3.14818e+10	53.4	58	64.6
Bulgaria	14	2013	Upper-middle income country	68.939	0.728139	0.350864	15.6335	3.04365	0.011742	32.4064	23.28	24.48	27.56	14.79	26.27	9.57047e+12	3.37286e+10	1559.14	21632850	11002.3	97.98	1.078e+06	62.5499	1.22832	3.69353	0.0781219	10	1	0	7808700000	65	73.6	86.8
Bulgaria	14	2014	Upper-middle income country	88.8306	1.59709	1.40071	26.3493	5.30036	0.015168	53.9024	26.26	30.19	34	16.16	24.68	1.04756e+13	3.63865e+10	1631.71	22299585	11002.3	93.17	1.02508e+06	60.1191	1.18964	5.18498	0.0754767	16.2149	1	0	9024080000	65.7	73.5	87.8
Bulgaria	14	2015	Upper-middle income country	81.9777	1.06983	1.93677	21.8399	6.38462	0.073761	49.8812	28.07	33.08	35.18	15.9	28.11	1.10616e+13	3.22102e+10	1399.68	23012646	11002.3	48.66	535370	64.351	1.2869	4.56393	0.0888511	18.3	1	0	8173920000	66.8	68.5	88
Bulgaria	14	2016	Upper-middle income country	79.8122	1.1916	1.32036	20.4543	7.49327	0.08937	46.9705	28.75	32.07	38.1	17.95	26.86	1.12333e+13	3.38143e+10	1426.07	23711630	11002.3	43.29	476288	59.6126	1.22556	4.43273	1.53841	20.6	1	0	8949970000	65.9	66.9	88
Bulgaria	14	2017	Upper-middle income country	83.071	1.26185	0.387329	0.524932	8.97581	0.095475	33.2501	30.94	33.2	41.73	19.82	28.98	1.23105e+13	3.60985e+10	1479.86	24393181	11002.3	50.8	558915	73.8614	1.57053	3.63119	1.56748	23.203	1	0	9374990000	67.9	66.7	87
Bulgaria	14	2018	Upper-middle income country	105.15	1.50681	6.01376	0.392608	11.5583	0.141256	42.4489	32.84	33.06	44.77	21.61	31.92	1.38949e+13	3.99738e+10	1594.06	25076747	11002.3	65.23	717677	70.4626	1.45781	3.59797	1.57841	29.7	1	0	10799760000	68.3	64.3	86.9
Bulgaria	14	2019	Upper-middle income country	106.579	1.66951	6.60116	0.459003	6.61436	0.146248	40.5218	34.53	34.78	45.97	24.08	33.28	1.428e+13	3.9671e+10	1538.69	25782341	11002.3	57	627129	69.9881	1.52543	3.3217	1.55505	36.5392	1	0	11449240000	69	62.7	86
Bulgaria	14	2020	Upper-middle income country	103.013	1.74636	0.501611	1.2441	8.97195	0.172188	36.3744	34.95	35.16	47.37	23.2	34.08	1.46877e+13	4.07732e+10	1539.13	26491087	11002.3	39.68	436570	71.6789	1.59885	3.64039	2.72763	45.5292	1	0	8380370000	70.2	66.1	86.4
Bulgaria	14	2021	Upper-middle income country	122.358	1.77104	0.706837	1.78126	11.5175	0.319064	56.4531	35.67	34.03	47.48	27.09	34.08	1.78205e+13	4.53383e+10	1666.93	27198628	11002.3	57.27	630099	72.7428	1.63187	3.1881	2.13097	45.6022	1	0	10843170000	70.4	62.9	84
Colombia	18	2013	Upper-middle income country	24.0858	25.2117	11.4312	44.1676	15.5016	0.248623	216.625	44.56	40.14	46.63	39.39	52.1	9.57047e+12	5.09497e+10	10633.3	4791535	9563.89	97.98	937070	82.0951	1.65025	20.2119	10.1196	45.96	1	0	8.28449e+09	69.6	90.2	72.2
Colombia	18	2014	Upper-middle income country	33.5599	25.6072	12.8847	44.1275	22.7813	0.211755	278.038	46.08	42.98	46.81	39.26	55.28	1.04756e+13	5.20164e+10	10737.7	4844288	9563.89	93.17	891068	79.9512	1.62847	18.1908	10.6587	53	1	0	8.52773e+09	70.7	85.2	78.8
Colombia	18	2015	Upper-middle income country	41.5821	22.2351	11.2591	31.4915	24.941	0.507461	247.694	48.56	43.63	47.12	46.94	56.54	1.10616e+13	5.64419e+10	11530	4895242	9563.89	48.66	465379	83.7904	1.72121	17.5582	11.4122	59.763	1	0	8.43442e+09	71.7	81.5	81.2
Colombia	18	2016	Upper-middle income country	46.9839	23.379	8.2075	49.0934	22.6707	0.375226	244.343	47.78	43.34	47.75	42.06	57.95	1.12333e+13	5.8847e+10	11899.8	4945205	9563.89	43.29	414021	77.9536	1.60573	16.9527	12.9234	65.8804	1	0	8.7056e+09	70.8	78.2	81
Colombia	18	2017	Upper-middle income country	52.7762	23.0353	14.9452	35.6796	34.9783	0.352337	310.978	47.77	42.06	47.89	43.52	57.6	1.23105e+13	6.0516e+10	12118.1	4993842	9563.89	50.8	485846	85.3653	1.8653	16.2929	14.8992	71.5817	1	0	9.53602e+09	69.7	77.1	81.6
Colombia	18	2018	Upper-middle income country	71.1602	29.2397	20.3054	24.1738	26.6905	0.717335	338.704	47.89	43.55	42.18	46.39	59.46	1.38949e+13	6.24202e+10	12383.1	5040734	9563.89	65.23	623853	82.7587	1.8051	15.2326	16.5608	73.4797	1	0	1.0731e+10	68.9	78.6	81.6
Colombia	18	2019	Upper-middle income country	74.5478	28.2605	23.2178	2.32713	27.1245	0.65557	356.656	48.83	43.02	42.58	48.57	61.15	1.428e+13	6.44177e+10	12669.3	5084532	9563.89	57	545142	79.7013	1.60081	12.5931	17.7939	81.2026	1	0	1.06684e+10	67.3	71.4	76
Colombia	18	2020	Upper-middle income country	83.958	42.815	40.8587	24.8902	24.723	0.600448	359.917	55.1	41.75	60.81	55.19	62.64	1.46877e+13	6.23956e+10	12179.3	5123105	9563.89	39.68	379495	80.7247	1.64663	10.9286	19.3774	80.5302	1	0	5.91467e+09	69.2	77	81.2
Colombia	18	2021	Upper-middle income country	87.9159	49.8575	44.9003	27.3472	35.2078	1.03719	418.391	54.77	41.33	62.63	52.48	62.64	1.78205e+13	6.46165e+10	12537.3	5153957	9563.89	57.27	547724	80.492	1.67997	9.7753	20.5428	82.75	1	0	8.08061e+09	68.1	71	77
Costa Rica	19	2013	Upper-middle income country	15.3303	2.32508	1.32693	0.748271	4.71852	0.028863	14.9381	20.56	18.61	33.11	11.94	18.59	9.57047e+12	4.27602e+10	1903.05	22469268	12145.1	97.98	1.18997e+06	63.0358	0.904615	1.21119	0.25048	6.6	1	1	6.94917e+09	67	58.3	85.1
Costa Rica	19	2014	Upper-middle income country	27.6777	3.1006	1.9898	0.985591	6.62867	0.033387	20.8218	23.94	27.64	34.49	12.82	20.82	1.04756e+13	4.8843e+10	2124.02	22995555	12145.1	93.17	1.13156e+06	61.3452	0.875385	1.05535	0.551659	10	1	1	7.10612e+09	66.9	64.9	83.8
Costa Rica	19	2015	Upper-middle income country	29.3842	3.35737	1.87228	1.10719	8.56496	0.142958	26.5374	27.39	32.23	36.92	13.79	26.63	1.10616e+13	4.5815e+10	1941.58	23596741	12145.1	48.66	590980	63.573	0.912996	1.17494	0.464924	16.7	1	1	7.6936e+09	67.2	64.5	83.8
Costa Rica	19	2016	Upper-middle income country	25.0684	3.2835	2.1594	1.10887	9.51891	0.167612	30.7456	27.87	28.75	39.87	14.83	28.03	1.12333e+13	4.84078e+10	1999.2	24213622	12145.1	43.29	525761	62.6617	0.95979	1.19399	0.563237	41.2078	1	1	8.53713e+09	67.4	68.6	81.6
Costa Rica	19	2017	Upper-middle income country	40.9735	3.01965	2.37171	1.96107	10.3201	0.183168	34.9205	29.67	29.34	43.66	17.68	28.02	1.23105e+13	5.25123e+10	2113.34	24848016	12145.1	50.8	616970	66.5285	1.15451	1.22972	0.574794	43.8399	1	1	8.59767e+09	65	68.1	84.7
Costa Rica	19	2018	Upper-middle income country	39.1777	2.80385	3.1488	2.38635	14.8192	0.304927	47.6971	31.07	25.96	50.3	19.26	28.76	1.38949e+13	5.85225e+10	2295.54	25493988	12145.1	65.23	792224	63.3194	1.13212	1.18615	0.690037	37.5465	1	1	9.75081e+09	65.6	68.3	84.7
Costa Rica	19	2019	Upper-middle income country	42.8484	3.12693	3.5842	2.45586	16.0854	0.36008	48.9354	33.17	28.64	48.24	19.56	36.23	1.428e+13	5.98985e+10	2290.79	26147551	12145.1	57	692270	61.9459	1.03608	1.03919	0.828846	36.289	1	1	1.09062e+10	65.3	67.2	81.4
Costa Rica	19	2020	Upper-middle income country	49.964	3.58683	4.62323	3.02549	15.8512	0.247163	56.6241	36.84	28.75	57.55	19.46	41.6	1.46877e+13	6.29828e+10	2349.07	26811790	12145.1	39.68	481917	66.551	1.16708	0.983843	0.974832	41.3736	1	1	7.92872e+09	65.8	88.4	81.4
Costa Rica	19	2021	Upper-middle income country	62.4582	3.73719	4.0696	3.39101	17.2632	0.314509	59.1404	37.26	28.81	58.31	20.31	41.6	1.78205e+13	7.18111e+10	2613.38	27478249	12145.1	57.27	695549	66.6432	1.1562	0.965793	1.2193	45.4255	1	1	9.1637e+09	64.2	66.2	75
Dominician Republic	25	2013	Upper-middle income country	65.4836	1.80635	2.30759	0.120365	1.78666	0.085476	14.0258	37.7	36.46	44.02	25.31	44.99	9.57047e+12	95129659000	6050.35	15722989	15364.4	97.98	1.5054e+06	47.8075	0.515046	15.231	6.73188	40.2791	1	0	6411900000	59.7	53.7	77.8
Dominician Republic	25	2014	Upper-middle income country	82.5279	2.10825	2.55326	0.146643	2.27166	0.097999	19.1784	38.72	37.27	44.38	26.7	46.54	1.04756e+13	101726331000	6374.63	15957994	15364.4	93.17	1.4315e+06	51.872	0.608515	15.3007	8.26938	45.5904	1	0	7053700000	61.3	56.1	77.8
Dominician Republic	25	2015	Upper-middle income country	83.3518	2.24391	2.29374	0.183093	3.05322	0.176924	20.7156	40.18	39.24	45.89	27.87	47.73	1.10616e+13	99290381000	6130.59	16195902	15364.4	48.66	747632	55.9569	0.685119	15.5142	9.18499	48.9404	1	0	7541800000	61	53.5	77.8
Dominician Republic	25	2016	Upper-middle income country	82.2244	2.11442	2.00934	0.205876	3.44499	0.255338	21.2899	40.54	35.59	47.85	31.06	47.65	1.12333e+13	99937696000	6079.09	16439585	15364.4	43.29	665125	51.9564	0.629284	14.9129	9.79092	54.0629	1	0	8309200000	61	56.6	77.2
Dominician Republic	25	2017	Upper-middle income country	104.147	2.42792	1.98272	0.494312	3.72985	0.338987	25.531	40.22	34.53	49.52	32.65	44.18	1.23105e+13	104295862000	6246.4	16696944	15364.4	50.8	780512	64.7916	0.958047	14.4649	10.6523	55.8	1	0	8856800000	62.9	52.8	77
Dominician Republic	25	2018	Upper-middle income country	122.683	2.99948	1.99185	0.475447	6.10058	0.44735	40.2201	40.41	37.08	45.16	33.89	45.51	1.38949e+13	107562008000	6321.35	17015672	15364.4	65.23	1.00222e+06	63.3978	0.957485	13.873	11.4812	57.5	1	0	9413600000	61.6	53.2	72.4
Dominician Republic	25	2019	Upper-middle income country	133.295	3.22925	1.96832	0.637135	7.11096	0.449256	45.7344	41.72	34.54	44.35	39.49	48.48	1.428e+13	108108009000	6233.26	17343740	15364.4	57	875771	61.9412	0.978779	12.6607	12.0646	59.2	1	0	9316500000	61	51.9	75.8
Dominician Republic	25	2020	Upper-middle income country	125.566	3.56827	3.41598	0.762629	6.31799	0.486719	40.0824	43.51	37.75	43.05	42.65	50.61	1.46877e+13	99291124000	5645.2	17588595	15364.4	39.68	609660	68.0285	1.24325	11.7294	13.482	70.7	1	0	4587500000	60.9	90.5	76.6
Dominician Republic	25	2021	Upper-middle income country	167.824	3.75278	3.25816	0.874873	7.0661	0.53364	39.7296	42.48	36.5	41.77	41.04	50.61	1.78205e+13	106165866000	5965.13	17797737	15364.4	57.27	879920	67.2564	1.18495	10.3758	13.7104	76.2029	1	0	8114300000	62.1	56.4	69.4
Ecuador	26	2013	Upper-middle income country	229.692	3.48471	0.889912	0.452164	3.41087	1.68662	55.5594	40.13	26.12	56.94	35.79	41.65	9.57047e+12	2.88434e+11	3088.89	93377890	7551.42	97.98	739888	43.1592	0.431028	7.30461	2.86606	29.4	1	0	2.04737e+09	46.9	51.5	68.1
Ecuador	26	2014	Upper-middle income country	290.272	3.30695	1.14653	0.341379	4.10635	1.94261	71.6841	38.83	23.58	57.16	35.99	38.57	1.04756e+13	3.05595e+11	3196.86	95592324	7551.42	93.17	703566	46.1268	0.494051	6.60714	3.20934	33.8946	1	0	2.35229e+09	48	52.8	71.8
Ecuador	26	2015	Upper-middle income country	317.562	2.54276	1.68941	0.442924	5.01518	1.98951	71.672	42.92	26.43	63.96	43.99	37.31	1.10616e+13	3.29367e+11	3370.38	97723799	7551.42	48.66	367452	36.975	0.336409	6.38036	3.91554	37.8194	1	0	2.39731e+09	49.2	51.4	71.4
Ecuador	26	2016	Upper-middle income country	297.998	2.64107	2.04627	0.657058	5.44593	1.86426	69.5698	43.85	27.11	68.17	44.23	35.87	1.12333e+13	3.32442e+11	3331.61	99784030	7551.42	43.29	326901	37.3973	0.320897	6.13149	4.47884	41.2481	1	0	2.67552e+09	48.6	55.5	71.4
Ecuador	26	2017	Upper-middle income country	323.79	2.40487	1.15264	2.11133	4.03416	1.5918	92.852	45.45	30.85	70.56	44.02	36.35	1.23105e+13	2.48363e+11	2439.97	101789386	7551.42	50.8	383612	43.3169	0.514009	6.48874	5.14186	44.9502	1	0	2.97912e+09	49.3	55.4	69.7
Ecuador	26	2018	Upper-middle income country	383.364	2.65854	1.54	2.29801	5.45156	1.63993	109.095	47.48	32.05	71.44	47.2	39.23	1.38949e+13	2.62589e+11	2531.2	103740765	7551.42	65.23	492579	40.9029	0.509608	7.58167	6.38555	46.9243	1	0	3.24895e+09	48.5	55.6	68.8
Ecuador	26	2019	Upper-middle income country	429.041	3.45477	1.41812	2.61307	6.90156	1.33418	117.573	49.77	33.72	72.76	47.24	45.36	1.428e+13	3.18679e+11	3017.26	105618671	7551.42	57	430431	42.7281	0.548405	8.2944	7.17027	57.2829	1	0	3.25194e+09	46.9	54.1	66.4
Ecuador	26	2020	Upper-middle income country	403.474	4.66043	1.87557	3.20108	8.53539	1.15852	106.135	54.31	35.32	80.71	51.9	49.31	1.46877e+13	3.83818e+11	3571.56	107465134	7551.42	39.68	299640	47.868	0.825404	9.17352	8.68664	71.9142	1	0	1.80864e+09	51.3	57.9	66
Ecuador	26	2021	Upper-middle income country	489.22	3.19742	2.4245	4.22257	10.332	0.601407	147.046	54.93	33.8	80.81	55.79	49.31	1.78205e+13	4.24672e+11	3886.72	109262178	7551.42	57.27	432470	52.4821	1.00566	10.0958	9.91731	72.06	1	0	2.08591e+09	52.4	50.4	59.8
Georgia	32	2013	Upper-middle income country	4595.28	3.60448	0.735846	1.96114	16.9351	0.237699	33.1474	75.24	79.37	66.53	73.91	81.15	9.57047e+12	3.7338e+12	46298.9	80645605	7785.34	97.98	762808	86.6326	2.02854	59.6225	35.0658	84.17	0	0	2.98094e+09	72.2	90.6	89.2
Georgia	32	2014	Upper-middle income country	5293.07	4.39842	1.13898	1.60661	21.2559	0.266796	42.0782	75.64	79.92	66.76	76.33	79.53	1.04756e+13	3.88909e+12	48023.9	80982500	7785.34	93.17	725360	83.4038	1.95527	57.4416	36.1266	86.19	0	0	3.04359e+09	72.6	87.8	88.6
Georgia	32	2015	Upper-middle income country	5070.26	3.7033	0.544617	2.11235	22.7251	0.488454	40.0943	76.7	80.79	69.61	76.27	80.12	1.10616e+13	3.35759e+12	41103.3	81686611	7785.34	48.66	378835	82.1212	1.89966	55.2555	37.4147	87.5898	0	0	3.08712e+09	73	88.6	88.6
Georgia	32	2016	Upper-middle income country	5714.05	3.39879	0.94202	2.49593	22.5449	0.465857	39.5915	78.11	81.85	71.47	77.68	81.45	1.12333e+13	3.46985e+12	42136.1	82348669	7785.34	43.29	337027	77.1754	1.83335	55.0215	38.6996	84.1652	0	0	3.31304e+09	72.6	86.5	88.6
Georgia	32	2017	Upper-middle income country	5961.59	3.49893	0.993768	10.1915	23.953	0.515358	50.5515	79.31	82.48	71.4	79.46	83.9	1.23105e+13	3.69085e+12	44652.6	82657002	7785.34	50.8	395495	87.3278	2.20118	53.7372	40.2209	84.3942	0	0	3.99012e+09	76	87.2	88.6
Georgia	32	2018	Upper-middle income country	6722.05	4.06929	0.887709	10.7944	34.2664	0.775917	62.9295	80.81	82.69	78.11	78.74	83.69	1.38949e+13	3.97444e+12	47939.3	82905782	7785.34	65.23	507838	83.5428	2.10697	51.2686	41.1983	87.0371	0	1	4.49011e+09	76.2	86.9	89.4
Georgia	32	2019	Upper-middle income country	7069.39	3.90747	1.00264	13.1914	37.2926	0.790071	70.318	80.78	82.8	79.04	80.1	81.17	1.428e+13	3.88823e+12	46793.7	83092962	7785.34	57	443764	86.3168	2.15598	46.0263	42.3238	88.1345	0	1	4.6005e+09	75.9	85.8	88.6
Georgia	32	2020	Upper-middle income country	6775.34	4.11583	0.954811	12.0283	30.8628	0.673888	62.3739	84.66	82.84	86.8	88.05	80.93	1.46877e+13	3.88967e+12	46772.8	83160871	7785.34	39.68	308922	85.7453	2.01091	46.0584	43.4606	89.8129	0	1	1.5801e+09	77.1	73.6	88.6
Georgia	32	2021	Upper-middle income country	8077.72	4.15436	1.05814	12.6438	36.6587	0.878402	70.9443	85.63	82.22	86.93	92.42	80.93	1.78205e+13	4.25993e+12	51203.6	83196078	7785.34	57.27	445867	85.0885	1.98552	46.3022	44.2168	91.4306	0	1	2.54684e+09	77.2	84.9	86
Guatemala	35	2013	Upper-middle income country	8.23859	1.94219	1.30689	0.203636	4.36505	0.266353	12.5068	21.07	13.19	21.89	15.97	33.22	9.57047e+12	1.84997e+10	2064.55	8960657	13543.2	97.98	1.32696e+06	48.8973	0.62039	6.90904	0.769932	17.8	1	0	2997144820	60	50.8	85.2
Guatemala	35	2014	Upper-middle income country	10.0439	2.27934	1.77832	0.260505	5.59154	0.276605	16.466	24.28	22.25	23.02	17.67	34.2	1.04756e+13	1.97565e+10	2164.42	9127846	13543.2	93.17	1.26182e+06	48.2622	0.626978	5.77726	1.72935	23	1	0	3196614110	61.2	58.4	85.4
Guatemala	35	2015	Upper-middle income country	11.8261	2.52167	1.46652	0.329795	6.89556	0.353705	18.104	27.02	27.08	23.67	19.42	37.89	1.10616e+13	2.09798e+10	2257.23	9294505	13543.2	48.66	659013	52.047	0.68479	5.34802	2.12361	27.1	1	0	3242586500	60.4	54.7	84.6
Guatemala	35	2016	Upper-middle income country	12.2994	2.21829	1.64306	0.361572	7.03892	0.346928	17.318	26.88	23.25	24.36	22.04	37.87	1.12333e+13	2.17176e+10	2295.54	9460798	13543.2	43.29	586286	50.5936	0.736955	4.68173	2.32947	29.5	1	0	3414111700	61.8	62.5	86.4
Guatemala	35	2017	Upper-middle income country	17.6113	2.59719	2.07281	0.796192	7.71346	0.366677	19.9764	27.03	21.96	25.23	24.86	36.06	1.23105e+13	2.31362e+10	2403.31	9626842	13543.2	50.8	687995	64.6992	1.1143	5.10143	2.47528	31.7358	1	0	3600138420	63	58.7	87
Guatemala	35	2018	Upper-middle income country	22.3342	3.07683	2.35699	0.95611	11.153	0.458581	26.6953	28.17	24.46	23.77	25.38	39.05	1.38949e+13	2.40678e+10	2457.69	9792850	13543.2	65.23	883424	66.4502	1.1597	5.43258	3.62367	36.0401	1	0	3706981580	63.4	57.3	87.2
Guatemala	35	2019	Upper-middle income country	24.64	3.06199	2.23737	1.15241	12.2027	0.540004	27.6902	28.95	25.84	25.01	25.86	39.11	1.428e+13	2.50899e+10	2519.37	9958829	13543.2	57	771963	67.9544	1.18345	4.92129	3.91991	39.3884	1	0	3679076920	62.6	53.6	82.2
Guatemala	35	2020	Upper-middle income country	26.1407	3.79772	2.52197	1.47886	13.8664	0.565762	30.4578	28.9	26.62	22.35	27.41	39.24	1.46877e+13	2.38279e+10	2354.12	10121763	13543.2	39.68	537395	73.1042	1.40462	5.25366	3.92141	43.4895	1	0	2586341150	64	95.6	82.2
Guatemala	35	2021	Upper-middle income country	28.1016	4.49503	2.37726	1.83102	15.1869	0.852979	35.4502	29.19	25.65	24.3	27.57	39.24	1.78205e+13	2.84887e+10	2771.72	10278345	13543.2	57.27	775620	76.391	1.6319	4.52914	4.10044	48.0835	1	0	2904357650	64	61.5	75.6
Indonesia	40	2013	Upper-middle income country	121.003	36.0334	10.0921	9.32216	82.8441	5.71695	857.745	35.7	41.54	37.52	26.91	36.83	9.57047e+12	4.92776e+11	6280.68	78458928	5609.04	97.98	549574	31.833	0.320189	37.8396	6.57816	29.95	1	1	2.29439e+10	56.9	50.2	75
Indonesia	40	2014	Upper-middle income country	144.27	36.1784	10.5105	8.6236	90.5289	5.69697	972.437	36.34	43.58	39.03	28.67	34.05	1.04756e+13	4.60383e+11	5757.54	79961672	5609.04	93.17	522594	40.2777	0.49031	36.7377	7.68521	39.35	1	1	2.35309e+10	58.5	54.8	74.8
Indonesia	40	2015	Upper-middle income country	133.201	36.0229	10.1758	9.60108	106.481	2.804	985.938	39.15	45.44	45.45	29.89	35.81	1.10616e+13	4.08213e+11	4990.94	81790841	5609.04	48.66	272936	41.7375	0.512281	37.1912	8.07995	45.335	1	1	2.22209e+10	58.1	49.3	74.8
Indonesia	40	2016	Upper-middle income country	131.521	30.3379	13.606	11.0647	120.018	2.73611	963.316	42.77	47.34	50.67	36.09	36.98	1.12333e+13	4.57955e+11	5497.24	83306231	5609.04	43.29	242815	41.72	0.556271	37.0552	9.13324	53.2268	1	1	2.33235e+10	59.4	54	80.4
Indonesia	40	2017	Upper-middle income country	177.452	24.8792	14.4795	24.1173	117.028	2.50645	1184.71	46.3	49.27	55.74	37.83	42.37	1.23105e+13	4.8663e+11	5758.59	84505076	5609.04	50.8	284939	50.9011	0.77358	36.7669	10.1768	64.044	1	1	2.53277e+10	61.9	49.1	80.5
Indonesia	40	2018	Upper-middle income country	261.505	29.1853	14.4755	25.6448	157.931	4.05732	1468.06	49.86	48.58	62.81	43.7	44.37	1.38949e+13	3.27901e+11	3829.83	85617562	5609.04	65.23	365878	51.7688	0.821844	35.6022	11.4541	70.2006	1	1	3.12068e+10	64.2	57.3	80.5
Indonesia	40	2019	Upper-middle income country	208.599	33.3246	13.2368	32.3668	189.377	4.5161	1582.59	48.92	47.58	65.59	39.15	43.36	1.428e+13	2.8365e+11	3276.75	86564202	5609.04	57	319715	56.5521	0.954896	33.449	9.96507	72.4509	1	1	3.16413e+10	65.8	69.3	79.8
Indonesia	40	2020	Upper-middle income country	189.712	50.0886	21.0036	36.3279	246.747	4.3359	1463.28	51.15	47.38	73.26	39.19	44.8	1.46877e+13	2.39735e+11	2746.42	87290193	5609.04	39.68	222567	60.9526	1.07351	33.3297	10.9568	75.5699	1	1	1.5016e+10	67.2	91.7	80.8
Indonesia	40	2021	Upper-middle income country	317.713	63.9	27.1645	51.1522	391.482	6.99578	1913.01	52.43	48.23	73.81	42.89	44.8	1.78205e+13	3.59097e+11	4084.2	87923432	5609.04	57.27	321230	61.1908	1.08811	33.3322	12.1411	78.6	1	1	1.39513e+10	66.9	71.3	79.2
Iran,Islamic Rep	41	2013	Upper-middle income country	1089.84	0.049167	1.04513	0.490395	12.3613	0.417286	106.639	60.78	64.98	37.86	62.35	77.94	9.57047e+12	2.38341e+11	51546.4	4623816	8290.86	97.98	812339	50.5955	1.03782	44.3353	25.9154	78.2477	1	0		43.2	65.3	45.7
Iran,Islamic Rep	41	2014	Upper-middle income country	1216.74	0.065741	1.31408	0.437692	14.9499	0.477312	127.026	62.96	67.89	38.06	66.26	79.64	1.04756e+13	2.59171e+11	55643.1	4657740	8290.86	93.17	772460	61.8467	1.96867	43.757	27.2331	83.4917	1	0		40.3	62.3	41.4
Iran,Islamic Rep	41	2015	Upper-middle income country	1416.27	0.059814	0.932727	0.545467	16.1777	0.414179	115.071	67.52	69.5	53.6	65.85	81.12	1.10616e+13	2.91775e+11	62054	4701957	8290.86	48.66	403433	57.8775	1.84876	41.4093	28.0655	83.4948	1	0		41.8	57	41.4
Iran,Islamic Rep	41	2016	Upper-middle income country	2926.02	0.065466	1.18774	0.718905	18.057	0.416258	111.075	69.9	70.3	61.91	66.12	81.28	1.12333e+13	2.99091e+11	62895.9	4755335	8290.86	43.29	358911	53.8211	1.18733	40.6664	28.8436	83.5	1	0		43.5	59.3	54.6
Iran,Islamic Rep	41	2017	Upper-middle income country	4306.55	0.073466	1.46701	2.80327	18.5558	0.541513	154.011	71.34	69.58	68.01	68.52	79.26	1.23105e+13	3.36378e+11	69970.9	4807388	8290.86	50.8	421176	47.293	0.936553	39.2365	29.3135	84.114	1	0		50.5	64.8	54.5
Iran,Islamic Rep	41	2018	Upper-middle income country	4422.25	0.057003	1.21763	2.83322	24.3636	0.575418	232.458	73.29	70.31	71.98	70.03	80.83	1.38949e+13	3.85737e+11	79250.4	4867316	8290.86	65.23	540813	47.0977	0.798499	37.8243	29.5823	87.0001	1	0		50.9	64.3	54.5
Iran,Islamic Rep	41	2019	Upper-middle income country	5911.97	0.077756	1.53167	3.47064	27.4302	0.696472	175.392	73.62	69.3	72.77	70.69	81.72	1.428e+13	3.99322e+11	80927.1	4934340	8290.86	57	472579	46.499	0.817399	36.0986	29.8722	87.0001	1	0		51.1	62.2	54.6
Iran,Islamic Rep	41	2020	Upper-middle income country	7061.18	0.089679	1.91702	4.69655	31.1521	0.864816	150.992	75.52	68.8	75.59	75.64	82.06	1.46877e+13	4.25852e+11	85420.2	4985382	8290.86	39.68	328981	54.7402	1.30999	33.9388	30.6599	91.9999	1	0		49.2	89.2	54.6
Iran,Islamic Rep	41	2021	Upper-middle income country	7580.97	0.144533	4.0553	8.39312	59.1753	1.9784	243.966	76.13	69.16	75.69	77.6	82.06	1.78205e+13	5.04183e+11	100172	5033165	8290.86	57.27	474818	61.1905	1.46766	31.9874	31.6252	95.1696	1	0		47.2	57.1	54.2
Jamica	45	2013	Upper-middle income country	5401.29	1.06618	0.720917	0.145364	1.02461	0.189614	17.1173	72.31	77.77	68.11	66.66	76.7	9.57047e+12	5.21233e+12	40898.6	127445000	2098.11	97.98	205573	81.2249	1.45825	50.1408	28.9152	88.2194	1	0	2.75512e+09	66.8	84.3	75
Jamica	45	2014	Upper-middle income country	7589.35	1.46411	1.05584	0.120183	1.48382	0.25347	21.9715	73.8	78.78	68.26	67.12	81.04	1.04756e+13	4.89699e+12	38475.4	127276000	2098.11	93.17	195481	74.1426	1.28437	49.858	29.6438	89.1068	1	0	2.9522e+09	66.7	84.6	75.1
Jamica	45	2015	Upper-middle income country	7480.2	1.70344	0.645206	0.181268	1.96386	0.288198	23.6515	75.83	79.29	69.01	73.25	81.76	1.10616e+13	4.44493e+12	34960.6	127141000	2098.11	48.66	102094	77.168	1.38788	50.063	30.548	91.058	1	0	3.05877e+09	67.7	85.9	75
Jamica	45	2016	Upper-middle income country	7272.66	1.34485	1.00451	0.188545	1.82715	0.254272	22.5995	75.96	77.28	70.75	76.58	79.25	1.12333e+13	5.00368e+12	39375.5	127076000	2098.11	43.29	90827.2	66.0678	1.14684	50.4988	31.3445	93.1827	1	0	3.21645e+09	67.5	81.3	75.4
Jamica	45	2017	Upper-middle income country	7374.04	1.30733	1.09447	0.575316	1.87636	0.236569	24.9161	76.47	76.63	73.28	78.29	77.7	1.23105e+13	4.93084e+12	38834.1	126972000	2098.11	50.8	106584	74.4323	1.39401	50.492	32.0004	91.7265	1	0	3.51616e+09	69.5	78.9	75.3
Jamica	45	2018	Upper-middle income country	8934.11	1.58033	1.05493	0.655106	2.68654	0.287021	28.713	79.35	77.4	79.03	81.45	79.52	1.38949e+13	5.04088e+12	39751.1	126811000	2098.11	65.23	136860	71.894	1.3766	50.2494	32.8668	88.7464	1	0	3.82967e+09	69.1	78.7	70.8
Jamica	45	2019	Upper-middle income country	10190.5	1.64727	1.34021	0.858029	3.02932	0.306141	34.4062	80.48	77.16	80.12	83.69	80.93	1.428e+13	5.11799e+12	40416	126633000	2098.11	57	119592	69.9182	1.30955	49.8787	33.788	92.7304	1	0	4.37768e+09	68.6	78	68.4
Jamica	45	2020	Upper-middle income country	10678.3	1.71	1.28124	0.88965	2.9558	0.347099	26.9043	82.58	77.24	87.2	84.48	81.4	1.46877e+13	5.04879e+12	39986.9	126261000	2098.11	39.68	83253	69.2415	1.16942	49.486	35.1318	90.2195	1	0	1.99885e+09	68.5	74.8	68.4
Jamica	45	2021	Upper-middle income country	12469	1.62714	1.55535	1.08923	3.2453	0.299266	30.1281	83.22	76.62	87.46	87.41	81.4	1.78205e+13	5.00554e+12	39827.1	125681593	2098.11	57.27	120159	68.8709	1.1597	49.2966	36.2468	82.9141	1	0	2.91991e+09	69	77.6	69.2
Kazakhstan	47	2013	Upper-middle income country	57.7579	8.63503	5.85459	1.46382	33.5906	0.201912	247.355	36.5	34.74	40.72	28.03	42.52	9.57047e+12	6.16714e+10	1376.83	44792368	9223.83	97.98	903751	50.3222	0.884148	0.456225	0.165528	13	1	0	5.97058e+09	63	71.8	78.2
Kazakhstan	47	2014	Upper-middle income country	74.3942	11.3389	6.21104	1.09899	39.6782	0.25289	259.494	36.6	34.84	41.47	28.7	41.37	1.04756e+13	6.82858e+10	1489.92	45831863	9223.83	93.17	859384	49.8718	0.887223	0.392718	0.222145	16.5	1	0	7.00248e+09	63.7	74.4	78.2
Kazakhstan	47	2015	Upper-middle income country	90.2535	11.3505	2.871	1.48701	40.4245	1.15833	195.529	39.93	37.3	44.73	34.17	43.5	1.10616e+13	7.01204e+10	1496.65	46851488	9223.83	48.66	448832	50.0506	0.917903	0.182483	0.288373	16.5879	1	0	6.17743e+09	63.3	73.7	79
Kazakhstan	47	2016	Upper-middle income country	96.9219	10.5332	4.73988	1.39871	35.3014	0.950377	193.154	40.99	40.65	47.18	30.3	45.84	1.12333e+13	7.48151e+10	1562.08	47894670	9223.83	43.29	399300	46.4787	0.854955	0.152002	0.27707	16.6	1	0	6.08453e+09	63.6	72.3	77.4
Kazakhstan	47	2017	Upper-middle income country	106.88	12.1674	5.75499	6.78505	42.2144	1.17087	234.096	43.36	39.87	52.12	34.73	46.7	1.23105e+13	8.20365e+10	1675.99	48948137	9223.83	50.8	468571	53.8105	1.0474	0.142725	0.588997	17.8271	1	0	6.50488e+09	69	74.5	78.5
Kazakhstan	47	2018	Upper-middle income country	133.874	14.5334	15.4488	8.1301	75.6819	1.76188	335.811	47.25	41.14	61.44	37.12	49.29	1.38949e+13	9.2203e+10	1845.78	49953304	9223.83	65.23	601670	57.7653	1.17045	0.131411	0.743691	19.5	1	0	7.31991e+09	69.1	74.3	75.6
Kazakhstan	47	2019	Upper-middle income country	131.032	15.1481	40.3194	10.4056	76.4305	1.82954	366.607	47.99	40.21	62.1	37.18	52.49	1.428e+13	1.00378e+11	1970.08	50951450	9223.83	57	525758	57.0267	1.14466	0.138159	0.964022	22.6689	1	0	7.75435e+09	65.4	73.9	80
Kazakhstan	47	2020	Upper-middle income country	136.095	16.9826	35.847	12.3838	84.6327	2.03823	404.717	49.94	39.96	65.6	39.1	55.1	1.46877e+13	1.00658e+11	1936.25	51985780	9223.83	39.68	366002	56.1852	1.05025	0.1282	1.29688	25.5329	1	0	5.20828e+09	69.6	85.5	80.2
Kazakhstan	47	2021	Upper-middle income country	136.043	15.9209	39.0535	14.8826	99.9635	2.79798	407.091	50.05	37.46	67.34	40.28	55.1	1.78205e+13	1.09704e+11	2069.66	53005614	9223.83	57.27	528249	55.6268	1.00194	0.115263	1.48851	28.7575	1	0	5.88692e+09	71.1	76.2	74.6
Lebanon	54	2013	Upper-middle income country	14.0661	6.20692	2.55272	0.319287	8.03994	0.955431	168.323	50.98	53.02	49.59	33.82	67.51	9.57047e+12	4.65234e+10	15729.7	2957689	6567.35	97.98	643469	99.0161	2.38696	20.6721	27.6139	68.4529	1	0	1.5476e+10	59.5	50.3	80.4
Lebanon	54	2014	Upper-middle income country	20.3045	5.71312	4.49076	0.247018	8.1933	1.34815	183.139	51.8	54.98	49.6	34.39	68.24	1.04756e+13	4.85337e+10	16551	2932367	6567.35	93.17	611880	98.3286	2.49151	19.5896	26.774	72.13	1	0	1.47511e+10	59.4	55.6	75.8
Lebanon	54	2015	Upper-middle income country	15.9022	6.56484	5.83008	0.368873	11.7113	1.01424	181.745	53.44	56.75	50.26	36.14	70.61	1.10616e+13	4.14355e+10	14264	2904910	6567.35	48.66	319567	98.7348	2.54857	18.9596	28.1162	71.3781	1	0	1.59099e+10	59.3	54.7	75.8
Lebanon	54	2016	Upper-middle income country	20.136	5.98488	5.39631	0.413973	11.5417	1.04593	176.338	55.09	54.78	52.21	39.61	73.76	1.12333e+13	4.30473e+10	15008.3	2868231	6567.35	43.29	284300	96.1986	2.59213	18.0958	29.2385	74.3766	1	0	1.5193e+10	59.5	59.1	75.8
Lebanon	54	2017	Upper-middle income country	22.2761	5.67183	6.01867	1.43078	10.4119	1.11003	181.617	53.88	51.85	53.93	42.2	67.52	1.23105e+13	4.77587e+10	16885.4	2828403	6567.35	50.8	333621	88.9404	2.40606	16.7638	27.5016	77.6153	1	0	1.5185e+10	53.3	51.5	84.4
Lebanon	54	2018	Upper-middle income country	28.1239	5.88712	4.73433	1.56286	16.2644	1.35811	198.643	59.42	53.7	70.25	45.52	68.22	1.38949e+13	5.37514e+10	19186.4	2801543	6567.35	65.23	428388	86.426	2.15636	14.8486	27.4238	79.7226	1	0	1.56191e+10	53.2	48.8	84.5
Lebanon	54	2019	Upper-middle income country	33.6321	6.31579	3.57515	1.60357	11.736	1.52907	177.279	61.77	53.44	70.86	49.62	73.14	1.428e+13	5.47606e+10	19598.4	2794137	6567.35	57	374339	84.0299	1.98998	12.9239	27.7429	81.5819	1	0	1.36733e+10	51.1	47.9	79
Lebanon	54	2020	Upper-middle income country	35.7814	4.72376	1.8245	1.07553	5.35588	0.376828	92.9292	64.29	54.38	75.24	51.38	76.17	1.46877e+13	5.69148e+10	20363.9	2794885	6567.35	39.68	260592	86.6095	2.02146	11.4212	28.2513	83.0555	1	0	4.95419e+09	51.7	72.5	77.4
Lebanon	54	2021	Upper-middle income country	51.6789	5.55417	2.01621	1.75076	5.91071	0.479129	95.778	65.24	54.51	75.41	54.87	76.17	1.78205e+13	6.6415e+10	23712.5	2800839	6567.35	57.27	376112	81.3863	1.8241	10.4323	28.7935	86.9306	1	0	5.84722e+09	51.4	44.3	74.4
Malaysia	58	2013	Upper-middle income country	65.9164	50.8416	5.93444	6.19872	70.6593	6.00828	1024.26	40.6	34.1	46.48	24.04	57.76	9.57047e+12	1.2293e+10	9764.64	1258927	9054.79	97.98	887188	101.513	2.39906	28.1245	12.5824	40.1168	1	1	4.21001e+10	66.1	79.9	77
Malaysia	58	2014	Upper-middle income country	74.3436	56.0688	7.05754	5.94492	76.2008	7.26913	1137.67	41.21	34.85	46.78	25.11	58.11	1.04756e+13	1.30741e+10	10366.4	1261208	9054.79	93.17	843635	93.0062	2.15324	28.8055	14.0855	44.8033	1	1	4.20561e+10	69.6	85.6	76.4
Malaysia	58	2015	Upper-middle income country	73.9644	61.5284	5.95364	7.33497	90.7395	9.79178	1233.38	42.55	32.57	51.17	25.57	60.9	1.10616e+13	1.20073e+10	9507.87	1262879	9054.79	48.66	440606	94.2423	2.17835	29.3855	15.265	50.1393	1	1	3.49372e+10	70.8	93.5	80
Malaysia	58	2016	Upper-middle income country	73.595	83.8625	12.4987	11.819	123.918	10.5871	1440.28	47.25	35.71	58.01	33.18	62.11	1.12333e+13	1.25942e+10	9965.73	1263747	9054.79	43.29	391982	86.257	2.03088	30.1025	16.4308	52.1913	1	1	3.56005e+10	71.5	91.4	81.4
Malaysia	58	2017	Upper-middle income country	82.367	71.7571	11.5032	23.6276	95.4569	11.2389	1546.57	47.64	37.61	61.6	31.82	59.55	1.23105e+13	1.37135e+10	10841.7	1264887	9054.79	50.8	459983	88.6392	2.2142	31.906	18.9999	55.4032	1	1	3.71158e+10	73.8	90.8	81.2
Malaysia	58	2018	Upper-middle income country	94.7967	92.3973	13.8215	30.0303	132.914	20.706	2024.31	49.07	37.83	63.71	32.35	62.4	1.38949e+13	1.47357e+10	11643.5	1265577	9054.79	65.23	590644	86.3228	2.15	33.5268	21.2061	58.5962	1	1	4.02305e+10	74.5	83.9	87.4
Malaysia	58	2019	Upper-middle income country	96.7327	88.0831	14.318	32.7286	145.159	16.887	1725.44	51.63	39.33	63.31	38.93	64.96	1.428e+13	1.44363e+10	11403.3	1265985	9054.79	57	516123	86.1595	2.14515	35.3859	23.6986	61.73	1	1	4.10887e+10	74	83.9	82
Malaysia	58	2020	Upper-middle income country	91.6238	90.5815	13.689	33.8128	139.16	18.2513	1408.99	51.3	37.09	65.96	35.58	66.57	1.46877e+13	1.1401e+10	9005.46	1266014	9054.79	39.68	359294	85.6108	2.00006	36.8847	24.9031	64.8849	1	1	2.21552e+10	74.7	84.6	82
Malaysia	58	2021	Upper-middle income country	115.874	108.625	15.691	43.4227	184.106	20.3753	1648.77	52.25	37.15	66.82	38.46	66.57	1.78205e+13	1.14764e+10	9062.72	1266334	9054.79	57.27	518568	85.7432	2.06277	36.1148	25.3211	67.58	1	1	2.09286e+10	74.4	86.7	82.4
Mexico	60	2013	Upper-middle income country	6.22474	69.309	13.2046	7.70612	71.0527	4.24571	329.958	31.64	25.2	41.37	14.62	45.39	9.57047e+12	9.49672e+09	3321.04	2859558	5862.36	97.98	574394	57.8728	0.898842	35.7519	13.7381	37.44	1	0	27389165576	67	81.4	80.6
Mexico	60	2014	Upper-middle income country	7.92804	62.718	15.3157	6.58866	90.7028	4.33158	399.884	32.38	27.07	41.52	15.06	45.88	1.04756e+13	9.39983e+09	3289.17	2857815	5862.36	93.17	546196	57.959	0.914209	36.4935	15.253	40.5	1	0	31242467419	66.8	76.8	85.6
Mexico	60	2015	Upper-middle income country	8.08073	68.4433	12.6309	9.86182	109.811	5.59153	417.362	34.49	28.7	42.82	16.12	50.34	1.10616e+13	7.79869e+09	2749.91	2835978	5862.36	48.66	285262	57.9199	0.868416	36.6898	16.3055	43.1	1	0	32810215698	66.4	71.5	85.6
Mexico	60	2016	Upper-middle income country	8.43137	58.9947	17.4857	11.9688	111.613	2.15186	403.748	37.1	30.26	43.74	21.41	52.99	1.12333e+13	7.98245e+09	2847.64	2803186	5862.36	43.29	253782	51.7246	0.804067	36.3176	17.2832	46.7	1	0	34089589148	65.2	70.7	79.2
Mexico	60	2017	Upper-middle income country	11.1008	67.7573	18.2092	48.3488	118.832	2.75922	526.041	37.64	32.3	44.73	21.43	52.08	1.23105e+13	9.51905e+09	3454.95	2755189	5862.36	50.8	297808	60.592	1.09674	35.9645	18.3722	49.9	1	0	38026044747	63.6	70.7	80
Mexico	60	2018	Upper-middle income country	15.1662	75.5824	32.6462	57.3192	193.375	4.60665	667.958	43.08	33.12	55.68	29.28	54.23	1.38949e+13	1.12537e+10	4156.96	2707203	5862.36	65.23	382402	57.7361	1.00318	35.2724	19.8335	50.3	1	0	39613105680	64.8	67.5	88
Mexico	60	2019	Upper-middle income country	18.3117	93.6293	33.9152	63.8546	207.264	5.00788	698.978	42.4	29.94	54.26	28.21	57.18	1.428e+13	1.17358e+10	4404.95	2664224	5862.36	57	334154	59.2876	1.10138	34.4595	21.564	57.7605	1	0	41524230259	64.7	67.8	81.4
Mexico	60	2020	Upper-middle income country	25.0221	92.7107	28.6214	71.8081	192.158	4.88166	667.445	44.88	30.38	58.58	32.28	58.3	1.46877e+13	1.1532e+10	4376.24	2635130	5862.36	39.68	232618	57.6316	1.07626	33.3141	23.3075	59.1529	1	0	26252337505	66	79.3	87.6
Mexico	60	2021	Upper-middle income country	39.5973	114.604	33.3126	110.769	273.711	17.5531	942.541	47	33.17	61.98	34.54	58.3	1.78205e+13	1.36922e+10	5235.64	2615199	5862.36	57.27	335737	59.5576	1.21269	32.6711	24.9006	61.2878	1	0	37945065315	65.5	65.6	81.6
Montenegro	62	2013	Upper-middle income country	97.4477	0.034237	0.905376	0.003872	0.540066	0.001114	8.33468	40.22	31.63	47.14	35.28	46.84	9.57047e+12	1.15739e+11	3377.64	33803527	9951.1	97.98	975009	74.8931	1.38525	8.67507	2.50311	56	1	0	1.31711e+09	62.6	72.7	83
Montenegro	62	2014	Upper-middle income country	117.836	0.038594	1.72154	0.002946	0.599439	0.001335	12.3537	42.16	36.54	47.72	34.5	49.89	1.04756e+13	1.19131e+11	3430.53	34248603	9951.1	93.17	927144	71.2512	1.34607	7.27571	2.90548	56.8	1	0	1.36918e+09	63.6	77.6	83.1
Montenegro	62	2015	Upper-middle income country	120.811	0.038327	2.29126	0.003729	0.682978	0.006295	12.6271	44.15	37.5	51.1	36.29	51.71	1.10616e+13	1.10414e+11	3139.23	34680458	9951.1	48.66	484221	70.7883	1.24119	6.41125	3.31048	57.08	1	0	1.34724e+09	64.7	77.1	84.8
Montenegro	62	2016	Upper-middle income country	128.634	0.038529	1.58719	0.004716	0.796489	0.007089	10.324	45.95	38.9	52.62	39.56	52.74	1.12333e+13	1.11573e+11	3132.95	35107264	9951.1	43.29	430783	64.5547	1.29036	5.89352	3.57404	58.2712	1	0	1.39629e+09	64.9	76.6	84.8
Montenegro	62	2017	Upper-middle income country	145.605	0.029702	1.59722	0.01379	0.638208	0.005795	12.4674	46.56	38.66	53.3	42.85	51.42	1.23105e+13	1.18541e+11	3288.5	35528115	9951.1	50.8	505516	79.8408	1.82512	5.75131	3.87526	61.7622	1	0	1.59098e+09	62	72	84.7
Montenegro	62	2018	Upper-middle income country	184.128	0.038087	2.57405	0.017322	1.07035	0.010373	16.6444	46.87	39.45	49.57	45.61	52.87	1.38949e+13	1.27341e+11	3492.67	35927511	9951.1	65.23	649111	72.1535	1.50973	6.10379	4.30929	64.8039	1	0	1.83218e+09	64.3	72.9	84.7
Montenegro	62	2019	Upper-middle income country	184.025	0.033455	4.43918	0.015395	0.882255	0.00871	14.2621	47.23	37.83	49.85	44.35	56.89	1.428e+13	1.2892e+11	3498.58	36304408	9951.1	57	567213	74.7077	1.70655	5.63325	4.80191	84.1204	1	0	1.90385e+09	60.5	73.3	84.7
Montenegro	62	2020	Upper-middle income country	172.901	0.032869	1.16464	0.018821	6.88867	0.008235	15.1748	53.78	38.23	67.41	50.78	58.68	1.46877e+13	1.21348e+11	3258.1	36688772	9951.1	39.68	394860	75.6739	1.67548	6.38648	5.69602	84.1204	1	0	7.78472e+08	61.5	32.1	83.8
Montenegro	62	2021	Upper-middle income country	215.059	0.033662	0.873874	0.03213	9.36501	0.014021	19.6574	54.49	38.97	66.81	53.51	58.68	1.78205e+13	1.42867e+11	3795.39	37076584	9951.1	57.27	569900	76.2948	1.76377	6.72478	6.08193	88.1303	1	0	1.88154e+09	63.4	73.5	79.4
Namibia	65	2013	Upper-middle income country	2575.83	0.622525	0.121657	0.000252	1.27765	0.004016	11.5636	73.69	75.14	64.13	69.93	85.57	9.57047e+12	8.77173e+11	52198.9	16804432	7831.14	97.98	767295	140.52	4.24065	42.2442	40.2671	93.9564	0	0	5.80525e+08	60.3	68.4	81.5
Namibia	65	2014	Upper-middle income country	3283.32	0.835144	0.213365	0.000311	1.59171	0.0097	14.543	74.99	77.08	64.21	75	83.67	1.04756e+13	8.92168e+11	52900.5	16865008	7831.14	93.17	729627	139.027	4.26928	40.9695	40.4091	91.6667	0	0	9.99614e+08	59.4	64.4	82.9
Namibia	65	2015	Upper-middle income country	4056.95	0.926734	0.118345	0.000353	2.5042	0.005968	13.9674	75.78	77.72	66.82	74.56	84.01	1.10616e+13	7.65573e+11	45193.4	16939923	7831.14	48.66	381063	135.887	4.04061	40.7927	41.2479	91.7241	0	0	8.77886e+08	59.6	64.3	71.2
Namibia	65	2016	Upper-middle income country	4373.78	0.676926	0.178132	0.000199	1.49729	0.005683	11.1051	77.68	79.43	68.98	77.64	84.67	1.12333e+13	7.8406e+11	46039.1	17030314	7831.14	43.29	339010	127.1	3.80773	39.5573	42.178	90.411	0	0	5.35423e+08	61.9	68.2	83.4
Namibia	65	2017	Upper-middle income country	4548.85	0.788439	0.218065	0.00049	1.77371	0.006744	12.3675	78.69	82.08	70.2	78.65	83.84	1.23105e+13	8.3387e+11	48675.2	17131296	7831.14	50.8	397822	121.118	3.87562	38.0713	42.3636	93.1973	0	0	7.40155e+08	62.5	67.6	83.5
Namibia	65	2018	Upper-middle income country	5335.81	1.05416	0.213323	0.000592	2.54343	0.007436	14.4799	80.12	82.1	75.47	77.93	84.99	1.38949e+13	9.14043e+11	53044.5	17231624	7831.14	65.23	510825	116.185	3.65402	34.1316	42.8479	91.8919	0	0	7.61939e+08	58.5	67.5	83.3
Namibia	65	2019	Upper-middle income country	4562.29	1.00449	0.221963	0.00089	2.2292	0.007967	13.6004	80.72	81.75	76.02	78.73	86.36	1.428e+13	9.10194e+11	52476.3	17344874	7831.14	57	446375	113.735	3.4856	32.0216	42.9561	93.2886	0	0	7.02138e+08	58.7	65.8	83
Namibia	65	2020	Upper-middle income country	3725.16	1.19556	0.33197	0.001896	3.07662	0.238811	19.0207	83.29	82.42	80.4	82.87	87.47	1.46877e+13	9.09793e+11	52162.6	17441500	7831.14	39.68	310740	111.862	3.2679	28.3173	43.1615	91.3333	0	0	6.84355e+08	60.9	58.1	83.2
Namibia	65	2021	Upper-middle income country	3880.25	1.78141	0.430866	0.001993	5.66375	0.03179	26.2867	84.19	82.02	80.31	86.94	87.47	1.78205e+13	1.0118e+12	57708.1	17533044	7831.14	57.27	448489	110.899	3.24264	28.7058	43.5077	92.053	0	0	6.74116e+08	62.6	65.6	71.2
North Macedonia	70	2013	Upper-middle income country	686.965	0.352493	0.273014	0.121936	1.27584	0.305824	22.9363	69.18	65.74	66.53	59.11	85.35	9.57047e+12	5.26014e+11	103554	5079623	7031.01	97.98	688898	124.882	3.53062	24.3412	37.6077	95.0534	1	0	1.5335e+09	68.2	80.3	84.6
North Macedonia	70	2014	Upper-middle income country	778.8	0.39546	0.34785	0.143098	1.26232	0.362047	28.253	69.93	66.12	66.72	61.83	85.05	1.04756e+13	5.01736e+11	97666.7	5137232	7031.01	93.17	655079	122.469	3.4258	21.0371	38.4811	96.3	1	0	1.72973e+09	68.6	81	85.9
North Macedonia	70	2015	Upper-middle income country	762.176	0.397594	0.308116	0.172815	1.51696	0.283902	28.6605	70.41	68.62	67.32	60.15	85.56	1.10616e+13	3.8816e+11	74810	5188607	7031.01	48.66	342129	119.717	3.37311	18.1974	39.5052	96.8103	1	0	1.52848e+09	67.1	79.2	86.2
North Macedonia	70	2016	Upper-middle income country	799.183	0.42779	0.352429	0.213599	1.48853	0.241602	27.4304	71.56	68.77	68.3	63.53	85.64	1.12333e+13	3.70957e+11	70867.4	5234519	7031.01	43.29	304372	115.522	3.22372	15.4139	40.2356	97.2982	1	0	1.53648e+09	67.5	76.4	86.4
North Macedonia	70	2017	Upper-middle income country	830.691	0.31138	0.323421	0.265261	1.62617	0.244384	28.1735	71.35	68.68	68.29	64	84.45	1.23105e+13	4.01745e+11	76131.8	5276968	7031.01	50.8	357175	106.646	3.15911	13.0125	41.0282	96.3576	1	0	1.62622e+09	70.7	81.5	86.1
North Macedonia	70	2018	Upper-middle income country	964.434	0.425985	0.352873	0.799161	2.39807	0.36525	35.0281	72.64	68.58	73.74	63.78	84.47	1.38949e+13	4.39789e+11	82792.8	5311916	7031.01	65.23	458633	106.501	3.13084	10.6416	41.5235	96.4917	1	0	1.86098e+09	71.3	82.9	87.8
North Macedonia	70	2019	Upper-middle income country	1054.47	0.412173	0.32617	0.739359	2.39094	0.366924	38.3982	73.68	68.99	74.46	65.51	85.76	1.428e+13	4.08743e+11	76430.6	5347896	7031.01	57	400767	103.834	2.84792	8.31296	42.2679	98	1	0	1.81838e+09	71.1	80.2	82
North Macedonia	70	2020	Upper-middle income country	1129.97	0.504967	0.330418	1.11973	2.90564	0.328065	40.4049	75.48	69.08	78.1	67.89	86.85	1.46877e+13	3.67633e+11	68340	5379475	7031.01	39.68	278990	99.3098	2.3964	6.48361	44.3816	97	1	0	1.65476e+09	69.5	71	86.2
North Macedonia	70	2021	Upper-middle income country	1366.05	0.511564	0.425614	1.23745	3.55318	0.352525	52.2178	76.14	68.56	78.13	71.02	86.85	1.78205e+13	4.90293e+11	90655.4	5408320	7031.01	57.27	402666	98.8769	2.43625	6.4558	44.1912	99	1	0	2.06002e+09	68.6	77.8	77.4
Paraguay	74	2013	Upper-middle income country	166.607	1.51862	0.181029	0.646427	4.20157	0.230626	15.4003	37.08	22.09	48.27	31.31	46.66	9.57047e+12	2.01176e+11	6697.19	30038809	16666.3	97.98	1.63296e+06	66.3156	1.16523	10.6725	5.36909	39.2	1	0	1.28886e+09	61.1	59.1	82.7
Paraguay	74	2014	Upper-middle income country	203.524	1.76037	0.163741	0.522218	5.74389	0.315561	20.2819	38.92	27.26	49.11	32.81	46.52	1.04756e+13	2.00786e+11	6614.83	30353951	16666.3	93.17	1.5528e+06	61.5807	1.06714	9.99065	5.82151	40.2	1	0	1.50199e+09	62	58	81.1
Paraguay	74	2015	Upper-middle income country	219.162	1.79539	0.145988	0.705338	6.89027	1.48127	21.0825	40.38	29.81	50.62	33.75	47.32	1.10616e+13	1.89803e+11	6180.12	30711863	16666.3	48.66	810982	63.4497	1.08147	9.48003	6.51038	40.8526	1	0	1.88769e+09	61.1	58.4	81.4
Paraguay	74	2016	Upper-middle income country	219.117	1.56419	0.161367	0.939794	7.51067	1.49754	22.1831	42.19	32.5	51.78	38.13	46.33	1.12333e+13	1.91898e+11	6163.86	31132779	16666.3	43.29	721484	60.6605	1.08305	9.87533	6.81199	45.4617	1	0	1.92992e+09	61.5	62.6	76.2
Paraguay	74	2017	Upper-middle income country	261.157	1.64903	0.160858	4.5025	9.43632	1.84874	31.6225	43.85	34.09	52.92	41.36	47.04	1.23105e+13	2.11008e+11	6676.31	31605486	16666.3	50.8	846648	61.2927	0.950073	9.75159	7.30954	50.4504	1	0	2.276e+09	62.4	62.4	76.6
Paraguay	74	2018	Upper-middle income country	313.424	2.06464	0.161406	5.15947	15.2454	3.00236	41.5419	45.2	34.82	52.8	44.67	48.49	1.38949e+13	2.22597e+11	6912.1	32203944	16666.3	65.23	1.08714e+06	71.7925	1.40195	8.96969	8.0181	55.0543	1	0	2.12577e+09	62.1	62.2	76.1
Paraguay	74	2019	Upper-middle income country	339.983	1.74912	0.15736	5.22438	15.1359	2.46012	39.4685	47.13	35.31	54.92	47.88	50.41	1.428e+13	2.28326e+11	6955.88	32824861	16666.3	57	949979	72.5009	1.4366	7.51416	7.30326	59.9505	1	0	2.20262e+09	61.8	61.5	76.6
Paraguay	74	2020	Upper-middle income country	315.913	1.76159	0.189357	5.91397	15.276	2.36357	39.5245	48.83	34.08	60.03	49.18	52.02	1.46877e+13	2.01948e+11	6063.63	33304756	16666.3	39.68	661318	76.4921	1.65502	6.63234	8.29412	65.2518	1	0	1.38389e+09	63	88.6	75.4
Paraguay	74	2021	Upper-middle income country	326.455	1.71786	0.192977	7.65906	19.0997	3.39617	49.0011	49.41	32.89	57.36	55.37	52.02	1.78205e+13	2.23718e+11	6635.46	33715471	16666.3	57.27	954478	76.8213	1.64278	6.33291	8.93713	71.1078	1	0	1.59768e+09	62.6	59.6	76.4
Peru	75	2013	Upper-middle income country	364.902	6.13487	2.50788	0.948536	17.0479	0.345157	139.622	42.63	34.03	44.98	49.61	41.88	9.57047e+12	2.83903e+11	2847.57	99700107	2850.32	97.98	279274	39.4112	0.395101	3.15831	2.58054	32.7	1	0	5.43673e+09	68.2	72.3	85
Peru	75	2014	Upper-middle income country	520.38	6.2092	3.42615	0.989542	17.9149	0.342836	174.641	44.78	40.72	45.33	51.83	41.24	1.04756e+13	2.97484e+11	2935.93	101325201	2850.32	93.17	265564	44.0763	0.491002	3.05278	2.86207	34.7	1	1	5.48992e+09	67.4	70.6	87
Peru	75	2015	Upper-middle income country	634.608	6.96819	2.71514	1.02161	21.6138	0.537359	186.306	48.02	42.93	50.84	53.7	44.6	1.10616e+13	3.06446e+11	2974.3	103031365	2850.32	48.66	138697	49.5742	0.591674	3.12894	2.81468	36.9	1	1	5.76215e+09	67.7	67.7	87
Peru	75	2016	Upper-middle income country	674.876	7.40397	4.22617	1.05293	23.176	0.494211	182.763	49.16	41.18	54.58	55.51	45.35	1.12333e+13	3.18627e+11	3038.15	104875266	2850.32	43.29	123390	48.8815	0.630305	3.60615	2.84667	39.2	1	1	5.87289e+09	67.4	67.8	87
Peru	75	2017	Upper-middle income country	797.868	6.69766	3.6554	1.73531	20.6647	0.428854	227.975	51.18	43.46	57.81	59.29	44.18	1.23105e+13	3.28481e+11	3077.43	106738501	2850.32	50.8	144796	83.2824	2.09319	3.90045	3.18469	41.6	1	1	6.1468e+09	68.9	69.4	87.1
Peru	75	2018	Upper-middle income country	914.105	7.7151	3.89506	2.04994	33.3931	0.638207	265.732	55.45	45.39	60.85	65.15	50.41	1.38949e+13	3.46842e+11	3194.67	108568836	2850.32	65.23	185926	59.446	0.902353	3.80628	3.48948	44.1	1	1	6.38309e+09	68.7	69.2	87.1
Peru	75	2019	Upper-middle income country	1046.58	7.7261	4.81376	2.45754	35.0797	0.665793	289.24	56.86	46.03	61.89	65.94	53.59	1.428e+13	3.76823e+11	3413.85	110380804	2850.32	57	162468	60.3649	0.908749	3.85557	5.71919	43.0266	1	1	6.69561e+09	67.8	67.8	86.4
Peru	75	2020	Upper-middle income country	991.486	10.2899	3.91107	2.76613	37.1664	0.662097	261.117	59.98	46.84	67.79	69.52	55.76	1.46877e+13	3.61751e+11	3224.42	112190977	2850.32	39.68	113101	64.678	1.11447	4.21709	7.07416	47.1119	1	1	2.7183e+09	67.9	86.4	88.4
Peru	75	2021	Upper-middle income country	1289.24	10.7154	4.97918	3.12078	36.6145	0.773514	270.252	60.15	45.14	66.66	73.04	55.76	1.78205e+13	3.94087e+11	3460.54	113880328	2850.32	57.27	163238	64.9339	1.12593	4.02559	8.45074	52.6757	1	1	2.94695e+09	67.7	66.2	86.4
Russian Federation	80	2013	Upper-middle income country	1413.06	8.50776	14.1783	28.3989	104.001	0.989693	576.225	52.41	52.42	47.63	38.49	71.11	9.57047e+12	7.53865e+11	23945.5	31482498	6605.19	97.98	647176	58.6095	1.05881	15.6904	19.7459	60.5	1	0	70122510000	51.1	69.2	77.4
Russian Federation	80	2014	Upper-middle income country	1909.65	10.741	40.7162	45.6132	98.7353	1.52538	678.72	51.6	51.8	48.13	37.1	69.36	1.04756e+13	7.66606e+11	23862.8	32125564	6605.19	93.17	615405	52.7706	0.959374	13.5657	19.5456	64.7137	1	0	65744490000	51.9	70	74.6
Russian Federation	80	2015	Upper-middle income country	1767.88	12.551	37.7581	44.0679	132.587	3.1917	618.981	54.04	53.78	51.56	42.53	68.31	1.10616e+13	6.69484e+11	20442.4	32749848	6605.19	48.66	321408	51.7855	0.950606	11.441	19.3453	69.6162	1	0	51615860000	52.1	76.3	75
Russian Federation	80	2016	Upper-middle income country	1578.95	17.5375	274.217	22.9555	132.191	2.86421	781.481	55.94	52.49	54.64	51.35	65.29	1.12333e+13	6.66e+11	19930.4	33416270	6605.19	43.29	285938	50.9014	0.9461	12.6848	19.145	74.8793	1	0	50643600000	50.6	72.2	72.4
Russian Federation	80	2017	Upper-middle income country	1864.6	17.1982	202.112	34.2695	94.4197	2.80297	1068.25	59.2	54.22	58.73	57.02	66.83	1.23105e+13	7.14995e+11	20910.5	34193122	6605.19	50.8	335543	126.239	4.70562	13.628	19.458	94.1756	1	0	57541390000	57.1	74.8	75.2
Russian Federation	80	2018	Upper-middle income country	2221.91	18.023	184.095	35.8797	149.873	3.41158	1330.78	64.94	55.18	77.59	56.82	70.15	1.38949e+13	8.46584e+11	24175.6	35018133	6605.19	65.23	430856	53.1272	1.03575	15.3846	19.481	93.31	1	0	64646240000	58.2	77	79.4
Russian Federation	80	2019	Upper-middle income country	2200.53	20.27	196.703	41.707	156.246	4.07677	1628.65	66.89	58.17	76.45	58.27	74.66	1.428e+13	8.38565e+11	23405.7	35827362	6605.19	57	376496	51.5469	0.999726	15.0108	18.9853	95.7247	1	0	61964890000	58.9	78.4	77.8
Russian Federation	80	2020	Upper-middle income country	1925.67	19.6851	215.174	45.1275	145.775	3.48482	1948.16	69.22	58.55	78.93	60.06	79.33	1.46877e+13	7.34271e+11	20398.1	35997107	6605.19	39.68	262094	51.6283	1.03099	15.9709	21.9192	97.8623	1	0	47960360000	61	63.8	77.8
Russian Federation	80	2021	Upper-middle income country	2853.01	15.9046	203.167	68.6195	139.683	3.44212	1673.4	70.46	59.37	79.43	63.71	79.33	1.78205e+13	8.68586e+11	24160.7	35950396	6605.19	57.27	378279	50.2861	0.923664	18.3437	29.4521	100	1	0	55700450000	61.5	84.1	74
Serbia	83	2013	Upper-middle income country	4861.06	0.045059	0.027404	0.091811	4.29273	0.001568	34.2717	75.69	77.55	64.45	66.23	94.51	9.57047e+12	3.07576e+11	56967.4	5399162	4484.66	97.98	439407	131.184	4.2139	35.9069	27.2615	80.9021	1	0	4.5491e+09	58.6	60.2	77.9
Serbia	83	2014	Upper-middle income country	6240.74	2.079	1.80115	0.08317	5.38079	0.002142	66.7308	76.35	78.48	64.59	66.76	95.58	1.04756e+13	3.14864e+11	57564.8	5469724	4484.66	93.17	417835	134.161	4.44099	35.8442	26.4608	82.1	1	0	5.043e+09	59.4	59.3	77
Serbia	83	2015	Upper-middle income country	5858	0.063743	4.39475	5.28072	7.16906	0.01071	52.7575	78.21	80.04	70.1	67.99	94.7	1.10616e+13	3.07999e+11	55645.6	5535002	4484.66	48.66	218223	131.557	4.40017	35.6831	26.3043	83.2	1	0	4.7384e+09	60	57.8	78.2
Serbia	83	2016	Upper-middle income country	5671.42	1.70967	2.60317	3.20181	10.9254	0.007073	35.0603	80.46	80.05	75.09	72.88	93.82	1.12333e+13	3.1903e+11	56895.6	5607283	4484.66	43.29	194141	127.869	4.38266	34.9864	27.8697	84.4523	1	0	5.05558e+09	62.1	60.2	77.8
Serbia	83	2017	Upper-middle income country	6625.31	0.035872	2.94943	6.1544	5.32563	0.005692	52.6815	82.47	79.03	80.9	75.51	94.46	1.23105e+13	3.43273e+11	61164.9	5612253	4484.66	50.8	227821	41.2317	0.563874	34.5512	25.5998	84.4523	1	0	5.95402e+09	58.9	62.9	77.8
Serbia	83	2018	Upper-middle income country	6628.79	2.10865	1.9712	0.374072	4.56499	1.24744	56.6675	82.92	79.04	80.89	76.8	94.96	1.38949e+13	3.7687e+11	66836.5	5638676	4484.66	65.23	292534	123.706	4.56771	34.4138	25.6873	88.1656	1	0	7.13717e+09	62.5	68.3	87.4
Serbia	83	2019	Upper-middle income country	7124.04	1.89555	1.99265	4.79401	15.0048	0.713098	104.066	83.62	80.36	81.95	75.84	96.31	1.428e+13	3.76837e+11	66070.5	5703569	4484.66	57	255625	122.339	4.47216	32.5787	25.6375	88.9493	1	0	7.75477e+09	63.9	72.9	77
Serbia	83	2020	Upper-middle income country	9397.61	1.72973	0.902065	4.79016	9.83797	0.034041	142.314	86.7	80.88	90.31	78.11	97.5	1.46877e+13	3.48392e+11	61274	5685807	4484.66	39.68	177951	117.776	4.01204	31.9973	25.5454	92.0043	1	0	7.08531e+09	66	49.7	78
Serbia	83	2021	Upper-middle income country	11290.4	2.66062	1.5269	9.10216	19.0776	0.079703	245.822	87.55	80.84	90.53	81.31	97.5	1.78205e+13	4.23797e+11	77710.1	5453566	4484.66	57.27	256836	118.264	4.0248	31.9993	25.6924	91.0994	1	0	9.20686e+09	67.2	71	77.2
South Africa	87	2013	Upper-middle income country	806.822	1.71022	5.00722	2.64776	39.8857	0.101307	135.004	64.49	57.36	67.11	65.89	67.6	9.57047e+12	1.35558e+12	29077.2	46620045	8779.38	97.98	860204	94.2322	2.03683	41.594	26.29	71.635	1	0	1.71197e+10	61.8	74.7	76.3
South Africa	87	2014	Upper-middle income country	1020.9	2.29967	7.0562	2.55348	48.3477	0.102666	161.589	65.1	57.57	67.28	68.01	67.54	1.04756e+13	1.37182e+12	29513.7	46480882	8779.38	93.17	817975	95.766	2.21423	41.4004	27.989	76.19	1	0	1.71982e+10	62.5	74.5	76.1
South Africa	87	2015	Upper-middle income country	1113.69	2.02696	4.02701	2.43168	62.1514	0.123662	159.589	65.97	58.17	68.99	68.77	67.93	1.10616e+13	1.19616e+12	25754.4	46444832	8779.38	48.66	427205	97.8702	2.23848	41.7255	29.1676	78.6896	1	0	1.55557e+10	62.6	73	76.6
South Africa	87	2016	Upper-middle income country	1130.08	1.85625	5.95173	2.55735	66.4517	0.557814	164.392	68.07	59	71.14	71.1	71.04	1.12333e+13	1.23355e+12	26537.2	46484062	8779.38	43.29	380059	92.9397	2.27702	41.9332	30.3672	80.5613	1	0	1.49652e+10	61.9	69.7	77
South Africa	87	2017	Upper-middle income country	1325.09	1.97608	7.58286	3.21291	72.9289	0.748071	198.084	68.76	59.49	73.11	72.98	69.48	1.23105e+13	1.31325e+12	28185.3	46593236	8779.38	50.8	445993	87.5085	2.23572	42.0469	31.4875	84.6022	1	0	1.6534e+10	63.6	66.9	87
South Africa	87	2018	Upper-middle income country	1559.05	2.81195	7.22819	2.92359	111.729	1.23394	248.018	70.85	59.74	78.81	75.25	69.59	1.38949e+13	1.4217e+12	30379.7	46797754	8779.38	65.23	572679	84.3464	2.0741	42.2351	32.4349	86.1072	1	0	1.70792e+10	63	65.1	71.6
South Africa	87	2019	Upper-middle income country	1636.01	2.36812	8.27839	2.79137	128.641	1.82509	275.304	71.45	59.99	78.49	74.53	72.78	1.428e+13	1.39432e+12	29581.5	47134837	8779.38	57	500425	82.8675	1.98704	41.6703	33.1342	90.7187	1	0	1.59025e+10	58.3	64.3	76
South Africa	87	2020	Upper-middle income country	1782.23	4.06673	10.1033	3.89407	170.449	2.20904	332.766	73.86	60.54	81.93	79.48	73.5	1.46877e+13	1.27696e+12	26959.7	47365655	8779.38	39.68	348366	80.0299	1.73351	41.0771	34.1791	93.2056	1	0	8.65698e+09	58.8	67.4	75.8
South Africa	87	2021	Upper-middle income country	2224.9	6.09565	13.5778	5.35346	246.71	2.9749	458.407	74.59	60.52	82.04	82.32	73.5	1.78205e+13	1.42738e+12	30103.5	47415750	8779.38	57.27	502795	70.4021	1.38321	40.1387	35.1888	93.9	1	0	9.11296e+09	59.7	61.5	72.6
Thailand	93	2013	Upper-middle income country	18.7124	48.9897	14.4587	21.5232	68.8777	0.598165	1149.66	32.27	26.89	32.75	22.83	46.61	9.57047e+12	2.85575e+10	19821.5	1440729	14403.7	97.98	1.41127e+06	57.3769	0.860509	20.2183	14.7493	59.9	1	1	5.48041e+10	64.1	73.2	75.2
Thailand	93	2014	Upper-middle income country	24.5068	48.0184	16.1072	17.0791	74.6302	0.613625	1336.87	32.45	29.33	33.21	24.03	43.24	1.04756e+13	2.9489e+10	20328	1450661	14403.7	93.17	1.34199e+06	55.2431	0.818756	19.9166	17.1031	62.4	1	1	5.19402e+10	63.3	71.4	75
Thailand	93	2015	Upper-middle income country	26.2984	48.3146	11.7012	22.6079	87.7721	2.37973	1389.66	32.95	30.45	31.93	23.65	45.75	1.10616e+13	2.6852e+10	18389.5	1460177	14403.7	48.66	700884	48.0844	0.644978	18.5506	19.0745	65.1	1	1	5.80821e+10	62.4	72.5	75.4
Thailand	93	2016	Upper-middle income country	24.9748	45.4211	15.9499	26.027	97.9717	2.6101	1375.95	33.85	33.63	30.13	25.06	46.58	1.12333e+13	2.34962e+10	15991.1	1469330	14403.7	43.29	623536	49.073	0.69157	18.5246	17.3943	67.8	1	1	6.37864e+10	63.9	76.3	77.6
Thailand	93	2017	Upper-middle income country	33.7729	46.254	17.1304	58.9888	83.786	2.13682	1592.37	32.67	30.24	29.56	25.98	44.88	1.23105e+13	2.37977e+10	16094.7	1478607	14403.7	50.8	731708	73.6418	1.2728	17.4113	22.1003	70.6	1	1	7.09641e+10	61.2	67.7	78.6
Thailand	93	2018	Upper-middle income country	31.9485	57.8021	18.0386	71.3109	137.681	3.48416	2006.9	34.03	29.53	32.58	27.43	46.57	1.38949e+13	2.43224e+10	16164.2	1504709	14403.7	65.23	939553	59.8994	1.05435	21.2268	22.7419	74.7825	1	1	7.74736e+10	67.1	77.2	83.1
Thailand	93	2019	Upper-middle income country	27.9686	57.6115	21.9563	81.3068	151.598	3.68331	2176.44	34.53	30.83	32.26	28.33	46.7	1.428e+13	2.38496e+10	15691	1519955	14403.7	57	821011	61.9976	1.13315	22.5918	22.3257	78.965	1	1	8.11775e+10	68.3	82.5	83
Thailand	93	2020	Upper-middle income country	32.4275	65.0281	24.5786	96.7908	156.444	5.93877	2005.55	35.36	30.5	33.8	29.52	47.61	1.46877e+13	2.10594e+10	13871.8	1518147	14403.7	39.68	571539	58.5108	0.913818	21.3355	24.8178	78.6712	1	1	3.09972e+10	69.4	85.9	83
Thailand	93	2021	Upper-middle income country	47.9543	68.0577	27.6823	130.921	207.977	13.7738	2452.26	36.25	30.38	33.68	33.36	47.61	1.78205e+13	2.44602e+10	16032.5	1525663	14403.7	57.27	824900	58.0885	0.901346	22.3794	24.3099	79	1	1	2.54378e+10	69.7	85.3	80
Turkey	95	2013	Upper-middle income country	15.0234	19.6159	10.8097	1.93889	83.2466	0.259608	300.504	27.87	21.24	42.72	16.93	30.6	9.57047e+12	2.89158e+10	819.758	35273570	9468.47	97.98	927721	69.1825	1.13623	0.773508	0.117652	5.1	1	0	59634000000	62.9	68.2	85.2
Turkey	95	2014	Upper-middle income country	22.2836	19.8101	17.7957	1.8826	94.3826	0.402007	377.081	27.63	22.16	43.45	17.37	27.54	1.04756e+13	3.26124e+10	897.51	36336539	9468.47	93.17	882178	66.362	1.01457	0.892881	0.151908	5.4	1	0	63121000000	64.9	67.6	84.5
Turkey	95	2015	Upper-middle income country	19.4798	17.9165	13.8328	1.89538	102.883	0.834626	378.243	29.6	24.37	43.72	17.6	32.71	1.10616e+13	3.23872e+10	864.18	37477356	9468.47	48.66	460736	71.7447	1.13834	0.877359	0.215394	5.8	1	0	56187000000	63.2	61	84.6
Turkey	95	2016	Upper-middle income country	20.2331	15.9201	6.94855	1.85757	87.5396	0.612101	327.931	31.08	25.49	44.46	17.2	37.18	1.12333e+13	2.9204e+10	753.684	38748299	9468.47	43.29	409890	65.0101	1.02863	0.950346	0.237727	5.9	1	0	46698000000	62.1	65.4	84.4
Turkey	95	2017	Upper-middle income country	21.3438	14.5992	8.10407	4.54498	89.9863	0.686357	396.882	31.31	25.31	45.07	19.32	35.53	1.23105e+13	3.07445e+10	766.178	40127085	9468.47	50.8	480998	53.7885	0.695832	0.653638	0.183607	5.9	1	0	53971000000	60.9	42.4	78.3
Turkey	95	2018	Upper-middle income country	28.0368	14.319	4.72047	2.92219	113.203	0.726126	386.006	32.65	25.39	48.24	19.66	37.31	1.38949e+13	3.2927e+10	793.128	41515395	9468.47	65.23	617628	67.1848	1.08641	0.197676	0.129488	6	1	0	59341000000	65.4	63.3	78.6
Turkey	95	2019	Upper-middle income country	33.2809	15.8191	2.86014	3.33953	137.834	0.726653	398.735	33.43	26.84	48.71	18.91	39.24	1.428e+13	3.53482e+10	823.025	42949080	9468.47	57	539703	64.4316	1.07511	0.199562	0.0753683	6.01782	1	0	67217000000	64.6	66	79.6
Turkey	95	2020	Upper-middle income country	59.5063	30.4942	3.72462	4.28009	210.121	3.562	517.486	34.88	25.78	54.31	18.6	40.83	1.46877e+13	3.76054e+10	846.881	44404611	9468.47	39.68	375709	67.4669	1.18843	0.204425	0.0779108	6.1	1	0	38243000000	64.4	64.1	78
Turkey	95	2021	Upper-middle income country	78.6965	42.5225	3.76439	6.68899	117.778	13.2831	541.669	35.99	25.65	55.77	21.71	40.83	1.78205e+13	4.05102e+10	883.466	45853778	9468.47	57.27	542259	67.4534	1.20784	0.229176	0.0839211	10.3424	1	0	61408000000	64	68.5	76
Venezuela,RB	102	2013	Upper-middle income country	487.877	14.0248	3.74774	1.3275	45.5307	26.0766	224.431	39.64	31.66	48.39	37.26	41.24	9.57047e+12	2.13709e+11	2367.5	90267739	2330.8	97.98	228372	60.6016	1.31364	7.45042	5.7081	38.5	1	0	2216000000	36.1	45.6	58.8
Venezuela,RB	102	2014	Upper-middle income country	666.021	10.4143	4.03335	1.12708	47.2947	31.7692	257.682	41.47	35.92	49	39.41	41.53	1.04756e+13	2.33451e+11	2558.78	91235504	2330.8	93.17	217161	61.3459	1.44774	7.37139	6.57696	41	1	0	2130000000	36.3	43.4	62.7
Venezuela,RB	102	2015	Upper-middle income country	696.016	8.82235	2.61692	1.26606	43.9011	27.3052	235.139	42.53	36.14	48.33	41.76	43.9	1.10616e+13	2.39258e+11	2595.23	92191398	2330.8	48.66	113417	70.221	2.21525	7.94537	8.30622	45	1	0	1635000000	34.3	41.6	62.8
Venezuela,RB	102	2016	Upper-middle income country	632.475	5.41771	2.29457	0.981096	35.3769	18.1535	155.131	44.81	37.51	49.74	47.63	44.34	1.12333e+13	2.57096e+11	2760.72	93126529	2330.8	43.29	100900	68.7943	2.4273	6.01119	9.76981	53	1	0	1285000000	33.7	45.3	63.2
Venezuela,RB	102	2017	Upper-middle income country	879.371	4.22703	2.02114	1.92973	27.9961	14.841	147.057	45.2	37	49.18	49.95	44.68	1.23105e+13	2.81354e+11	2992.07	94033048	2330.8	50.8	118405	90.5638	4.365	4.66371	11.9851	58.14	1	0	..	52.4	61.2	83.1
Venezuela,RB	102	2018	Upper-middle income country	1079.91	4.31451	1.81654	1.7554	35.047	14.9244	143.178	51.65	37.19	65.1	57.31	47	1.38949e+13	3.10106e+11	3267.23	94914330	2330.8	65.23	152038	106.36	6.05187	4.5265	13.6907	69.8479	1	0	..	25.2	35.4	58.7
Venezuela,RB	102	2019	Upper-middle income country	1251.48	3.98084	1.70764	1.89587	30.9016	14.9873	140.851	55.2	39.39	68.73	60.09	52.57	1.428e+13	3.34365e+11	3491.09	95776716	2330.8	57	132856	107.334	6.34284	3.81931	15.4551	68.6616	1	0	..	25.9	33.9	60
Venezuela,RB	102	2020	Upper-middle income country	1578.56	4.25786	1.52594	1.96891	26.507	14.0505	124.598	58.41	39.66	77.14	61.87	54.99	1.46877e+13	3.46616e+11	3586.35	96648685	2330.8	39.68	92486.1	113.139	7.29069	3.31694	17.2783	70.3	1	0	..	25.2	66.3	58
Venezuela,RB	102	2021	Upper-middle income country	1934.35	4.29181	1.76583	2.48223	36.0528	18.4247	150.415	59.39	38.08	79.49	65.01	54.99	1.78205e+13	3.66138e+11	3756.49	97468029	2330.8	57.27	133485	115.071	5.96467	3.2036	19.8303	74.21	1	0	..	24.7	33.4	54.8

## Sheet: High income country
	Country	Year	Types of income	Digital service trade export volume	Insurance and Pension Services	Financial Services	Intellectual Property Services	Telecommunications, Computer and Information Services	Personal, Cultural and Entertainment Services	Other Business Services	TIMG index	Digital technology index	Digital infrastructure index	Digital market index	Digital governance index	gdpc	GDPw	GDP per capita	pop	Distance	Current international crude oil price		Economic distance 1	Economic distance 2	Fixed telephone subscriptions per 100 people	Fixed broadband subscriptions per 100 people	Proportion of internet users	Presence of cybercrime legislation	Whether there is a regional service trade agreement signed with China	Total service trade export volume	Economic freedom	Business freedom	Trade freedom
Australia	5	2013	High income country	214.943	64.2815	48.1448	2.95772	137.817	5.79758	814.17	64.87	67.09	63.73	50.78	77.87	9.57047e+12	4.30191e+11	50731.1	8479823	7468.01	97.98	731716	133.069	4.10822	39.3182	26.3281	80.6188	1	1	5.58949e+10	82.6	95.5	86.2
Australia	5	2014	High income country	241.225	77.1448	112.506	3.90363	156.773	4.6537	1059.6	64.93	66.53	63.68	51.64	77.87	1.04756e+13	4.42585e+11	51786.4	8546356	7468.01	93.17	695795	131.633	4.00501	41.1757	27.6033	80.9958	1	1	5.90177e+10	82	94.6	86.4
Australia	5	2015	High income country	212.729	78.0446	20.5189	7.60176	172.426	6.2708	1034.01	66.82	69.39	63.4	54.94	79.54	1.10616e+13	3.81971e+11	44195.8	8642699	7468.01	48.66	363393	126.793	3.87836	41.7695	28.4122	83.9401	1	1	5.4894e+10	81.4	94.1	86.4
Australia	5	2016	High income country	229.856	72.4146	23.2738	3.96119	192.975	9.98152	969.352	68.02	71.95	63.24	55.66	81.23	1.12333e+13	3.95837e+11	45307.6	8736668	7468.01	43.29	323290	122.465	3.79741	40.8311	28.8823	84.3237	1	1	5.80237e+10	80.3	89.4	86.4
Australia	5	2017	High income country	271.036	68.2673	46.9695	21.7384	228.798	9.7282	1218.64	67.73	71.05	62.87	59.89	77.1	1.23105e+13	4.17261e+11	47429.2	8797566	7468.01	50.8	379375	114.077	3.6999	42.1847	28.5468	87.9356	1	1	6.50407e+10	81	89.3	86.2
Australia	5	2018	High income country	371.517	80.3295	61.4222	17.7063	318.539	11.3793	1478.98	70.22	71.7	73.88	56.51	78.78	1.38949e+13	4.54991e+11	51466.6	8840521	7468.01	65.23	487138	109.304	3.45992	42.2526	28.5187	87.4791	1	1	6.91735e+10	80.9	89.1	86.2
Australia	5	2019	High income country	478.77	72.2457	50.1983	21.6208	323.835	44.4254	1520.28	71.4	71.83	72.29	58.44	83.05	1.428e+13	4.44621e+11	50070.4	8879920	7468.01	57	425677	108.35	3.39101	41.9161	28.3662	87.7522	1	1	7.06626e+10	80.9	88.3	87.6
Australia	5	2020	High income country	393.771	95.3798	80.223	20.5743	271.948	208.167	1758.33	74.86	71.6	77.43	65.92	84.5	1.46877e+13	4.35225e+11	48809.2	8916864	7468.01	39.68	296331	109.233	3.28873	42.5103	29.2553	87.5294	1	1	4.92952e+10	82.6	61.6	88.2
Australia	5	2021	High income country	527.211	122.333	109.812	27.3735	418.065	278.64	2209.57	75.88	71.47	77.53	70.04	84.5	1.78205e+13	4.80368e+11	53637.7	8955797	7468.01	57.27	427693	109.537	3.37658	42.6886	29.0515	92.5292	1	1	4.4736e+10	82.4	87.4	89.8
Austria	6	2013	High income country	153.914	10.96	2.36628	1.5532	20.1799	1.27696	178.607	38.6	30.77	50.14	24.28	49.21	9.57047e+12	7.41606e+10	7875.34	9416801	5520.21	97.98	540871	130.596	3.60273	18.2834	17.8083	73	1	0	6.45783e+10	71.8	73.6	86.8
Austria	6	2014	High income country	214.98	16.2955	1.83683	1.47194	22.721	1.30893	197.591	39.22	30.75	50.52	23.42	52.2	1.04756e+13	7.52397e+10	7890.84	9535079	5520.21	93.17	514318	130.283	3.64449	18.4302	19.4836	75	1	0	6.86263e+10	72.4	76.3	87.8
Austria	6	2015	High income country	186.468	15.6301	2.85897	0.619305	26.8618	1.89138	164.867	39.85	31.14	50.37	23.63	54.26	1.10616e+13	5.30762e+10	5500.5	9649341	5520.21	48.66	268614	130.058	3.57854	18.2089	19.2575	77	1	0	5.90743e+10	71.2	78	88
Austria	6	2016	High income country	162.445	15.1498	6.43301	1.64421	26.8254	2.77303	177.031	42.49	35.88	49	25.42	59.67	1.12333e+13	3.7867e+10	3880.69	9757812	5520.21	43.29	238970	124.7	3.53554	17.0428	18.0796	78.2	1	0	6.14316e+10	71.7	79.4	88
Austria	6	2017	High income country	237.018	22.9152	7.7727	3.71607	31.5733	2.02879	203.03	45.65	42.32	53.52	26.25	60.51	1.23105e+13	4.08666e+10	4147.2	9854033	5520.21	50.8	280427	118.671	3.52046	16.7633	17.9239	79	1	0	6.7121e+10	72.3	76.9	87
Austria	6	2018	High income country	242.611	24.6086	2.77384	30.5911	49.4487	1.82584	262.269	48.04	43.42	58.24	28.04	62.45	1.38949e+13	4.71125e+10	4739.8	9939771	5520.21	65.23	360084	112.704	3.23793	16.5615	18.6251	79.8	1	0	7.59069e+10	71.8	75.5	86.9
Austria	6	2019	High income country	268.322	25.4382	27.5569	12.5859	44.4183	2.75417	366.017	50.73	45.84	57.01	29.74	70.32	1.428e+13	4.81742e+10	4805.75	10024283	5520.21	57	314652	108.669	3.03491	16.3515	18.9882	81.1	1	0	7.66577e+10	72	74.9	86
Austria	6	2020	High income country	314.908	30.957	16.6936	16.7479	42.9334	2.89868	283.54	54.68	46.85	68.77	30.43	72.69	1.46877e+13	42693000000	4229.91	10093121	5520.21	39.68	219042	109.023	3.01843	16.069	19.4019	84.6	1	0	6.47579e+10	73.3	27.2	86.4
Austria	6	2021	High income country	392.349	45.7137	26.1669	21.4355	54.9402	5.23178	373.723	55.42	46.86	67.35	34.8	72.69	1.78205e+13	5.48254e+10	5408.05	10137750	5520.21	57.27	316143	109.823	3.19853	15.944	19.9326	86	1	0	6.96778e+10	73.9	72.6	84
Bahrain	8	2013	High income country	428.053	42.2478	2.92085	0.270886	20.2742	0.051769	118.018	27.55	21.14	41.56	25.44	22.06	9.57047e+12	1.49991e+11	973.774	154030139	3036.24	97.98	297491	95.4674	2.45011	0.702686	0.990277	6.63	1	0	8.50053e+09	75.5	75.8	82.8
Bahrain	8	2014	High income country	551.161	27.3766	4.28706	0.210342	24.4686	0.063366	121.318	29.68	23.28	43.58	30.92	20.94	1.04756e+13	1.72885e+11	1108.51	155961299	3036.24	93.17	282886	92.4577	2.30626	0.62463	1.98329	11.9	1	0	8.57128e+09	75.1	76.3	78.6
Bahrain	8	2015	High income country	533.017	28.7505	1.9548	0.31217	28.0268	0.247936	112.452	31.78	23.25	48.02	32.25	23.62	1.10616e+13	1.95079e+11	1236	157830000	3036.24	48.66	147743	87.2526	2.09119	0.547591	3.10013	12.9	1	0	9112500000	73.4	72.5	78.6
Bahrain	8	2016	High income country	345.025	26.687	3.94068	0.42385	31.8653	0.269027	116.6	34.6	26.47	51.76	34.29	25.89	1.12333e+13	2.65236e+11	1659.96	159784568	3036.24	43.29	131439	86.6025	2.16896	0.47951	4.1258	18.1	1	0	1.09976e+10	74.3	71.9	82.6
Bahrain	8	2017	High income country	637.285	27.4635	3.91563	1.85054	32.8236	0.269896	127.441	36.72	26.77	56.64	35.75	27.73	1.23105e+13	2.93755e+11	1815.61	161793964	3036.24	50.8	154241	92.8087	2.51047	0.437327	4.51222	19.8	1	0	1.13561e+10	68.5	69.4	82.8
Bahrain	8	2018	High income country	1080.14	28.8976	3.30892	1.95213	47.4262	0.39167	146.333	39.05	27.04	57.62	40.39	31.14	1.38949e+13	3.21379e+11	1963.41	163683958	3036.24	65.23	198054	89.9075	2.41993	0.885637	4.91978	23.44	1	0	1.20537e+10	67.7	75.5	83.4
Bahrain	8	2019	High income country	803.248	30.4799	3.44128	2.19348	47.5187	0.360846	148.36	40.38	30.48	59.5	39.23	32.32	1.428e+13	3.51238e+11	2122.08	165516222	3036.24	57	173066	87.7943	2.30663	0.875833	4.88502	27.76	1	0	..	66.4	71.4	83.8
Bahrain	8	2020	High income country	621.262	43.1472	3.95792	3.14327	51.5468	0.407561	179.3	44.25	29.29	72.31	41.15	34.24	1.46877e+13	3.73902e+11	2233.31	167420951	3036.24	39.68	120478	88.4416	2.3028	0.830271	6.00452	32.87	1	0	..	66.3	66.1	79.4
Bahrain	8	2021	High income country	695.587	47.6648	3.69492	3.24081	50.0443	0.447211	187.269	45.3	27.69	72.39	46.87	34.24	1.78205e+13	4.16265e+11	2457.92	169356251	3036.24	57.27	173885	90.3535	2.41832	0.903778	6.57589	38.9174	1	0	..	69.9	76.7	83.6
Belgium	10	2013	High income country	29.9068	17.6088	16.1776	14.0998	62.0427	3.60551	419.868	25.67	26.66	28.12	18.83	29.07	9.57047e+12	3.06593e+10	2853.8	10743349	17389.8	97.98	1.70386e+06	131.703	3.86007	8.13881	1.43436	36.99	0	0	1.13793e+11	69.2	91.6	86.8
Belgium	10	2014	High income country	42.401	19.3357	14.2401	12.7865	65.5128	3.61708	510.677	24.36	23.9	28.19	16.6	28.73	1.04756e+13	3.29962e+10	3022.46	10916987	17389.8	93.17	1.62021e+06	130.6	3.86228	8.02521	1.5827	34.6	0	0	1.25407e+11	69.9	89.9	87.8
Belgium	10	2015	High income country	40.6797	17.5112	16.3346	38.566	64.5839	3.53172	619.489	25.51	21.4	31.53	18.69	30.4	1.10616e+13	3.30002e+10	2975.65	11090085	17389.8	48.66	846190	132.661	3.98584	7.94615	1.63165	37.49	0	0	1.08962e+11	68.8	90.7	88
Belgium	10	2016	High income country	43.2116	15.2183	16.0224	14.7912	48.3636	3.38415	519.745	25.5	19.15	33.8	22.96	26.11	1.12333e+13	3.39411e+10	3013.5	11263015	17389.8	43.29	752807	125.97	3.82825	7.70083	2.55339	39.6975	0	0	1.08879e+11	68.4	85.4	88
Belgium	10	2017	High income country	59.2466	19.9582	14.4257	20.4098	96.5944	2.06029	572.134	26.02	18.08	34.62	25.88	25.51	1.23105e+13	3.75086e+10	3280.01	11435533	17389.8	50.8	883404	121.163	3.78105	7.44268	3.32294	43.8323	0	0	1.17786e+11	67.8	82	87
Belgium	10	2018	High income country	68.1083	26.5078	31.3911	18.5591	153.047	6.11506	845.915	26.61	19.82	32.56	29.08	25	1.38949e+13	4.02876e+10	3471.01	11606905	17389.8	65.23	1.13434e+06	114.288	3.42005	6.13394	4.34308	44.2861	0	0	1.24298e+11	67.5	80.6	86.9
Belgium	10	2019	High income country	67.1047	20.3546	5.92548	35.4369	133.602	6.45433	653.696	28.73	20.18	33.96	28.88	31.89	1.428e+13	4.08953e+10	3472.38	11777315	17389.8	57	991221	108.935	3.03941	5.53838	6.34162	47.4748	0	0	1.23614e+11	67.3	78.1	86
Belgium	10	2020	High income country	53.9759	18.9234	7.59444	13.0422	124.976	2.71879	644.486	29.64	20.76	35.13	28.83	33.86	1.46877e+13	3.66298e+10	3068.81	11936162	17389.8	39.68	690029	109.003	3.05129	5.01067	7.80752	59.9401	0	0	1.20872e+11	68.9	17.2	86.4
Belgium	10	2021	High income country	59.2441	21.4833	11.3669	26.2387	148.861	6.27522	809.781	30.52	20.75	37.24	30.25	33.86	1.78205e+13	4.04082e+10	3345.2	12079472	17389.8	57.27	995917	108.845	3.09651	4.55327	9.33461	65.9774	0	0	1.37465e+11	70.1	80.1	84
Canada	16	2013	High income country	289.629	31.3646	14.5354	7.95718	79.4329	22.326	527.802	52.01	46.44	47.44	49.48	64.67	9.57047e+12	2.77239e+11	15833.3	17509925	19079.9	97.98	1.86945e+06	129.029	3.71802	19.1162	13.1078	58	1	0	9.36256e+10	79.4	91.7	88.2
Canada	16	2014	High income country	357.833	35.8048	46.6659	5.65351	102.932	15.0893	637.515	52.09	47.1	47.76	48.23	65.28	1.04756e+13	2.59405e+11	14666.3	17687108	19079.9	93.17	1.77767e+06	127.826	3.68495	19.3799	14.0765	61.11	1	0	9.28352e+10	80.2	89.3	88.3
Canada	16	2015	High income country	462.601	35.2739	40.3123	8.59424	107.294	13.4104	548.753	53.56	49.39	50.75	48.81	65.31	1.10616e+13	2.42497e+11	13569.9	17870124	19079.9	48.66	928427	123.023	3.44634	19.2829	15.2178	76.6296	1	0	8.50074e+10	79.1	89	88.4
Canada	16	2016	High income country	500.275	33.2683	102.106	9.10752	86.4192	12.6703	568.203	55.15	47.68	52.66	56.77	63.49	1.12333e+13	2.49299e+11	13785.7	18083879	19079.9	43.29	825968	117.123	3.2112	18.6632	16.0617	83.5586	1	0	8.74787e+10	78	81.8	87
Canada	16	2017	High income country	560.348	32.3184	59.7342	41.1636	95.3223	12.5865	591.94	55.46	48.3	52.95	59.71	60.89	1.23105e+13	2.76365e+11	15045.5	18368577	19079.9	50.8	969258	109.619	3.20237	17.4224	16.6719	82.3275	1	0	9.47532e+10	78.5	81.9	88.4
Canada	16	2018	High income country	681.626	41.1854	72.0662	41.4119	138.417	14.0211	772.046	57.01	48.45	57.16	58.3	64.11	1.38949e+13	2.95403e+11	15795.7	18701450	19079.9	65.23	1.24458e+06	103.652	2.89699	16.0265	17.3831	84.9	1	0	1.05333e+11	77.7	81.8	88.1
Canada	16	2019	High income country	691.68	39.5496	51.6267	50.5356	135.944	13.1051	745.503	58.59	49.42	56.69	59.19	69.04	1.428e+13	2.78493e+11	14627.1	19039485	19079.9	57	1.08755e+06	103.079	2.83754	14.4451	18.0134	85.0176	1	0	1.15259e+11	77.7	81.9	86.8
Canada	16	2020	High income country	713.048	37.2983	77.8384	53.8065	137.836	15.4388	795.606	61.39	49.73	64.9	59.64	71.27	1.46877e+13	2.54096e+11	13165.4	19300315	19079.9	39.68	757090	102.596	2.6673	13.3052	19.5014	86.371	1	0	9.96085e+10	78.2	50.9	87
Canada	16	2021	High income country	894.956	34.9379	94.4364	66.7574	165.254	20.0172	945.39	62.68	49.19	65.11	65.15	71.27	1.78205e+13	3.16714e+11	16247.4	19493184	19079.9	57.27	1.0927e+06	100.772	2.65273	12.8813	21.9724	90.1934	1	0	1.11163e+11	77.8667	81.4	88.8
Chile	17	2013	High income country	313.185	15.0291	9.96689	3.53985	44.133	0.466121	216.494	48.57	38.29	56.94	46.31	52.74	9.57047e+12	3.82094e+11	8263.64	46237930	14937.5	97.98	1.46357e+06	111.179	2.63035	15.445	9.81363	51.7	1	1	1.10869e+10	79	70.5	82
Chile	17	2014	High income country	383.65	15.718	14.2215	4.36049	54.423	0.648358	268.461	49.22	41.38	57.64	45.24	52.6	1.04756e+13	3.81241e+11	8167.47	46677947	14937.5	93.17	1.39173e+06	110.432	2.5939	15.384	10.773	52.57	1	1	9.7446e+09	78.7	69.3	82
Chile	17	2015	High income country	338.128	19.9857	19.2654	6.55309	78.6819	1.59525	336.52	50.38	41.14	57.68	46.27	56.44	1.10616e+13	2.93492e+11	6228.65	47119728	14937.5	48.66	726858	110.821	2.60019	15.0876	11.7271	55.905	1	1	8.55738e+09	78.5	69.3	82
Chile	17	2016	High income country	348.069	20.1824	22.7991	7.95029	88.5836	1.62152	359.138	51.07	41.34	58.01	48.41	56.5	1.12333e+13	2.8272e+11	5936.26	47625955	14937.5	43.29	646644	104.806	2.5232	14.9414	12.4154	58.1365	1	1	8.60029e+09	77.7	72.1	86.4
Chile	17	2017	High income country	419.969	21.1413	21.0181	12.3612	90.0926	1.72626	414.009	51.88	42.87	58.22	53.9	52.55	1.23105e+13	3.11867e+11	6449.97	48351671	14937.5	50.8	758824	93.3273	2.22233	14.4517	13.0937	62.2599	1	1	9.19356e+09	76.5	72.3	86.4
Chile	17	2018	High income country	439.831	20.4177	24.8233	14.6851	126.02	2.50043	493.18	54.01	42.39	60.56	57.88	55.21	1.38949e+13	3.34198e+11	6782.04	49276961	14937.5	65.23	974372	86.9655	1.98703	14.1518	13.5531	64.1264	1	1	9.2257e+09	75.2	72.4	88.7
Chile	17	2019	High income country	438.242	19.7817	25.0434	14.7099	130.622	2.37474	499.148	54.74	42.38	59.58	60	57.01	1.428e+13	3.23032e+11	6436.51	50187406	14937.5	57	851436	87.2886	2.07199	13.9722	13.8478	65.0069	1	1	8.46239e+09	75.4	76.6	88.8
Chile	17	2020	High income country	493.805	23.5323	27.3634	15.8021	146.912	2.15291	497.285	56.54	43.94	62.52	61.44	58.25	1.46877e+13	2.70151e+11	5304.29	50930662	14937.5	39.68	592719	90.7572	2.17011	14.2312	15.2458	70.85	1	1	5.55446e+09	76.8	80.8	89
Chile	17	2021	High income country	576.741	29.4819	29.8066	18.7	198.83	3.75043	614.388	57.3	42.23	63.75	64.96	58.25	1.78205e+13	3.18512e+11	6182.71	51516562	14937.5	57.27	855469	80.2187	1.74093	14.6892	16.3718	73.0284	1	1	5.97291e+09	75.2	75.1	83
Croatia	21	2013	High income country	236.564	0.363353	0.336876	0.094661	3.27501	0.019292	17.5345	44.52	45.94	34.09	40.28	57.77	9.57047e+12	2.39597e+10	27797.5	1166968	7076.43	97.98	693348	78.3274	1.43262	40.6886	26.7127	65.4548	1	0	1.16311e+10	54.1	43.3	70.3
Croatia	21	2014	High income country	503.992	0.358455	0.397751	0.053598	2.32932	0.592697	17.5497	45.05	50.04	34.26	40.25	55.66	1.04756e+13	2.32259e+10	27244.3	1176995	7076.43	93.17	659311	79.5837	1.43319	38.71	28.7616	69.33	1	0	1.24643e+10	60.4	61.4	87.4
Croatia	21	2015	High income country	318.983	0.438884	0.184704	0.254023	2.94946	0.094284	16.5188	46.29	49.45	39.1	39.6	57.01	1.10616e+13	1.99093e+10	23487.2	1187280	7076.43	48.66	344339	75.1246	1.3975	38.1595	30.725	71.7157	1	0	1.16843e+10	61.5	55.8	87.2
Croatia	21	2016	High income country	319.704	0.370198	0.30762	0.089944	2.82558	0.09336	14.4717	48.33	43.04	44.09	49.91	56.27	1.12333e+13	2.10465e+10	24715.1	1197881	7076.43	43.29	306339	85.7811	1.78743	37.5027	32.5787	75.9002	1	0	1.3054e+10	59.1	60.3	87.4
Croatia	21	2017	High income country	272.77	0.388533	4.23856	3.54232	5.56483	0.105435	27.2743	51.48	45.14	47.48	51.81	61.48	1.23105e+13	2.29466e+10	26697	1208523	7076.43	50.8	359483	81.7223	1.67314	36.7092	34.215	80.7432	1	0	1.47868e+10	59.4	58.2	87.4
Croatia	21	2018	High income country	353.679	0.519845	0.383031	3.65155	13.2462	0.207868	37.591	54.76	45.89	54.6	52.59	65.97	1.38949e+13	2.55973e+10	29419.9	1218831	7076.43	65.23	461595	80.4562	1.66368	35.5702	35.8108	84.4336	1	0	1.6273e+10	61	58.9	87.4
Croatia	21	2019	High income country	335.975	0.624	0.45821	3.52896	11.4008	0.206237	35.482	56.84	45.99	56.96	55.84	68.56	1.428e+13	2.59452e+10	29417.9	1228836	7076.43	57	403356	83.9413	1.91358	36.4768	36.7753	86.0636	1	0	1.71589e+10	61.4	60.7	86
Croatia	21	2020	High income country	365.513	0.511592	0.421937	4.98594	13.7877	0.670337	36.462	60.5	48.04	66.27	56.47	71.23	1.46877e+13	2.50083e+10	28036	1237537	7076.43	39.68	280793	83.7459	1.94955	35.072	37.3964	90.8019	1	0	1.02709e+10	62.2	34.7	86.4
Croatia	21	2021	High income country	410.79	0.489794	0.520643	10.6205	9.44286	0.913396	40.3586	62.64	47.71	66.79	64.82	71.23	1.78205e+13	2.84081e+10	31552	1244188	7076.43	57.27	405267	102.972	2.28407	34.2997	38.3755	90.7595	1	0	1.68813e+10	63.6	56.2	84
Cyprus	22	2013	High income country	225.253	4.80126	60.4099	0.221632	21.3283	0.08361	149.719	51.96	52.92	50.44	46.58	57.9	9.57047e+12	2.11686e+11	20133.2	10514272	7462.24	97.98	731150	91.4498	1.80132	19.0308	27.164	74.1104	1	0	1.10677e+10	61.3	63	87.5
Cyprus	22	2014	High income country	267.687	2.50097	167.271	0.203131	28.5662	0.125261	305.326	52.14	53.95	50.66	47.01	56.94	1.04756e+13	2.09359e+11	19890.9	10525347	7462.24	93.17	695257	93.0274	1.93397	19.0346	28.4755	74.2317	1	0	1.17175e+10	67.6	79.7	82.8
Cyprus	22	2015	High income country	300.155	2.16856	102.715	0.18439	23.2759	0.438581	190.2	54.94	55.32	54.35	50.09	59.98	1.10616e+13	1.88033e+11	17829.7	10546059	7462.24	48.66	363113	85.4261	1.80664	18.117	27.9996	75.6688	1	0	1.07094e+10	67.9	79.5	88
Cyprus	22	2016	High income country	272.289	1.68696	113.894	0.201378	20.5904	0.467866	182.863	56.38	55.34	57.76	49.53	62.88	1.12333e+13	1.96272e+11	18575.2	10566332	7462.24	43.29	323040	78.8195	1.61676	16.7046	29.1612	76.4812	1	0	1.19073e+10	68.7	74.5	88
Cyprus	22	2017	High income country	324.93	4.26768	74.415	0.747394	21.6517	0.540522	171.148	57.95	56.58	59.82	52.36	63.04	1.23105e+13	2.18629e+11	20636.2	10594438	7462.24	50.8	379082	77.15	1.62681	15.5735	29.8737	78.7192	1	0	1.38513e+10	67.9	75.8	87
Cyprus	22	2018	High income country	444.612	5.27593	94.684	1.14454	28.962	0.991798	222.621	58.85	57.36	59.54	53.83	64.68	1.38949e+13	2.49001e+11	23424.5	10629928	7462.24	65.23	486762	75.3369	1.57134	14.3522	30.5929	80.6882	1	0	1.47574e+10	67.8	77	86.9
Cyprus	22	2019	High income country	458.628	4.34107	90.9074	1.17389	27.1436	0.80477	211.604	61.2	58.55	61.03	57.22	68.01	1.428e+13	2.52548e+11	23664.8	10671870	7462.24	57	425348	74.3642	1.50342	14.1804	35.4907	80.8669	1	0	1.63826e+10	68.1	76.9	86
Cyprus	22	2020	High income country	488.018	5.24757	106.485	1.50148	31.0622	0.900785	220.317	64.54	58.12	68.48	61.06	70.49	1.46877e+13	2.45975e+11	22992.9	10697858	7462.24	39.68	296102	77.238	1.60888	12.679	36.5155	81.3389	1	0	1.70038e+10	70.1	58.6	86.4
Cyprus	22	2021	High income country	578.791	7.07837	116.462	1.5757	37.4075	1.06544	247.201	65.83	58.24	68.32	66.29	70.49	1.78205e+13	2.81791e+11	26822.5	10505772	7462.24	57.27	427363	99.8728	2.31911	12.3918	37.5696	82.6706	1	0	2.03264e+10	71.4	76.1	84
Czech Republic	23	2013	High income country	519.922	21.2585	1.53164	1.15379	35.588	0.201878	165.519	66.27	65.95	58.08	58.68	82.37	9.57047e+12	3.43584e+11	61191.2	5614932	7208.36	97.98	706275	102.332	2.42955	37.234	40.3955	94.6297	1	0	2.3983e+10	69	80.7	81.8
Czech Republic	23	2014	High income country	612.061	24.9284	2.15985	0.905321	40.6125	0.330795	198.75	67.3	68.05	58.19	62	80.94	1.04756e+13	3.52994e+11	62549	5643475	7208.36	93.17	671603	106.737	2.54963	33.1361	41.4423	95.99	1	0	2.50719e+10	72.2	70.1	87.8
Czech Republic	23	2015	High income country	561.902	26.9779	1.26031	1.37213	59.3166	0.904391	210.324	68.25	69.48	58.75	61.54	83.23	1.10616e+13	3.02673e+11	53254.9	5683483	7208.36	48.66	350759	99.7817	2.46212	26.7659	42.3573	96.3305	1	0	2.32774e+10	72.5	68.2	88
Czech Republic	23	2016	High income country	586.482	25.4025	2.37045	1.78084	47.8389	0.946166	193.95	69.17	70.69	60.78	60.56	84.65	1.12333e+13	3.13116e+11	54664	5728010	7208.36	43.29	312050	97.873	2.53051	24.4485	43.1306	96.9678	1	0	2.43594e+10	73.2	66.6	88
Czech Republic	23	2017	High income country	616.43	27.907	3.13551	6.52202	51.4184	1.00492	234.943	69.82	70.55	61.82	61.71	85.19	1.23105e+13	3.32121e+11	57610.1	5764980	7208.36	50.8	366184	94.5591	2.44174	19.1554	43.7815	97.0994	1	0	2.7389e+10	73.3	67.2	87
Czech Republic	23	2018	High income country	725.261	36.2963	9.10511	8.71088	69.2852	1.68999	319.525	74.24	71.09	71.99	67.04	86.83	1.38949e+13	3.56841e+11	61591.9	5793636	7208.36	65.23	470201	91.8894	2.29042	19.455	43.9751	97.3192	1	0	3.06046e+10	74.2	72.5	86.9
Czech Republic	23	2019	High income country	877.314	39.0595	4.06823	9.52265	72.2462	1.89991	331.832	75.18	72.48	71.76	66.6	89.88	1.428e+13	3.46499e+11	59593	5814422	7208.36	57	410876	93.0827	2.32422	17.3144	43.764	98.0464	1	0	3.04404e+10	73.7	72.4	86
Czech Republic	23	2020	High income country	805.762	44.4409	3.96443	11.487	79.4591	2.30711	346.36	76.82	72.8	74.11	69.01	91.35	1.46877e+13	3.55222e+11	60915.4	5831404	7208.36	39.68	286028	86.4022	2.05046	12.607	44.4635	96.5491	1	0	2.60648e+10	74.8	52.7	86.4
Czech Republic	23	2021	High income country	829.888	49.3561	4.27098	12.7822	95.484	3.36548	413.532	77.79	72.74	74.17	72.91	91.35	1.78205e+13	3.98303e+11	68007.8	5856733	7208.36	57.27	412823	63.4047	0.936959	12.2101	44.6489	98.8659	1	0	2.98488e+10	73.8	68.8	84
Denmark	24	2013	High income country	20.1323	7.48862	46.119	15.5462	47.257	1.93744	401.574	30.07	19.53	31.29	23.87	45.57	9.57047e+12	6.26822e+10	6171.3	68819	13500.2	97.98	1.32275e+06	161.31	5.96706	11.5294	5.18561	45.9	1	0	7.15223e+10	76.1	98.4	86.8
Denmark	24	2014	High income country	26.3562	8.3229	33.094	15.7649	69.5159	1.58782	483.776	30.59	22.51	31.4	24.72	43.75	1.04756e+13	6.718e+10	6533.67	69371	13500.2	93.17	1.25781e+06	163.627	6.18654	11.9247	5.83534	49.58	1	0	7.34231e+10	76.1	98.1	87.8
Denmark	24	2015	High income country	28.6665	8.01639	27.7466	4.7956	74.9207	3.29094	443.132	32.12	22.95	33.56	26.36	45.61	1.10616e+13	7.11648e+10	6838.94	70007	13500.2	48.66	656918	159.844	6.00801	12.5407	6.59349	54.2158	1	0	6.44133e+10	76.3	97.4	88
Denmark	24	2016	High income country	29.3198	7.18089	14.8048	6.77547	74.9223	3.25663	479.541	33.99	25.58	35.11	30.18	45.11	1.12333e+13	7.57046e+10	7191.07	70075	13500.2	43.29	584422	153.792	5.84328	12.7768	7.23105	63.8709	1	0	6.34658e+10	75.3	95.4	88
Denmark	24	2017	High income country	34.5048	7.04895	7.89039	13.5402	77.6162	3.65957	506.675	34.92	24.17	37.58	35.63	42.32	1.23105e+13	7.9998e+10	7513.5	70403	13500.2	50.8	685808	141.151	5.4738	12.4901	7.70695	67.5712	1	0	7.20987e+10	75.1	93.9	87
Denmark	24	2018	High income country	52.2348	7.92956	8.70806	14.6949	115.051	4.82485	574.052	38.55	24.19	48.85	34.42	46.76	1.38949e+13	8.55554e+10	7947.16	70823	13500.2	65.23	880615	132.202	4.86848	11.873	7.99427	74.822	1	0	8.24329e+10	76.6	92.5	86.9
Denmark	24	2019	High income country	59.1293	7.84342	31.3043	12.3378	119.685	4.09162	702.052	43.26	27.89	48.06	44.59	52.5	1.428e+13	8.89414e+10	8173.34	71428	13500.2	57	769509	128.061	4.55623	11.1293	8.54524	79.7155	1	0	8.3614e+10	76.7	90.7	86
Denmark	24	2020	High income country	54.634	8.66974	19.8189	18.2541	105.198	3.98356	649.838	45.59	26.83	61.44	38.87	55.22	1.46877e+13	7.88447e+10	7167.91	71995	13500.2	39.68	535686	124.415	4.20944	10.5048	9.38081	82.1983	1	0	7.59512e+10	78.3	19.7	86.4
Denmark	24	2021	High income country	55.2152	8.46077	11.5797	12.9272	110.56	4.96411	681.396	46.79	26.12	62.77	43.05	55.22	1.78205e+13	9.42434e+10	8476.75	72412	13500.2	57.27	773154	121.069	3.92393	10.3857	9.75833	85.243	1	0	9.53004e+10	77.8	88.8	84
Estonia	29	2013	High income country	777.337	0.63826	0.277348	0.065491	3.48083	0.135227	18.2449	73.89	85.57	63.23	56.74	90	9.57047e+12	2.71362e+11	49892.2	5438972	6326.88	97.98	619907	117.318	2.94151	13.8301	31.6279	91.5144	1	0	6.67313e+09	75.3	78.2	86.8
Estonia	29	2014	High income country	866.566	0.662884	0.963376	0.053913	5.51543	0.194563	22.3436	72.81	85.4	63.38	53.9	88.56	1.04756e+13	2.74863e+11	50327.2	5461512	6326.88	93.17	589475	117.345	2.97522	11.6965	32.1985	86.5304	1	0	7.14961e+09	75.9	776	87.8
Estonia	29	2015	High income country	751.603	0.696677	0.467784	0.05996	6.55398	0.294264	19.7276	73.78	84.47	65.09	57.73	87.85	1.10616e+13	2.34534e+11	42801.9	5479531	6326.88	48.66	307866	120.356	3.1413	9.80388	31.5706	86.4221	1	0	5.85899e+09	76.8	81.5	88
Estonia	29	2016	High income country	617.565	0.648764	0.377713	0.080766	9.59848	0.290093	26.5151	74.91	83.4	67.12	60.61	88.5	1.12333e+13	2.40771e+11	43814	5495303	6326.88	43.29	273890	116.696	3.18054	8.32178	31.1544	87.7036	1	0	6.1022e+09	77.2	79	88
Estonia	29	2017	High income country	665.258	0.73762	0.573307	0.318352	7.52813	0.276203	26.6485	75.33	82.91	68.98	60.15	89.28	1.23105e+13	2.55648e+11	46412.1	5508214	6326.88	50.8	321405	108.845	3.09921	6.86257	31.045	87.4689	1	0	6.91705e+09	79.1	77	87
Estonia	29	2018	High income country	862.118	0.796069	0.396163	0.340619	8.41382	0.360169	29.2319	75.97	82.88	72.06	59.44	89.52	1.38949e+13	2.75708e+11	49987.6	5515525	6326.88	65.23	412702	105.27	2.9202	5.85626	31.4933	88.89	1	0	7.87406e+09	78.8	75.6	86.9
Estonia	29	2019	High income country	877.101	0.537988	0.324284	0.296746	8.55846	0.332238	26.2222	78.07	83.64	72.51	64.05	92.1	1.428e+13	2.68515e+11	48629.9	5521606	6326.88	57	360632	96.917	2.41506	4.87183	32.5453	89.6074	1	0	8.05029e+09	76.6	75.3	86
Estonia	29	2020	High income country	901.816	0.540967	0.379334	0.47028	10.515	0.205435	25.9063	80.44	83.97	76.71	67.42	93.65	1.46877e+13	2.71886e+11	49169.7	5529543	6326.88	39.68	251050	100.65	2.53612	4.06911	33.3848	92.1703	1	0	6.55862e+09	77.7	53.3	86.4
Estonia	29	2021	High income country	1232.23	0.575573	0.5229	0.675934	14.6543	0.532131	40.269	80.86	83.65	76.61	69.52	93.65	1.78205e+13	2.96388e+11	53489.8	5541017	6326.88	57.27	362340	99.9874	2.54164	3.73917	33.6706	92.8081	1	0	9.73007e+09	78.2	72.7	84
Finland	30	2013	High income country	2390.18	11.5963	4.75999	1.35825	52.2332	0.169009	707.22	72.43	70.63	64.28	73.82	81	9.57047e+12	2.81188e+12	42602.7	66002289	8225.23	97.98	805908	151.083	4.83153	61.7035	39.3778	81.9198	1	0	2.53776e+10	74	94.8	86.8
Finland	30	2014	High income country	2340.46	12.7641	6.37364	1.96698	52.3171	0.216916	792.927	72.81	71.28	64.46	74.49	80.99	1.04756e+13	2.85596e+12	43068.5	66312067	8225.23	93.17	766345	149.537	4.78877	61.0252	40.8392	83.75	1	0	2.57726e+10	73.4	93.6	87.8
Finland	30	2015	High income country	3414.55	13.726	3.08421	2.14116	50.2562	1.96096	680.434	74.05	72.68	67.81	75.01	80.69	1.10616e+13	2.43919e+12	36652.9	66548272	8225.23	48.66	400240	148.687	4.69815	61.0079	42.1048	78.006	1	0	2.42174e+10	73.4	92.6	88
Finland	30	2016	High income country	3884.94	14.1502	4.85457	2.1564	41.799	7.0542	547.551	76.21	73.99	71.45	76.8	82.61	1.12333e+13	2.47296e+12	37062.5	66724104	8225.23	43.29	356070	142.851	4.60377	60.957	43.2572	79.2698	1	0	2.54291e+10	72.6	90.7	88
Finland	30	2017	High income country	3009.68	16.8473	5.71999	5.56245	48.5736	16.2085	572.346	76.6	73.32	76.37	77.12	79.6	1.23105e+13	2.59515e+12	38781	66918020	8225.23	50.8	417842	138.1	4.78207	60.3766	44.4	80.5025	1	0	2.88796e+10	74	90.2	87
Finland	30	2018	High income country	2811.07	25.7307	5.71598	6.38844	76.9559	19.6719	727.655	79.11	73.8	81.31	79.52	81.82	1.38949e+13	2.79096e+12	41557.9	67158348	8225.23	65.23	536532	131.749	4.46228	59.3237	45.2722	82.0432	1	0	3.17074e+10	74.1	89.9	86.9
Finland	30	2019	High income country	3086.35	21.768	6.30026	9.43884	74.1735	20.5992	744.821	79.91	74.81	81.84	80.35	82.67	1.428e+13	2.72887e+12	40494.9	67388001	8225.23	57	468838	127.514	4.18063	58.6912	46.2114	83.3397	1	0	3.43939e+10	74.9	89.4	86
Finland	30	2020	High income country	3397.06	23.6719	6.65132	18.1225	72.5987	24.1768	756.594	81.53	74.92	83.67	85.01	82.51	1.46877e+13	2.63901e+12	39055.3	67571107	8225.23	39.68	326377	123.123	3.76333	58.5592	47.4984	84.7064	1	0	3.0002e+10	75.7	11.2	86.4
Finland	30	2021	High income country	3740.01	34.225	7.54055	16.3866	93.1439	23.0283	1057.9	81.84	74.62	83.93	86.29	82.51	1.78205e+13	2.95788e+12	43659	67749632	8225.23	57.27	471059	121.386	3.67942	58.5126	48.7561	86.0955	1	0	3.40426e+10	76.1	85.8	84
France	31	2013	High income country	56.6217	18.8211	63.7315	97.229	190.321	30.5621	1989.51	34.52	24.69	42.93	15.77	54.7	9.57047e+12	1.71901e+10	4623.88	3717668	5852.92	97.98	573469	126.166	3.35864	31.7031	13.6537	43.3	1	0	2.54219e+11	64.1	84	81.8
France	31	2014	High income country	70.7449	35.7656	60.3185	28.8857	148.214	36.084	2031.19	35.93	27.34	43.39	15.89	57.1	1.04756e+13	1.76273e+10	4739.28	3719414	5852.92	93.17	545316	124.894	3.3159	29.0751	15.9191	44	1	0	2.72956e+11	63.5	79.9	82.8
France	31	2015	High income country	69.6681	49.3716	58.1364	50.756	189.45	20.8163	3046.02	40.44	26.64	52.17	24.31	58.63	1.10616e+13	1.49537e+10	4014.11	3725276	5852.92	48.66	284803	127.381	3.45576	25.1958	16.8555	47.5698	1	0	2.55581e+11	62.5	80.2	83
France	31	2016	High income country	69.439	61.4823	66.2686	87.9131	145.217	18.2129	3505.84	43.13	31.98	60.19	22.47	57.87	1.12333e+13	1.51416e+10	4062.13	3727505	5852.92	43.29	253373	120.965	3.31181	22.286	18.0594	58.4593	1	0	2.59215e+11	62.3	78.4	83
France	31	2017	High income country	89.7041	37.8151	56.3978	141.853	103.831	65.4228	2604.36	44.98	31.34	64.39	26.42	57.77	1.23105e+13	1.62426e+10	4356.93	3728004	5852.92	50.8	297328	117.47	3.47455	18.9248	20.5781	59.7055	1	0	2.7499e+11	63.3	78	82
France	31	2018	High income country	113.723	55.9881	51.8454	111.422	138.46	101.301	2352.05	48.95	33.46	66.93	33.1	62.29	1.38949e+13	1.75969e+10	4722.04	3726549	5852.92	65.23	381786	114.358	3.34342	16.0338	22.7262	62.7179	1	0	3.02378e+11	63.9	80.2	81.9
France	31	2019	High income country	126.502	23.9897	47.9074	106.313	217.902	87.5086	2602.73	48.71	32.55	65.45	33.74	63.12	1.428e+13	1.74704e+10	4696.15	3720161	5852.92	57	333616	111.286	3.19572	13.7849	24.8502	68.8467	1	0	2.95634e+11	63.8	81.2	81
France	31	2020	High income country	111.01	70.8495	56.6546	109.249	156.568	58.7565	2944.98	49.16	35.13	62.69	34.96	63.86	1.46877e+13	1.58429e+10	4255.74	3722716	5852.92	39.68	232244	111.835	3.14648	10.2949	25.7137	72.5316	1	0	2.46325e+11	66	4.5	81.4
France	31	2021	High income country	126.338	66.9835	64.9714	113.531	191.383	73.2589	3229.88	50.54	34.6	63.85	39.83	63.86	1.78205e+13	1.86294e+10	5023.27	3708610	5852.92	57.27	335197	109.188	3.07225	9.18869	26.862	76.4427	1	0	3.00679e+11	65.7	80.2	84
Germany	33	2013	High income country	144.88	13.4495	30.0327	26.7917	448.481	7.57845	4068.94	47.88	49.32	43.27	47.1	51.84	9.57047e+12	2.38908e+11	21787.8	10965211	7623.44	97.98	746944	129.738	3.66224	49.4077	26.691	59.8663	1	0	2.76806e+11	72.8	92.1	86.8
Germany	33	2014	High income country	157.701	29.8907	38.8839	14.7557	363.06	6.17012	4840.31	49.16	52.26	43.4	47.18	53.81	1.04756e+13	2.35458e+11	21616.7	10892413	7623.44	93.17	710276	127.97	3.59112	48.966	29.0535	63.21	1	0	3.03309e+11	73.4	89.9	87.8
Germany	33	2015	High income country	145.232	49.233	22.5984	24.6059	448.834	28.3203	4496.67	49.98	53.86	47.22	43.5	55.35	1.10616e+13	1.95684e+11	18083.9	10820883	7623.44	48.66	370956	125.381	3.44411	48.679	31.8233	66.835	1	0	2.8088e+11	73.8	88.2	88
Germany	33	2016	High income country	155.944	117.917	27.3532	27.9827	654.782	35.5376	4850.48	51.22	53.87	51.34	43.85	55.83	1.12333e+13	1.93148e+11	17924	10775971	7623.44	43.29	330019	122.103	3.5577	48.3821	33.629	69.0879	1	0	2.9316e+11	74.4	90	88
Germany	33	2017	High income country	182.919	91.5653	27.9095	56.6255	646.813	36.9695	5101.7	53.08	53.46	55.32	48.86	54.68	1.23105e+13	1.99844e+11	18582.1	10754679	7623.44	50.8	387271	107.408	3.21927	48.4134	35.3366	69.893	1	0	3.21568e+11	73.8	86.6	87
Germany	33	2018	High income country	247.419	69.9139	40.4876	52.6808	915.397	45.2532	5598.32	55.26	55.06	58.38	50.56	57.02	1.38949e+13	2.12049e+11	19757	10732882	7623.44	65.23	497277	99.6603	2.77152	48.1012	37.2591	72.2384	1	0	3.56846e+11	74.2	86.1	86.9
Germany	33	2019	High income country	274.14	58.3731	34.8837	55.9737	1117.37	41.2714	5761.52	56.15	55.86	58.07	52.81	57.84	1.428e+13	2.05257e+11	19144.3	10721582	7623.44	57	434536	96.9341	2.51085	45.457	38.8809	75.6712	1	0	3.66606e+11	73.5	83.3	86
Germany	33	2020	High income country	248.808	80.4534	45.5627	52.7093	970.816	43.8798	5581.92	61.2	56.65	74.12	55.42	58.62	1.46877e+13	1.88926e+11	17658.9	10698599	7623.44	39.68	302498	94.7758	2.27173	46.2241	40.4959	78.1158	1	0	3.32069e+11	73.5	42.2	86.4
Germany	33	2021	High income country	335.884	62.1452	45.5661	68.2476	1146.97	46.5117	6708.28	61.55	57.32	73.92	56.35	58.62	1.78205e+13	2.14874e+11	20192.6	10641221	7623.44	57.27	436594	94.1634	2.29106	47.0264	42.4599	78.4943	1	0	4.07226e+11	72.5	82.4	84
Greece	34	2013	High income country	20.591	29.6437	3.83704	0.463771	13.0516	0.464942	97.4187	27.64	20.89	34.92	23.29	31.46	9.57047e+12	5.29964e+10	3522.77	15043981	13351.5	97.98	1.30818e+06	84.9724	1.51968	12.08	2.28771	19.7	1	0	3.72003e+10	55.4	77.1	81.8
Greece	34	2014	High income country	26.6523	30.6746	3.58763	0.259689	15.9956	0.825952	106.358	28.31	23.42	35.21	25.13	29.47	1.04756e+13	5.78522e+10	3779.63	15306316	13351.5	93.17	1.24396e+06	81.5607	1.39468	10.935	2.76022	23.4	1	0	4.12737e+10	55.7	75.8	82.8
Greece	34	2015	High income country	29.6713	31.1807	1.60742	0.319475	16.4234	1.07271	94.6284	30.1	24.41	34.35	26.39	35.26	1.10616e+13	6.21861e+10	3994.63	15567419	13351.5	48.66	649684	97.0325	1.81301	10.7421	2.87384	28.8059	1	0	3.51066e+10	54	73.3	83
Greece	34	2016	High income country	28.9268	33.5641	3.89778	0.424769	17.3031	1.05274	99.7014	32.09	26.14	33.55	29.46	39.21	1.12333e+13	6.60534e+10	4173.28	15827690	13351.5	43.29	577986	87.6095	1.56811	15.0683	3.10601	34.5093	1	0	3.30758e+10	53.2	73.8	83
Greece	34	2017	High income country	33.5227	32.4846	4.45243	1.72303	17.3583	1.25899	125.642	31.33	25.52	32.49	31.81	35.51	1.23105e+13	7.16538e+10	4454.02	16087418	13351.5	50.8	678256	85.7213	1.62219	14.845	3.2029	37.9	1	0	3.84019e+10	55	74.3	82
Greece	34	2018	High income country	44.6968	38.4936	4.52037	2.58427	29.2431	1.51763	171.06	33.41	26.19	37.49	33.16	36.79	1.38949e+13	7.33284e+10	4485.75	16346950	13351.5	65.23	870918	68.4639	1.17846	14.4574	3.31134	41.5	1	0	4.36592e+10	57.3	74.4	81.9
Greece	34	2019	High income country	46.8847	43.2518	4.86482	2.6402	30.5202	1.79257	191.07	33.68	24.95	37.85	34.45	37.45	1.428e+13	7.71723e+10	4647.81	16604026	13351.5	57	761036	69.4786	1.23921	11.5396	3.41979	44.401	1	0	4.48757e+10	57.7	74.1	81
Greece	34	2020	High income country	52.6886	45.0673	4.76428	2.94988	29.1634	1.87723	164.986	33.24	24.45	33.01	37.02	38.5	1.46877e+13	7.77152e+10	4609.9	16858333	13351.5	39.68	529788	62.733	1.04266	13.0882	3.52479	47.5123	1	0	2.59857e+10	59.9	31.5	81.4
Greece	34	2021	High income country	60.1933	66.4989	7.42389	4.26261	38.0962	2.57541	217.026	33.53	24.16	33.03	38.42	38.5	1.78205e+13	8.60531e+10	5029.48	17109746	13351.5	57.27	764640	63.3548	1.13754	13.1734	3.6298	50.8416	1	0	4.12839e+10	60.9	75.8	84
Hungary	37	2013	High income country	29.6728	0.782429	0.839124	1.43685	29.6302	0.052571	148.9	50.08	52.37	37.67	33.86	76.43	9.57047e+12	1.61251e+10	49805	323764	7889.94	97.98	773057	102.019	2.23824	51.8551	36.2526	96.5468	1	0	2.26328e+10	67.3	79.1	86.8
Hungary	37	2014	High income country	23.4419	0.655706	1.50771	2.64184	31.4725	0.284907	147.052	49.62	51.78	37.93	32.97	75.83	1.04756e+13	1.78677e+10	54576.7	327386	7889.94	93.17	735106	99.169	2.19371	52.3541	36.5174	98.16	1	0	2.49138e+10	67	79.3	87.8
Hungary	37	2015	High income country	18.7277	0.651441	10.233	16.558	42.4935	0.627419	171.079	52.96	52.34	41.34	40.24	77.91	1.10616e+13	1.75172e+10	52951.7	330815	7889.94	48.66	383925	97.4918	2.08521	50.7911	37.5871	98.2	1	0	2.24957e+10	66.8	74.5	88
Hungary	37	2016	High income country	20.6289	0.731962	30.4554	4.53228	24.848	0.782382	164.52	56.15	58.13	45.22	41.38	79.87	1.12333e+13	2.07932e+10	61987.9	335439	7889.94	43.29	341556	87.9619	2.04065	49.0254	38.139	98.24	1	0	2.42153e+10	66	70.6	88
Hungary	37	2017	High income country	17.3488	0.678207	34.3729	5.62879	30.4388	0.874654	201.212	55.69	55.08	46.17	42.33	79.18	1.23105e+13	2.47283e+10	72010.1	343400	7889.94	50.8	400809	93.2985	2.26043	42.5493	39.1768	98.2552	1	0	2.69659e+10	65.8	64	87
Hungary	37	2018	High income country	19.4352	0.947633	15.5751	6.99686	42.5885	1.15181	211.993	57.02	53.86	48.65	45.62	79.96	1.38949e+13	2.62609e+10	74452.2	352721	7889.94	65.23	514661	91.1446	2.19136	35.4091	39.0963	99.011	1	0	2.99565e+10	66.7	61.8	86.9
Hungary	37	2019	High income country	26.482	0.961427	8.66208	5.21336	70.8392	1.13543	250.662	57.3	56	47.98	42.45	82.78	1.428e+13	2.46636e+10	68403.1	360563	7889.94	57	449727	87.5757	1.9015	32.1509	38.5951	99.5049	1	0	3.01182e+10	65	61.1	86
Hungary	37	2020	High income country	26.3531	1.26736	22.3079	13.2015	51.7307	1.02504	217.744	61.91	55.44	61.14	46.45	84.61	1.46877e+13	2.15531e+10	58813.8	366463	7889.94	39.68	313073	88.726	2.02516	29.1904	38.6768	99.5328	1	0	2.26895e+10	66.4	34.5	86.4
Hungary	37	2021	High income country	40.8994	1.63511	11.0585	23.6852	62.7157	3.12604	255.363	63.12	55.69	61.12	51.04	84.61	1.78205e+13	2.55526e+10	68594	372520	7889.94	57.27	451857	89.2051	2.08671	27.1327	38.6472	99.687	1	0	2.68778e+10	67.2	59.9	84
Iceland	38	2013	High income country	1092.29	0.536052	1.86154	0.324002	1.45189	0.079493	25.4198	56.69	54.01	65.56	66.84	40.34	9.57047e+12	1.85672e+12	1438.06	1291132063	3785.01	97.98	370856	118.351	2.98421	2.24864	1.15617	12.3	1	0	4.00429e+09	72.1	91.5	87.8
Iceland	38	2014	High income country	1362.85	0.483899	1.79199	1.23587	1.15576	0.109487	18.6649	56.79	52.12	66.02	68.97	40.07	1.04756e+13	2.03913e+12	1559.86	1307246509	3785.01	93.17	352650	119.692	3.06748	2.06542	1.20482	13.5	1	1	4.30802e+09	72.4	91.2	879
Iceland	38	2015	High income country	1201.75	0.42998	0.952109	0.410872	1.28146	0.162117	15.4912	57.24	53.29	65.31	70.05	40.32	1.10616e+13	2.10359e+12	1590.17	1322866505	3785.01	48.66	184179	115.806	2.88808	1.92914	1.28076	14.9	1	1	4.36561e+09	72	90.5	88
Iceland	38	2016	High income country	1326.69	0.402992	1.13925	0.499672	1.37719	0.477146	16.7327	60.31	60.01	65.51	71.58	44.13	1.12333e+13	2.2948e+12	1714.28	1338636340	3785.01	43.29	163853	109.05	2.79634	1.82305	1.39346	16.5	1	1	5.40453e+09	73.3	90.1	87.8
Iceland	38	2017	High income country	1890.35	0.459123	1.14584	0.670068	1.32797	2.04156	11.7042	62.53	59.8	67.12	74.44	48.75	1.23105e+13	2.65147e+12	1957.97	1354195680	3785.01	50.8	192279	100.366	2.69699	1.71576	1.31857	18.2	1	1	6.34787e+09	74.4	90.2	88
Iceland	38	2018	High income country	2280.39	0.502147	1.23403	1.03656	2.05273	0.246	14.3637	66.86	61.41	73.68	77.99	54.36	1.38949e+13	2.70293e+12	1974.38	1369003306	3785.01	65.23	246896	104.361	2.96399	1.59738	1.32724	20.0813	1	1	6.39419e+09	77	89.5	88.5
Iceland	38	2019	High income country	2454.96	0.259489	0.903442	0.862845	5.43056	1.52906	17.4966	67.56	59.04	74.96	79.73	56.53	1.428e+13	2.83561e+12	2050.16	1383112050	3785.01	57	215746	103.565	2.87164	1.51864	1.38503	29.5235	1	1	5.43112e+09	77.1	88.4	87
Iceland	38	2020	High income country	2540.28	0.328059	1.06439	0.641735	3.82974	2.64754	17.8416	71.86	58.81	86.04	83.49	59.11	1.46877e+13	2.6716e+12	1913.22	1396387127	3785.01	39.68	150189	101.606	2.57497	1.436	1.64353	43.4054	1	1	2.50525e+09	77.1	44.1	86.8
Iceland	38	2021	High income country	2668.99	0.828696	1.70915	0.843284	6.65683	2.94807	27.9134	72.17	58.29	87.1	84.2	59.11	1.78205e+13	3.15031e+12	2238.13	1407563842	3785.01	57.27	216768	97.3764	2.42464	1.689	1.95799	46.31	1	1	3.50461e+09	77.4	83.6	86.8
Ireland	42	2013	High income country	256.857	9.71274	41.2192	11.1061	90.008	0.075819	937.718	64.3	69.82	54.28	60.67	72.42	9.57047e+12	2.97733e+11	36941.8	8059500	7146.98	97.98	700261	130.472	3.5607	43.9905	25.9232	70.2503	1	0	1.16293e+11	75.7	83.4	86.8
Ireland	42	2014	High income country	299.134	12.6268	30.9906	8.1965	97.8439	0.082087	1067	64.35	71.33	54.36	60.35	71.36	1.04756e+13	3.1433e+11	38259.7	8215700	7146.98	93.17	665884	127.311	3.47359	43.5792	27.0987	75.0178	1	0	1.32425e+11	76.2	83.4	87.8
Ireland	42	2015	High income country	303.193	14.0102	51.9258	13.34	135.001	0.588986	1201.4	66.76	72.16	60.58	62.16	72.15	1.10616e+13	3.03414e+11	36206.5	8380100	7146.98	48.66	347772	117.511	3.03524	42.6086	27.1361	77.3521	1	0	1.33339e+11	76.6	82.1	88
Ireland	42	2016	High income country	306.829	27.9387	114.604	31.9088	322.164	1.57195	2427.83	69.86	74.64	63.95	67.54	73.32	1.12333e+13	3.22103e+11	37690.5	8546000	7146.98	43.29	309393	115.479	3.12263	40.9391	27.6749	79.6531	1	0	1.49414e+11	77.3	79.6	88
Ireland	42	2017	High income country	366.682	44.7658	140.583	153.862	300.959	1.74459	3664.64	71.29	75.8	64.9	71.55	72.9	1.23105e+13	3.58245e+11	41114.8	8713300	7146.98	50.8	363067	107.905	3.10129	38.9927	28.1854	81.5812	1	0	1.83367e+11	76.7	80.3	87
Ireland	42	2018	High income country	442.937	51.0736	132.135	138.575	441.526	2.19778	3656.74	72.55	75.85	70.95	70.39	73.01	1.38949e+13	3.76692e+11	42406.8	8882800	7146.98	65.23	466198	104.114	2.98686	37.8408	28.7945	83.7332	1	0	2.22074e+11	80.4	81.8	86.9
Ireland	42	2019	High income country	484.712	20.2897	39.8417	219.695	607.087	4.88195	5020.18	72.82	75.58	70.76	70.25	74.7	1.428e+13	4.02471e+11	44452.2	9054000	7146.98	57	407378	100.901	2.79136	36.478	28.8217	86.7879	1	0	2.4765e+11	80.5	83.1	86
Ireland	42	2020	High income country	568.803	28.3019	52.923	328.996	918.575	3.48178	5728.9	75.33	75.77	76.26	73.16	76.13	1.46877e+13	4.13268e+11	44846.8	9215100	7146.98	39.68	283592	100.669	2.64689	38.4813	29.7126	90.1273	1	0	2.92091e+11	80.9	78.8	86.4
Ireland	42	2021	High income country	745.006	52.3705	101.994	393.438	1082.17	8.49441	5942.5	75.91	75.53	76.42	75.55	76.13	1.78205e+13	4.88527e+11	52166.8	9364700	7146.98	57.27	409308	99.6804	2.57176	39.3256	29.851	90.3	1	0	3.4668e+11	81.4	81.5	84
Isreal	43	2013	High income country	1031.04	10.1054	6.90089	0.788054	27.1578	1.16664	210.739	61.78	57.67	65.88	65.14	58.44	9.57047e+12	2.14192e+12	35560.1	60233948	8134.69	97.98	797037	100.717	2.10231	34.9811	23.2339	58.4593	1	0	35974700000	66.9	66.1	83
Isreal	43	2014	High income country	1105.02	10.149	9.10171	0.634507	33.9335	1.13171	244.183	62.07	59.1	65.9	64.16	59.13	1.04756e+13	2.16201e+12	35565.7	60789140	8134.69	93.17	757910	101.766	2.2223	34.1188	23.8425	55.6385	1	0	36839200000	68.4	73.2	82.9
Isreal	43	2015	High income country	1052.37	11.469	8.32526	0.969151	35.4189	2.93391	244.077	63.42	60.34	65.99	66.84	60.49	1.10616e+13	1.83664e+12	30242.4	60730582	8134.69	48.66	395834	100.267	2.21448	33.552	24.7376	58.1417	1	0	37352200000	70.5	72.4	88.6
Isreal	43	2016	High income country	1277.64	12.765	10.0358	1.17781	31.7872	3.14972	247.914	65.32	61.34	66.93	68.87	64.13	1.12333e+13	1.87707e+12	30960.7	60627498	8134.69	43.29	352151	98.2695	2.29498	33.712	25.8876	61.3243	1	0	40438900000	70.7	70.6	88.2
Isreal	43	2017	High income country	1590.29	12.5626	11.6153	4.75351	35.1829	3.48668	299.081	66.38	63.04	67.95	70.88	63.64	1.23105e+13	1.9618e+12	32406.7	60536709	8134.69	50.8	413243	85.6796	1.94038	34.4988	27.6421	63.0773	1	0	46520600000	69.7	69.9	88
Isreal	43	2018	High income country	1781.93	14.1566	12.841	5.63652	52.1136	5.13731	353.051	70.59	64.21	78.97	73.34	65.85	1.38949e+13	2.09193e+12	34622.2	60421760	8134.69	65.23	530626	85.5076	1.97763	34.0639	28.655	74.3872	1	0	52075300000	72.2	71.8	85.5
Isreal	43	2019	High income country	1479.48	14.8208	13.9841	7.18186	58.8719	4.93981	384.913	70.59	64.9	78.47	72.34	66.64	1.428e+13	2.0113e+12	33673.8	59729081	8134.69	57	463678	84.9193	1.9715	32.6806	29.2501	67.8507	1	0	57149200000	72.8	71.4	84.4
Isreal	43	2020	High income country	1488.6	16.6135	14.3401	8.51778	72.0719	5.15363	452.106	73.18	65.44	84.73	75.91	66.63	1.46877e+13	1.89721e+12	31918.7	59438851	8134.69	39.68	322785	87.4881	2.06604	32.9532	30.4683	70.4834	1	0	55099800000	74	53.5	86.2
Isreal	43	2021	High income country	1796.28	16.3092	18.8556	11.4976	99.9643	7.49003	590.89	73.74	65.24	85.08	78.02	66.63	1.78205e+13	2.11436e+12	35770	59109668	8134.69	57.27	465874	87.6254	2.08764	33.7522	31.5435	74.8623	1	0	73751200000	73.8	73.9	84.2
Italy	44	2013	High income country	20.264	96.1078	13.9991	4.52874	84.0872	1.49789	830.817	32.81	25.45	34.8	27.64	43.35	9.57047e+12	1.42642e+10	5143.72	2773129	13446.6	97.98	1.3175e+06	98.2581	2.12391	9.02735	5.07787	37.1	1	0	1.12289e+11	60.6	76.9	86.8
Italy	44	2014	High income country	26.3489	105.368	22.816	3.4167	87.8415	1.52739	884.051	31.69	28.72	35.1	20.43	42.5	1.04756e+13	1.38992e+10	4991.56	2784543	13446.6	93.17	1.25282e+06	96.7949	2.09091	9.13974	5.44269	40.4027	1	0	1.14302e+11	60.9	75.5	87.8
Italy	44	2015	High income country	28.4334	105.835	13.4344	3.71017	99.0354	6.14609	824.208	33.96	30.46	37.56	22	45.82	1.10616e+13	1.41889e+10	5077.55	2794445	13446.6	48.66	654314	100.67	2.18329	9.04828	8.1909	42.2212	1	0	9.83033e+10	61.7	71.9	88
Italy	44	2016	High income country	27.2189	117.163	18.5951	92.8537	113.016	6.25672	929.751	35.3	30.62	39.54	24.52	46.52	1.12333e+13	1.40771e+10	5022.7	2802695	13446.6	43.29	582105	92.5014	2.06102	11.0684	10.2069	44.3669	1	0	1.00977e+11	61.2	70.3	88
Italy	44	2017	High income country	30.0062	116.91	18.9221	134.374	135.416	6.57838	1178.09	35.56	30.92	40.71	24.98	45.63	1.23105e+13	1.4809e+10	5273.15	2808376	13446.6	50.8	683089	96.93	2.30531	10.5765	8.51453	55.0721	1	0	1.1271e+11	62.5	69.8	87
Italy	44	2018	High income country	34.977	191.477	18.263	73.5479	175.889	9.79727	1312.95	37.05	32.77	43.68	25.34	46.4	1.38949e+13	1.57308e+10	5594.49	2811835	13446.6	65.23	877124	92.0309	2.18371	12.9389	10.1271	68.2145	1	0	1.23107e+11	62.5	70.3	86.9
Italy	44	2019	High income country	41.5872	92.253	15.5519	66.9448	196.674	9.41581	1098.64	37.23	32.08	43.38	25.41	48.05	1.428e+13	1.58308e+10	5626.17	2813773	13446.6	57	766458	88.6097	2.02813	14.1464	11.2982	70.841	1	0	1.22306e+11	62.2	71.7	86
Italy	44	2020	High income country	34.0881	100.923	12.776	17.5803	169.623	10.0027	1177.7	37.39	31.78	39.85	27.78	50.17	1.46877e+13	1.38124e+10	4897.26	2820436	13446.6	39.68	533563	85.4285	1.91548	15.4674	13.6718	79.4324	1	0	8.535e+10	63.8	28.5	86.4
Italy	44	2021	High income country	37.9444	105.625	16.4558	25.2662	190.32	11.963	1446.65	38.16	31.02	38.8	32.64	50.17	1.78205e+13	1.46576e+10	5183.58	2827695	13446.6	57.27	770089	86.1072	1.96229	16.7492	14.6232	82.36	1	0	1.03503e+11	64.9	68.1	84
Japan	46	2013	High income country	297.101	63.5644	34.2685	45.3031	753.364	7.82616	4496.97	39.62	35.93	44.65	21.71	56.2	9.57047e+12	2.36635e+11	13890.6	17035551	3277.17	97.98	321097	102.509	2.44673	25.3203	11.2928	63.3042	1	0	1.35398e+11	71.8	81.3	81.8
Japan	46	2014	High income country	318.074	59.9108	43.9684	54.951	1389.42	8.69535	6032.41	42.75	37.95	44.73	31.09	57.25	1.04756e+13	2.21416e+11	12807.3	17288285	3277.17	93.17	305334	101.324	2.35355	24.7461	12.2099	66	1	0	1.63793e+11	72.4	80	82.4
Japan	46	2015	High income country	252.821	61.4226	29.9754	66.9245	1418.91	16.676	5886.29	42.26	38.83	47.29	25.25	57.67	1.10616e+13	1.84388e+11	10510.8	17542806	3277.17	48.66	159467	101.991	2.43277	23.2553	12.9009	70.8299	1	0	1.62673e+11	73.3	84.1	82.6
Japan	46	2016	High income country	246.077	57.7747	40.6517	45.2578	1428.06	10.3146	5690.59	44.05	39.86	47.99	26.78	61.58	1.12333e+13	1.37278e+11	7714.84	17794055	3277.17	43.29	141869	99.8997	2.43143	21.7446	12.9983	74.5877	1	0	1.75704e+11	73.1	82.5	82.6
Japan	46	2017	High income country	302.188	59.2529	43.7298	76.0983	1384.02	13.9021	5797.03	45.72	41.23	53.32	28.2	60.14	1.23105e+13	1.66806e+11	9247.58	18037776	3277.17	50.8	166480	97.0155	2.60723	20.1291	14.0657	76.4267	1	0	1.86849e+11	69.6	82.3	82.6
Japan	46	2018	High income country	451.367	69.5472	40.8348	120.122	1853.57	18.8704	6831.17	51.2	38.99	70.75	32.9	62.17	1.38949e+13	1.7934e+11	9812.63	18276452	3277.17	65.23	213770	88.4095	2.25205	17.2947	13.277	78.9039	1	0	1.9425e+11	72.3	81.7	82.3
Japan	46	2019	High income country	510.74	68.7019	47.8575	152.44	2125.49	35.1982	7760.79	53.8	42.66	71.44	35.29	65.81	1.428e+13	1.81667e+11	9812.6	18513673	3277.17	57	186799	83.1699	1.96422	16.3829	13.3975	81.8776	1	0	2.09453e+11	72.1	80.5	80
Japan	46	2020	High income country	556.601	81.7307	66.0392	227.748	2294.06	28.1915	7980.49	57.24	43.86	76.55	39.97	68.57	1.46877e+13	1.71082e+11	9121.64	18755666	3277.17	39.68	130038	81.0053	1.76565	16.2862	13.8067	85.9426	1	0	1.63791e+11	73.3	55.8	80
Japan	46	2021	High income country	579.709	92.3145	66.2057	432.489	2372.39	65.0929	9440.56	58.42	44.83	75.96	44.34	68.57	1.78205e+13	1.97112e+11	10373.8	19000988	3277.17	57.27	187683	76.1041	1.61775	15.5268	14.3443	90.92	1	0	1.70886e+11	74.1	85.9	80.4
Korea, Rep	49	2013	High income country	166.417	28.8126	47.5765	9.47203	124.859	11.2287	1724.11	33.31	26.61	28.52	40.69	37.41	9.57047e+12	1.74168e+11	47762.7	3646518	6225.54	97.98	609979	61.437	1.05238	13.9311	1.2889	75.46	1	0	103324200000	70.3	93.6	72.6
Korea, Rep	49	2014	High income country	216.472	39.1107	65.8182	20.8996	166.009	13.3853	2410.12	32.88	28.44	28.81	37.52	36.73	1.04756e+13	1.6265e+11	43239.8	3761584	6225.54	93.17	580034	60.081	0.980398	13.1328	1.27606	78.7	1	0	111902300000	71.2	92.8	72.6
Korea, Rep	49	2015	High income country	213.967	44.1334	43.8546	26.8235	268.197	25.2258	2386.18	34.78	32.03	28.21	39.41	39.46	1.10616e+13	1.14586e+11	29315.2	3908743	6225.54	48.66	302935	56.5442	0.916164	12.2802	1.4071	82	1	1	97498600000	71.5	89.7	72.6
Korea, Rep	49	2016	High income country	256.361	48.6838	48.492	78.9834	281.441	29.6094	2436.38	38.91	31.42	29.02	47.41	47.77	1.12333e+13	1.09406e+11	27026.6	4048085	6225.54	43.29	269504	53.7681	0.906115	13.1725	2.50464	85.6	1	1	94809100000	71.7	91.1	74.6
Korea, Rep	49	2017	High income country	327.933	46.5453	60.7245	212.25	256.441	32.0038	3012.63	42.39	30.56	31.55	57.09	50.37	1.23105e+13	1.20688e+11	29258.3	4124904	6225.54	50.8	316258	69.045	1.34617	13.1417	2.85386	98	1	1	89701300000	74.3	90.6	79.5
Korea, Rep	49	2018	High income country	487.014	50.0684	59.0249	217.376	388.698	45.1577	3472.8	50.64	34.57	54.97	58.77	54.27	1.38949e+13	1.38202e+11	32012.1	4317185	6225.54	65.23	406092	77.7463	1.58181	11.9416	2.40483	99.5988	1	1	103677500000	73.8	90.7	80.4
Korea, Rep	49	2019	High income country	382.644	54.1084	68.1903	454.199	414.24	47.1564	3828.69	51.92	34.75	56.61	59.05	57.26	1.428e+13	1.36192e+11	30666.2	4441100	6225.54	57	354856	79.2335	1.65738	13.1378	1.90482	99.5427	1	1	103838900000	72.3	91.3	80.4
Korea, Rep	49	2020	High income country	294.995	51.0501	66.5315	319.8	403.746	46.2757	3402.48	53.67	35.47	60.65	58.02	60.55	1.46877e+13	1.05949e+11	24297.7	4360444	6225.54	39.68	247030	76.9447	1.66016	13.3808	1.69588	99.1059	1	1	89595700000	74	67.7	80
Korea, Rep	49	2021	High income country	326.87	47.8379	72.4986	409.661	578.32	50.8365	3980.07	53.57	35.74	60.85	57.13	60.55	1.78205e+13	1.36797e+11	32186.8	4250114	6225.54	57.27	356537	76.5391	1.59573	..	1.65803	99.7	1	1	119948500000	74	89.5	79
Kuwait	50	2013	High income country	22.1467	10.4153	2.9269	2.54972	9.52738	0.072496	140.925	18.96	15.26	20.59	8.37	31.63	9.57047e+12	7.33503e+09	1282.44	5719600	3471.8	97.98	340167	62.6529	1.17849	8.0649	2.3813	23	1	0	6.1795e+09	63.1	57.7	76.8
Kuwait	50	2014	High income country	28.6819	11.2305	4.55951	1.91747	9.61801	0.084175	189.062	19.91	19.44	21.09	8.02	31.08	1.04756e+13	7.4681e+09	1279.77	5835500	3471.8	93.17	323468	61.3726	1.11937	7.62216	2.93591	28.3	1	0	6.2682e+09	62.3	57.7	76.7
Kuwait	50	2015	High income country	28.1381	12.8374	2.61017	2.91091	12.7809	0.316872	182.511	22.42	20.92	24.88	8.86	35	1.10616e+13	6.67818e+09	1121.08	5956900	3471.8	48.66	168938	65.3787	1.23137	6.89837	3.57602	30.247	1	0	6.0556e+09	62.5	58.6	76.2
Kuwait	50	2016	High income country	29.3507	12.7961	5.15525	4.07448	12.2688	0.34794	221.719	25.38	24.69	27.45	10.96	38.41	1.12333e+13	6.8131e+09	1120.67	6079500	3471.8	43.29	150294	52.4638	0.901662	6.34978	4.00234	40.5	1	0	5.5291e+09	62.7	63.4	77.2
Kuwait	50	2017	High income country	39.1585	11.5746	5.10579	13.9214	9.827	0.273326	287.231	27.62	22.18	36.11	12.21	39.97	1.23105e+13	7.70294e+09	1242.77	6198200	3471.8	50.8	176368	64.7129	1.26648	5.91852	4.21503	50.8	1	0	5.27929e+09	65.1	61.2	78.7
Kuwait	50	2018	High income country	51.7185	29.4026	4.70264	18.1377	15.5705	0.497722	418.703	28.95	22.5	35.68	14.62	42.98	1.38949e+13	8.27111e+09	1308.14	6322800	3471.8	65.23	226466	61.7214	1.19763	5.32081	4.02687	57.1	1	0	8.11882e+09	62.2	57.2	79.1
Kuwait	50	2019	High income country	67.8497	14.2929	4.85989	19.5577	15.2328	0.436478	328.264	30.41	23.96	34.27	17.56	45.84	1.428e+13	8.87102e+09	1374.03	6456200	3471.8	57	197893	63.2133	1.2521	4.72599	4.25532	64.1	1	0	8.0361e+09	60.8	57.4	79
Kuwait	50	2020	High income country	75.5351	14.3654	5.48636	18.7204	11.0432	0.319003	245.061	34.95	25.21	44.33	20.77	49.49	1.46877e+13	7.78087e+09	1182.52	6579900	3471.8	39.68	137761	60.9504	1.15642	4.65379	4.49814	72	1	0	7.16819e+09	63.2	22.4	76.4
Kuwait	50	2021	High income country	148.832	21.6302	8.32294	23.2665	15.8894	0.43472	257.326	35.95	25.74	45.67	22.91	49.49	1.78205e+13	8.74068e+09	1306.18	6691800	3471.8	57.27	198830	61.3497	1.15522	4.58045	4.42726	77.9204	1	0	8.70561e+09	64.1	66	75.8
Latvia	53	2013	High income country	186.397	0.829672	0.20077	0.040404	2.20727	0.011797	9.49254	32.3	38.84	29.11	35.85	25.42	9.57047e+12	4.68801e+10	8255.21	5678851	6983.57	97.98	684250	53.6197	0.810437	15.32	8.45241	70.5	1	0	5.14008e+09	66.5	75.7	86.8
Latvia	53	2014	High income country	203.131	1.13584	0.350243	0.035404	3.05722	0.017979	15.4074	33.04	39.04	30.4	39.17	23.57	1.04756e+13	4.80952e+10	7665.38	6274342	6983.57	93.17	650659	49.9838	0.716186	15.3916	18.0439	73	1	0	5.47581e+09	68.7	82.5	87.8
Latvia	53	2015	High income country	207.234	1.12409	0.16054	0.053712	3.45638	0.105881	13.8359	35.45	41.66	31.45	40.23	28.45	1.10616e+13	4.99293e+10	7802.75	6398940	6983.57	48.66	339821	53.7332	0.809665	15.8284	15.888	74	1	0	4.85025e+09	69.7	82.1	88
Latvia	53	2016	High income country	200.721	1.23905	0.274826	0.075478	3.48316	0.152381	13.052	38.39	47.18	31.92	44.65	29.79	1.12333e+13	5.11473e+10	8172.3	6258619	6983.57	43.29	302319	44.443	0.67077	29.0202	13.732	76.11	1	0	5.12235e+09	70.4	78.6	88
Latvia	53	2017	High income country	206.26	1.27608	2.4322	0.358683	3.83926	0.135564	17.9354	37.95	45.29	33.34	44.91	28.27	1.23105e+13	5.30277e+10	8679.9	6109252	6983.57	50.8	354765	64.2196	1.21574	14.8608	11.576	78.1808	1	0	5.6554e+09	74.8	79.8	87
Latvia	53	2018	High income country	228.45	1.53228	0.289286	0.387044	5.97959	0.210315	20.4395	38.27	44.06	33.93	46.57	28.53	1.38949e+13	5.49015e+10	9225.85	5950839	6983.57	65.23	455538	66.0319	1.37013	15.0152	9.42002	80.9	1	0	6.28688e+09	73.6	80.1	86.9
Latvia	53	2019	High income country	202.038	1.50775	0.343666	0.428501	6.41786	0.163133	24.2324	38.22	46.89	33.44	44.65	27.91	1.428e+13	5.1606e+10	8925.42	5781907	6983.57	57	398064	64.2869	1.2725	15.2575	7.26404	79.7589	1	0	6.25415e+09	70.4	77.5	86
Latvia	53	2020	High income country	106.286	1.93777	0.410624	0.567504	7.33063	0.176826	24.1561	37.21	45.58	33.67	43.08	26.52	1.46877e+13	3.17121e+10	5599.96	5662923	6983.57	39.68	277108	70.2728	1.57464	15.4599	7.6298	83.1038	1	0	5.38192e+09	71.9	58.3	86.4
Latvia	53	2021	High income country	111.489	1.51746	0.50091	0.645447	9.99117	0.233499	28.1819	38.62	43.56	39.75	44.64	26.52	1.78205e+13	2.31319e+10	4136.15	5592631	6983.57	57.27	399949	71.9438	1.64643	15.6542	7.7257	86.589	1	0	6.12804e+09	72.3	76.5	84
lithuania	55	2013	High income country	515.65	0.581703	0.679218	0.033399	2.02441	0.011403	10.7359	62.18	53.92	64.18	50.42	80.2	9.57047e+12	6.52033e+10	120000	543360	7964.42	97.98	780353	132.635	3.74424	49.2758	32.5007	93.7765	1	0	7.22426e+09	72.1	77.6	86.8
lithuania	55	2014	High income country	621.866	0.553753	1.14264	0.023892	2.16727	0.013057	16.4039	62.93	58.17	64.94	48.4	80.19	1.04756e+13	6.88048e+10	123679	556319	7964.42	93.17	742045	128.443	3.53747	48.7529	33.593	94.67	1	0	7.81339e+09	73	85.7	87.8
lithuania	55	2015	High income country	614.718	0.258404	0.535011	0.037075	2.65398	0.060706	12.3571	65.26	56.35	66.81	56.25	81.62	1.10616e+13	6.00716e+10	105462	569604	7964.42	48.66	387548	128.877	3.57265	48.6295	34.2988	96.3767	1	0	6.68728e+09	74.7	84.9	88
lithuania	55	2016	High income country	525.434	0.221772	0.411126	0.037003	3.36365	0.078309	16.0242	66.02	55.03	68	58.16	82.89	1.12333e+13	6.22169e+10	106899	582014	7964.42	43.29	344780	126.258	3.72431	47.3814	34.8161	98.1367	1	0	7.54291e+09	75.2	80	88
lithuania	55	2017	High income country	471.244	0.264216	0.176399	0.160802	3.78277	0.081418	17.8105	67.28	56.13	73.48	57.36	82.14	1.23105e+13	6.57122e+10	110193	596336	7964.42	50.8	404592	117.152	3.51288	46.1694	35.9897	97.363	1	0	9.46435e+09	75.8	79.1	87
lithuania	55	2018	High income country	556.467	0.32624	0.177984	0.227551	4.96063	0.138459	22.293	71.65	57.98	84.29	60.17	84.18	1.38949e+13	7.10004e+10	116787	607950	7964.42	65.23	519519	110.672	3.18414	44.9949	36.8967	97.0613	1	0	1.14059e+10	75.3	73.4	86.9
lithuania	55	2019	High income country	807.749	0.349262	0.216852	0.288172	4.70991	0.13482	27.9331	72.77	58.09	84.66	63.43	84.9	1.428e+13	6.98256e+10	112622	620001	7964.42	57	453972	110.891	3.17092	43.1309	37.3726	97.1206	1	0	1.32737e+10	74.2	75.2	86
lithuania	55	2020	High income country	673.535	0.534538	0.32227	0.472087	6.08986	0.222063	28.1406	72.84	58.06	88.16	60.13	85.03	1.46877e+13	7.39926e+10	117370	630419	7964.42	39.68	316028	114.335	3.29467	42.527	37.3077	98.8224	1	0	1.24845e+10	76.7	66	86.4
lithuania	55	2021	High income country	893.09	0.706488	0.498498	0.78581	12.6344	0.324483	36.7293	74.22	57.31	88.16	66.38	85.03	1.78205e+13	8.55062e+10	133590	640064	7964.42	57.27	456122	114.95	3.41599	41.6176	38.0967	98.66	1	0	1.60321e+10	76.9	73.1	84
Luxembourg	56	2013	High income country	0.371276	26.8247	19.1442	5.53094	89.4597	48.0366	326.654	15.58	15.18	18.9	3.09	25.15	9.57047e+12	8.03157e+09	501.197	16024775	10394.8	97.98	1.01848e+06	46.1956	0.443317	0.209482	0.0547714	5.05	1	0	8.73018e+10	74.2	74.8	86.8
Luxembourg	56	2014	High income country	0.395785	29.1046	28.9903	6.36354	100.85	60.3628	396.195	14.6	14.64	19.3	2.78	21.67	1.04756e+13	8.80133e+09	534.127	16477966	10394.8	93.17	968485	45.8354	0.535644	0.115081	0.0519542	5.83	1	0	9.78313e+10	74.2	72.6	878
Luxembourg	56	2015	High income country	0.450533	30.2379	19.0475	8.84776	111.61	48.0124	396.963	14.75	14.73	18.22	3.38	22.69	1.10616e+13	9.21947e+09	544.277	16938942	10394.8	48.66	505812	57.1666	1.05088	0.0853772	0.0345653	6	1	0	9.35148e+10	73.2	71.3	88
Luxembourg	56	2016	High income country	0.397571	22.7525	23.6114	10.7531	99.2906	34.7022	334.324	14.55	14.51	17.42	4.37	21.89	1.12333e+13	7.90987e+09	454.443	17405624	10394.8	43.29	449992	64.2926	1.05692	0.0645424	0.0499379	6.3	1	0	9.40987e+10	73.9	73.7	88
Luxembourg	56	2017	High income country	0.582872	17.0429	27.7266	16.3391	73.914	20.986	315.235	15.31	15.13	17.38	5.51	23.2	1.23105e+13	8.94354e+09	500.166	17881167	10394.8	50.8	528057	53.7928	0.910323	0.0969568	0.0604882	7	1	0	1.01414e+11	75.9	68.6	87
Luxembourg	56	2018	High income country	0.642917	20.2455	22.0103	18.6095	108.273	29.3473	357.982	18.48	13.83	26.34	7	26.77	1.38949e+13	9.88068e+09	537.932	18367883	10394.8	65.23	678054	47.6399	0.650054	0.0816207	0.0618362	8	1	0	1.09383e+11	76.4	69.2	86.9
Luxembourg	56	2019	High income country	0.591147	24.2079	29.7982	27.9113	160.905	40.6261	524.301	19.72	14.56	27.23	7.72	29.37	1.428e+13	1.10254e+10	584.363	18867337	10394.8	57	592505	51.3851	0.74511	0.0694375	0.0601993	13.4392	1	0	1.12669e+11	75.9	68.8	86
Luxembourg	56	2020	High income country	1.5108	21.8063	36.5892	33.4781	126.334	11.5778	443.749	21.51	15.05	31.16	8.45	31.38	1.46877e+13	1.20561e+10	622.185	19377061	10394.8	39.68	412466	62.3558	1.18904	0.0643286	0.0632449	18.9268	1	0	1.21192e+11	75.8	45.4	86.4
Luxembourg	56	2021	High income country	2.49748	24.7417	42.9665	42.0354	182.767	17.0737	583.506	22.66	15.9	34.61	8.75	31.38	1.78205e+13	1.26023e+10	633.61	19889742	10394.8	57.27	595311	63.0017	1.2212	0.0626705	0.0677736	24.4056	1	0	1.49523e+11	76	66.1	84
Mauritius	59	2013	High income country	495.476	1.90774	2.64775	0.050431	5.17067	0.464688	55.6751	48.05	38.61	48.67	51.68	53.24	9.57047e+12	1.27444e+12	10865.7	117290686	12467.2	97.98	1.22153e+06	72.3198	1.24985	15.8525	10.8686	43.46	1	0	2.7767e+09	76.9	78.2	87.9
Mauritius	59	2014	High income country	579.541	2.18866	3.42369	0.052848	6.1423	0.598742	61.9374	48.18	39.75	48.9	52.59	51.48	1.04756e+13	1.31536e+12	11076.1	118755887	12467.2	93.17	1.16157e+06	67.2288	1.1483	15.6284	10.9742	44.39	1	0	2.90406e+09	76.5	74.4	88.6
Mauritius	59	2015	High income country	623.701	2.49458	1.98245	0.065036	7.65016	0.682467	61.0897	51.65	41.33	54.97	55.18	55.13	1.10616e+13	1.17187e+12	9753.4	120149897	12467.2	48.66	606652	67.2817	1.08136	16.7881	12.2827	57.431	1	0	2.73281e+09	76.4	78	88.4
Mauritius	59	2016	High income country	605.962	1.8216	3.46868	0.068847	8.03497	0.549206	59.6516	54.43	42.87	60.31	56.67	57.86	1.12333e+13	1.07849e+12	8875.08	121519221	12467.2	43.29	539704	61.6955	0.912193	17.1332	13.1041	59.5404	1	0	2.82493e+09	74.7	77.5	88.6
Mauritius	59	2017	High income country	781.947	1.89753	3.93667	0.162416	9.41779	0.652806	66.2998	56.15	42.6	65.85	60.31	55.83	1.23105e+13	1.15891e+12	9434.38	122839258	12467.2	50.8	633332	69.0706	1.18775	16.8942	13.8396	53.0318	1	0	3.04994e+09	74.7	78.2	88.7
Mauritius	59	2018	High income country	1031.49	1.96708	3.60656	0.157816	14.0147	0.813867	74.2366	57.57	43.85	65.37	63.08	57.96	1.38949e+13	1.22241e+12	9857.01	124013861	12467.2	65.23	813233	71.8979	1.36654	17.4554	14.8039	56.6596	1	0	3.21983e+09	75.1	77.5	88.7
Mauritius	59	2019	High income country	1102.65	2.19764	3.90383	0.170606	13.6132	0.71475	76.1327	58.56	43.39	66.4	65.12	59.32	1.428e+13	1.26901e+12	10145.2	125085311	12467.2	57	710629	71.0755	1.26161	18.1302	15.4719	69.6321	1	0	3.03526e+09	73	79.8	88.4
Mauritius	59	2020	High income country	1057.63	2.8797	3.5586	0.190546	12.546	0.81565	71.6334	61.21	43.1	74.14	67.16	60.45	1.46877e+13	1.09051e+12	8655	125998302	12467.2	39.68	494697	72.4142	1.33881	19.4451	17.8649	71.4902	1	0	1.29959e+09	74.9	82.1	88.2
Mauritius	59	2021	High income country	1492.49	3.86033	4.38071	0.222933	16.2298	1.27412	89.9062	61.98	41.13	75.31	71.03	60.45	1.78205e+13	1.27284e+12	10045.7	126705138	12467.2	57.27	713995	72.6539	1.35705	19.709	19.0996	75.6265	1	1	1.2325e+09	77	83.7	88
Netherlands	66	2013	High income country	217.172	19.8038	28.9412	27.6432	250.401	12.5163	2236.53	67.04	63.69	65.06	51.84	87.58	9.57047e+12	1.90907e+11	42976.6	4442100	11041	97.98	1.0818e+06	144.623	4.69222	41.567	29.5688	82.78	1	0	1.43414e+11	73.5	83	86.8
Netherlands	66	2014	High income country	255.522	17.0273	53.1154	12.4077	212.129	8.26054	2980.38	67.18	66.54	65.33	49.85	87	1.04756e+13	2.01313e+11	44572.9	4516500	11041	93.17	1.02869e+06	141.478	4.60981	40.9818	31.2348	84	1	0	1.56246e+11	74.2	89.7	878
Netherlands	66	2015	High income country	291.439	19.5954	39.323	32.1582	663.957	26.4286	3275.48	68.33	68.15	65.75	52.58	86.86	1.10616e+13	1.78064e+11	38630.7	4609400	11041	48.66	537257	135.382	4.37459	40.2998	31.606	85.2	1	0	1.6866e+11	73.7	84.3	88
Netherlands	66	2016	High income country	258.851	20.9426	43.6186	63.4681	706.735	22.2259	3516.8	68.71	67.17	66.16	54.91	86.62	1.12333e+13	1.88838e+11	40058.2	4714100	11041	43.29	477966	130.082	4.31533	37.7029	32.7865	86.5	1	0	1.5766e+11	74.6	80	88
Netherlands	66	2017	High income country	313.28	23.0144	41.8456	271.392	390.155	25.6183	3796.82	69.74	67.89	66.64	56.59	87.85	1.23105e+13	2.06556e+11	42911	4813600	11041	50.8	560884	122.483	4.33693	37.714	33.3526	87.7	1	0	1.75166e+11	75.8	80.2	87
Netherlands	66	2018	High income country	338.565	35.499	39.6703	299.004	475.764	18.1518	4467.72	70.57	67.57	69.76	57.27	87.68	1.38949e+13	2.11887e+11	43236.9	4900600	11041	65.23	720206	119.225	4.17244	22.1762	34.0524	89	1	0	2.01175e+11	76.2	80.5	86.9
Netherlands	66	2019	High income country	366.134	37.4623	50.9032	294.586	344.702	14.3075	3820.32	70.7	66.19	69.45	59.14	88.02	1.428e+13	2.13092e+11	42796.4	4979200	11041	57	629339	116.834	3.98676	19.4998	34.2311	89.8637	1	0	2.02345e+11	76.8	81.4	86
Netherlands	66	2020	High income country	393.335	33.5644	55.2253	160.88	357.584	16.9531	3100.95	71.66	65.94	72.88	58.49	89.33	1.46877e+13	2.1257e+11	41760.6	5090200	11041	39.68	438108	109.424	3.36881	16.6761	34.8733	92.8651	1	0	1.87292e+11	77	45.2	86.4
Netherlands	66	2021	High income country	484.435	30.1719	63.1588	215.824	283.732	21.1357	3266.22	73	66.41	72.9	63.37	89.33	1.78205e+13	2.55552e+11	49996.4	5111400	11041	57.27	632320	108.341	3.27993	12.6907	35.1114	95.9102	1	0	1.91701e+11	76.8	80.5	84
New Zealand	67	2013	High income country	10.0197	5.40259	14.2799	1.72438	18.4467	0.973531	176.345	21.11	17.74	24.22	12.45	30.03	9.57047e+12	1.0983e+10	1794.78	6119379	13785.6	97.98	1.35071e+06	48.6519	0.57295	5.31052	2.15197	15.5	1	1	1.35037e+10	81.4	99.9	86.8
New Zealand	67	2014	High income country	11.5685	6.43144	11.5742	0.978003	22.1094	0.994295	213.434	19.22	14.32	24.14	12.76	25.68	1.04756e+13	1.18804e+10	1913.52	6208676	13785.6	93.17	1.2844e+06	45.2669	0.526979	5.47023	1.79441	17.6	1	1	1.45998e+10	81.2	96.1	86.8
New Zealand	67	2015	High income country	12.1103	7.5753	18.7513	1.39982	29.2384	2.29478	232.179	19.42	11.31	26.6	14.29	25.49	1.10616e+13	1.27567e+10	2025.33	6298598	13785.6	48.66	670806	51.421	0.697684	5.62057	1.84657	19.7043	1	1	1.51571e+10	82.1	95.5	86.8
New Zealand	67	2016	High income country	11.2675	6.418	20.4581	2.08708	25.5017	1.6742	202.712	21.41	13.45	28.5	18.29	25.42	1.12333e+13	1.32861e+10	2079.45	6389235	13785.6	43.29	596777	46.9143	0.598087	5.73834	2.77066	24.5718	1	1	1.61084e+10	81.6	91.4	87.2
New Zealand	67	2017	High income country	14.3137	8.17432	19.8634	3.5586	34.8788	3.05807	243.747	22.39	12.05	28.89	20.76	27.86	1.23105e+13	1.37859e+10	2127.28	6480532	13785.6	50.8	700307	60.6393	0.877095	5.79977	3.24239	30.4	1	1	1.75232e+10	83.7	91.8	87.4
New Zealand	67	2018	High income country	15.0477	8.02616	19.0057	3.76748	47.4999	4.13373	256.132	23.63	16.04	27.14	22.79	28.56	1.38949e+13	1.30253e+10	1981.86	6572233	13785.6	65.23	899233	56.2967	0.809085	4.95754	2.92767	37.6	1	1	1.82917e+10	84.2	91.5	87.4
New Zealand	67	2019	High income country	15.7685	10.4409	16.6495	4.36758	49.7813	4.55607	280.339	23.38	13.02	25.9	23.63	30.96	1.428e+13	1.2699e+10	1905.64	6663924	13785.6	57	785777	58.5677	0.86178	3.43314	3.26561	44.9164	1	1	1.81879e+10	84.4	91	92.4
New Zealand	67	2020	High income country	15.4807	12.7616	22.825	4.49458	51.6927	6.63064	294.931	25.48	15.72	26.13	26.06	33.99	1.46877e+13	1.26782e+10	1876.61	6755895	13785.6	39.68	547011	66.3919	1.19334	3.31746	4.29774	53.4047	1	1	1.18924e+10	84.1	57.8	92.2
New Zealand	67	2021	High income country	17.9856	18.1375	21.3181	8.33668	59.1053	10.0303	367.507	25.17	12.49	26.47	27.73	33.99	1.78205e+13	1.41459e+10	2064.93	6850540	13785.6	57.27	789500	71.479	1.40965	3.00404	4.63765	57.1468	1	1	9.8255e+09	83.9	89.9	90.2
Norway	71	2013	High income country	137.355	16.853	12.119	2.24764	93.2452	12.8238	549.676	32.29	30.58	39.62	30.71	28.26	9.57047e+12	2.31218e+11	1126.04	205337562	3882.88	97.98	380444	36.7168	0.424826	3.10263	0.792892	9	1	0	4.86318e+10	70.5	92.6	89.3
Norway	71	2014	High income country	174.811	19.714	13.7562	1.8491	106.66	12.3117	624.509	32.77	30.46	41.24	32.76	26.62	1.04756e+13	2.44361e+11	1173.39	208251628	3882.88	93.17	361768	35.6122	0.420701	2.35187	0.964547	10	1	0	4.93697e+10	70.9	90.9	89.1
Norway	71	2015	High income country	144.697	18.4083	8.64044	2.34262	117.03	12.9118	602.843	34.94	30.05	44.39	37.75	27.59	1.10616e+13	2.70556e+11	1282.44	210969298	3882.88	48.66	188941	41.4808	0.483668	1.67683	0.849981	11	1	0	4.16472e+10	71.8	92.1	89.4
Norway	71	2016	High income country	223.31	17.4531	13.2987	2.71834	126.215	13.4411	626.057	36.38	31.78	47.4	40.09	26.25	1.12333e+13	3.1363e+11	1468.82	213524840	3882.88	43.29	168090	40.1094	0.494101	1.45389	1.16536	12.3854	1	0	4.14652e+10	70.8	89.6	87.8
Norway	71	2017	High income country	452.454	16.0653	15.5175	9.16942	128.69	12.7318	648.517	39.63	34.9	52.93	40.91	29.76	1.23105e+13	3.39206e+11	1567.64	216379655	3882.88	50.8	197250	54.1491	0.853226	1.35884	1.07127	13.78	1	0	4.05468e+10	74	89.5	87.7
Norway	71	2018	High income country	676.881	18.0211	15.8961	8.5917	179.911	15.2558	726.758	40.96	34.23	51.55	43.92	34.14	1.38949e+13	3.56128e+11	1620.74	219731479	3882.88	65.23	253280	51.7826	0.783069	1.3356	0.984082	15.34	1	0	4.3445e+10	74.3	90.4	87.9
Norway	71	2019	High income country	610.901	17.9366	18.8135	9.81496	195.049	14.5525	798.306	42.12	36.14	51.68	42.86	37.82	1.428e+13	3.20909e+11	1437.17	223293280	3882.88	57	221324	51.8707	0.803543	1.24421	0.911153	17.0709	1	0	4.29049e+10	73	89.4	83.2
Norway	71	2020	High income country	589.3	18.606	22.4392	11.4626	222.796	17.2283	837.435	46.29	36.13	62.42	45.48	41.15	1.46877e+13	3.00426e+11	1322.31	227196741	3882.88	39.68	154073	59.8298	1.09319	1.26621	1.07525	18.9348	1	0	3.41133e+10	73.4	25.6	83.8
Norway	71	2021	High income country	678.471	17.2724	29.0763	13.6744	276.416	24.818	1004.79	48.63	37.27	64.18	51.94	41.15	1.78205e+13	3.48263e+11	1505.01	231402117	3882.88	57.27	222372	62.1585	1.11985	1.29175	1.27442	21.0372	1	0	4.12744e+10	73.4	85.5	84
Panama	73	2013	High income country	22.1786	6.80096	8.28235	0.499872	17.0295	0.673172	92.0899	23.19	11.66	35.55	14.58	30.99	9.57047e+12	3.86513e+10	6435.83	6005652	18292.5	97.98	1.7923e+06	74.5643	1.66567	7.28719	2.60714	36.9	1	0	10800500000	62.5	72.5	74.8
Panama	73	2014	High income country	28.7877	5.71925	7.36172	0.449073	18.5528	0.764408	108.236	23.58	11.68	36.03	17.61	29.02	1.04756e+13	4.0378e+10	6629.43	6090721	18292.5	93.17	1.70431e+06	72.5692	1.58007	6.10604	3.03946	43	1	0	11437600000	63.4	73	74.2
Panama	73	2015	High income country	32.1007	6.21917	8.38113	0.461829	21.3076	0.70965	111.432	25.14	13.12	36.61	17.05	33.77	1.10616e+13	3.62114e+10	5861.39	6177950	18292.5	48.66	890112	77.0935	1.72816	5.582	3.4823	49.7163	1	0	11865500000	64.1	71.5	78.4
Panama	73	2016	High income country	33.8566	5.35087	8.39138	0.478358	20.9097	0.671999	104.707	26.5	14.2	37.79	19.65	34.37	1.12333e+13	3.60896e+10	5759.02	6266615	18292.5	43.29	791881	71.2508	1.6407	5.59241	3.9361	53.4041	1	0	1.22751e+10	64.8	74.4	77.8
Panama	73	2017	High income country	49.2199	5.31707	8.0419	1.64349	21.4401	0.692941	130.461	28.18	16.31	40.65	21.1	34.67	1.23105e+13	3.89971e+10	6136.06	6355404	18292.5	50.8	929257	74.4342	1.46514	4.63039	4.5672	61.0758	1	0	1.33338e+10	66.3	74.4	77.8
Panama	73	2018	High income country	67.1752	6.10846	3.15907	3.25467	33.9167	0.890352	148.85	32.44	15.92	56.91	21.99	34.95	1.38949e+13	4.02254e+10	6242.96	6443328	18292.5	65.23	1.19322e+06	79.7456	1.90647	4.69872	4.97724	64.9935	1	0	1.35467e+10	67	74.4	77.8
Panama	73	2019	High income country	64.1954	6.4959	3.36072	2.92559	37.3331	0.922178	157.877	32.61	16.5	52.96	22.86	38.12	1.428e+13	3.79253e+10	5807.84	6530026	18292.5	57	1.04267e+06	82.3422	2.12209	4.17542	6.31216	68.5176	1	0	1.37344e+10	67.2	73.6	79.2
Panama	73	2020	High income country	65.029	7.47642	5.58549	4.58436	38.4918	1.056	147.105	33.41	16.32	51.86	24.1	41.37	1.46877e+13	3.54322e+10	5353.35	6618695	18292.5	39.68	725845	88.104	2.39539	3.76556	8.49667	73.9575	1	0	8.19153e+09	67.2	85.7	79.2
Panama	73	2021	High income country	81.0669	8.24416	5.77969	2.47568	41.2638	0.919536	143.414	33.45	14.71	52.79	24.93	41.37	1.78205e+13	3.99509e+10	5959.44	6703799	18292.5	57.27	1.04761e+06	87.9533	2.38411	3.04262	10.7802	77.0184	1	0	1.06483e+10	66.2	72.9	77.2
Poland	77	2013	High income country	155.122	3.11038	25.2001	2.58873	18.4418	0.673429	179.55	55	54.15	47.48	46.7	71.67	9.57047e+12	2.26434e+11	21653.2	10457295	9675.63	97.98	948018	107.882	2.624	43.2871	24.4957	62.0956	1	0	43796000000	66	64	86.8
Poland	77	2014	High income country	187.89	3.32691	4.18934	1.90621	25.7096	0.702545	201.852	56.3	58.43	47.72	48.46	70.58	1.04756e+13	2.29902e+11	22103.7	10401062	9675.63	93.17	901478	105.834	2.57214	44.0853	27.4565	64.59	1	0	47770000000	67	70.1	87.8
Poland	77	2015	High income country	178.752	3.18663	1.96647	3.74125	28.9995	3.64248	189.879	57.91	58.43	50.96	50.28	71.97	1.10616e+13	1.99394e+11	19250.1	10358076	9675.63	48.66	470816	103.701	2.48626	45.179	30.3141	68.6329	1	0	44270000000	68.6	67.3	88
Poland	77	2016	High income country	197.033	2.96012	4.85464	4.84501	31.5747	4.41285	192.988	58.98	56.41	54.33	52.15	73.03	1.12333e+13	2.06426e+11	19992	10325452	9675.63	43.29	418858	100.162	2.56468	46.335	32.6689	70.4236	1	0	48914000000	69.3	68.7	88
Poland	77	2017	High income country	218.235	2.92667	3.29147	9.10437	36.0368	1.64515	206.882	60.89	59.04	57.31	55.12	72.1	1.23105e+13	2.21358e+11	21490.4	10300300	9675.63	50.8	491522	96.2332	2.56751	46.8714	34.6799	73.7912	1	0	58057000000	68.3	67.8	87
Poland	77	2018	High income country	270.871	3.17787	3.21982	42.8229	53.2844	2.26812	318.968	64.44	59.83	68.17	54.94	74.83	1.38949e+13	2.42313e+11	23562.6	10283822	9675.63	65.23	631141	86.9608	2.15019	49.309	36.7808	74.661	1	0	68336000000	68.5	67.2	86.9
Poland	77	2019	High income country	311.652	3.37997	3.59436	84.0867	58.6718	2.77092	398.254	65.47	59.98	68.19	58.06	75.66	1.428e+13	2.39987e+11	23330.8	10286263	9675.63	57	551511	82.1017	1.92226	49.4483	38.5592	75.3464	1	0	70435000000	67.8	65.4	86
Poland	77	2020	High income country	316.04	3.63966	3.2363	50.481	67.5713	3.08774	383.082	68.45	61.28	76.06	60.28	76.19	1.46877e+13	2.29032e+11	22242.4	10297081	9675.63	39.68	383929	80.5649	1.81291	50.6178	40.4033	78.2617	1	0	66612000000	69.1	48.8	86.4
Poland	77	2021	High income country	452.818	4.84723	5.22509	58.2845	122.933	6.01633	576.891	69.46	60.04	76.28	65.31	76.19	1.78205e+13	2.53983e+11	24598.5	10325147	9675.63	57.27	554123	79.7287	1.82472	51.6947	41.9215	82.309	1	0	81124000000	69.7	61.6	84
Portugual	78	2013	High income country	74.0437	4.62631	3.54487	1.33043	24.3415	2.14568	119.133	45.77	40.39	53.3	41.25	48.14	9.57047e+12	1.89789e+11	9497.21	19983693	7068.48	97.98	692569	72.9021	1.26201	23.5217	18.8885	49.7645	1	0	2.92093e+10	63.1	82.8	86.8
Portugual	78	2014	High income country	86.0631	5.31918	4.2367	1.29499	28.5307	1.491	147.017	48.51	45.63	53.54	44.97	49.91	1.04756e+13	1.99714e+11	10031.3	19908979	7068.48	93.17	658570	69.9744	1.22643	22.8047	20.0861	54.08	1	0	3.06089e+10	63.5	84.9	87.8
Portugual	78	2015	High income country	73.3209	5.16977	2.87638	1.4696	30.9362	1.89377	136.406	50.16	48.01	55.57	44.06	52.98	1.10616e+13	1.77884e+11	8976.96	19815616	7068.48	48.66	343952	71.5205	1.25723	21.4507	21.4112	55.7632	1	0	2.76355e+10	65.3	87.5	88
Portugual	78	2016	High income country	58.3503	6.60036	3.62453	1.88447	33.2201	2.07757	149.626	52.83	46.28	58.47	52.3	54.28	1.12333e+13	1.85288e+11	9404.38	19702267	7068.48	43.29	305994	59.8669	1.08138	20.7599	22.4747	59.504	1	0	2.94265e+10	65.1	85.3	88
Portugual	78	2017	High income country	79.7226	5.32085	4.65327	4.81459	34.823	1.85772	166.766	54.33	44.41	60.57	55.87	56.47	1.23105e+13	2.10147e+11	10728	19588715	7068.48	50.8	359079	35.9433	0.604168	19.7473	24.1374	63.7473	1	0	3.50346e+10	62.6	86.4	87
Portugual	78	2018	High income country	115.63	6.69329	4.79271	5.14244	51.6267	2.66236	199.954	55.45	46.86	61.33	52.78	60.84	1.38949e+13	2.43316e+11	12494.4	19473970	7068.48	65.23	461077	66.4709	1.25226	18.667	25.9584	70.6813	1	0	3.93508e+10	63.4	83.2	86.9
Portugual	78	2019	High income country	137.043	7.09422	5.38912	6.21591	60.4464	2.84011	229.666	56.82	45.02	60.88	59.31	62.07	1.428e+13	2.51018e+11	12958	19371648	7068.48	57	402903	63.2516	1.20133	17.3118	27.0291	73.6575	1	0	3.99583e+10	65.3	79.7	86
Portugual	78	2020	High income country	135.824	7.1534	6.1438	7.29458	63.0074	2.88839	229.553	59.8	46.66	69.88	58.12	64.55	1.46877e+13	2.51363e+11	13047.5	19265250	7068.48	39.68	280477	67.8073	1.36467	15.5591	29.2393	78.4553	1	0	2.54892e+10	67	39.8	86.4
Portugual	78	2021	High income country	202.492	10.181	7.199	10.7005	96.7895	4.2494	323.699	60.43	45.78	68.08	63.32	64.55	1.78205e+13	2.85405e+11	14927.1	19119880	7068.48	57.27	404812	68.062	1.39884	13.4826	31.5533	83.5904	1	0	3.21147e+10	67.5	75.9	84
Romania	79	2013	High income country	732.301	0.877911	2.26493	0.346492	13.7778	0.054292	56.7223	56.38	54.69	62.82	61.53	46.46	9.57047e+12	2.29247e+12	15974.6	143506995	5795.05	97.98	567799	43.4248	0.543806	28.043	16.4526	67.97	1	0	1.8102e+10	65.1	70.4	86.8
Romania	79	2014	High income country	876.052	0.915281	1.16927	0.256097	17.4746	0.065512	66.1823	57.66	56.7	62.95	62.91	48.08	1.04756e+13	2.05924e+12	14095.6	143819667	5795.05	93.17	539924	37.3257	0.431093	26.4146	17.2471	70.52	1	0	2.06921e+10	65.5	71	87.8
Romania	79	2015	High income country	849.137	0.776957	0.28999	0.318142	11.2596	0.281614	60.3946	59.04	56.93	67.11	61.99	50.14	1.10616e+13	1.36348e+12	9313.02	144096870	5795.05	48.66	281987	41.1513	0.627416	24.5221	18.5409	70.0992	1	0	1.90509e+10	66.6	69.8	88
Romania	79	2016	High income country	1231.25	0.725186	0.98204	0.792868	9.33134	0.73127	45.7876	60.67	59.09	72.04	58.83	52.72	1.12333e+13	1.27679e+12	8704.89	144342397	5795.05	43.29	250867	31.5067	0.372877	22.2175	18.9452	73.0914	1	0	2.08849e+10	65.6	66.1	88
Romania	79	2017	High income country	1419.05	0.755768	1.08099	1.74006	11.488	1.14807	63.5097	65.2	60.73	76.85	65.74	57.49	1.23105e+13	1.5742e+12	10720.3	144496739	5795.05	50.8	294388	70.7991	1.37931	21.9556	21.3724	76.0081	1	0	2.45946e+10	69.7	65.9	87
Romania	79	2018	High income country	1722.07	0.986221	0.740606	1.53331	22.9984	1.78344	87.5882	66.75	61.97	78.66	65.82	60.56	1.38949e+13	1.65733e+12	11287.4	144477859	5795.05	65.23	378011	35.5131	0.57916	20.6598	22.0009	80.8647	1	0	2.80551e+10	69.4	65.2	86.9
Romania	79	2019	High income country	2047.65	0.985603	1.33704	1.84579	25.9601	0.887314	106.027	67.34	62.06	77.95	67.7	61.66	1.428e+13	1.69311e+12	11536.3	144406261	5795.05	57	330318	37.528	0.613768	18.9715	22.5249	82.6422	1	0	3.02794e+10	68.6	63.1	86
Romania	79	2020	High income country	2377.41	1.17806	2.05015	2.31207	25.0886	1.15403	104.041	70.36	62.21	85.99	69.84	63.38	1.46877e+13	1.49308e+12	10194.4	144073139	5795.05	39.68	229947	27.9954	0.353492	17.7425	23.225	84.9947	1	0	2.71649e+10	69.7	70.4	86.4
Romania	79	2021	High income country	2104.22	1.69302	3.00942	3.36776	48.437	1.79188	144.193	71.43	61.66	86.57	74.12	63.38	1.78205e+13	1.83689e+12	12593.2	143449286	5795.05	57.27	331882	28.6512	0.361654	16.3551	23.7286	88.2138	1	0	3.29142e+10	69.5	59.7	84
Saudi Arabia	81	2013	High income country	2.77375	29.9232	19.3532	3.40566	122.589	2.6787	1235.11	24.31	24.39	28.98	14.96	28.91	9.57047e+12	1.89187e+10	1391.53	13595566	12312.9	97.98	1.20642e+06	46.1163	0.52463	2.52816	0.785057	13.1	1	0	1.18447e+10	60.6	68.2	77.3
Saudi Arabia	81	2014	High income country	3.64839	28.6983	29.3478	2.76645	155.032	3.42023	1690.38	25.72	29.44	29.38	15.78	28.27	1.04756e+13	1.97973e+10	1417.09	13970308	12312.9	93.17	1.14719e+06	44.7744	0.520285	2.23291	0.739869	17.7	1	0	1.25163e+10	62.2	67.3	74
Saudi Arabia	81	2015	High income country	4.58368	29.4354	15.5296	4.1171	166.103	13.207	1539.49	28.52	31.49	31.77	16.83	33.99	1.10616e+13	1.77748e+10	1238.13	14356181	12312.9	48.66	599145	49.1625	0.606123	2.09122	0.70082	21.7	1	0	1.44739e+10	62.1	65.8	76.4
Saudi Arabia	81	2016	High income country	5.20929	22.1502	21.7276	4.35642	147.506	11.0412	1372.17	30.62	32.51	34.31	18.83	36.84	1.12333e+13	1.90403e+10	1290.75	14751356	12312.9	43.29	533025	45.5138	0.676377	1.93835	0.666739	25.6648	1	0	1.72526e+10	62.1	69.9	77.8
Saudi Arabia	81	2017	High income country	6.42136	21.6622	26.6357	18.7306	151.676	10.8356	1635.06	31.16	30.83	37.52	20.5	35.79	1.23105e+13	2.09966e+10	1385.2	15157793	12312.9	50.8	625494	42.9563	0.48636	1.9174	0.737541	29.6431	1	0	18131640640	64.4	73.8	78.2
Saudi Arabia	81	2018	High income country	8.17053	26.0687	36.5432	21.942	212.597	17.8786	1906.88	32.24	30.96	36.13	23.33	38.54	1.38949e+13	2.31167e+10	1484.23	15574909	12312.9	65.23	803169	48.0809	0.717958	1.94058	0.83352	35.3	1	0	2.05294e+10	59.6	74	78.2
Saudi Arabia	81	2019	High income country	12.1699	25.9037	30.6974	24.6086	221.49	16.3025	1881.53	33.52	31.74	38.72	21.85	41.76	1.428e+13	2.3404e+10	1462.68	16000781	12312.9	57	701834	48.7995	0.714095	1.29739	0.950247	36.2366	1	0	2.42428e+10	60.7	72.3	76
Saudi Arabia	81	2020	High income country	27.9337	25.4703	21.3577	28.0553	212.398	14.5651	1623.82	35.49	32.31	42.29	22.22	45.13	1.46877e+13	2.45305e+10	1492.48	16436120	12312.9	39.68	488575	62.3323	1.24291	1.3919	1.07911	47.1794	1	0	8.98399e+09	62.4	61.8	75.4
Saudi Arabia	81	2021	High income country	31.1531	27.4634	47.7414	40.887	308.843	22.8767	2405.2	37.53	31.66	43.51	29.8	45.13	1.78205e+13	2.75691e+10	1633.56	16876720	12312.9	57.27	705159	63.6122	1.29782	1.54912	1.23433	58.0548	1	0	1.03032e+10	66	83.5	75.8
Singapore	84	2013	High income country	45.8411	113.695	48.6929	29.3621	485.059	24.9064	4159.34	46.53	38.16	56.06	36.56	55.34	9.57047e+12	9.89352e+10	18276	5413393	7422.39	97.98	727245	82.2362	1.63513	17.8606	20.4822	77.8826	1	1	1.42028e+11	88	97.1	90
Singapore	84	2014	High income country	48.5269	103.966	82.6215	25.3412	751.614	25.4214	5251.78	46.96	40.65	56.28	36.97	53.94	1.04756e+13	1.01437e+11	18720	5418649	7422.39	93.17	691544	80.7661	1.54904	16.9508	21.9799	79.98	1	1	1.53777e+11	89.4	96.8	90
Singapore	84	2015	High income country	66.0471	127.248	85.4728	33.5153	588.309	35.8087	4987.65	47.55	42.82	53.86	38.51	55.01	1.10616e+13	8.89009e+10	16390.9	5423801	7422.39	48.66	361173	83.7066	1.62574	15.9764	23.4828	77.6347	1	1	1.532e+11	89.4	96.9	90
Singapore	84	2016	High income country	48.3991	140.805	69.0027	35.3909	748.4	40.1449	4637.68	48.42	43.84	51.56	39.9	58.38	1.12333e+13	8.99527e+10	16563.4	5430798	7422.39	43.29	321315	77.4925	1.54291	15.1641	24.6086	80.4759	1	1	1.52164e+11	87.8	95	90
Singapore	84	2017	High income country	53.5836	117.054	95.5362	142.354	698.33	37.2859	5534.75	48.42	44	48.54	42.02	59.1	1.23105e+13	9.565e+10	17585.2	5439232	7422.39	50.8	377057	56.3612	1.13918	13.9508	25.8414	81.6257	1	1	1.718e+11	88.6	95.1	90
Singapore	84	2018	High income country	63.462	169.337	124.268	101.685	777.826	29.5213	5426.15	52.72	42.49	63.37	42.18	62.84	1.38949e+13	1.06138e+11	19486.4	5446771	7422.39	65.23	484162	82.3299	1.74068	13.2685	27.6775	80.4489	1	1	2.07494e+11	88.8	90.9	90
Singapore	84	2019	High income country	68.3924	193.579	139.499	124.023	836.254	19.1476	5811.54	53.84	42.42	64.22	45.36	63.35	1.428e+13	1.0571e+11	19381.6	5454147	7422.39	57	423076	80.4717	1.67648	12.3819	29.1635	82.8537	1	1	2.19792e+11	89.4	90.8	94.8
Singapore	84	2020	High income country	69.8578	219.905	209.715	188.243	1435.51	32.2346	7312.01	58.46	43.5	73.11	52.27	64.96	1.46877e+13	1.06729e+11	19551.6	5458827	7422.39	39.68	294520	82.9877	1.86491	11.8838	31.1831	89.9209	1	1	2.14093e+11	89.4	91.1	94.8
Singapore	84	2021	High income country	99.2572	258.168	202.188	215.231	2101.64	39.2654	8473.89	58.79	42.59	72.84	54.78	64.96	1.78205e+13	1.18657e+11	21782.9	5447247	7422.39	57.27	425080	83.8483	1.92761	10.5989	32.577	88.9256	1	1	2.66532e+11	89.7	93.8	95
Slovak Republic	85	2013	High income country	44.052	1.01601	0.274039	0.326689	6.43275	0.012736	37.7789	46.91	53.07	36.32	32.98	65.28	9.57047e+12	4.84157e+10	23503.3	2059953	7708.11	97.98	755241	100.878	2.22524	38.5237	25.315	72.6756	1	0	9.25116e+09	68.7	71	86.8
Slovak Republic	85	2014	High income country	59.5377	0.879362	0.489261	0.232631	8.34309	0.22316	38.3594	46.1	53.51	36.47	33.32	61.12	1.04756e+13	4.99972e+10	24247.2	2061980	7708.11	93.17	718165	98.6478	2.20015	37.0946	26.7873	71.59	1	0	9.14257e+09	66.4	67	87.8
Slovak Republic	85	2015	High income country	57.9081	2.32976	0.889431	0.317439	14.9708	0.251674	47.288	48.3	57.13	38.96	32.56	64.54	1.10616e+13	4.31075e+10	20890.2	2063531	7708.11	48.66	375077	110.839	2.53016	36.1909	27.3457	73.0987	1	0	8.12206e+09	67.2	69.6	88
Slovak Republic	85	2016	High income country	48.6657	1.66845	0.519466	1.18192	7.06718	0.124054	37.838	52.09	56.93	42.19	38.64	70.6	1.12333e+13	4.47667e+10	21678.4	2065042	7708.11	43.29	333684	104.704	2.49693	34.865	28.1971	75.4985	1	0	9.24336e+09	66.6	68.4	88
Slovak Republic	85	2017	High income country	54.8989	1.89822	0.53441	1.37658	6.58788	0.131601	43.0549	51.58	56.05	45.01	37.43	67.82	1.23105e+13	4.85891e+10	23514	2066388	7708.11	50.8	391572	84.766	1.81679	35.2216	28.6801	78.8854	1	0	1.05772e+10	65.7	64.9	87
Slovak Republic	85	2018	High income country	74.9846	1.76588	0.891074	1.21261	8.73938	0.176896	50.6762	56.58	57.09	60.93	39.94	68.37	1.38949e+13	5.41779e+10	26123.7	2073894	7708.11	65.23	502800	81.589	1.85895	34.3206	29.0963	79.75	1	0	1.20583e+10	65.3	63.9	86.9
Slovak Republic	85	2019	High income country	77.2816	5.85291	0.659881	1.41877	9.04331	0.171837	51.2457	57.89	58.65	61.04	40.22	71.67	1.428e+13	5.43316e+10	26016.1	2088385	7708.11	57	439362	75.1747	1.58044	33.4639	29.7193	83.1084	1	0	1.22876e+10	65	61.3	86
Slovak Republic	85	2020	High income country	74.4949	5.83308	0.699679	1.77464	8.2789	0.212297	53.0592	59.84	58.15	62.94	44.62	73.67	1.46877e+13	5.37068e+10	25545.2	2102419	7708.11	39.68	305858	71.9898	1.38315	33.2875	30.7702	86.6013	1	0	1.03377e+10	66.8	50.2	86.4
Slovak Republic	85	2021	High income country	81.7894	7.05813	1.06467	2.68492	16.7841	0.387155	71.2782	60.98	58.54	63.35	48.35	73.67	1.78205e+13	6.17486e+10	29291.4	2108079	7708.11	57.27	441443	72.5561	1.41272	32.8131	31.6833	89.004	1	0	1.1311e+10	66.3	55.6	84
Slovenia	86	2013	High income country	184.357	0.304935	0.122773	0.789483	13.3287	0.718982	28.7871	47.37	39.79	50.94	44.35	54.4	9.57047e+12	4.00886e+11	7441.23	53873616	12967.8	97.98	1.27058e+06	56.762	0.763496	7.19384	2.99815	46.5	1	0	7.12879e+09	61.7	80.7	86.8
Slovenia	86	2014	High income country	221.949	0.74514	0.188965	0.40287	18.0739	0.572125	39.5547	47.92	40.89	50.7	46.51	53.57	1.04756e+13	3.81199e+11	6965.14	54729551	12967.8	93.17	1.20821e+06	57.9156	0.789577	6.66508	3.11772	49	1	0	7.57877e+09	62.7	85.4	87.8
Slovenia	86	2015	High income country	230.349	0.910658	0.094077	0.311576	18.2829	0.430428	37.8785	48.94	42.93	52.62	45.66	54.57	1.10616e+13	3.4671e+11	6204.93	55876504	12967.8	48.66	631012	55.3916	0.70377	7.39319	2.52225	51.9191	1	0	6.60104e+09	60.3	81.2	88
Slovenia	86	2016	High income country	241.767	1.84715	0.167522	0.662826	11.5235	0.099454	34.3652	50.38	45.6	53.63	47.26	55.01	1.12333e+13	3.23586e+11	5735.07	56422274	12967.8	43.29	561375	48.9214	0.58982	8.01607	2.03957	54	1	0	7.21179e+09	60.6	82	88
Slovenia	86	2017	High income country	284.533	1.36142	0.569132	0.718176	8.79432	0.502362	42.9535	51.21	46.72	56.69	49.19	52.25	1.23105e+13	3.81449e+11	6734.48	56641209	12967.8	50.8	658763	86.2605	1.97055	8.49218	1.98299	56.1674	1	0	8.38936e+09	59.2	80.6	87
Slovenia	86	2018	High income country	373.944	2.1545	1.1252	0.532976	13.7315	0.218295	57.2222	54.12	46.35	63.11	52.51	54.51	1.38949e+13	4.04159e+11	7048.51	57339635	12967.8	65.23	845888	46.5059	0.568337	5.83443	1.93062	62.4	1	0	9.56802e+09	64.8	79.5	86.9
Slovenia	86	2019	High income country	419.208	1.09407	0.528845	0.831234	15.2943	0.201859	59.3313	55.13	46.79	63.89	52.8	57.04	1.428e+13	3.88531e+11	6688.77	58087055	12967.8	57	739163	40.6721	0.461382	3.48568	2.15256	69.6969	1	0	9.68549e+09	65.5	79.3	86
Slovenia	86	2020	High income country	523.488	2.95901	0.501499	0.965374	11.2857	0.503429	58.2799	56.99	46.5	68.64	54.21	58.6	1.46877e+13	3.3762e+11	5741.64	58801927	12967.8	39.68	514561	43.148	0.538208	3.56927	2.21601	70.3203	1	0	7.95869e+09	67.8	42.9	86.4
Slovenia	86	2021	High income country	733.119	4.11069	0.621417	1.25834	15.1278	1.14243	59.5287	58.12	45.84	70.03	57.99	58.6	1.78205e+13	4.19016e+11	7055.06	59392255	12967.8	57.27	742664	45.3749	0.624395	2.47876	2.85331	72.3105	1	0	9.96383e+09	68.3	78.8	84
Spain	88	2013	High income country	41.7872	22.3684	23.4711	10.3484	115.355	11.1014	624.178	35.98	33.3	42.66	22.21	45.74	9.57047e+12	7.70006e+10	3643.83	21131756	5171.49	97.98	506703	105.313	2.50448	12.8091	2.00815	5.74	1	0	1.30022e+11	68	80.3	86.8
Spain	88	2014	High income country	56.6386	29.1816	33.7968	10.4047	141.703	13.0158	792.797	39.35	38.68	43.4	26.96	48.35	1.04756e+13	8.25285e+10	3885.62	21239457	5171.49	93.17	481828	103.555	2.45349	12.7586	2.67239	10.5	1	0	1.37531e+11	67.2	77.3	87.8
Spain	88	2015	High income country	63.0355	29.6685	32.9147	14.0929	173.432	14.8436	848.736	39.94	36.38	46.38	25.77	51.23	1.10616e+13	8.5141e+10	3990.35	21336697	5171.49	48.66	251645	105.554	2.52737	15.4086	2.93352	15.26	1	0	1.2145e+11	67.6	77.5	88
Spain	88	2016	High income country	65.9597	28.9687	34.4127	14.8354	173.827	15.3687	862.665	41.87	40.25	48.03	27.64	51.56	1.12333e+13	8.80123e+10	4107.83	21425494	5171.49	43.29	223874	99.7215	2.45172	11.5741	4.16412	22.19	1	0	1.30644e+11	68.5	76	88
Spain	88	2017	High income country	77.9502	29.1587	36.0385	28.6907	192.754	16.2643	1022.18	41.13	38.52	50.48	31.62	43.92	1.23105e+13	9.43762e+10	4388.2	21506813	5171.49	50.8	262712	53.2258	0.873324	12.104	5.67496	32.25	1	0	1.44413e+11	57.4	72.8	74.5
Spain	88	2018	High income country	92.7979	30.3669	33.0395	33.6531	261.968	21.1643	1178.86	42.12	38.03	54.1	32.73	43.61	1.38949e+13	9.44939e+10	4360.58	21670000	5171.49	65.23	337336	90.9511	2.12162	11.4634	7.15599	46.9	1	0	1.55361e+11	65.1	66.3	86.9
Spain	88	2019	High income country	102.71	30.8658	29.9468	36.3464	274.923	21.7931	1242.14	43.38	40.01	53.77	32.12	47.64	1.428e+13	8.9015e+10	4082.69	21803000	5171.49	57	294775	88.54	2.08367	10.5843	7.69673	50.6873	1	0	1.56672e+11	65.7	66.8	86
Spain	88	2020	High income country	84.7016	37.0688	35.7314	38.65	316.7	17.3388	1336.74	45.49	38.17	59.85	33.49	50.45	1.46877e+13	8.44405e+10	3852.39	21919000	5171.49	39.68	205205	88.9751	2.05954	12.0095	8.20411	59.21	1	0	9.0118e+10	66.9	48.3	86.4
Spain	88	2021	High income country	82.792	40.6245	40.3667	48.4774	410.307	19.8243	1665.3	46.46	37.49	59.61	38.3	50.45	1.78205e+13	8.84965e+10	3994.25	22156000	5171.49	57.27	296171	92.6858	2.2791	13.1775	10.9889	66.6815	1	0	1.18677e+11	69.9	66.3	84
Sweden	90	2013	High income country	1635.46	7.8508	17.4678	33.8572	117.618	0.32363	920.908	69.69	79.51	52.74	65.4	81.11	9.57047e+12	7.06235e+11	87304.3	8089346	11485.9	97.98	1.12538e+06	148.812	5.0397	56.7892	42.5067	86.34	1	0	7.51991e+10	72.9	93.2	86.8
Sweden	90	2014	High income country	1894.98	9.78163	48.994	28.5924	110.902	0.544236	1029.73	68.86	80.53	52.96	64.18	77.77	1.04756e+13	7.26538e+11	88725	8188649	11485.9	93.17	1.07014e+06	144.673	4.79059	53.4296	43.1861	87.4	1	0	7.56309e+10	73.1	91.1	87.8
Sweden	90	2015	High income country	2111.89	8.72374	42.3502	14.0221	113.254	2.75917	956.444	71.69	80.96	59.7	66.71	79.41	1.10616e+13	6.94118e+11	83806.4	8282396	11485.9	48.66	558902	142.734	4.72601	49.9895	44.6834	87.4791	1	0	7.12183e+10	72.7	87.9	88
Sweden	90	2016	High income country	2107.1	7.88481	52.9627	16.0132	101.894	2.30157	1021.89	73.83	81.56	65.62	67.28	80.86	1.12333e+13	6.87895e+11	82153.1	8373338	11485.9	43.29	497223	137.95	4.71356	45.0566	45.0969	89.1347	1	0	7.01087e+10	72	89.7	88
Sweden	90	2017	High income country	2513.82	7.80152	40.1941	12.5744	116.033	2.45532	1106.67	77.46	82.37	70.69	73	83.77	1.23105e+13	6.95201e+11	82254.4	8451840	11485.9	50.8	583482	69.6249	1.1345	42.1142	46.3425	89.6861	1	0	7.1868e+10	81.5	76.8	90
Sweden	90	2018	High income country	2641.44	12.8206	9.66301	12.2277	220.287	3.85862	1386.1	78.24	82.77	74.47	70.13	85.59	1.38949e+13	7.25563e+11	85216.6	8514329	11485.9	65.23	749223	126.551	4.44415	39.1251	45.6152	91.8	1	0	7.3503e+10	76.3	89.3	86.9
Sweden	90	2019	High income country	2843.43	12.1321	11.2769	11.558	244.658	3.58566	1527.34	78.15	82.62	73.52	69.77	86.69	1.428e+13	7.21369e+11	84121.9	8575280	11485.9	57	654694	119.554	3.96726	36.9789	46.923	93.1461	1	0	7.77948e+10	75.2	88	86
Sweden	90	2020	High income country	3338.8	19.1196	17.5058	13.7588	216.72	3.65475	1432.88	81.18	83.1	76.24	77.78	87.61	1.46877e+13	7.39914e+11	85656.3	8638167	11485.9	39.68	455759	116.781	3.63814	35.4664	46.492	94.35	1	0	7.1005e+10	74.9	25.8	86.4
Sweden	90	2021	High income country	4053.13	15.0734	29.0195	19.2287	263.195	5.86561	1904.9	81.31	82.78	76.27	78.6	87.61	1.78205e+13	8.0064e+11	91991.6	8703405	11485.9	57.27	657795	115.191	3.59921	34.2301	47.9869	95.57	1	0	8.87229e+10	74.7	83.2	84
Switzerland	91	2013	High income country	5.41174	18.8836	12.7229	27.2076	252.457	28.8288	1295.36	23.73	17.51	28.13	17.52	31.78	9.57047e+12	4.56805e+10	955.321	49253643	8072.03	97.98	790897	124.353	3.5588	0.334999	0.11456	4.4	1	0	1.21792e+11	81	75.8	90
Switzerland	91	2014	High income country	7.83409	17.2411	18.3097	23.308	247.19	43.2182	1545.72	23.43	17.9	28.87	17.06	29.91	1.04756e+13	4.99648e+10	1012.98	50814552	8072.03	93.17	752071	123.794	3.53655	0.297698	0.166488	7	1	0	1.30554e+11	81.6	75.4	90
Switzerland	91	2015	High income country	9.08909	21.0166	15.4643	115.726	199.461	42.4472	1717.78	24.83	19.08	31.19	17.78	31.28	1.10616e+13	4.73786e+10	929.107	52542823	8072.03	48.66	392785	120.827	3.3919	0.271814	0.20174	10	1	0	1.24569e+11	80.5	78.1	90
Switzerland	91	2016	High income country	8.4241	20.5589	20.8373	128.242	207.405	65.3074	1664.75	26.88	23.15	33.59	19.09	31.67	1.12333e+13	4.9774e+10	942.881	54401802	8072.03	43.29	349438	120.284	3.62728	0.238222	0.585411	13.5042	1	0	1.26661e+11	81	82.2	90
Switzerland	91	2017	High income country	10.9401	23.2337	25.4004	317.042	171.334	39.2957	1937.52	29.16	21.88	39.46	19.61	35.7	1.23105e+13	5.3276e+10	975.925	56267032	8072.03	50.8	410059	114.775	3.53039	0.225876	1.35686	16	1	0	1.28586e+11	58.6	50.1	76
Switzerland	91	2018	High income country	15.01	24.2751	24.4838	158.344	216.392	60.5283	2157.42	33.42	23.09	53.51	19.57	37.5	1.38949e+13	5.70037e+10	1011.6	58090443	8072.03	65.23	526539	110.754	3.34742	0.21387	1.48257	17.1	1	0	1.39232e+11	81.7	75.7	90
Switzerland	91	2019	High income country	13.5966	22.3053	26.8399	168.718	245.269	62.3569	2317.94	35.44	25.56	53.74	23.22	39.22	1.428e+13	6.10268e+10	1050.93	59872579	8072.03	57	460106	110.074	3.25379	0.127417	1.73645	18.2773	1	0	1.35632e+11	81.9	75.4	87.4
Switzerland	91	2020	High income country	17.8183	25.822	27.8892	491.317	269.968	61.3728	2462.44	38.45	24.91	65.99	22.98	39.93	1.46877e+13	6.60687e+10	1104.16	61704518	8072.03	39.68	320298	110.581	3.19364	0.117445	1.8404	23.4475	1	0	1.20516e+11	82	65.3	86.6
Switzerland	91	2021	High income country	24.3803	24.3757	32.7293	493.405	353.117	87.8391	3061.67	38.51	25.12	66.66	22.32	39.93	1.78205e+13	7.06556e+10	1146.03	63588334	8072.03	57.27	462285	109.335	3.19177	0.112967	1.95483	31.6331	1	0	1.3902e+11	81.9	73.6	86
Trimidad and Tobago	94	2013	High income country	416.375	0.132237	0.000629	0.000362	1.30835	0.218279	17.0525	55.85	51.96	59.97	58.99	52.46	9.57047e+12	9.57799e+11	12507.8	76576117	7064.2	97.98	692150	63.5574	0.912292	17.697	11.6138	46.25	1	0	1.23698e+09	62.3	55.1	69.9
Trimidad and Tobago	94	2014	High income country	511.354	0.172712	0.000794	0.000441	1.74757	0.027826	22.5575	55.67	51.97	60.19	57.47	53.06	1.04756e+13	9.38934e+11	12020.3	78112073	7064.2	93.17	658171	56.5005	0.753253	16.0396	11.3508	51.04	1	0	1.36417e+09	62.7	59.4	78.6
Trimidad and Tobago	94	2015	High income country	515.605	0.217917	0.000683	0.000449	2.29478	0.212847	23.5718	57.6	53.77	61.39	60.92	54.31	1.10616e+13	8.64314e+11	10851.9	79646178	7064.2	48.66	343744	56.3008	0.704208	14.4301	11.9335	53.745	1	0	1.125e+09	64.1	65.3	78.6
Trimidad and Tobago	94	2016	High income country	440.809	0.169297	0.001223	0.000436	2.06066	0.297715	22.4455	57.95	55.27	61.71	59.5	55.31	1.12333e+13	8.69683e+11	10734.3	81019394	7064.2	43.29	305809	53.2059	0.685503	13.6727	12.9595	58.3477	1	0	9.56089e+08	62.9	69.5	78.6
Trimidad and Tobago	94	2017	High income country	514.803	0.19264	0.001147	0.000892	2.52787	0.382954	30.6674	59.4	56.73	61.55	61.17	58.16	1.23105e+13	8.58989e+11	10464	82089826	7064.2	50.8	358861	55.8955	0.867535	13.7757	14.5267	64.6846	1	0	9.79944e+08	65.2	64.3	79.4
Trimidad and Tobago	94	2018	High income country	521.897	0.219617	0.001318	0.000971	3.33715	0.512064	27.8774	63.96	56.07	72.95	65.07	61.75	1.38949e+13	7.78477e+11	9400.84	82809304	7064.2	65.23	460798	56.9964	0.890735	14.0485	16.1905	71.0428	1	0	8.14313e+08	57.7	68.3	73.5
Trimidad and Tobago	94	2019	High income country	559.314	0.244826	0.000653	0.000974	3.15003	0.440208	24.132	65.36	58.16	73.53	63.65	66.09	1.428e+13	7.59935e+11	9103.01	83481684	7064.2	57	402659	53.8328	0.796896	13.8149	17.048	73.9767	1	0	8.01519e+08	57	67.8	68.4
Trimidad and Tobago	94	2020	High income country	769.668	0.395414	0.0013	0.001326	3.92455	0.491343	27.6136	68.63	58.88	79.17	68.4	68.05	1.46877e+13	7.20289e+11	8561.06	84135428	7064.2	39.68	280307	55.0355	0.844164	14.7959	19.8904	77.6696	1	0	4.3682e+08	58.3	66.5	67.8
Trimidad and Tobago	94	2021	High income country	725.706	0.411726	0.001481	0.002178	5.58135	0.745586	41.212	70.13	58.45	80.96	73.08	68.05	1.78205e+13	8.19034e+11	9661.23	84775404	7064.2	57.27	404567	57.2238	0.946424	14.5207	21.3927	81.41	1	0	3.85182e+08	59	66.5	68.8
United Arab Emirates	98	2013	High income country	2644.67	122.309	7.79774	2.41644	417.672	10.9934	907.163	78.85	72.7	71.2	83.57	87.93	9.57047e+12	2.78632e+12	43449.1	64128273	8151.35	97.98	798670	69.2747	1.53844	51.917	35.8305	89.8441	1	0	..	71.1	74	82.6
United Arab Emirates	98	2014	High income country	3062.68	177.106	12.6357	3.2938	586.87	19.8893	1332.82	79.05	73.57	71.25	84.19	87.2	1.04756e+13	3.06522e+12	47447.6	64602298	8151.35	93.17	759462	69.364	1.58967	51.3143	36.635	91.61	1	0	..	71.4	744	82.5
United Arab Emirates	98	2015	High income country	3249.19	166.739	6.81355	3.80385	670.185	18.8876	1335.78	80.65	74.84	74.68	84.63	88.45	1.10616e+13	2.93486e+12	45071.1	65116219	8151.35	48.66	396645	68.8872	1.59174	50.9189	37.8127	92.0003	1	0	..	72.4	74.7	82.4
United Arab Emirates	98	2016	High income country	3640.69	101.449	10.0248	3.48162	594.956	14.8694	1136.51	82.83	75.6	76.67	87.89	91.17	1.12333e+13	2.69966e+12	41146.1	65611593	8151.35	43.29	352872	73.2029	1.77751	49.7042	38.7991	94.7758	1	0	..	72.6	79.6	82.8
United Arab Emirates	98	2017	High income country	3447.32	115.696	10.0771	6.58136	591.921	15.9612	1207.33	82.21	75.48	76.72	87.7	88.94	1.23105e+13	2.68349e+12	40622.7	66058859	8151.35	50.8	414089	78.6373	1.45165	48.0861	39.421	90.4246	1	0	..	76.4	89.9	87
United Arab Emirates	98	2018	High income country	4458.08	128.482	8.77457	7.3588	802.234	19.2939	1438.53	84.42	75.6	83.76	89.5	88.8	1.38949e+13	2.87815e+12	43306.3	66460344	8151.35	65.23	531713	74.8291	1.9964	47.4328	40.0209	90.692	1	0	..	77.6	79.9	84.3
United Arab Emirates	98	2019	High income country	4540.5	119.688	9.17327	7.85433	924.597	20.7899	1586.64	84.68	75.48	85.21	90.08	87.95	1.428e+13	2.85706e+12	42747.1	66836327	8151.35	57	464627	74.9272	1.97107	49.0396	40.2939	92.5166	1	0	..	77.6	79.9	84.4
United Arab Emirates	98	2020	High income country	5152.33	149.386	10.9572	8.13369	803.649	19.5136	1429.75	86.38	75.82	88.4	92.24	89.06	1.46877e+13	2.70461e+12	40318.4	67081234	8151.35	39.68	323446	63.2021	1.43598	48.8074	40.787	94.8182	1	0	..	76.2	72.1	80.4
United Arab Emirates	98	2021	High income country	6423.22	179.108	12.5555	11.1783	1010.34	24.0084	1764.66	87.08	75.45	88.5	95.32	89.06	1.78205e+13	3.12248e+12	46585.9	67026300	8151.35	57.27	466828	63.3218	1.4165	48.449	41.2281	96.6802	1	0	..	76.9	80	81.4
United Kingdom	99	2013	High income country	12741.7	154.182	68.2228	15.5389	328.028	41.0185	2037.68	86.41	87.06	79.79	94.99	83.81	9.57047e+12	16843190993000	53291.1	316059947	10993.7	97.98	1.07716e+06	138.132	4.0779	41.7168	30.0687	71.4	1	0	3.7133e+11	74.8	94.1	86.8
United Kingdom	99	2014	High income country	13143.9	203.526	135.089	15.0851	369.844	41.7326	2297.4	87.33	89.01	79.91	95.75	84.64	1.04756e+13	17550680174000	55123.8	318386329	10993.7	93.17	1.02428e+06	133.84	3.91961	39.9011	30.3726	73	1	0	3.96873e+11	74.9	92	87.8
United Kingdom	99	2015	High income country	14851.9	202.326	142.825	18.7126	508.83	50.0952	2326.4	88.49	89.75	82.59	96.79	84.82	1.10616e+13	18206020741000	56762.7	320738994	10993.7	48.66	534952	132.404	3.80296	38.4612	31.4878	74.5542	1	0	3.83554e+11	75.8	91.1	88
United Kingdom	99	2016	High income country	15316.3	231.685	225.523	20.2722	515.185	69.6889	2578.34	89.55	89.43	84.65	99.39	84.74	1.12333e+13	18695110842000	57866.7	323071755	10993.7	43.29	475916	124.117	3.5275	37.0841	32.3077	85.5444	1	0	3.71723e+11	76.4	86	88
United Kingdom	99	2017	High income country	16580.3	233.321	251.858	41.3861	430.526	74.6058	2415.62	91.97	92.93	85.39	100.74	88.82	1.23105e+13	19477336549000	59907.8	325122128	10993.7	50.8	558479	51.3656	1.11781	35.2638	32.8086	87.2749	1	0	3.89462e+11	75.1	84.4	87.1
United Kingdom	99	2018	High income country	19021.1	242.405	252.856	75.7131	662.093	96.1535	3128.86	93.16	93.71	87.71	101.6	89.62	1.38949e+13	20533057312000	62823.3	326838199	10993.7	65.23	717118	116.295	3.70033	33.2188	33.3462	88.4989	1	0	4.3134e+11	78	91.1	86.9
United Kingdom	99	2019	High income country	20407	200.933	238.529	60.5919	725.117	89.9261	3225.4	92.51	92.32	87.24	101.99	88.49	1.428e+13	21380976119000	65120.4	328329953	10993.7	57	626640	114.139	3.51729	31.8351	34.1864	89.4303	1	0	4.28899e+11	78.9	92.9	86
United Kingdom	99	2020	High income country	21607.5	225.337	306.307	59.1926	798.733	122.093	3640.67	94.43	92.23	92.9	102.43	90.15	1.46877e+13	21060473613000	63528.6	331511512	10993.7	39.68	436229	105.616	2.91998	30.3026	36.0872	90.6205	1	0	3.97287e+11	79.3	49.5	86.4
United Kingdom	99	2021	High income country	27213.5	280.953	503.138	74.8402	912.49	163.005	4488.79	95.28	91.83	93.07	106.08	90.15	1.78205e+13	23315080560000	70219.5	332031554	10993.7	57.27	629608	101.174	2.71328	29.0266	37.3549	91.7532	1	0	4.54412e+11	78.4	94.4	84
United States	100	2013	High income country	116.931	120.465	395.16	168.897	2546.68	204.792	9305.69	44.28	32.03	52.34	37.01	55.76	9.57047e+12	6.13376e+10	18140.9	3381180	19175.6	97.98	1.87882e+06	115.947	3.05236	31.0083	21.7994	57.69	1	0	719416000000	76	90.5	86.4
United States	100	2014	High income country	129.981	136.913	480.607	180.474	2078.26	307.251	9960.37	45.38	32.03	52.7	39.41	57.38	1.04756e+13	6.14962e+10	18131.6	3391662	19175.6	93.17	1.78659e+06	111.502	2.92939	31.9284	24.7743	61.46	1	0	757050000000	75.5	89.2	86.8
United States	100	2015	High income country	119.705	164.297	487.663	216.135	2823.05	332.718	10828	47.92	33.53	56.64	41.79	59.7	1.10616e+13	5.76803e+10	16950.8	3402818	19175.6	48.66	933084	109.783	2.89186	32.5151	26.4761	64.5708	1	0	769403000000	76.2	88.8	87
United States	100	2016	High income country	119.218	104.619	511.558	197.725	2868.33	503.592	11130.5	48.81	33.08	59.14	43.64	59.37	1.12333e+13	5.74808e+10	16837.9	3413766	19175.6	43.29	830111	103.355	2.75202	32.6199	26.9988	66.4	1	0	783430000000	75.4	84.7	87
United States	100	2017	High income country	139.229	281.694	692.912	350.196	2470.11	932.547	11852.9	49.75	35.4	60.13	47.69	55.8	1.23105e+13	6.5006e+10	18995.4	3422200	19175.6	50.8	974120	103.821	3.02745	33.2236	27.8558	70.3224	1	0	837473000000	69.7	74.8	80.6
United States	100	2018	High income country	161.985	369.086	800.732	357.391	3181.01	882.85	13430	49	34.18	58.77	45.75	57.3	1.38949e+13	6.52031e+10	19026	3427042	19175.6	65.23	1.25082e+06	105.028	3.08991	33.6597	28.5199	80.7268	1	0	865545000000	75.7	82.7	86.7
United States	100	2019	High income country	171.489	110.567	992.874	437.546	3284.84	855.026	14726.1	49.54	33.7	61.57	43.59	59.27	1.428e+13	6.20486e+10	18098.4	3428409	19175.6	57	1.09301e+06	103.248	2.94648	33.9917	29.53	83.3515	1	0	891181000000	76.8	83.8	86.6
United States	100	2020	High income country	163.101	195.322	1049.56	533.021	3295.68	896.415	15637.5	53.75	35.63	65.51	52.55	61.32	1.46877e+13	5.36669e+10	15650.5	3429086	19175.6	39.68	760887	100.257	2.59575	35.096	31.02	86.3102	1	0	726435000000	76.6	56.5	79.8
United States	100	2021	High income country	188.739	201.956	1340.05	815.129	4191.77	1096.45	19568.1	53.74	34.25	65.27	54.11	61.32	1.78205e+13	6.14123e+10	17924	3426260	19175.6	57.27	1.09819e+06	99.0282	2.62625	36.1029	32.2643	90.0738	1	0	795273000000	74.8	82.5	80.4
Uruguay	101	2013	High income country	315.138	0.827228	1.77678	0.597073	14.8861	1.26932	97.5749	29.25	26.78	37.84	23.5	28.87	9.57047e+12	3.71005e+11	12434	29838021	14402.5	97.98	1.41116e+06	86.0662	1.56689	26.0533	7.48518	54.9	1	0	5.11897e+09	69.7	73.4	82.9
Uruguay	101	2014	High income country	352.321	1.2269	2.27705	0.500365	16.3943	1.54349	108.039	29.32	26.23	37.96	24.91	28.16	1.04756e+13	4.82359e+11	15975.7	30193258	14402.5	93.17	1.34188e+06	85.5279	1.51371	25.8618	7.94907	57	1	0	4.96505e+09	69.3	74.5	82.5
Uruguay	101	2015	High income country	319.051	0.898158	1.78322	0.533745	17.3382	1.93044	97.2216	29.55	26.48	40.84	25.18	25.71	1.10616e+13	242000000000	19517.5	30529716	14402.5	48.66	700826	86.4084	1.53419	25.4837	8.4826	58	1	0	5.1938e+09	68.6	72.6	81.8
Uruguay	101	2016	High income country	217.354	0.777463	2.34248	0.664972	17.5285	2.64068	95.2639	30.3	28.61	42.17	28.4	22	1.12333e+13	236400000000	23059.2	30741464	14402.5	43.29	623484	83.528	1.51968	24.9188	8.50314	60	1	0	4.90084e+09	68.8	75.3	80.6
Uruguay	101	2017	High income country	198.072	0.908896	2.25842	1.8358	17.0335	2.6233	114.569	28.58	28.64	42.19	25.55	17.95	1.23105e+13	215300000000	26601	30563433	14402.5	50.8	731647	121.023	3.88625	19.3981	8.53251	61.6	1	0	5.7233e+09	27	39.7	60.7
Uruguay	101	2018	High income country	201.036	0.961639	2.31222	2.02912	23.7665	3.04964	129.866	28.74	26.56	46.22	24.96	17.24	1.38949e+13	208338000000	30142.7	29825653	14402.5	65.23	939475	72.8669	1.27287	18.5991	8.73268	63.2	1	0	5.47104e+09	69.2	74.4	80.4
Uruguay	101	2019	High income country	194.324	0.739091	2.26462	2.05415	26.0946	3.03671	137.3	27.99	25.66	42.96	24.3	19.04	1.428e+13	76400000000	33684.5	28971683	14402.5	57	820942	70.1059	1.18081	18.4708	8.84011	64.8	1	0	5.35697e+09	68.6	74.3	78.6
Uruguay	101	2020	High income country	172.909	1.15411	2.12221	1.94744	28.9031	2.18782	126.786	26.83	26.29	39.18	23.52	18.34	1.46877e+13	47260000000	37226.2	28490453	14402.5	39.68	571491	72.8754	1.19228	18.4314	8.9914	66.4	1	0	3.72226e+09	69.1	66.5	77.4
Uruguay	101	2021	High income country	213.432	1.21818	2.34166	2.48467	30.6702	2.73425	149.29	27.28	25.47	39.15	26.15	18.34	1.78205e+13	111813000000	40768	28199867	14402.5	57.27	824831	72.9384	1.21283	11.4273	8.78153	68	1	0	3.6986e+09	69.3	72.3	70.8

## Sheet: Lower-middle low income country
	Country	Year	Types of income	Digital service trade export volume	Insurance and Pension Services	Financial Services	Intellectual Property Services	Telecommunications, Computer and Information Services	Personal, Cultural and Entertainment Services	Other Business Services	TIMG index	Digital technology index	Digital infrastructure index	Digital market index	Digital governance index	gdpc	GDPw	GDP per capita	pop	Distance	Current international crude oil price		Economic distance 1	Economic distance 2	Fixed telephone subscriptions per 100 people	Fixed broadband subscriptions per 100 people	Proportion of internet users	Presence of cybercrime legislation	Whether there is a regional service trade agreement signed with China	Total service trade export volume	Economic freedom	Business freedom	Trade freedom
Malawi	57	2013	Low income country	1163.9	8e-06	0	7e-06	0.020739	5e-06	0.350517	63.77	61.87	65.82	56.24	71.13	9.57047e+12	3.23276e+11	10727.7	30134807	4355.05	97.98	426708	59.9666	0.951755	15.0517	9.75218	57.0575	1	0	1.11025e+08	55.3	41.1	71.8
Malawi	57	2014	Low income country	1290.21	9e-06	1e-06	8e-06	0.012295	8e-06	0.383464	64.81	66.9	65.95	55.35	71.06	1.04756e+13	3.38066e+11	11045.6	30606459	4355.05	93.17	405760	68.9252	1.30969	14.4094	10.0012	63.6654	1	0	1.09397e+08	55.4	38.9	72.7
Malawi	57	2015	Low income country	1408.73	1.5e-05	0	5e-06	0.008015	6e-06	0.442492	66.95	69.45	67.51	57.06	73.78	1.10616e+13	3.01355e+11	9699.58	31068833	4355.05	48.66	211917	73.3716	1.51654	14.4502	9.86133	71.0641	1	0	1.16294e+08	54.8	49.1	72.2
Malawi	57	2016	Low income country	1682.97	1e-05	1e-06	4e-06	0.008134	4e-06	0.389418	67.96	67.76	68.69	61.69	73.69	1.12333e+13	3.01255e+11	9555.65	31526418	4355.05	43.29	188530	72.5007	1.67843	15.3433	8.62388	78.7883	1	0	1.13931e+08	51.8	44.5	72.4
Malawi	57	2017	Low income country	1760.15	1.1e-05	1e-06	1.4e-05	0.013113	2e-06	0.569731	68.51	66.68	71.26	62.18	73.92	1.23105e+13	3.19109e+11	9979.7	31975806	4355.05	50.8	221236	77.0411	1.89817	20.5806	8.40573	80.1405	1	0	2.01295e+08	52.2	45.3	70.5
Malawi	57	2018	Low income country	2314.17	1.1e-05	1e-06	1.5e-05	0.017837	3e-06	0.62505	70	67.18	71.36	64.8	76.67	1.38949e+13	3.58789e+11	11074	32399271	4355.05	65.23	284080	73.0372	1.76758	22.9295	8.32117	81.201	1	0	2.28881e+08	52	47.7	71.5
Malawi	57	2019	Low income country	2022.61	1e-05	5e-06	6.3e-05	0.036766	4e-06	0.554299	70.89	66.05	73.21	65.1	79.2	1.428e+13	3.65178e+11	11132.1	32804020	4355.05	57	248238	68.8055	1.43836	22.5738	9.037	84.1871	1	0	3.73057e+08	51.4	41.7	75.4
Malawi	57	2020	Low income country	1704.48	1.9e-05	1.7e-05	0.00012	0.134148	6e-06	1.37649	73	66.89	76.27	67.9	80.94	1.46877e+13	3.37339e+11	10160.8	33199993	4355.05	39.68	172808	64.0728	1.22923	22.4937	10.1169	89.555	1	0	4.41709e+08	52.8	71.7	75.4
Malawi	57	2021	Low income country	2020.99	3.3e-05	3.6e-05	0.000158	0.161787	1.3e-05	2.33545	74.03	66.75	76.72	71.71	80.94	1.78205e+13	3.72981e+11	11109.3	33573874	4355.05	57.27	249414	62.5628	1.13465	24.564	11.122	96.7514	1	0	4.62146e+08	53	42.1	68.2
Mozambique	64	2013	Low income country	13.5897	1.99094	0.608239	0.003224	2.49601	0.012092	37.2925	23.44	25.11	21.53	6.56	40.55	9.57047e+12	1.20433e+10	5463.03	2204510	12373	97.98	1.2123e+06	41.9379	0.462598	8.3253	1.62122	13.9	1	0	6.45469e+08	55	63.9	75.4
Mozambique	64	2014	Low income country	17.1932	2.43316	0.976807	0.002225	2.31315	0.005268	55.9455	23.75	24.54	21.68	8.42	40.36	1.04756e+13	1.24354e+10	5544.1	2243001	12373	93.17	1.15279e+06	44.907	0.529878	8.14057	1.83736	14.84	1	0	7.24851e+08	55	65.2	75.5
Mozambique	64	2015	Low income country	17.523	2.91871	0.500357	0.002498	2.57181	0.046204	48.1188	24.52	25.05	23.45	8.81	40.79	1.10616e+13	1.13352e+10	4965.67	2282704	12373	48.66	602068	52.4487	0.652839	7.99521	3.08441	25.6879	1	0	7.22621e+08	54.8	60.9	75.4
Mozambique	64	2016	Low income country	13.4633	2.54889	0.816199	0.002258	2.57364	0.031046	53.9085	24.97	26.19	25.01	9.2	39.49	1.12333e+13	1.0722e+10	4614.89	2323352	12373	43.29	535625	47.3298	0.706424	8.08543	2.7694	31.0333	1	0	4.4045e+08	53.2	55.9	70.8
Mozambique	64	2017	Low income country	15.1549	2.42108	4.80228	0.005456	3.20719	0.048395	54.0579	26.22	26.53	26.59	11.06	40.68	1.23105e+13	1.28952e+10	5453.57	2364534	12373	50.8	628546	59.4727	0.943548	8.16419	2.7819	36.8374	1	0	6.5751e+08	49.9	58.8	76.7
Mozambique	64	2018	Low income country	18.2989	4.06039	1.362	0.00753	4.84066	0.057083	89.0984	27.64	27.17	28.83	10.76	43.8	1.38949e+13	1.3682e+10	5687.38	2405680	12373	65.23	807088	58.8129	0.978891	5.89318	2.61265	40	1	0	7.79179e+08	46.3	58	76.7
Mozambique	64	2019	Low income country	17.0649	3.81756	3.02478	0.00659	4.14372	0.057214	63.4031	29.42	29.57	29.52	10.6	47.99	1.428e+13	1.25419e+10	5126.18	2446644	12373	57	705258	56.0032	0.862057	5.72082	2.81855	44.8268	1	0	9.31045e+08	48.6	57.1	78
Mozambique	64	2020	Low income country	23.8656	4.33058	2.43383	0.010338	5.76327	0.070952	82.69	29.35	28.6	27.54	10.44	50.81	1.46877e+13	1.05837e+10	4252.04	2489098	12373	39.68	490959	56.8551	0.914571	5.63939	3.16492	48.7642	1	0	7.81383e+08	50.5	69.6	78
Mozambique	64	2021	Low income country	34.1965	4.02982	2.71698	0.012329	7.54387	0.079754	86.8139	30.48	29.44	28.59	13.08	50.81	1.78205e+13	1.24463e+10	4919.19	2530151	12373	57.27	708599	57.1145	0.918896	3.63097	3.53034	52.9735	1	0	8.21876e+08	51.6	55.2	70.8
Uganda	96	2013	Low income country	319.824	0.556384	0.018718	0.027744	0.678651	0.000118	13.7418	44.13	48.44	48.02	45.99	34.07	9.57047e+12	1.90499e+11	4187.74	45489648	6460.8	97.98	633029	48.2424	0.624461	26.2236	8.85843	40.9541	1	0	2.10306e+09	61.1	48.4	73.6
Uganda	96	2014	Low income country	271.011	0.656934	0.02402	0.024741	0.601993	0.000152	20.9757	44.97	51.7	48.06	44.65	35.45	1.04756e+13	1.33504e+11	3104.65	45272155	6460.8	93.17	601953	44.9344	0.528922	24.674	9.30621	46.236	1	0	2.18052e+09	59.9	45.1	75.4
Uganda	96	2015	Low income country	232.891	0.702358	0.026531	0.032942	0.742532	0.000128	17.9753	47.47	53.16	48.78	46.2	41.76	1.10616e+13	9.1031e+10	2124.66	45154036	6460.8	48.66	314382	48.17	0.572815	21.3123	11.6437	48.8846	1	0	2.06146e+09	59.7	43.3	76.6
Uganda	96	2016	Low income country	222.483	0.778349	0.034119	0.051976	0.787103	0.000157	18.5813	49.5	56.5	52.63	41.96	46.89	1.12333e+13	9.33559e+10	2187.73	45004673	6460.8	43.29	279688	46.7701	0.673277	19.8428	12.0343	53.001	1	0	1.91523e+09	59.3	40.3	72.8
Uganda	96	2017	Low income country	284.329	0.724187	0.033911	0.135167	0.749166	0.000112	19.7013	49.52	55.49	55.44	42.19	44.97	1.23105e+13	1.12091e+11	2638.33	44831135	6460.8	50.8	328209	57.1063	0.888401	16.9435	12.3535	58.8895	1	0	1.64559e+09	48.1	62.1	85.9
Uganda	96	2018	Low income country	402.547	0.94233	0.036269	0.15237	1.04347	0.000127	25.8622	53.19	55.72	63.53	44.82	48.7	1.38949e+13	1.30891e+11	3096.56	44622518	6460.8	65.23	421438	55.487	0.880572	14.3882	12.8033	62.5532	1	0	2.29344e+09	62	45.4	78.1
Uganda	96	2019	Low income country	485.887	1.01218	0.036337	0.225807	1.30686	0.0002	30.6995	55.86	57.18	62.93	51.13	52.22	1.428e+13	1.53883e+11	3661.46	44386203	6460.8	57	368266	52.9845	0.79824	9.9634	16.1591	70.1248	1	0	2.07613e+09	59.7	46.3	75.4
Uganda	96	2020	Low income country	502.044	1.63165	0.049989	0.612946	1.6003	0.000264	55.6112	58.36	57.68	63.68	57.22	54.86	1.46877e+13	1.56618e+11	3751.74	44132049	6460.8	39.68	256365	65.8593	1.32119	7.94163	18.617	75.0379	1	0	1.10106e+09	59.5	88.4	75.4
Uganda	96	2021	Low income country	664.107	1.99199	0.060097	1.19118	2.60108	0.000421	72.8518	58.33	55.8	64.5	58.17	54.86	1.78205e+13	1.99766e+11	4827.85	43792855	6460.8	57.27	370010	68.1198	1.40248	5.51148	18.2678	79.2183	1	0	1.68333e+09	58.6	44.9	67.4
Yemen	104	2013	Low income country	0.519612	10.9056	0.428452	0.000143	0.320613	0.418643	63.0235	18.71	20.65	20.69	8.15	25.35	9.57047e+12	19091020000	1408.37	13555422	10960.8	97.98	1.07394e+06	43.234	0.608629	2.24384	0.766601	15.5	0	0	1.72563e+09	55.9	61.3	81.5
Yemen	104	2014	Low income country	0.621069	12.2802	0.484442	0.000133	0.758324	0.509506	79.9426	19.31	21.19	20.96	8.7	26.37	1.04756e+13	19495519600	1407.03	13855753	10960.8	93.17	1.02122e+06	40.7388	0.68253	2.37789	1.09871	16.3647	0	0	1.70666e+09	55.5	59.2	82.4
Yemen	104	2015	Low income country	0.822766	8.51626	0.469511	0.00015	0.304193	1.61735	48.7951	20.42	21.93	24.25	9.29	26.2	1.10616e+13	19963120600	1410.33	14154937	10960.8	48.66	533352	47.4905	0.678888	2.3575	1.15851	22.7428	0	0	4.28426e+08	53.7	54	77.6
Yemen	104	2016	Low income country	0.750231	9.22019	0.583979	0.003635	0.297629	1.51741	52.8476	20.3	20.32	26	9.79	25.11	1.12333e+13	20548678100	1421.79	14452704	10960.8	43.29	474493	54.2422	0.675246	2.11531	1.18205	23.12	0	0	4.65633e+08	54.75	60.3	77.95
Yemen	104	2017	Low income country	1.17795	7.14766	0.47747	0.001497	0.281897	1.01624	50.0337	19.91	20.67	28.6	8.93	21.42	1.23105e+13	1.75849e+10	1192.11	14751101	10960.8	50.8	556808	60.994	0.671603	1.79071	1.2698	24.4	0	0	..	55.8	66.6	78.3
Yemen	104	2018	Low income country	1.12305	8.1883	0.508158	0.000289	0.379849	1.45856	58.564	20.6	21.07	29.15	9.3	22.86	1.38949e+13	3.41561e+10	2269.18	15052184	10960.8	65.23	714972	67.7457	0.667961	1.78611	1.34901	25	0	0	..		52.7	74.85
Yemen	104	2019	Low income country	1.26904	8.42403	0.521586	0.000359	0.464105	1.52425	66.6278	22.9	21.93	26.19	15.13	28.35	1.428e+13	2.18322e+10	1421.87	15354608	10960.8	57	624765	74.4974	0.664319	1.73065	1.33135	26.5883	0	0	..		45.1	71.4
Yemen	104	2020	Low income country	1.99944	9.61714	0.550984	0.000442	0.507913	1.65593	68.4439	25.38	21.89	34.98	11.82	32.82	1.46877e+13	2.15097e+10	1372.7	15669666	10960.8	39.68	434924	81.2491	0.660676	1.60863	1.29844	29.2986	0	0	..		96.5	70
Yemen	104	2021	Low income country	2.63972	10.3918	0.677369	0.000579	0.621623	2.43267	81.0531	25.81	22.08	37.44	10.9	32.82	1.78205e+13	2.83712e+10	1773.92	15993524	10960.8	57.27	627724	88.0008	0.657034	1.522	1.28385	34.814	0	0	..		46.1	67.4
Algeria	2	2013	中Low income country	384.724	0.000139	0.27542	0.104825	0.441066	0.304043	71.5967	45.99	39.3	51.92	51.7	41.02	9.57047e+12	5.52025e+11	13080.3	42202935	19297.5	97.98	1.89077e+06	47.4675	0.509867	22.7942	14.7471	59.9	1	0	3.77273e+09	49.6	65.2	67.8
Algeria	2	2014	中Low income country	462.21	0.000169	0.231423	0.088941	0.446702	0.511321	92.438	46.82	42.65	52.15	52.25	40.24	1.04756e+13	5.2632e+11	12334.8	42669500	19297.5	93.17	1.79795e+06	45.8959	0.572109	22.9368	15.2238	64.7	1	0	3.55335e+09	50.8	66.3	60.8
Algeria	2	2015	中Low income country	553.408	0.000186	0.23093	0.144937	0.498421	0.356052	83.6776	48.81	43.16	54.16	53.79	44.13	1.10616e+13	5.94749e+11	13789.1	43131966	19297.5	48.66	939015	50.5018	0.604293	23.2867	15.8491	68.0431	1	0	3.45614e+09	48.9	66.6	60.8
Algeria	2	2016	中Low income country	342.247	0.000153	0.374716	0.103212	0.613263	0.151963	84.6658	51.45	44.44	54.64	58.69	48.05	1.12333e+13	5.57532e+11	12790.3	43590368	19297.5	43.29	835387	27.8891	0.334536	23.2774	16.6063	70.969	1	0	3.42992e+09	50.1	62.1	60.8
Algeria	2	2017	中Low income country	525.879	0.000188	0.576143	0.221477	0.685186	0.188602	95.6116	52.81	44.15	56.78	60.05	50.27	1.23105e+13	6.43628e+11	14613	44044811	19297.5	50.8	980311	39.0104	0.496611	22.1188	17.8024	74.2949	1	0	3.11123e+09	46.5	62.1	63.3
Algeria	2	2018	中Low income country	634.229	0.000207	0.736978	0.238269	0.934533	0.258094	112.464	51.81	41.39	51.75	62.47	51.63	1.38949e+13	5.2482e+11	11795.2	44494502	19297.5	65.23	1.25877e+06	43.5594	0.569798	21.9843	19.079	77.7	1	0	3.2638e+09	44.7	68.1	63.5
Algeria	2	2019	中Low income country	350.663	0.000225	0.443936	0.287202	0.966233	0.242674	103.377	55.3	44.77	53.72	66.53	56.17	1.428e+13	4.47755e+11	9963.67	44938712	19297.5	57	1.09996e+06	40.4463	0.474671	17.3364	19.6515	79.947	1	0	3.23863e+09	46.2	61.6	67.4
Algeria	2	2020	中Low income country	341.203	0.000371	0.337349	0.351402	1.02552	0.266114	108.863	55.39	45.08	57.18	62.93	56.36	1.46877e+13	3.8554e+11	8496.43	45376763	19297.5	39.68	765724	41.8268	0.555631	16.334	21.2531	85.5144	1	0	2.98692e+09	46.9	52.6	66.2
Algeria	2	2021	中Low income country	418.632	0.000503	0.443728	0.46794	1.56568	0.286399	103.908	56.98	45.54	57	69.03	56.36	1.78205e+13	4.87227e+11	10636.1	45808747	19297.5	57.27	1.10517e+06	47.1749	0.805087	16.8439	23.1682	87.1507	1	0	3.22221e+09	49.7	63.5	57.4
Bangeladesh	9	2013	中Low income country	533.402	1.25571	35.7408	2.6e-05	6.46473	0.001036	384.591	65.76	74.81	53.16	61.86	73.23	9.57047e+12	5.21791e+11	46758	11159407	7970.82	97.98	780981	45.1843	0.624647	41.3077	34.4846	82.1702	1	1	2.99701e+09	52.6	68	54
Bangeladesh	9	2014	中Low income country	626.17	0.450973	67.9808	2.2e-05	7.81103	0.001538	474.916	66.1	75.27	53.34	63.31	72.5	1.04756e+13	5.3539e+11	47764.1	11209057	7970.82	93.17	742641	40.2594	0.512779	40.5528	35.8889	85	1	1	3.13275e+09	54.1	70.8	59
Bangeladesh	9	2015	中Low income country	760.016	0.653564	54.7522	3.8e-05	9.93111	0.001865	467.678	68.7	76.42	60.65	63.78	73.96	1.10616e+13	4.62336e+11	41008.3	11274196	7970.82	48.66	387860	31.5728	0.337753	39.9057	36.6371	85.0529	1	1	3.23322e+09	53.9	62.2	59
Bangeladesh	9	2016	中Low income country	617.525	0.662355	19.2941	4.4e-05	9.99151	0.00238	315.075	71.16	76	66.43	65.61	76.59	1.12333e+13	4.76063e+11	42012.6	11331422	7970.82	43.29	345057	28.6479	0.210312	38.6244	37.7341	86.5165	1	1	3.54062e+09	53.3	52.6	63.6
Bangeladesh	9	2017	中Low income country	725.582	0.415234	108.789	0.000129	7.55652	0.001809	520.523	71.13	75.2	67.42	67.37	74.51	1.23105e+13	5.02765e+11	44198.5	11375158	7970.82	50.8	404918	47.6784	0.571172	37.611	38.4644	87.6797	1	1	3.86967e+09	55	53.4	63.6
Bangeladesh	9	2018	中Low income country	1081.53	0.700526	237.071	0.000222	14.4742	0.002456	827.894	72.59	74.44	72.32	68.44	75.17	1.38949e+13	5.43299e+11	47545	11427054	7970.82	65.23	519937	48.0557	0.620836	35.8722	39.3319	88.6473	1	1	5.44613e+09	55.1	52.1	61.2
Bangeladesh	9	2019	中Low income country	855.469	5.78356	55.6414	0.010807	14.2042	0.007585	727.601	73.24	74.79	71.36	70.83	75.96	1.428e+13	5.35866e+11	46641.7	11488980	7970.82	57	454337	45.1401	0.519088	34.1461	39.8825	90.2754	1	1	6.21375e+09	55.6	50.9	63.6
Bangeladesh	9	2020	中Low income country	811.74	8.72525	10.6745	0.000575	15.9204	0.00369	585.938	75.94	75.11	79.78	72.92	75.97	1.46877e+13	5.25213e+11	45517.9	11538604	7970.82	39.68	316282	53.8007	0.807207	31.4415	40.9473	91.5264	1	1	6.01983e+09	56.4	94.3	63.6
Bangeladesh	9	2021	中Low income country	1024.01	2.39056	26.0861	0.000491	22.1574	0.005662	644.947	76.5	74.6	79.87	75.55	75.97	1.78205e+13	5.94352e+11	51268.4	11592952	7970.82	57.27	456489	56.1956	0.897023	28.3636	42.3779	92.79	1	1	7.47453e+09	56.5	55.6	63.4
Bolivia	11	2013	中Low income country	2.15499	0.240574	0.000796	0.109435	1.76216	0.138842	27.655	26.8	24.86	25.37	13.76	43.19	9.57047e+12	1.42717e+10	6436.6	2217278	11793	97.98	1.15548e+06	50.9766	0.815668	7.8549	0.973716	30	0	0	1.21395e+09	47.9	55.8	74.3
Bolivia	11	2014	中Low income country	3.16349	0.263844	0.000994	0.151051	2.70009	0.145907	39.1391	27.08	24.24	26.01	15.14	42.93	1.04756e+13	1.54701e+10	6844.03	2260376	11793	93.17	1.09875e+06	50.6639	0.797272	7.48707	1.47276	36.7447	0	0	1.19184e+09	48.4	53.4	77.6
Bolivia	11	2015	中Low income country	3.32453	0.253344	0.000908	0.20574	3.17456	0.164199	36.8809	29.29	25.97	32.65	14.85	43.7	1.10616e+13	1.35307e+10	5869.74	2305171	11793	48.66	573846	51.3855	0.858227	6.96217	1.59836	37.3121	0	0	1.24339e+09	46.8	53.7	77.6
Bolivia	11	2016	中Low income country	3.01626	0.242294	0.001095	0.277688	3.93466	0.199748	38.5561	32.33	29.96	38.78	16.65	43.94	1.12333e+13	1.50826e+10	6411.55	2352416	11793	43.29	510518	45.2038	0.774398	6.04153	2.51048	39.363	0	0	1.24474e+09	47.4	58.8	76.6
Bolivia	11	2017	中Low income country	4.78519	0.283002	0.000784	0.662141	3.73878	0.17219	54.3897	32.32	27.53	40.82	18.76	42.19	1.23105e+13	1.61052e+10	6705.34	2401840	11793	50.8	599083	53.5617	0.945258	5.87912	1.35038	41.4138	0	0	1.45495e+09	47.7	58.9	76
Bolivia	11	2018	中Low income country	5.98412	0.357645	0.000852	0.729507	5.3487	0.46923	61.2023	33.09	28.17	42.38	20.5	41.34	1.38949e+13	1.70319e+10	6947.82	2451409	11793	65.23	769256	56.6115	0.89322	5.81221	1.63351	58	0	0	1.45881e+09	44.1	59.2	75.5
Bolivia	11	2019	中Low income country	7.22519	0.379675	0.000943	0.77376	5.69783	0.836613	59.4159	33.86	28.13	43.03	20.13	44.16	1.428e+13	1.67259e+10	6691.16	2499702	11793	57	672200	54.3708	0.825554	5.70416	1.97204	64.8263	0	0	1.44329e+09	42.3	58.8	70.4
Bolivia	11	2020	中Low income country	8.74344	0.419534	0.000586	0.666989	6.1139	0.606574	46.1683	37.01	28.05	49.87	23.16	46.97	1.46877e+13	1.49603e+10	5875.07	2546402	11793	39.68	467945	59.5957	1.13534	5.49807	10.1918	72.748	0	0	4.29677e+08	42.8	54.2	67.8
Bolivia	11	2021	中Low income country	7.6918	0.361448	0.000893	0.77927	6.62565	0.808215	50.6686	37.48	28.1	51.61	23.22	46.97	1.78205e+13	1.87371e+10	7238.8	2588423	11793	57.27	675384	60.7002	1.14563	3.62425	7.84339	73.5	0	0	4.5813e+08	42.7	58.4	61.6
Cameroon	15	2013	中Low income country	683.418	22.8038	1.68364	0.000344	1.10732	0.018541	43.3253	72.75	68.9	69.62	69.91	82.59	9.57047e+12	1.8466e+12	52635.2	35082954	10598.3	97.98	1.03842e+06	32.915	0.379933	48.2579	34.4928	85.8	1	0	1.94639e+09	52.3	46.8	54.9
Cameroon	15	2014	中Low income country	843.66	29.3681	2.67531	0.000386	1.44656	0.032142	55.3081	73.06	70.19	69.74	70.59	81.72	1.04756e+13	1.80575e+12	50956	35437435	10598.3	93.17	987445	29.8791	0.277668	46.3318	35.4982	87.12	1	0	2.03108e+09	52.6	45	61.2
Cameroon	15	2015	中Low income country	753.638	29.8966	1.32291	0.000433	1.60179	0.034482	49.1215	73.92	71.06	70.11	71.98	82.52	1.10616e+13	1.55651e+12	43596.1	35702908	10598.3	48.66	515714	35.8578	0.422192	43.6925	36.7047	90	1	0	1.51655e+09	51.9	41.6	59.6
Cameroon	15	2016	中Low income country	811.774	27.5206	2.38529	0.00033	2.00699	0.026639	47.8723	74.34	70.68	70.75	74.13	81.78	1.12333e+13	1.52799e+12	42315.6	36109487	10598.3	43.29	458801	35.0885	0.499763	41.9663	37.0678	91.16	1	0	1.65692e+09	54.2	46.9	61.6
Cameroon	15	2017	中Low income country	833.065	26.5735	2.47498	0.001354	2.26913	0.02456	51.7275	74.91	71.68	72.26	75.08	80.6	1.23105e+13	1.64927e+12	45129.4	36545236	10598.3	50.8	538395	52.012	1.00669	39.5822	38.0907	92.7014	1	0	1.94517e+09	51.8	44.3	53.4
Cameroon	15	2018	中Low income country	1079.15	34.8575	2.48272	0.001456	3.28497	0.12122	64.4024	76.38	72.66	76.94	77.05	78.88	1.38949e+13	1.7253e+12	46547.8	37065084	10598.3	65.23	691328	52.018	1.04829	37.3752	39.005	94.64	1	0	2.11675e+09	51.9	44	53.4
Cameroon	15	2019	中Low income country	1036.26	34.617	2.97563	0.001591	3.73169	0.095437	65.1578	77.44	74.45	77.53	78.09	79.69	1.428e+13	1.74373e+12	46374.2	37601230	10598.3	57	604104	52.8607	1.03794	36.2342	40.3548	91.9129	1	0	2.20521e+09	52.4	44.4	53.4
Cameroon	15	2020	中Low income country	1117.82	33.2856	2.71737	0.00191	4.13609	0.080879	62.7914	80.06	75.28	82.65	82.24	80.06	1.46877e+13	1.6476e+12	43349.7	38007166	10598.3	39.68	420541	61.6433	1.31067	35.2084	41.0999	92.3	1	0	1.70868e+09	53.6	88.3	59.6
Cameroon	15	2021	中Low income country	1326.79	38.0347	3.96721	0.004427	5.37308	0.069959	74.9087	80.65	74.69	82.89	84.97	80.06	1.78205e+13	2.00149e+12	52358.6	38226498	10598.3	57.27	606966	67.8809	1.54458	30.2477	42.0697	92.834	1	0	1.44287e+09	53.3667	43.9	55.2
Cote d'lvoire	20	2013	中Low income country	21.6237	0.401172	0.092654	0.132538	0.457589	0.011187	14.2351	45.76	43.71	48.89	34.31	56.12	9.57047e+12	5.93631e+10	13949.1	4255689	7632.34	97.98	747817	32.3258	0.294644	38.7171	22.1572	66.7476	1	0	9.35278e+08	70.9	65.8	86.8
Cote d'lvoire	20	2014	中Low income country	21.2815	0.470431	0.12374	0.110313	0.536256	0.002399	26.4345	45.2	43.09	48.89	34.27	54.57	1.04756e+13	5.92145e+10	13971	4238389	7632.34	93.17	711105	35.3791	0.359966	36.6244	22.9807	68.57	1	0	9.04123e+08	57.7	55.1	71.4
Cote d'lvoire	20	2015	中Low income country	20.4401	0.383085	0.080833	0.180197	0.58341	0.002608	28.1541	46.57	43.58	50.22	35.57	56.93	1.10616e+13	5.07421e+10	12071.1	4203604	7632.34	48.66	371390	47.1752	0.550102	34.702	23.1788	69.845	1	0	7.66165e+08	58.5	65.4	71.4
Cote d'lvoire	20	2016	中Low income country	18.1584	0.401569	0.107594	0.269591	1.07923	0.00148	23.2089	47.68	41.14	52.84	36.88	59.86	1.12333e+13	5.2391e+10	12550.7	4174349	7632.34	43.29	330404	51.1331	0.640367	33.9977	24.7125	72.6973	1	0	9.1395e+08	60	62.2	71.8
Cote d'lvoire	20	2017	中Low income country	41.114	0.489281	0.242427	1.18858	1.21179	0.006477	37.8349	47.59	39.53	55.76	38.78	56.26	1.23105e+13	5.59375e+10	13562.1	4124531	7632.34	50.8	387723	66.713	1.00715	33.4255	26.1393	67.0962	1	0	9.7339e+08	63	62.1	72.3
Cote d'lvoire	20	2018	中Low income country	55.5995	0.647066	0.412845	1.42283	1.94088	0.008668	34.7454	50.65	39.38	67.12	40.55	55.55	1.38949e+13	6.13305e+10	15003.1	4087843	7632.34	65.23	497858	63.3122	0.955489	32.5842	27.1024	75.2946	1	0	1.16675e+09	62	62.1	73.7
Cote d'lvoire	20	2019	中Low income country	51.7001	0.625665	0.291821	1.71261	2.29291	0.00172	37.9237	51.73	38.71	66.03	44.72	57.44	1.428e+13	6.13293e+10	15086.2	4065253	7632.34	57	435043	72.3767	1.32591	32.294	27.9623	79.0798	1	0	1.16221e+09	62.4	61	73.6
Cote d'lvoire	20	2020	中Low income country	56.8394	0.811122	0.514433	2.82371	3.08294	0.015247	42.7166	55.18	39.06	71.42	50.87	59.38	1.46877e+13	5.76249e+10	14236.5	4047680	7632.34	39.68	302851	76.7183	1.51632	31.7152	25.1649	78.3209	1	0	7.31741e+08	59.7	82.5	69.4
Cote d'lvoire	20	2021	中Low income country	62.3458	1.03136	0.443008	3.63515	4.34968	0.053133	52.9459	54.95	38.09	71.73	50.61	59.38	1.78205e+13	6.88437e+10	17747.8	3879000	7632.34	57.27	437104	77.4838	1.41796	31.2537	25.824	81.254	1	0	9.10216e+08	61.7	60.8	73.8
Egypt,Arab Rep	27	2013	中Low income country	13.4613	17.5096	2.41829	1.14722	26.4106	0.343512	181.863	28.79	20.93	34	21.75	38.46	9.57047e+12	21990960000	3555.16	6185642	13507.9	97.98	1.3235e+06	47.0471	0.707493	15.5285	4.5982	23.1093	1	0	18261500000	54.8	63.3	73.8
Egypt,Arab Rep	27	2014	中Low income country	15.6732	19.8815	3.60439	0.883794	30.9899	0.783901	234.129	31.45	28.27	34.54	21.98	41	1.04756e+13	22593470000	3638.52	6209526	13507.9	93.17	1.25853e+06	37.2126	0.585559	15.3598	5.1359	24.7617	1	0	21897600000	52.9	62.7	71.4
Egypt,Arab Rep	27	2015	中Low income country	16.6006	20.0913	1.77603	1.16729	38.4521	1.34427	254.731	32.02	26.19	35.19	24.03	42.66	1.10616e+13	23438240000	3761.51	6231066	13507.9	48.66	657292	39.3089	0.482598	15.1542	5.66518	26.8026	1	0	18538500000	55.2	65.4	70
Egypt,Arab Rep	27	2016	中Low income country	19.1276	20.0431	3.31789	1.37404	41.5043	1.52766	230.231	30.49	20.12	35.98	27.78	38.07	1.12333e+13	24191430000	3870.31	6250510	13507.9	43.29	584755	37.2615	0.463746	15.0577	6.3244	28.9971	1	0	13606000000	56	68.3	70.6
Egypt,Arab Rep	27	2017	中Low income country	20.7491	18.2888	2.74789	3.7965	35.0471	1.37493	262.534	30.01	18.9	36.27	29.44	35.42	1.23105e+13	24979190000	3986.05	6266654	13507.9	50.8	686199	50.5871	0.722806	14.8155	7.20102	33.8207	1	0	19535300000	52.6	66.8	70.2
Egypt,Arab Rep	27	2018	中Low income country	25.8591	21.0903	2.50656	4.15235	48.4066	2.01325	305.195	30.63	21.1	34.46	30.18	36.78	1.38949e+13	26020850000	4145.86	6276342	13507.9	65.23	881118	56.2477	0.880797	14.7065	7.84318	43.8	1	0	23573700000	53.4	71.5	70.9
Egypt,Arab Rep	27	2019	中Low income country	27.2551	22.7249	3.13172	4.83451	53.8709	2.09633	342.383	31.73	21.32	33.12	34.36	38.1	1.428e+13	26881140000	4280.29	6280217	13507.9	57	769948	57.0693	0.958593	14.2293	8.36098	50.4912	1	0	25050500000	52.5	65.9	71.8
Egypt,Arab Rep	27	2020	中Low income country	29.3969	24.4457	3.28943	5.72319	59.2687	1.81558	308.931	31.65	19.78	33.11	34.41	39.29	1.46877e+13	24930080000	3961.73	6292731	13507.9	39.68	535992	59.4523	1.06692	14.2069	9.31233	54.6014	1	0	15052700000	54	69.9	70.2
Egypt,Arab Rep	27	2021	中Low income country	32.1769	25.6231	4.01621	7.34692	75.9242	3.07402	373.236	33.24	18.41	34.23	41.01	39.29	1.78205e+13	29451240000	4664.31	6314167	13507.9	57.27	773595	62.4939	1.11076	13.5582	9.71471	62.8803	1	0	21897095000	55.7	62.7	67
EL Salvador	28	2013	中Low income country	22.842	1.65483	1.04476	0.14287	1.1565	0.012783	9.44951	55.87	53.41	56.66	33.93	79.46	9.57047e+12	2.51158e+10	19056	1317997	6372.09	97.98	624337	67.6569	1.13515	32.3593	27.3864	80.0043	1	0	2.14186e+09	66.7	61.8	79
EL Salvador	28	2014	中Low income country	29.7337	2.09584	1.58056	0.15425	1.56416	0.014555	10.2639	57.12	54.35	56.8	35.96	81.35	1.04756e+13	2.66341e+10	20261.1	1314545	6372.09	93.17	593688	62.4475	0.967397	30.9837	28.2238	84.2415	1	0	2.32578e+09	66.2	59.6	79
EL Salvador	28	2015	中Low income country	27.8003	2.06834	1.42357	0.176518	1.9067	0.056627	10.9688	59.25	57.64	58.97	35.69	84.69	1.10616e+13	2.28908e+10	17402	1315407	6372.09	48.66	310066	69.1597	1.21559	29.4835	29.6865	88.4097	1	0	2.47708e+09	65.7	53.3	85.2
EL Salvador	28	2016	中Low income country	37.5109	2.32345	1.45879	0.312847	2.27054	0.063116	12.6989	60.8	56.79	61.76	38.31	86.34	1.12333e+13	2.40728e+10	18295.3	1315790	6372.09	43.29	275848	61.5857	1.07544	28.1618	31.4971	87.2402	1	0	2.54888e+09	65.1	56	85.8
EL Salvador	28	2017	中Low income country	36.0821	2.5022	1.83641	0.514178	2.5204	0.065791	13.3101	60.74	56.86	64.31	41.38	80.41	1.23105e+13	2.69244e+10	20437.8	1317384	6372.09	50.8	323702	76.5922	1.42331	27.4841	32.5189	88.1025	1	0	2.55732e+09	64.1	57.3	86.5
EL Salvador	28	2018	中Low income country	39.5388	3.23679	1.76578	0.489152	3.7516	0.109488	16.5063	62.15	57.14	67.54	42.9	81.02	1.38949e+13	3.06247e+10	23165.8	1321977	6372.09	65.23	415651	76.2761	1.47463	26.1461	33.3679	89.357	1	0	2.82939e+09	63.2	58.2	86.4
EL Salvador	28	2019	中Low income country	36.2719	3.47198	2.11034	0.575788	4.16624	0.111711	16.8191	64.01	58.43	67.6	46.12	83.9	1.428e+13	3.10819e+10	23424.5	1326898	6372.09	57	363209	74.0182	1.38888	24.4445	33.8453	90.2289	1	0	3.3088e+09	61.8	57.2	81.4
EL Salvador	28	2020	中Low income country	38.0174	3.7477	3.16745	0.662484	4.00703	0.10094	17.7113	67.61	58.66	73.14	52.21	86.44	1.46877e+13	3.13704e+10	23595.2	1329522	6372.09	39.68	252845	75.9479	1.5858	22.9215	34.2758	89.0583	1	0	2.15387e+09	61.6	82.8	80.8
EL Salvador	28	2021	中Low income country	57.2299	3.88972	2.85535	0.750174	4.78421	0.150302	19.7472	68.88	58.54	72.96	57.57	86.44	1.78205e+13	3.71912e+10	27943.7	1330932	6372.09	57.27	364930	77.5468	1.6838	22.3241	37.4429	91.04	1	0	3.17925e+09	61	52.4	70.8
Honduras	36	2013	中Low income country	181.641	1.22114	0.238092	0.12031	1.11874	0.064035	5.47628	53.01	49	60.36	43.86	58.8	9.57047e+12	1.35684e+11	13715.1	9893082	7347.38	97.98	719896	66.5339	1.20357	30.0973	26.2481	72.6439	1	0	2.34304e+09	58.4	61	77.1
Honduras	36	2014	中Low income country	183.615	1.03397	0.3264	0.101905	1.39734	0.066364	7.11792	52.33	46.02	60.52	46.13	56.63	1.04756e+13	1.41034e+11	14294.3	9866468	7347.38	93.17	684555	59.7005	1.02629	30.5156	26.1508	75.6532	1	0	2.67642e+09	57.1	55.4	75.4
Honduras	36	2015	中Low income country	241.642	1.51035	0.202506	0.108804	1.88312	0.104166	8.01717	52.24	44.8	58.98	46.94	58.25	1.10616e+13	1.25174e+11	12717	9843028	7347.38	48.66	357523	62.6192	1.11068	31.4318	27.6181	72.8347	1	0	2.93971e+09	57.4	53.2	77.6
Honduras	36	2016	中Low income country	225.87	1.50122	0.34513	0.12307	1.90539	0.100455	8.32408	51.51	40.92	57.89	48.42	58.81	1.12333e+13	1.2861e+11	13104.7	9814023	7347.38	43.29	318068	56.4711	1.05416	31.785	28.6754	79.2594	1	0	2.78907e+09	57.7	58	78.4
Honduras	36	2017	中Low income country	273.205	1.72093	0.470349	0.339929	2.20029	0.109386	12.7704	53.36	43.65	56.64	53.74	59.41	1.23105e+13	1.43112e+11	14621.2	9787966	7347.38	50.8	373247	70.733	1.46111	31.9912	30.2033	76.7505	1	0	2.75141e+09	58.8	56.9	78.4
Honduras	36	2018	中Low income country	279.253	1.98698	0.492549	0.402931	3.99804	0.147061	15.3067	57.52	44.71	69.87	53.87	61.64	1.38949e+13	1.60566e+11	16425.2	9775564	7347.38	65.23	479269	69.0199	1.43167	31.5018	31.5	76.0744	1	0	2.82128e+09	60.6	58.5	84.4
Honduras	36	2019	中Low income country	337.474	2.06291	0.533922	0.419029	4.61935	0.317892	16.6869	59.53	45.57	70.44	57.65	64.47	1.428e+13	1.6402e+11	16786.2	9771141	7347.38	57	418800	71.4672	1.53988	31.1995	32.6418	80.3717	1	0	2.97782e+09	60.2	56.9	79.4
Honduras	36	2020	中Low income country	307.277	2.38704	0.575253	0.426449	4.62965	0.305526	17.8168	61.18	45.19	74.48	59.37	65.66	1.46877e+13	1.57227e+11	16125.6	9750149	7347.38	39.68	291544	76.5727	1.79397	30.4633	33.4884	84.7712	1	0	1.97726e+09	61.1	78.2	79.4
Honduras	36	2021	中Low income country	357.584	2.35981	0.582217	0.563319	5.19741	0.368241	19.0306	61.18	45.05	73.91	60.09	65.66	1.78205e+13	1.82275e+11	18772.1	9709891	7347.38	57.27	420784	80.6923	2.04091	30.4433	34.8322	88.6408	1	0	2.70526e+09	59.8	48.7	71.8
India	39	2013	中Low income country	1001.75	17.2996	73.2479	5.18806	121.589	6.36266	868.608	49.09	46.18	54.86	53.81	41.5	9.57047e+12	9.12524e+11	3602.89	253275918	5220.88	97.98	511542	39.5665	0.400522	12.1301	1.2839	14.94	1	1	1.49164e+11	55.2	37.3	63.6
India	39	2014	中Low income country	1123.98	19.8654	91.7628	4.88415	152.487	11.9935	1081.86	49.18	48.42	55.18	51.09	42.01	1.04756e+13	8.90815e+11	3476.62	256229761	5220.88	93.17	486429	39.2836	0.432597	10.2349	1.32693	17.14	1	1	1.57196e+11	55.7	37.7	65.6
India	39	2015	中Low income country	1151.02	15.5719	47.0936	6.32285	186.681	12.4971	933.581	50.5	49.66	53.83	51.91	46.62	1.10616e+13	8.60854e+11	3322.58	259091970	5220.88	48.66	254048	44.2528	0.527848	4.00554	1.53729	22.0627	1	1	1.56278e+11	54.6	43.3	64.6
India	39	2016	中Low income country	1141.08	36.4758	51.522	6.70306	217.549	15.6689	998.774	51.37	49.37	52.78	57.49	45.83	1.12333e+13	9.31877e+11	3558.82	261850182	5220.88	43.29	226012	40.9448	0.383075	4.10651	1.99633	25.4474	1	1	1.61819e+11	56.2	47.6	71
India	39	2017	中Low income country	1367.72	48.9433	73.7762	24.4835	259.045	21.8056	1462.29	54.55	50.95	53.82	63.08	50.34	1.23105e+13	1.01562e+12	3839.79	264498852	5220.88	50.8	265221	37.6376	0.457995	4.17896	2.35008	32.3358	1	1	1.85294e+11	52.6	52.8	72.6
India	39	2018	中Low income country	1699.35	54.5347	61.4662	26.798	398.943	27.1853	1711.47	60.38	49.32	72.12	66.39	53.67	1.38949e+13	1.04227e+12	3902.66	267066843	5220.88	65.23	340558	35.0173	0.41506	3.10915	3.32281	39.9046	1	1	2.04956e+11	54.5	56.4	72.4
India	39	2019	中Low income country	1855.41	52.543	60.3767	30.5497	453.494	29.6242	1828.38	61.71	49.68	72.89	66.73	57.54	1.428e+13	1.1191e+12	4151.23	269582878	5220.88	57	297590	36.297	0.464707	3.58411	3.81492	47.6906	1	1	2.14762e+11	55.2	57.1	72.4
India	39	2020	中Low income country	1821.79	54.692	71.3212	36.6662	488.46	30.148	1858.99	64.24	49.29	78.85	68.88	59.93	1.46877e+13	1.05905e+12	3895.62	271857970	5220.88	39.68	207164	40.6834	0.573737	3.55411	4.31189	53.7265	1	1	2.03145e+11	56.5	77.9	73.4
India	39	2021	中Low income country	2453.71	53.7306	73.1101	37.9197	537.289	39.7457	1927.19	66.41	50.65	80.56	74.52	59.93	1.78205e+13	1.18651e+12	4334.22	273753191	5220.88	57.27	299000	39.3148	0.528012	3.29475	4.53672	62.1	1	1	2.40655e+11	56.5	76.7	69.4
Kenya	48	2013	中Low income country	1946.06	3.9428	0.946552	0.249769	3.13863	0.139865	49.3403	71.39	75.63	66.71	59.43	83.81	9.57047e+12	1.3708e+12	27182.7	50428893	955.651	97.98	93634.7	40.4167	0.387393	60.5472	37.4015	84.77	1	0	5.13205e+09	55.9	58	66.7
Kenya	48	2014	中Low income country	2715.34	5.48293	0.86647	0.382007	4.92526	0.227981	62.5096	71.62	74.43	66.84	62.19	83.03	1.04756e+13	1.48432e+12	29249.6	50746659	955.651	93.17	89038	35.7167	0.306996	58.3116	37.974	87.5568	1	0	5.02422e+09	57.1	55.8	72.8
Kenya	48	2015	中Low income country	2794.42	6.22089	0.787459	0.475207	6.46599	1.61795	74.686	75.88	75.74	67.89	77.16	82.74	1.10616e+13	1.46577e+12	28732.2	51014947	955.651	48.66	46502	39.145	0.386717	56.6391	39.2679	89.8963	1	0	4.63818e+09	55.6	47.9	64
Kenya	48	2016	中Low income country	2923.59	5.34051	1.45495	0.578655	5.90427	1.64098	82.0026	76.91	74.41	73.96	77.58	81.71	1.12333e+13	1.50011e+12	29288.9	51217803	955.651	43.29	41370.1	41.8209	0.450906	54.6397	40.0618	92.843	1	0	4.16512e+09	57.5	48.6	65.6
Kenya	48	2017	中Low income country	3620.6	6.16318	1.77096	1.28653	6.32623	1.57798	89.7547	75.38	74	71.83	78.67	77.02	1.23105e+13	1.6239e+12	31616.8	51361911	955.651	50.8	48547.1	50.7768	0.64446	52.1138	41.1478	95.0694	1	0	4.64753e+09	53.5	50	67.2
Kenya	48	2018	中Low income country	4233.12	5.90274	2.12321	1.18316	10.6656	2.73215	111.267	77.09	74.12	76.34	80.43	77.47	1.38949e+13	1.72485e+12	33436.9	51585058	955.651	65.23	62337.1	48.1127	0.584582	50.1324	41.1903	96.0229	1	0	5.47746e+09	54.7	55.5	69.8
Kenya	48	2019	中Low income country	4866.58	5.12493	2.06821	1.20596	10.5735	2.55546	109.504	78.03	74.99	76.46	80.65	80.02	1.428e+13	1.65142e+12	31902.4	51764822	955.651	57	54472.1	49.0562	0.672119	47.7328	42.0082	96.1576	1	0	5.60051e+09	55.1	55.8	60.4
Kenya	48	2020	中Low income country	4289.89	5.14827	2.55527	1.1627	10.3725	2.54365	114.313	80.44	76.07	82.39	81.95	81.33	1.46877e+13	1.64431e+12	31721.3	51836239	955.651	39.68	37920.2	57.9769	0.974462	46.0187	43.0655	96.5051	1	0	3.65765e+09	55.3	79.6	60.4
Kenya	48	2021	中Low income country	5139.22	5.39327	2.93414	0.92869	10.0763	2.67061	114.04	80.95	75.94	82.48	84.04	81.33	1.78205e+13	1.81096e+12	34997.8	51744876	955.651	57.27	54730.1	57.7518	0.959827	44.787	44.2682	97.5713	1	0	5.03609e+09	54.9	56.7	62.2
Kyrgyz Republic	51	2013	中Low income country	7.34591	0.669589	0.448901	0.205155	3.38436	1.18052	16.2582	18.85	26.02	19.65	5.31	24.41	9.57047e+12	1.19833e+10	1815.44	6600742	2778.65	97.98	272252	29.7081	0.327356	10.6308	0.136727	12.5	1	0	1.05855e+09	59.6	73.2	75.4
Kyrgyz Republic	51	2014	中Low income country	8.79378	0.646004	0.687521	0.199355	4.94905	1.62959	20.5704	18.88	26.33	20.86	3.66	24.68	1.04756e+13	1.32792e+10	1984.51	6691454	2778.65	93.17	258887	32.5787	0.420466	13.7602	0.240889	14.26	1	0	9.00751e+08	61.1	74.2	75.2
Kyrgyz Republic	51	2015	中Low income country	5.41082	0.538589	0.549743	0.280936	5.72629	1.42051	19.622	20.56	23.55	24.77	8.19	25.72	1.10616e+13	1.44264e+10	2125.46	6787419	2778.65	48.66	135209	30.1702	0.397749	14.1806	0.214367	18.2	1	0	853583903	61.3	73.7	80.2
Kyrgyz Republic	51	2016	中Low income country	5.00724	0.578178	0.729406	0.386293	6.78994	1.228	19.6389	21.58	25.61	29.43	6.32	24.94	1.12333e+13	1.59125e+10	2309.05	6891363	2778.65	43.29	120288	27.6512	0.37576	18.3796	0.354444	21.87	1	0	841030690	59.6	65.3	75
Kyrgyz Republic	51	2017	中Low income country	10.6839	0.658203	1.25932	1.61383	8.11973	1.32931	26.1781	25.32	26.35	38.43	10.09	26.42	1.23105e+13	1.70712e+10	2439.46	6997917	2778.65	50.8	141156	31.3925	0.367928	16.0829	0.38893	25.5104	1	0	823760000	61.1	73.7	75.3
Kyrgyz Republic	51	2018	中Low income country	12.2223	0.723408	0.88621	2.06237	13.7092	1.56206	32.7752	23.83	26.86	31.06	10.95	26.44	1.38949e+13	1.81417e+10	2553.36	7105006	2778.65	65.23	181251	35.1185	0.560605	20.8624	0.638691	36.3	1	0	829911207	62.8	73.3	74.5
Kyrgyz Republic	51	2019	中Low income country	13.2786	0.781411	1.24232	3.10389	17.964	2.43033	42.3277	24.97	26.6	30.5	15.49	27.28	1.428e+13	1.87406e+10	2598.51	7212053	2778.65	57	158383	33.5094	0.420323	20.1505	1.05767	47.0323	1	0	1082659258	62.3	73.4	78.6
Kyrgyz Republic	51	2020	中Low income country	17.3414	1.00048	1.35059	3.52314	20.3331	2.34704	46.9807	25.97	25.77	32.53	17.39	28.19	1.46877e+13	1.89818e+10	2593.36	7319399	2778.65	39.68	110257	45.2697	0.731074	18.6485	1.67831	54	1	0	428240090	62.9	58.5	79.2
Kyrgyz Republic	51	2021	中Low income country	36.5138	1.51474	2.465	8.37638	42.3439	5.15432	88.9774	26.7	25.97	34.38	18.25	28.19	1.78205e+13	1.88271e+10	2535.62	7425057	2778.65	57.27	159133	47.017	0.715115	17.5109	2.03035	62	1	0	521809863	63.7	72.6	72.8
Lao PDR	52	2013	中Low income country	12.7825	0.084893	0.016805	2e-06	0.480771	2.7e-05	6.76341	47.12	44.28	53.44	27.91	62.87	9.57047e+12	3.02048e+10	15007.5	2012647	6523.57	97.98	639179	80.4934	1.48056	20.8222	24.4156	75.2344	1	1	7.82564e+08	50.1	62.1	58.7
Lao PDR	52	2014	中Low income country	20.0041	0.076372	0.035386	2e-06	0.513555	4e-05	8.16842	47.39	44.4	53.37	27.5	64.29	1.04756e+13	3.13869e+10	15742.4	1993782	6523.57	93.17	607801	82.5555	1.66558	19.8902	25.1114	75.83	1	1	7.64443e+08	51.2	60.7	58.6
Lao PDR	52	2015	中Low income country	18.7365	0.073531	0.038141	2e-06	0.501805	0.000148	4.79719	49.6	47.02	55.55	30.41	65.41	1.10616e+13	2.72631e+10	13786.5	1977527	6523.57	48.66	317437	83.9001	1.75239	17.8719	25.2768	79.2006	1	1	8.44073e+08	51.4	59.5	58.6
Lao PDR	52	2016	中Low income country	18.2769	0.061101	0.020663	2e-06	0.518644	0.000124	4.40671	50.65	47.58	57.12	32.96	64.95	1.12333e+13	2.80836e+10	14331.8	1959537	6523.57	43.29	282405	81.8603	1.86088	18.3909	26.3066	79.8421	1	1	8.34863e+08	49.8	55.9	58.6
Lao PDR	52	2017	中Low income country	25.9772	0.145346	0.029769	1.3e-05	0.68511	0.000183	9.82349	49.96	45.93	58.49	35.07	60.35	1.23105e+13	3.04838e+10	15695.1	1942248	6523.57	50.8	331397	86.463	2.15829	17.51	26.9186	80.1141	1	1	7.8056e+08	54	66.3	74.6
Lao PDR	52	2018	中Low income country	28.838	0.143665	0.036256	1.7e-05	1.06827	0.000342	10.9738	52.44	47.23	61.22	37.74	63.59	1.38949e+13	3.4429e+10	17865	1927174	6523.57	65.23	425533	84.9273	2.05014	13.7534	27.1744	83.5772	1	1	9.85353e+08	53.6	65.4	56.6
Lao PDR	52	2019	中Low income country	33.0933	0.161006	0.075805	2.6e-05	1.27965	0.000436	11.7617	54.82	51.44	60.02	39.59	68.23	1.428e+13	3.4344e+10	17945.2	1913822	6523.57	57	371844	81.795	1.76795	12.2891	26.5541	86.1355	1	1	1.17924e+09	57.4	60.1	81.8
Lao PDR	52	2020	中Low income country	34.5795	0.209511	0.056199	3.4e-05	3.17104	0.00048	13.9041	58.96	50.33	69.62	45.76	70.11	1.46877e+13	3.46017e+10	18207.1	1900449	6523.57	39.68	258855	80.2021	1.63871	11.1704	25.8595	88.898	1	1	3.46195e+08	55.5	86.6	82
Lao PDR	52	2021	中Low income country	41.0704	0.502924	0.093323	5.3e-05	6.36525	0.000807	29.5514	60.47	50.87	69.97	50.92	70.11	1.78205e+13	3.97254e+10	21080.2	1884490	6523.57	57.27	373605	80.3276	1.65427	10.2506	26.1387	91.1796	1	1	1.2533e+08	53.9	54.7	67.8
Moldova	61	2013	中Low income country	9.81935	0.292531	0.169725	0.101148	1.49244	0.038655	4.13025	37.18	40.28	35.69	15.28	57.44	9.57047e+12	4.46577e+09	7188.86	621207	7637.44	97.98	748316	69.5234	1.25922	26.6635	15.0992	60.31	1	0	1142540000	55.5	69.7	80
Moldova	61	2014	中Low income country	14.7176	0.467364	0.291586	0.102897	1.74397	0.044355	5.27786	37.3	39.93	36.03	15.56	57.68	1.04756e+13	4.59385e+09	7387.87	621810	7637.44	93.17	711580	71.741	1.35103	25.9613	16.3746	61	1	0	1142220000	57.3	70.1	80.1
Moldova	61	2015	中Low income country	15.6497	0.454471	0.15055	0.116386	1.91971	0.125257	5.31436	38.02	39.71	36.86	17.02	58.5	1.10616e+13	4.05473e+09	6517.19	622159	7637.44	48.66	371638	77.3431	1.53641	24.3622	17.7287	68.1198	1	0	981480000	57.5	66.8	79.8
Moldova	61	2016	中Low income country	12.758	0.410691	0.251923	0.128568	1.79276	0.128531	5.7189	37.81	34.92	38.14	18.77	59.43	1.12333e+13	4.37693e+09	7033.44	622303	7637.44	43.29	330625	70.6797	1.46638	23.3733	18.1359	69.8816	1	0	1065520000	57.4	64.6	73.6
Moldova	61	2017	中Low income country	14.7521	0.56171	0.343153	0.543953	2.21162	0.221644	7.21867	38.66	35.81	39.05	20.35	59.43	1.23105e+13	4.8566e+09	7803.36	622373	7637.44	50.8	387982	79.7951	1.562	24.0585	21.7296	71.2723	1	0	1253320000	58	65.9	80
Moldova	61	2018	中Low income country	20.3546	0.765107	0.374025	0.717576	3.11491	0.379473	9.81514	42.63	38.15	48.34	22.32	61.7	1.38949e+13	5.50694e+09	8850.38	622227	7637.44	65.23	498190	76.0098	1.55394	27.378	25.1845	71.5171	1	0	1477440000	58.4	66	78.3
Moldova	61	2019	中Low income country	19.6411	0.882991	0.496615	0.992284	3.78141	0.428134	11.7303	44.12	37.42	52.45	23.45	63.18	1.428e+13	5.54205e+09	8909.65	622028	7637.44	57	435334	75.8861	1.51837	29.8503	28.3601	73.4767	1	0	1543950000	59.1	67	78
Moldova	61	2020	中Low income country	23.2881	1.47649	0.797485	1.81704	4.96878	0.544222	15.4181	43.73	37.83	48.18	25.6	63.31	1.46877e+13	4.77e+09	7677.37	621306	7637.44	39.68	303054	76.1307	1.4965	30.4854	29.2785	77.6088	1	0	1277670000	62	71.6	78
Moldova	61	2021	中Low income country	29.9761	2.14153	1.4589	3.41675	7.36508	0.961673	24.2533	44.27	36.36	46.65	30.75	63.31	1.78205e+13	5.86143e+09	9465.97	619211	7637.44	57.27	437396	74.8232	1.45743	30.185	29.9886	82.2197	1	0	1634710000	62.5	66.2	76.8
Morocco	63	2013	中Low income country	42.403	1.95938	0.745858	0.414902	19.3978	0.198908	74.7309	15.9	12.88	22.34	5.74	22.63	9.57047e+12	1.69743e+10	672.204	25251731	11347.1	97.98	1.11179e+06	49.7947	0.634465	0.307179	0.114258	5.5	1	0	1.43526e+10	59.6	76.4	70.8
Morocco	63	2014	中Low income country	61.6761	1.3468	1.29286	0.371436	24.5936	0.251902	89.9793	16.48	15.32	23.38	6.52	20.7	1.04756e+13	1.77161e+10	680.375	26038704	11347.1	93.17	1.05721e+06	46.0022	0.630959	0.333565	0.142039	6	1	0	1.62364e+10	58.3	76.2	58.8
Morocco	63	2015	中Low income country	54.1584	1.25508	1.0102	0.456793	27.6007	0.593337	89.8946	18.47	16.23	27.66	7.32	22.67	1.10616e+13	1.5951e+10	594.227	26843246	11347.1	48.66	552150	43.1451	0.570402	0.332642	0.158587	6.5	1	0	1.46735e+10	60.1	68.8	78.2
Morocco	63	2016	中Low income country	59.8805	1.06824	1.01625	0.555522	30.4424	0.56458	94.9869	18.25	16.54	28.33	7.87	20.26	1.12333e+13	1.1937e+10	430.993	27696493	11347.1	43.29	491216	34.3207	0.438203	0.297586	0.168249	7	1	0	1.53402e+10	61.3	66.4	81.8
Morocco	63	2017	中Low income country	64.5423	1.17834	1.09431	1.84198	32.6775	0.565311	108.247	19.27	18.45	30.92	7	20.71	1.23105e+13	1.32191e+10	462.7	28569441	11347.1	50.8	576433	46.1416	0.681877	0.281927	0.215759	7.79633	1	0	1.73301e+10	61.5	67.7	84
Morocco	63	2018	中Low income country	99.426	1.39058	1.11848	2.0222	49.2135	0.940377	129.443	18.97	18.23	26.91	8.16	22.57	1.38949e+13	1.48454e+10	504.536	29423878	11347.1	65.23	740172	47.0347	0.705115	0.214132	0.238385	10.9	1	0	1.86337e+10	61.9	69.6	79.4
Morocco	63	2019	中Low income country	74.453	2.03177	1.36025	2.17782	48.9974	0.909196	128.549	19.71	17.25	27.67	10.23	23.67	1.428e+13	1.539e+10	508.163	30285595	11347.1	57	646785	47.8973	0.747494	0.266764	0.23105	14.6386	1	0	1.93533e+10	62.9	70.3	77.4
Morocco	63	2020	中Low income country	95.2989	2.59048	1.33119	2.42816	45.9136	0.955171	119.683	21.47	17.83	31.13	10.55	26.39	1.46877e+13	1.41569e+10	454.062	31178239	11347.1	39.68	450253	57.8544	1.07546	0.285507	0.224516	16.3123	1	0	1.38668e+10	63.3	72.8	78.6
Morocco	63	2021	中Low income country	101.197	2.98319	1.73446	3.01948	57.4913	1.34824	148.483	21.84	17.56	32.74	10.66	26.39	1.78205e+13	1.57768e+10	491.839	32077072	11347.1	57.27	649849	62.6673	1.25449	0.186058	0.20418	17.3728	1	0	1.54156e+10	63.3	72.3	70.6
Nicaragua	68	2013	中Low income country	247.598	0.755636	0.11189	0.025531	0.664721	0.020969	8.44097	31.08	24.41	43.73	29.35	26.83	9.57047e+12	5.20117e+11	2976.76	174726123	11466.1	97.98	1.12344e+06	30.7799	0.283605	0.206344	0.00861062	19.1	1	0	1111900000	56.6	51.2	85.4
Nicaragua	68	2014	中Low income country	339.298	0.961244	0.158175	0.021794	0.8678	0.029904	9.52961	31.43	25.24	44	29.88	26.59	1.04756e+13	5.74184e+11	3200.95	179379016	11466.1	93.17	1.06829e+06	28.9316	0.280089	0.10218	0.00877472	21	1	0	1193900000	58.4	52.6	85.4
Nicaragua	68	2015	中Low income country	277.818	1.04527	0.103598	0.03361	1.04009	0.057712	9.83005	32.57	22.72	45.92	32.62	29	1.10616e+13	4.93027e+11	2679.55	183995785	11466.1	48.66	557938	35.0483	0.424858	0.101717	0.00852628	24.5	1	0	1253400000	57.6	58	85.4
Nicaragua	68	2016	中Low income country	217.177	0.91465	0.161641	0.040262	1.09275	0.058379	8.99984	35.13	27.2	48.6	37	27.72	1.12333e+13	4.04649e+11	2144.78	188666931	11466.1	43.29	496366	35.2721	0.402184	0.0818972	0.0572072	28.5	1	0	1394100000	58.6	61.2	86.2
Nicaragua	68	2017	中Low income country	324.312	0.778342	0.169484	0.150853	1.10064	0.062402	12.052	34.51	25.91	52.81	34.96	24.37	1.23105e+13	3.75746e+11	1941.88	193495907	11466.1	50.8	582476	53.1077	0.857533	0.0720139	0.0572798	33.2	1	0	1557600000	59.2	59	81
Nicaragua	68	2018	中Low income country	526.73	0.983261	0.171105	0.147207	1.67541	0.068524	12.0022	37.28	26.99	56.09	38.75	27.3	1.38949e+13	4.21739e+11	2125.83	198387623	11466.1	65.23	747931	57.2634	0.999577	0.0708164	0.0372831	38.7	1	0	1363600000	58.9	60.2	81
Nicaragua	68	2019	中Low income country	617.378	1.07292	0.200417	0.18164	1.78306	0.066573	12.4639	38.92	25.57	56.19	43.61	30.29	1.428e+13	4.74517e+11	2334.02	203304492	11466.1	57	653565	57.0738	1.00622	0.0527062	0.0410025	45.0314	1	0	1373100000	57.7	56	76
Nicaragua	68	2020	中Low income country	408.878	1.4259	0.228482	0.238215	1.9072	0.074836	11.6061	42.25	26.66	66.58	42.88	32.88	1.46877e+13	4.32199e+11	2074.61	208327405	11466.1	39.68	454973	64.6872	1.33145	0.0513763	0.0313511	51.4584	1	0	946300000	57.2	77.5	75.4
Nicaragua	68	2021	中Low income country	380.839	1.6721	0.267397	0.323871	2.36198	0.119275	13.241	42.93	25.54	67.86	45.45	32.88	1.78205e+13	4.40834e+11	2065.75	213401323	11466.1	57.27	656661	62.5501	1.13487	0.0498521	0.0308887	55.3637	1	0	1.04362e+09	56.3	53.1	68.4
Nigeria	69	2013	中Low income country	25.2654	1.59995	3.78568	0.377849	24.3359	0.185377	217.313	34.84	31.62	30.17	23.47	54.11	9.57047e+12	1.08177e+10	5241.05	2064032	4522.06	97.98	443071	67.9377	1.42201	18.8622	16.1014	65.24	1	0	2.39616e+09	55.1	55.7	63.9
Nigeria	69	2014	中Low income country	30.7638	2.21027	6.4275	0.352099	32.1968	2.01206	296.1	36.03	35.14	30.38	23.82	54.79	1.04756e+13	1.13623e+10	5495.73	2067471	4522.06	93.17	421320	65.0031	1.39786	18.2203	16.8192	68.06	1	0	1.99135e+09	54.3	48	63.8
Nigeria	69	2015	中Low income country	31.3399	2.22683	5.32815	0.404527	29.2809	1.2214	239.356	38.86	37.23	35.57	24.13	58.51	1.10616e+13	1.00645e+10	4861.56	2070226	4522.06	48.66	220043	64.1389	1.26182	17.6001	17.2878	70.3802	1	0	3.16003e+09	55.6	48.3	63.8
Nigeria	69	2016	中Low income country	30.1544	4.07844	2.60196	0.438474	20.1282	0.343293	189.587	40.92	34.77	40.63	26.18	62.1	1.12333e+13	1.06725e+10	5149.59	2072490	4522.06	43.29	195760	59.1283	1.28218	17.4567	18.0804	72.1568	1	0	3.74364e+09	57.5	48.7	64.8
Nigeria	69	2017	中Low income country	30.9441	3.52182	3.0589	0.943555	20.6499	0.820099	295.318	41.83	33.97	46.62	27.36	59.38	1.23105e+13	1.13071e+10	5450.5	2074502	4522.06	50.8	229721	71.8622	1.64681	17.3548	18.7642	74.5168	1	0	5.0305e+09	57.1	48.9	62.3
Nigeria	69	2018	中Low income country	39.3694	2.49566	3.47718	1.29674	43.2897	0.659655	475.511	43.75	32.45	58.35	28.68	55.53	1.38949e+13	1.26831e+10	6108.74	2076217	4522.06	65.23	294974	71.7066	1.68363	18.117	20.2492	79.1678	1	0	4.81778e+09	58.5	49.3	65.5
Nigeria	69	2019	中Low income country	42.6338	3.55636	2.73054	1.66143	53.4651	0.928572	555.036	45.12	32.59	57.84	31.75	58.29	1.428e+13	1.26063e+10	6070.39	2076694	4522.06	57	257757	68.3001	1.44077	18.9414	21.4883	81.4129	1	0	4.94917e+09	57.3	51.2	62.4
Nigeria	69	2020	中Low income country	45.5937	3.87451	2.75196	1.6055	43.7544	0.484284	356.407	46.58	33.96	61.35	30.88	60.14	1.46877e+13	1.23636e+10	5965.45	2072531	4522.06	39.68	179435	65.9698	1.29143	19.6767	22.5274	81.4055	1	0	3.99301e+09	57.2	96.2	62.4
Nigeria	69	2021	中Low income country	58.2981	3.26335	3.18541	1.62182	45.923	0.627203	326.219	48.17	31.92	61.38	39.23	60.14	1.78205e+13	1.3825e+10	6694.64	2065092	4522.06	57.27	258978	65.4046	1.2532	20.2368	23.7138	83.0182	1	0	3.99616e+09	58.7	60	68.4
Pakistan	72	2013	中Low income country	125.376	4.71993	0.424694	1.05738	7.40911	0.311702	123.432	40.79	32.37	42.17	29.77	58.85	9.57047e+12	45599900000	11932.3	3821556	14352.6	97.98	1.40626e+06	68.761	1.25323	15.0993	8.04034	44.03	1	1	4928000000	55.1	70.7	66
Pakistan	72	2014	中Low income country	141.083	6.92351	8.85847	1.01372	9.45865	0.424543	148.132	41.67	36.69	42.42	31.18	56.38	1.04756e+13	49921400000	12837.2	3888793	14352.6	93.17	1.33723e+06	70.7753	1.29697	15.1306	7.9733	44.92	1	1	5817000000	55.2	69.4	64.8
Pakistan	72	2015	中Low income country	148.511	6.68942	0.324213	2.23106	11.5695	2.46108	121.422	42.11	36.12	45.53	31.77	55.03	1.10616e+13	54091800000	13669.6	3957099	14352.6	48.66	698396	73.0639	1.35931	15.6791	7.9899	51.2054	1	1	5897000000	55.6	65.6	65.6
Pakistan	72	2016	中Low income country	140.51	6.1967	0.535764	2.7392	11.9579	2.49381	199.387	42.45	31.76	48.44	36.56	53.02	1.12333e+13	57907700000	14382.2	4026336	14352.6	43.29	621322	69.4039	1.38769	16.2136	10.678	54	1	1	5049211000	55.9	61.2	65
Pakistan	72	2017	中Low income country	167.597	17.6443	9.11539	12.4626	16.6436	3.45217	393.135	43.52	34.49	51.08	37.4	51.11	1.23105e+13	62202700000	15186	4096063	14352.6	50.8	729110	83.1865	1.85343	16.1762	10.7704	59.9506	1	1	6328440000	52.8	61.2	67.2
Pakistan	72	2018	中Low income country	196.179	12.2482	7.06518	19.7556	37.9576	8.13882	591.716	45.22	34.35	47.3	45.62	53.62	1.38949e+13	6.72942e+10	16156.1	4165255	14352.6	65.23	936217	80.1918	1.75176	17.487	12.9697	61.8055	1	1	5932890000	54.4	55.3	65.9
Pakistan	72	2019	中Low income country	208.915	18.6171	9.37326	18.5417	34.8434	7.78375	521.741	43.28	32.91	46.78	37.37	56.06	1.428e+13	6.97218e+10	16472.8	4232532	14352.6	57	818096	81.2991	1.84039	15.3373	12.6551	63.6284	1	1	5870150000	55	56.1	64.8
Pakistan	72	2020	中Low income country	204.299	21.0007	13.6226	24.9411	32.2992	11.12	486.316	45.59	32.5	44.78	47.38	57.7	1.46877e+13	5.70868e+10	13293.3	4294396	14352.6	39.68	569510	82.1099	1.85099	18.8365	13.831	65.5419	1	1	5392070000	54.8	86.8	64.8
Pakistan	72	2021	中Low income country	202.097	18.8741	3.0536	44.6201	59.2713	21.4535	531.199	45.92	31.75	44.8	49.44	57.7	1.78205e+13	6.74067e+10	15491.3	4351267	14352.6	57.27	821971	82.189	1.8769	18.1668	13.9233	67.5097	1	1	6544020000	51.7	60.5	64.6
Philippines	76	2013	中Low income country	229.564	14.9684	4.07293	2.94482	46.3722	0.64353	295.901	53.26	49.23	58.77	50.01	55.03	9.57047e+12	5.15762e+11	13558.3	38040196	6947.9	97.98	680755	85.6217	1.61031	21.3882	18.2117	62.8492	1	1	2.33352e+10	58.2	53.1	75.5
Philippines	76	2014	中Low income country	237.686	15.8601	5.38903	2.69927	59.8601	0.79511	435.776	54.3	50.92	59.06	51.38	55.86	1.04756e+13	5.39081e+11	14182	38011735	6947.9	93.17	647336	86.6096	1.70029	25.2241	18.7494	66.6	1	1	2.54981e+10	60.1	59.9	75.5
Philippines	76	2015	中Low income country	231.415	18.2748	5.07033	3.91138	75.3402	3.33673	528.675	56.57	52.43	60.26	54.51	59.07	1.10616e+13	4.77111e+11	12560.1	37986412	6947.9	48.66	338085	86.6762	1.77051	23.4836	18.8455	67.997	1	1	2.9065e+10	62.2	55.3	75.4
Philippines	76	2016	中Low income country	241.635	24.6857	7.48804	4.83714	82.9395	2.91213	552.014	58.35	52.77	62.41	55.87	62.34	1.12333e+13	4.70025e+11	12378.8	37970087	6947.9	43.29	300775	88.045	1.95044	21.1334	19.0177	73.3007	1	1	3.12036e+10	63.1	63	76.4
Philippines	76	2017	中Low income country	259.886	23.2413	6.52406	13.3525	75.9736	3.30586	675.47	60.91	52.54	65.93	62.23	62.94	1.23105e+13	5.24641e+11	13815.5	37974826	6947.9	50.8	352953	84.4657	1.84024	19.2367	19.8093	75.9854	1	1	3.48316e+10	65.6	62.6	76.4
Philippines	76	2018	中Low income country	423.741	24.7169	7.44309	14.6389	111.578	5.46708	750.261	63.26	51.63	74.2	62.34	64.86	1.38949e+13	5.8878e+11	15504.5	37974750	6947.9	65.23	453211	79.7988	1.68468	17.069	20.3819	77.5417	1	1	3.83971e+10	65	62.6	80.7
Philippines	76	2019	中Low income country	550.757	28.2771	10.0386	16.8698	130.019	4.60188	856.77	64.66	52.62	75.34	63.72	66.94	1.428e+13	5.96058e+11	15700	37965475	6947.9	57	396030	80.6905	1.66703	15.7038	20.3617	80.4359	1	1	4.1264e+10	63.8	61.3	78.2
Philippines	76	2020	中Low income country	511.098	31.1239	9.54106	18.2907	144.202	4.70428	783.623	67.38	53	79.57	68.77	68.18	1.46877e+13	5.99443e+11	15816.8	37899070	6947.9	39.68	275693	85.7689	1.91755	15.0343	21.7788	83.1849	1	1	3.18222e+10	64.5	87.9	81.6
Philippines	76	2021	中Low income country	774.198	42.9935	8.13399	24.5778	208.554	7.30456	997.677	67.86	52.35	79.67	71.23	68.18	1.78205e+13	6.79442e+11	17999.8	37747124	6947.9	57.27	397906	86.3791	1.96479	13.8658	22.6573	85.3749	1	1	3.357e+10	64.1	58.2	74.2
Senegal	82	2013	中Low income country	38.7302	5.9e-05	0.110255	0.05747	0.281304	0.007642	2.31702	40.13	37.21	44.46	33.96	44.91	9.57047e+12	4.83942e+10	6755.07	7164132	7407.98	97.98	725834	68.8344	1.00826	42.4057	16.4164	53.4504	1	0	1.32943e+09	55.5	56.7	72.2
Senegal	82	2014	中Low income country	76.077	8.3e-05	0.118577	0.069544	0.439092	0.013556	3.00754	40.18	38.19	44.45	35.16	42.94	1.04756e+13	4.70622e+10	6600.06	7130576	7407.98	93.17	690201	72.0426	1.10859	40.1459	16.7418	62.0751	1	0	1.32249e+09	55.4	47.5	73.2
Senegal	82	2015	中Low income country	69.6765	0.000111	0.116269	0.115781	0.580567	0.049578	3.72138	40.86	38.88	43.11	34.54	46.88	1.10616e+13	3.96559e+10	5588.98	7095383	7407.98	48.66	360472	82.3521	1.30267	39.1509	18.6569	65.317	1	0	1.19364e+09	57.8	54.6	74
Senegal	82	2016	中Low income country	53.5074	0.00012	0.138277	0.136638	0.61648	0.057871	4.2599	44.91	40.95	43.37	39.97	55.35	1.12333e+13	4.06927e+10	5765.2	7058322	7407.98	43.29	320691	64.6255	0.935317	38.1295	20.6094	67.0568	1	0	1.21861e+09	58.1	49.1	73.8
Senegal	82	2017	中Low income country	67.1525	0.000121	0.147886	0.575178	0.654125	0.073626	4.97042	45.79	42.87	44.54	38.11	57.63	1.23105e+13	4.41791e+10	6292.55	7020858	7407.98	50.8	376325	95.6527	2.28197	37.2723	21.1493	70.3308	1	0	1.30759e+09	55.9	50.8	73.1
Senegal	82	2018	中Low income country	66.9338	0.000198	0.171764	0.72522	0.805868	0.183499	6.28398	50.22	43.02	57.73	40.52	59.62	1.38949e+13	5.06407e+10	7252.4	6982604	7407.98	65.23	483223	68.9115	1.30043	36.9727	22.2891	73.3607	1	0	1.42095e+09	55.7	51.5	66.7
Senegal	82	2019	中Low income country	128.466	0.000275	0.183228	1.02113	0.999449	0.24871	9.71715	51.67	45.13	58.93	41.92	60.71	1.428e+13	5.15142e+10	7417.21	6945235	7407.98	57	422255	64.7839	1.07757	37.0363	23.4425	77.4168	1	0	..	56.3	53.3	72
Senegal	82	2020	中Low income country	159.608	0.000353	0.214062	2.43017	1.6208	0.348102	23.3203	55.79	46.25	69.55	45.04	62.33	1.46877e+13	5.33565e+10	7733.8	6899126	7407.98	39.68	293949	63.9515	1.06848	37.4334	25.1835	78.368	1	0	..	58	84.4	65.4
Senegal	82	2021	中Low income country	278.269	0.000424	0.275647	3.31858	2.27074	0.476095	24.8116	58.46	44.96	71	55.56	62.33	1.78205e+13	6.3082e+10	9230.17	6834326	7407.98	57.27	424255	66.2914	1.2296	36.968	26.1926	81.1659	1	0	..	58	53.5	66.4
Sri lanka	89	2013	中Low income country	1098.02	3.79169	1.14258	0.455443	6.35805	0.067275	29.9721	72.15	73.16	64.85	65.31	85.27	9.57047e+12	5.86842e+11	61126.9	9600379	6713.79	97.98	657817	42.6922	0.526939	40.7136	32.6214	94.7836	1	1	4.68508e+09	60.7	77	76.2
Sri lanka	89	2014	中Low income country	1228.54	4.42851	1.51922	0.403453	7.4926	0.092415	42.7024	72	72.73	64.98	66.35	83.95	1.04756e+13	5.81964e+11	60020.4	9696110	6713.79	93.17	625524	38.5724	0.47589	38.7645	33.6641	92.52	1	1	5.60496e+09	60	74.4	73.6
Sri lanka	89	2015	中Low income country	1137.55	4.89545	1.64285	0.698503	9.44014	0.529051	45.8295	73.23	74.16	66.52	67.27	84.95	1.10616e+13	5.05104e+11	51545.5	9799186	6713.79	48.66	326693	33.3375	0.405952	36.0904	35.4972	90.6102	1	1	6.39666e+09	58.6	72.5	71.6
Sri lanka	89	2016	中Low income country	1202.95	4.69449	1.75585	0.900825	10.1634	0.550768	47.8944	75.14	74.69	68.17	70.98	86.73	1.12333e+13	5.15655e+11	51965.2	9923085	6713.79	43.29	290640	36.0982	0.396198	31.1886	36.9703	89.6509	1	1	7.13812e+09	59.9	70.3	72.4
Sri lanka	89	2017	中Low income country	1285.73	4.90836	1.81474	3.62378	10.5655	0.581356	56.4565	75.3	75.13	69.51	72.04	84.52	1.23105e+13	5.41019e+11	53791.5	10057698	6713.79	50.8	341060	129.078	4.57582	26.0253	38.3254	93.0063	1	1	7.72376e+09	74.9	90.8	87
Sri lanka	89	2018	中Low income country	1644.95	5.46915	2.03305	4.04414	14.3045	0.919197	66.0279	76.62	76.32	73.16	72.2	84.8	1.38949e+13	5.55455e+11	54589.1	10175214	6713.79	65.23	437940	43.4508	0.61582	21.2935	38.7913	89.247	1	1	8.37416e+09	57.8	76.2	74.5
Sri lanka	89	2019	中Low income country	1810.55	5.40996	2.21664	4.89083	16.1636	0.900165	73.1284	76.96	76.98	73.31	72.74	84.81	1.428e+13	5.3388e+11	51939.4	10278887	6713.79	57	382686	44.7372	0.620405	17.053	39.3334	94.4934	1	1	7.47431e+09	56.4	75.1	76.2
Sri lanka	89	2020	中Low income country	1703.64	5.38121	1.58416	4.88963	12.1354	0.742609	59.9687	79.62	78.15	78.42	75.96	85.94	1.46877e+13	5.47054e+11	52837.9	10353442	6713.79	39.68	266403	42.5095	0.513184	14.26	40.3085	94.5394	1	1	3.03537e+09	57.4	88.9	67.6
Sri lanka	89	2021	中Low income country	2237.29	6.26729	1.20269	5.08251	10.2271	0.826772	59.1856	80.29	77.66	78.56	79	85.94	1.78205e+13	6.36856e+11	61143.2	10415811	6713.79	57.27	384499	48.6186	0.843931	12.048	40.6363	88.3078	1	1	..	55.7	75.2	47
Tanzania	92	2013	中Low income country	1304.11	0.023811	0.036334	0.186559	0.63563	0.011777	4.51763	47.98	42.44	54.24	47.89	47.37	9.57047e+12	4.20334e+11	6041.13	69578602	3303.89	97.98	323715	39.5271	0.350118	8.70383	7.46206	28.94	1	0	3.20166e+09	57.9	48.6	73.5
Tanzania	92	2014	中Low income country	1493.32	0.031867	0.048193	0.182801	0.791255	0.039365	6.74061	49.12	44.05	54.61	52.63	45.21	1.04756e+13	4.07339e+11	5822.38	69960943	3303.89	93.17	307824	40.5199	0.438334	8.13311	7.77577	34.89	1	0	3.39596e+09	57.8	47	76.8
Tanzania	92	2015	中Low income country	1562.43	0.038055	0.037017	0.303249	1.25704	0.076044	7.37768	51.43	45.87	58.72	54.21	46.91	1.10616e+13	4.01296e+11	5708.79	70294397	3303.89	48.66	160767	44.4875	0.475905	7.55252	8.8613	39.3161	1	0	3.41238e+09	57.5	45	67
Tanzania	92	2016	中Low income country	1563.93	0.025942	0.041186	0.31854	0.989978	0.049052	6.9994	54.2	45.91	62.25	59.75	48.91	1.12333e+13	4.13366e+11	5854.46	70607037	3303.89	43.29	143025	41.1446	0.406252	6.66506	10.2242	47.505	1	0	3.5993e+09	58.5	47.5	73.2
Tanzania	92	2017	中Low income country	1800.67	0.03041	0.083948	0.997846	0.831559	0.08425	8.91205	57.08	46.08	66.82	63.34	52.08	1.23105e+13	4.56357e+11	6436.79	70898202	3303.89	50.8	167838	56.7829	0.820685	14.0413	11.5772	52.8919	1	0	3.83187e+09	66.2	69.9	82.8
Tanzania	92	2018	中Low income country	2295.21	0.044003	0.126747	1.09919	1.22068	0.100437	12.4189	59.77	47.34	71.18	63.42	57.16	1.38949e+13	5.06754e+11	7124.56	71127802	3303.89	65.23	215513	50.8006	0.638472	8.51847	12.919	56.8175	1	0	4.01467e+09	59.9	50	76.9
Tanzania	92	2019	中Low income country	2492.59	0.042568	0.080516	1.16883	1.41102	0.116883	10.7767	61.79	48.01	72.61	65.47	61.08	1.428e+13	5.43977e+11	7628.58	71307763	3303.89	57	188322	53.8383	0.744705	7.59384	14.1763	66.6524	1	0	4.28098e+09	60.2	46.6	67.8
Tanzania	92	2020	中Low income country	2354.33	0.0478	0.079105	1.57382	1.3267	0.111811	14.6791	63.44	45.74	76.02	68.31	63.69	1.46877e+13	5.00457e+11	7001.79	71475664	3303.89	39.68	131098	65.6899	1.23553	6.99959	16.059	77.8437	1	0	2.18377e+09	61.7	91.6	67.8
Tanzania	92	2021	中Low income country	2900.68	0.060008	0.11685	1.83394	1.75718	0.1511	20.4612	63.77	47.67	74.31	69.43	63.69	1.78205e+13	5.05568e+11	7060.9	71601103	3303.89	57.27	189214	67.8867	1.33481	6.47197	17.3474	85.27	1	0	..	61.3	45.7	64.4
Ukraine	97	2013	中Low income country	1468.35	3.44754	8.59463	6.09761	46.5171	7.73317	247.434	58.31	53.82	46.97	55.63	76.83	9.57047e+12	4.00219e+11	45729.6	8751847	5957.16	97.98	583683	59.8229	0.745264	23.8351	11.9053	88	1	0	22613000000	46.3	47.6	84.4
Ukraine	97	2014	中Low income country	2132.62	2.64135	6.3621	2.70137	40.1402	4.02386	215.142	60.17	58.44	47.14	57.29	77.83	1.04756e+13	4.14105e+11	46866	8835951	5957.16	93.17	555029	54.7937	0.728817	23.8009	12.3559	90.4	1	0	14884000000	49.3	59.8	86.2
Ukraine	97	2015	中Low income country	2202.21	2.34275	6.13823	2.83417	41.7323	2.88098	176.962	63.58	59.25	52.25	62.52	80.3	1.10616e+13	3.70275e+11	41525.1	8916899	5957.16	48.66	289875	61.2739	0.8478	25.3299	13.8439	90.5	1	0	12442000000	46.9	59.3	85.8
Ukraine	97	2016	中Low income country	1861.29	2.46138	2.67675	2.97921	41.8297	2.41912	170.117	67.29	61.57	55.97	69.71	81.91	1.12333e+13	3.69255e+11	41054.5	8994263	5957.16	43.29	257885	51.0114	0.642955	25.4141	14.4268	90.6	1	0	12448000000	46.8	56.8	85.8
Ukraine	97	2017	中Low income country	1947.57	2.38667	2.8215	13.2483	48.6978	2.71403	214.461	69.27	61.43	61.16	71.47	83.02	1.23105e+13	3.90517e+11	43064	9068296	5957.16	50.8	302624	76.0612	1.99937	25.5929	30.4559	94.8199	1	0	14243000000	76.9	81.1	83.5
Ukraine	97	2018	中Low income country	2404.67	2.91844	2.84694	15.754	86.1272	3.77906	291.122	71.46	60.95	70.75	70.1	84.06	1.38949e+13	4.27049e+11	46722.3	9140169	5957.16	65.23	388586	41.1811	0.545637	25.6165	33.0909	98.45	1	0	15836000000	51.9	62.7	81.1
Ukraine	97	2019	中Low income country	2668.74	2.89439	3.26513	20.061	109.107	4.39452	346.165	73.77	63.42	72.62	72.44	86.6	1.428e+13	4.1799e+11	45376.2	9211657	5957.16	57	339558	43.2389	0.669573	25.648	33.0663	99.15	1	0	17465000000	52.3	66.1	75
Ukraine	97	2020	中Low income country	2421.39	3.09241	5.27848	23.037	112.413	4.76619	353.457	76.37	63.52	81.4	73.45	87.12	1.46877e+13	3.49473e+11	37629.2	9287289	5957.16	39.68	236380	41.9006	0.622229	25.6357	34.9416	100	1	0	15564000000	54.9	47.2	81.2
Ukraine	97	2021	中Low income country	3001.85	3.27406	6.37629	30.9501	152.42	6.06609	465.021	76.18	63.4	81.8	72.37	87.12	1.78205e+13	4.15022e+11	44315.6	9365145	5957.16	57.27	341167	42.9167	0.64999	23.9503	38.1527	100	1	0	18391000000	56.2	63.5	79.2
Vietnam	103	2013	中Low income country	75.0969	14.2755	8.49304	1.6068	25.3061	0.306902	437.889	14.25	9.13	22.3	13.57	12.02	9.57047e+12	4.04152e+10	1497.75	26984002	7417.42	97.98	726759	25.754	0.211534	4.23584	0.951675	20	1	1	10711000000	51	63.8	78.6
Vietnam	103	2014	中Low income country	93.9752	17.2725	9.93645	1.71103	32.4248	0.469094	604.207	14.34	10.6	22.86	12.18	11.72	1.04756e+13	4.32286e+10	1557.6	27753304	7417.42	93.17	691081	28.8482	0.317662	4.21067	1.22508	22.55	1	1	10970000000	50.8	62	78.7
Vietnam	103	2015	中Low income country	59.7026	18.3355	9.27269	2.12302	38.8241	1.50865	625.952	12.01	9.42	21.37	8.36	8.9	1.10616e+13	4.24445e+10	1488.42	28516545	7417.42	48.66	360932	22.4297	0.224135	4.00549	1.38516	24.0854	1	1	11250000000	51.7	61.5	78.6
Vietnam	103	2016	中Low income country	64.4704	14.0147	9.03857	2.17123	42.284	1.60586	563.361	10.7	10.46	20	11.02	1.3	1.12333e+13	3.13178e+10	1069.82	29274002	7417.42	43.29	321100	19.7233	0.176469	3.98247	0.943564	24.5792	1	1	12500000000	54	58.3	83
Vietnam	103	2017	中Low income country	58.9585	13.2925	9.81792	5.51461	40.7884	1.52484	808.432	11.29	14.22	21.16	11.45	-1.68	1.23105e+13	2.68422e+10	893.717	30034389	7417.42	50.8	376805	31.1978	0.355203	3.96212	1.2286	26.7184	1	1	13070000000	53.55	51.4	80.85
Vietnam	103	2018	中Low income country	69.0992	16.0975	10.487	6.5665	68.034	2.64689	976.082	10.67	13.81	20.36	11.69	-3.18	1.38949e+13	2.16062e+10	701.715	30790513	7417.42	65.23	483838	29.9013	0.303298	3.9464	1.2547	28.8575	1	1	14790500000	53.1	63.2	78.7
Vietnam	103	2019	中Low income country	77.5622	18.8504	11.066	8.10565	87.1796	3.00012	1123.28	11.38	14.35	19.69	11.76	-0.27	1.428e+13	21888000000	693.816	31546691	7417.42	57	422793	29.2951	0.279636	3.93068	1.2109	30.9966	1	1	16637000000	55.3	63.5	79.2
Vietnam	103	2020	中Low income country	80.7763	21.7598	4.53794	13.8923	136.174	4.60365	1397.6	12.4	15.18	19.66	12.57	2.2	1.46877e+13	18841000000	583.876	32284046	7417.42	39.68	294323	43.0562	0.536054	3.84091	1.21112	33.1358	1	1	7600000000	58.8	75.9	79.6
Vietnam	103	2021	中Low income country	95.1772	26.1745	8.47798	18.3338	197.333	7.19045	1676.84	12.21	15.76	18.01	12.88	2.2	1.78205e+13	21062000000	603.708	32981641	7417.42	57.27	424796	46.6797	0.617769	3.75967	1.18551	35.2749	1	1	3673000000	61.7	65.2	79
Zimbabwe	105	2013	中Low income country	0.519612	3e-06	0.001119	0.03389	0.045059	0.013534	0.426007	18.71	20.65	20.69	8.15	25.35	9.57047e+12	19091020000	1408.37	13555422	10960.8	97.98	1.07394e+06	95.2467	5.86465	2.24384	0.766601	15.5	1	0	3.53907e+08	28.6	33.4	50.4
Zimbabwe	105	2014	中Low income country	0.621069	3e-06	0.001844	0.03289	0.056624	0.008057	0.521651	19.31	21.19	20.96	8.7	26.37	1.04756e+13	19495519600	1407.03	13855753	10960.8	93.17	1.02122e+06	62.3638	1.18424	2.37789	1.09871	16.3647	1	0	3.63264e+08	35.5	34.5	54.2
Zimbabwe	105	2015	中Low income country	0.822766	4e-06	0.000985	0.053942	0.08168	0.033092	0.653063	20.42	21.93	24.25	9.29	26.2	1.10616e+13	19963120600	1410.33	14154937	10960.8	48.66	533352	59.1556	1.07956	2.3575	1.15851	22.7428	1	0	3.86683e+08	37.6	37.1	58.4
Zimbabwe	105	2016	中Low income country	0.750231	3e-06	0.001553	0.043398	0.082048	0.007317	0.615912	20.3	20.32	26	9.79	25.11	1.12333e+13	20548678100	1421.79	14452704	10960.8	43.29	474493	55.5632	1.32119	2.11531	1.18205	23.12	1	0	3.9674e+08	38.2	37.6	50.2
Zimbabwe	105	2017	中Low income country	1.17795	8e-06	0.009678	0.124469	0.205182	0.004323	0.834286	19.91	20.67	28.6	8.93	21.42	1.23105e+13	1.75849e+10	1192.11	14751101	10960.8	50.8	556808	55.3152	1.28968	1.79071	1.2698	24.4	1	0	476619318	44	36.2	52.8
Zimbabwe	105	2018	中Low income country	1.12305	2.1e-05	0.010956	0.094438	0.212527	0.010683	0.794428	20.6	21.07	29.15	9.3	22.86	1.38949e+13	3.41561e+10	2269.18	15052184	10960.8	65.23	714972	47.2512	0.814055	1.78611	1.34901	25	1	0	5.00521e+08	44	37.1	69.1
Zimbabwe	105	2019	中Low income country	1.26904	2.4e-05	0.043181	0.112706	0.167499	0.007747	0.937883	22.9	21.93	26.19	15.13	28.35	1.428e+13	2.18322e+10	1421.87	15354608	10960.8	57	624765	51.6507	0.893158	1.73065	1.33135	26.5883	1	0	6.03248e+08	40.4	33.4	70
[truncated: 2 more rows]

## Sheet: Results
Lower-middle income	(1)	（2）	（3）			Upper-middle income	(1)	（2）	（3）		High income	(1)	（2）	（3）		Lower-middle + low income	(1)	（2）	（3）			（1）	（2）	（3）	（4）
[truncated: 23 more rows]
