# Supplementary material for: Leveraging the digital economy for enhanced digital service trade exports: Lessons from China
Source: PLoS One. 2025 Oct 30;20(10):e0333798. doi: 10.1371/journal.pone.0333798 (PMC12574928; doi:10.1371/journal.pone.0333798)
Supplement: S2 Data — (ZIP) [file pone.0333798.s002.zip › Raw Data/Raw Data/4 Classification of industries.xls]

## Sheet: Sheet4
country	year	oth	dig	gdp	pgdp	pop	dis	dis1	band	inter
1	2013	6.53015	22.62	2.09755e+11	5519.78	38000626	9117.68	72.6295	3.36837	22.5
1	2014	7.35176	26.15	2.1381e+11	5516.23	38760168	9117.68	74.6061	4.12715	29.5
1	2015	8.04614	30.25	1.65979e+11	4197.42	39543154	9117.68	69.8944	5.73892	38.2
1	2016	8.72752	34.2	1.60034e+11	3967.2	40339329	9117.68	66.2885	7.08878	42.9455
1	2017	11.9458	36.14	1.70097e+11	4134.94	41136546	9117.68	80.121	7.80393	47.6911
1	2018	7.04538	36.53	1.74911e+11	4171.8	41927007	9117.68	74.2201	7.31515	49.0385
1	2019	14.7932	38.97	1.7176e+11	4021.98	42705368	9117.68	74.2092	8.38943	58.9776
1	2020	17.6363	41.16	1.45744e+11	3354.16	43451666	9117.68	77.3559	8.72339	63.95
1	2021	23.2123	41.12	1.63472e+11	3700.31	44177969	9117.68	79.1828	9.45502	70.77
2	2013	71.5967	45.99	5.52025e+11	13080.3	42202935	19297.5	47.4675	14.7471	59.9
2	2014	92.438	46.82	5.2632e+11	12334.8	42669500	19297.5	45.8959	15.2238	64.7
2	2015	83.6776	48.81	5.94749e+11	13789.1	43131966	19297.5	50.5018	15.8491	68.0431
2	2016	84.6658	51.45	5.57532e+11	12790.3	43590368	19297.5	27.8891	16.6063	70.969
2	2017	95.6116	52.81	6.43628e+11	14613	44044811	19297.5	39.0104	17.8024	74.2949
2	2018	112.464	51.81	5.2482e+11	11795.2	44494502	19297.5	43.5594	19.079	77.7
2	2019	103.377	55.3	4.47755e+11	9963.67	44938712	19297.5	40.4463	19.6515	79.947
2	2020	108.863	55.39	3.8554e+11	8496.43	45376763	19297.5	41.8268	21.2531	85.5144
2	2021	103.908	56.98	4.87227e+11	10636.1	45808747	19297.5	47.1749	23.1682	87.1507
3	2013	230.821	32.29	1.11215e+10	3833.16	2901385	5947.15	42.6204	8.37731	41.9
3	2014	268.801	33.07	1.16095e+10	4017.23	2889930	5947.15	40.953	9.44262	54.6228
3	2015	316.222	33.55	1.05533e+10	3666.14	2878595	5947.15	48.2622	9.94648	59.1008
3	2016	197.895	35.61	1.05461e+10	3679.95	2865835	5947.15	40.4788	10.4392	64.346
3	2017	301.659	36.3	1.15275e+10	4042	2851923	5947.15	57.0347	11.0564	64.7449
3	2018	354.485	41.85	1.24579e+10	4391.92	2836557	5947.15	61.4061	12.2489	68.2451
3	2019	215.851	44.23	1.36193e+10	4828.5	2820602	5947.15	60.1545	13.6745	66.5439
3	2020	228.886	45.73	1.26417e+10	4505.87	2805608	5947.15	64.4383	15.341	76.5077
3	2021	270.959	46.73	1.38614e+10	4966.51	2790974	5947.15	70.6588	16.7189	78.6123
4	2013	7.70474	73.77	1.57633e+12	68156.4	23128129	8956.44	81.1062	25.8786	83.4535
4	2014	10.3095	74.06	1.46759e+12	62515.3	23475686	8956.44	72.3845	27.8488	84
4	2015	10.5304	75.4	1.35058e+12	56709	23815995	8956.44	73.9578	28.6647	84.5605
4	2016	11.1459	75.88	1.20656e+12	49876.7	24190907	8956.44	71.0801	30.4765	86.54
4	2017	15.6219	75.71	1.32647e+12	53934.2	24594202	8956.44	84.5528	32.2159	86.545
4	2018	23.5088	76.38	1.42827e+12	57207	24966643	8956.44	78.0995	33.7373	90
4	2019	28.0447	77.52	1.39222e+12	54941.1	25340217	8956.44	77.9945	34.7144	93.6099
4	2020	25.7551	79.17	1.32694e+12	51722.1	25655289	8956.44	77.9605	35.4484	96.3945
4	2021	36.9768	79.73	1.5527e+12	60444.5	25688079	8956.44	78.1097	35.2816	96.24
5	2013	814.17	64.87	4.30191e+11	50731.1	8479823	7468.01	133.069	26.3281	80.6188
5	2014	1059.6	64.93	4.42585e+11	51786.4	8546356	7468.01	131.633	27.6033	80.9958
5	2015	1034.01	66.82	3.81971e+11	44195.8	8642699	7468.01	126.793	28.4122	83.9401
5	2016	969.352	68.02	3.95837e+11	45307.6	8736668	7468.01	122.465	28.8823	84.3237
5	2017	1218.64	67.73	4.17261e+11	47429.2	8797566	7468.01	114.077	28.5468	87.9356
5	2018	1478.98	70.22	4.54991e+11	51466.6	8840521	7468.01	109.304	28.5187	87.4791
5	2019	1520.28	71.4	4.44621e+11	50070.4	8879920	7468.01	108.35	28.3662	87.7522
5	2020	1758.33	74.86	4.35225e+11	48809.2	8916864	7468.01	109.233	29.2553	87.5294
5	2021	2209.57	75.88	4.80368e+11	53637.7	8955797	7468.01	109.537	29.0515	92.5292
6	2013	178.607	38.6	7.41606e+10	7875.34	9416801	5520.21	130.596	17.8083	73
6	2014	197.591	39.22	7.52397e+10	7890.84	9535079	5520.21	130.283	19.4836	75
6	2015	164.867	39.85	5.30762e+10	5500.5	9649341	5520.21	130.058	19.2575	77
6	2016	177.031	42.49	3.7867e+10	3880.69	9757812	5520.21	124.7	18.0796	78.2
6	2017	203.03	45.65	4.08666e+10	4147.2	9854033	5520.21	118.671	17.9239	79
6	2018	262.269	48.04	4.71125e+10	4739.8	9939771	5520.21	112.704	18.6251	79.8
6	2019	366.017	50.73	4.81742e+10	4805.75	10024283	5520.21	108.669	18.9882	81.1
6	2020	283.54	54.68	42693000000	4229.91	10093121	5520.21	109.023	19.4019	84.6
6	2021	373.723	55.42	5.48254e+10	5408.05	10137750	5520.21	109.823	19.9326	86
7	2013	124.368	44.4	3.25395e+10	25790.7	1261673	3896.4	49.0476	23.7824	90
7	2014	174.809	45.91	3.33877e+10	25464.8	1311134	3896.4	54.6991	21.9331	90.5031
7	2015	142.656	47.6	3.10506e+10	22795.4	1362142	3896.4	55.3875	18.5767	93.4783
7	2016	119.723	50.08	3.2235e+10	22867.2	1409661	3896.4	49.7701	16.4852	98
7	2017	165.934	53.07	3.54738e+10	24349.9	1456834	3896.4	56.1033	13.3277	95.8781
7	2018	163.347	53.63	3.7802e+10	25415.8	1487340	3896.4	59.0951	8.49275	98.6447
7	2019	181.622	54.04	3.86533e+10	25869.1	1494188	3896.4	59.9376	9.43603	99.7015
7	2020	212.293	58.38	3.46218e+10	23433.2	1477469	3896.4	67.4631	10.2211	99.671
7	2021	259.018	59.55	3.93034e+10	26860.1	1463265	3896.4	66.3442	11.4203	100
8	2013	118.018	27.55	1.49991e+11	973.774	154030139	3036.24	95.4674	0.990277	6.63
8	2014	121.318	29.68	1.72885e+11	1108.51	155961299	3036.24	92.4577	1.98329	11.9
8	2015	112.452	31.78	1.95079e+11	1236	157830000	3036.24	87.2526	3.10013	12.9
8	2016	116.6	34.6	2.65236e+11	1659.96	159784568	3036.24	86.6025	4.1258	18.1
8	2017	127.441	36.72	2.93755e+11	1815.61	161793964	3036.24	92.8087	4.51222	19.8
8	2018	146.333	39.05	3.21379e+11	1963.41	163683958	3036.24	89.9075	4.91978	23.44
8	2019	148.36	40.38	3.51238e+11	2122.08	165516222	3036.24	87.7943	4.88502	27.76
8	2020	179.3	44.25	3.73902e+11	2233.31	167420951	3036.24	88.4416	6.00452	32.87
8	2021	187.269	45.3	4.16265e+11	2457.92	169356251	3036.24	90.3535	6.57589	38.9174
9	2013	384.591	65.76	5.21791e+11	46758	11159407	7970.82	45.1843	34.4846	82.1702
9	2014	474.916	66.1	5.3539e+11	47764.1	11209057	7970.82	40.2594	35.8889	85
9	2015	467.678	68.7	4.62336e+11	41008.3	11274196	7970.82	31.5728	36.6371	85.0529
9	2016	315.075	71.16	4.76063e+11	42012.6	11331422	7970.82	28.6479	37.7341	86.5165
9	2017	520.523	71.13	5.02765e+11	44198.5	11375158	7970.82	47.6784	38.4644	87.6797
9	2018	827.894	72.59	5.43299e+11	47545	11427054	7970.82	48.0557	39.3319	88.6473
9	2019	727.601	73.24	5.35866e+11	46641.7	11488980	7970.82	45.1401	39.8825	90.2754
9	2020	585.938	75.94	5.25213e+11	45517.9	11538604	7970.82	53.8007	40.9473	91.5264
9	2021	644.947	76.5	5.94352e+11	51268.4	11592952	7970.82	56.1956	42.3779	92.79
10	2013	419.868	25.67	3.06593e+10	2853.8	10743349	17389.8	131.703	1.43436	36.99
10	2014	510.677	24.36	3.29962e+10	3022.46	10916987	17389.8	130.6	1.5827	34.6
10	2015	619.489	25.51	3.30002e+10	2975.65	11090085	17389.8	132.661	1.63165	37.49
10	2016	519.745	25.5	3.39411e+10	3013.5	11263015	17389.8	125.97	2.55339	39.6975
10	2017	572.134	26.02	3.75086e+10	3280.01	11435533	17389.8	121.163	3.32294	43.8323
10	2018	845.915	26.61	4.02876e+10	3471.01	11606905	17389.8	114.288	4.34308	44.2861
10	2019	653.696	28.73	4.08953e+10	3472.38	11777315	17389.8	108.935	6.34162	47.4748
10	2020	644.486	29.64	3.66298e+10	3068.81	11936162	17389.8	109.003	7.80752	59.9401
10	2021	809.781	30.52	4.04082e+10	3345.2	12079472	17389.8	108.845	9.33461	65.9774
11	2013	27.655	26.8	1.42717e+10	6436.6	2217278	11793	50.9766	0.973716	30
11	2014	39.1391	27.08	1.54701e+10	6844.03	2260376	11793	50.6639	1.47276	36.7447
11	2015	36.8809	29.29	1.35307e+10	5869.74	2305171	11793	51.3855	1.59836	37.3121
11	2016	38.5561	32.33	1.50826e+10	6411.55	2352416	11793	45.2038	2.51048	39.363
11	2017	54.3897	32.32	1.61052e+10	6705.34	2401840	11793	53.5617	1.35038	41.4138
11	2018	61.2023	33.09	1.70319e+10	6947.82	2451409	11793	56.6115	1.63351	58
11	2019	59.4159	33.86	1.67259e+10	6691.16	2499702	11793	54.3708	1.97204	64.8263
11	2020	46.1683	37.01	1.49603e+10	5875.07	2546402	11793	59.5957	10.1918	72.748
11	2021	50.6686	37.48	1.87371e+10	7238.8	2588423	11793	60.7002	7.84339	73.5
12	2013	1.69018	57.61	2.47282e+12	12258.6	201721767	17614.3	87.8636	10.5892	51.04
12	2014	2.50284	58.18	2.45604e+12	12071.4	203459650	17614.3	87.408	11.7804	54.551
12	2015	2.48652	57.36	1.80221e+12	8783.21	205188205	17614.3	86.2933	12.4191	58.328
12	2016	2.32055	57.51	1.79569e+12	8680.74	206859578	17614.3	80.7848	12.985	60.8725
12	2017	3.55685	57.94	2.06351e+12	9896.72	208504960	17614.3	73.8714	13.8644	67.4713
12	2018	4.22205	59.14	1.91693e+12	9121.02	210166592	17614.3	69.3027	14.8611	70.4343
12	2019	4.90884	59.97	1.87329e+12	8845.32	211782878	17614.3	68.4365	15.5381	73.9124
12	2020	5.91857	64.76	1.47611e+12	6923.7	213196304	17614.3	70.6205	17.0475	81.3427
12	2021	5.41031	66.77	1.64962e+12	7696.79	214326223	17614.3	70.4995	19.4365	80.69
13	2013	261.519	44.38	5.58442e+10	7686.63	7265115	7364.45	57.52	19.1296	53.0615
13	2014	425.196	45.21	5.71596e+10	7912.52	7223938	7364.45	58.6949	20.0876	55.49
13	2015	346.098	47.1	5.08281e+10	7081.1	7177991	7364.45	59.2958	22.089	56.6563
13	2016	258.796	50.91	5.39875e+10	7574.19	7127822	7364.45	47.5228	23.428	59.8255
13	2017	300.943	49.53	5.93431e+10	8386.59	7075947	7364.45	50.2673	25.015	63.4101
13	2018	322.843	52.38	6.63996e+10	9451.85	7025037	7364.45	50.462	26.7505	64.782
13	2019	370.017	54.45	6.89119e+10	9878.77	6975761	7364.45	49.2536	28.5681	67.947
13	2020	341.147	55.72	7.04044e+10	10153.5	6934015	7364.45	56.8866	30.3053	70.1625
13	2021	324.188	58.24	8.40614e+10	12222.2	6877743	7364.45	59.0301	32.7334	75.2714
14	2013	32.4064	23.28	3.37286e+10	1559.14	21632850	11002.3	62.5499	0.0781219	10
14	2014	53.9024	26.26	3.63865e+10	1631.71	22299585	11002.3	60.1191	0.0754767	16.2149
14	2015	49.8812	28.07	3.22102e+10	1399.68	23012646	11002.3	64.351	0.0888511	18.3
14	2016	46.9705	28.75	3.38143e+10	1426.07	23711630	11002.3	59.6126	1.53841	20.6
14	2017	33.2501	30.94	3.60985e+10	1479.86	24393181	11002.3	73.8614	1.56748	23.203
14	2018	42.4489	32.84	3.99738e+10	1594.06	25076747	11002.3	70.4626	1.57841	29.7
14	2019	40.5218	34.53	3.9671e+10	1538.69	25782341	11002.3	69.9881	1.55505	36.5392
14	2020	36.3744	34.95	4.07732e+10	1539.13	26491087	11002.3	71.6789	2.72763	45.5292
14	2021	56.4531	35.67	4.53383e+10	1666.93	27198628	11002.3	72.7428	2.13097	45.6022
15	2013	43.3253	72.75	1.8466e+12	52635.2	35082954	10598.3	32.915	34.4928	85.8
15	2014	55.3081	73.06	1.80575e+12	50956	35437435	10598.3	29.8791	35.4982	87.12
15	2015	49.1215	73.92	1.55651e+12	43596.1	35702908	10598.3	35.8578	36.7047	90
15	2016	47.8723	74.34	1.52799e+12	42315.6	36109487	10598.3	35.0885	37.0678	91.16
15	2017	51.7275	74.91	1.64927e+12	45129.4	36545236	10598.3	52.012	38.0907	92.7014
15	2018	64.4024	76.38	1.7253e+12	46547.8	37065084	10598.3	52.018	39.005	94.64
15	2019	65.1578	77.44	1.74373e+12	46374.2	37601230	10598.3	52.8607	40.3548	91.9129
15	2020	62.7914	80.06	1.6476e+12	43349.7	38007166	10598.3	61.6433	41.0999	92.3
15	2021	74.9087	80.65	2.00149e+12	52358.6	38226498	10598.3	67.8809	42.0697	92.834
16	2013	527.802	52.01	2.77239e+11	15833.3	17509925	19079.9	129.029	13.1078	58
16	2014	637.515	52.09	2.59405e+11	14666.3	17687108	19079.9	127.826	14.0765	61.11
16	2015	548.753	53.56	2.42497e+11	13569.9	17870124	19079.9	123.023	15.2178	76.6296
16	2016	568.203	55.15	2.49299e+11	13785.7	18083879	19079.9	117.123	16.0617	83.5586
16	2017	591.94	55.46	2.76365e+11	15045.5	18368577	19079.9	109.619	16.6719	82.3275
16	2018	772.046	57.01	2.95403e+11	15795.7	18701450	19079.9	103.652	17.3831	84.9
16	2019	745.503	58.59	2.78493e+11	14627.1	19039485	19079.9	103.079	18.0134	85.0176
16	2020	795.606	61.39	2.54096e+11	13165.4	19300315	19079.9	102.596	19.5014	86.371
16	2021	945.39	62.68	3.16714e+11	16247.4	19493184	19079.9	100.772	21.9724	90.1934
17	2013	216.494	48.57	3.82094e+11	8263.64	46237930	14937.5	111.179	9.81363	51.7
17	2014	268.461	49.22	3.81241e+11	8167.47	46677947	14937.5	110.432	10.773	52.57
17	2015	336.52	50.38	2.93492e+11	6228.65	47119728	14937.5	110.821	11.7271	55.905
17	2016	359.138	51.07	2.8272e+11	5936.26	47625955	14937.5	104.806	12.4154	58.1365
17	2017	414.009	51.88	3.11867e+11	6449.97	48351671	14937.5	93.3273	13.0937	62.2599
17	2018	493.18	54.01	3.34198e+11	6782.04	49276961	14937.5	86.9655	13.5531	64.1264
17	2019	499.148	54.74	3.23032e+11	6436.51	50187406	14937.5	87.2886	13.8478	65.0069
17	2020	497.285	56.54	2.70151e+11	5304.29	50930662	14937.5	90.7572	15.2458	70.85
17	2021	614.388	57.3	3.18512e+11	6182.71	51516562	14937.5	80.2187	16.3718	73.0284
18	2013	216.625	44.56	5.09497e+10	10633.3	4791535	9563.89	82.0951	10.1196	45.96
18	2014	278.038	46.08	5.20164e+10	10737.7	4844288	9563.89	79.9512	10.6587	53
18	2015	247.694	48.56	5.64419e+10	11530	4895242	9563.89	83.7904	11.4122	59.763
18	2016	244.343	47.78	5.8847e+10	11899.8	4945205	9563.89	77.9536	12.9234	65.8804
18	2017	310.978	47.77	6.0516e+10	12118.1	4993842	9563.89	85.3653	14.8992	71.5817
18	2018	338.704	47.89	6.24202e+10	12383.1	5040734	9563.89	82.7587	16.5608	73.4797
18	2019	356.656	48.83	6.44177e+10	12669.3	5084532	9563.89	79.7013	17.7939	81.2026
18	2020	359.917	55.1	6.23956e+10	12179.3	5123105	9563.89	80.7247	19.3774	80.5302
18	2021	418.391	54.77	6.46165e+10	12537.3	5153957	9563.89	80.492	20.5428	82.75
19	2013	14.9381	20.56	4.27602e+10	1903.05	22469268	12145.1	63.0358	0.25048	6.6
19	2014	20.8218	23.94	4.8843e+10	2124.02	22995555	12145.1	61.3452	0.551659	10
19	2015	26.5374	27.39	4.5815e+10	1941.58	23596741	12145.1	63.573	0.464924	16.7
19	2016	30.7456	27.87	4.84078e+10	1999.2	24213622	12145.1	62.6617	0.563237	41.2078
19	2017	34.9205	29.67	5.25123e+10	2113.34	24848016	12145.1	66.5285	0.574794	43.8399
19	2018	47.6971	31.07	5.85225e+10	2295.54	25493988	12145.1	63.3194	0.690037	37.5465
19	2019	48.9354	33.17	5.98985e+10	2290.79	26147551	12145.1	61.9459	0.828846	36.289
19	2020	56.6241	36.84	6.29828e+10	2349.07	26811790	12145.1	66.551	0.974832	41.3736
19	2021	59.1404	37.26	7.18111e+10	2613.38	27478249	12145.1	66.6432	1.2193	45.4255
20	2013	14.2351	45.76	5.93631e+10	13949.1	4255689	7632.34	32.3258	22.1572	66.7476
20	2014	26.4345	45.2	5.92145e+10	13971	4238389	7632.34	35.3791	22.9807	68.57
20	2015	28.1541	46.57	5.07421e+10	12071.1	4203604	7632.34	47.1752	23.1788	69.845
20	2016	23.2089	47.68	5.2391e+10	12550.7	4174349	7632.34	51.1331	24.7125	72.6973
20	2017	37.8349	47.59	5.59375e+10	13562.1	4124531	7632.34	66.713	26.1393	67.0962
20	2018	34.7454	50.65	6.13305e+10	15003.1	4087843	7632.34	63.3122	27.1024	75.2946
20	2019	37.9237	51.73	6.13293e+10	15086.2	4065253	7632.34	72.3767	27.9623	79.0798
20	2020	42.7166	55.18	5.76249e+10	14236.5	4047680	7632.34	76.7183	25.1649	78.3209
20	2021	52.9459	54.95	6.88437e+10	17747.8	3879000	7632.34	77.4838	25.824	81.254
21	2013	17.5345	44.52	2.39597e+10	27797.5	1166968	7076.43	78.3274	26.7127	65.4548
21	2014	17.5497	45.05	2.32259e+10	27244.3	1176995	7076.43	79.5837	28.7616	69.33
21	2015	16.5188	46.29	1.99093e+10	23487.2	1187280	7076.43	75.1246	30.725	71.7157
21	2016	14.4717	48.33	2.10465e+10	24715.1	1197881	7076.43	85.7811	32.5787	75.9002
21	2017	27.2743	51.48	2.29466e+10	26697	1208523	7076.43	81.7223	34.215	80.7432
21	2018	37.591	54.76	2.55973e+10	29419.9	1218831	7076.43	80.4562	35.8108	84.4336
21	2019	35.482	56.84	2.59452e+10	29417.9	1228836	7076.43	83.9413	36.7753	86.0636
21	2020	36.462	60.5	2.50083e+10	28036	1237537	7076.43	83.7459	37.3964	90.8019
21	2021	40.3586	62.64	2.84081e+10	31552	1244188	7076.43	102.972	38.3755	90.7595
22	2013	149.719	51.96	2.11686e+11	20133.2	10514272	7462.24	91.4498	27.164	74.1104
22	2014	305.326	52.14	2.09359e+11	19890.9	10525347	7462.24	93.0274	28.4755	74.2317
22	2015	190.2	54.94	1.88033e+11	17829.7	10546059	7462.24	85.4261	27.9996	75.6688
22	2016	182.863	56.38	1.96272e+11	18575.2	10566332	7462.24	78.8195	29.1612	76.4812
22	2017	171.148	57.95	2.18629e+11	20636.2	10594438	7462.24	77.15	29.8737	78.7192
22	2018	222.621	58.85	2.49001e+11	23424.5	10629928	7462.24	75.3369	30.5929	80.6882
22	2019	211.604	61.2	2.52548e+11	23664.8	10671870	7462.24	74.3642	35.4907	80.8669
22	2020	220.317	64.54	2.45975e+11	22992.9	10697858	7462.24	77.238	36.5155	81.3389
22	2021	247.201	65.83	2.81791e+11	26822.5	10505772	7462.24	99.8728	37.5696	82.6706
23	2013	165.519	66.27	3.43584e+11	61191.2	5614932	7208.36	102.332	40.3955	94.6297
23	2014	198.75	67.3	3.52994e+11	62549	5643475	7208.36	106.737	41.4423	95.99
23	2015	210.324	68.25	3.02673e+11	53254.9	5683483	7208.36	99.7817	42.3573	96.3305
23	2016	193.95	69.17	3.13116e+11	54664	5728010	7208.36	97.873	43.1306	96.9678
23	2017	234.943	69.82	3.32121e+11	57610.1	5764980	7208.36	94.5591	43.7815	97.0994
23	2018	319.525	74.24	3.56841e+11	61591.9	5793636	7208.36	91.8894	43.9751	97.3192
23	2019	331.832	75.18	3.46499e+11	59593	5814422	7208.36	93.0827	43.764	98.0464
23	2020	346.36	76.82	3.55222e+11	60915.4	5831404	7208.36	86.4022	44.4635	96.5491
23	2021	413.532	77.79	3.98303e+11	68007.8	5856733	7208.36	63.4047	44.6489	98.8659
24	2013	401.574	30.07	6.26822e+10	6171.3	68819	13500.2	161.31	5.18561	45.9
24	2014	483.776	30.59	6.718e+10	6533.67	69371	13500.2	163.627	5.83534	49.58
24	2015	443.132	32.12	7.11648e+10	6838.94	70007	13500.2	159.844	6.59349	54.2158
24	2016	479.541	33.99	7.57046e+10	7191.07	70075	13500.2	153.792	7.23105	63.8709
24	2017	506.675	34.92	7.9998e+10	7513.5	70403	13500.2	141.151	7.70695	67.5712
24	2018	574.052	38.55	8.55554e+10	7947.16	70823	13500.2	132.202	7.99427	74.822
24	2019	702.052	43.26	8.89414e+10	8173.34	71428	13500.2	128.061	8.54524	79.7155
24	2020	649.838	45.59	7.88447e+10	7167.91	71995	13500.2	124.415	9.38081	82.1983
24	2021	681.396	46.79	9.42434e+10	8476.75	72412	13500.2	121.069	9.75833	85.243
25	2013	14.0258	37.7	95129659000	6050.35	15722989	15364.4	47.8075	6.73188	40.2791
25	2014	19.1784	38.72	101726331000	6374.63	15957994	15364.4	51.872	8.26938	45.5904
25	2015	20.7156	40.18	99290381000	6130.59	16195902	15364.4	55.9569	9.18499	48.9404
25	2016	21.2899	40.54	99937696000	6079.09	16439585	15364.4	51.9564	9.79092	54.0629
25	2017	25.531	40.22	104295862000	6246.4	16696944	15364.4	64.7916	10.6523	55.8
25	2018	40.2201	40.41	107562008000	6321.35	17015672	15364.4	63.3978	11.4812	57.5
25	2019	45.7344	41.72	108108009000	6233.26	17343740	15364.4	61.9412	12.0646	59.2
25	2020	40.0824	43.51	99291124000	5645.2	17588595	15364.4	68.0285	13.482	70.7
25	2021	39.7296	42.48	106165866000	5965.13	17797737	15364.4	67.2564	13.7104	76.2029
26	2013	55.5594	40.13	2.88434e+11	3088.89	93377890	7551.42	43.1592	2.86606	29.4
26	2014	71.6841	38.83	3.05595e+11	3196.86	95592324	7551.42	46.1268	3.20934	33.8946
26	2015	71.672	42.92	3.29367e+11	3370.38	97723799	7551.42	36.975	3.91554	37.8194
26	2016	69.5698	43.85	3.32442e+11	3331.61	99784030	7551.42	37.3973	4.47884	41.2481
26	2017	92.852	45.45	2.48363e+11	2439.97	101789386	7551.42	43.3169	5.14186	44.9502
26	2018	109.095	47.48	2.62589e+11	2531.2	103740765	7551.42	40.9029	6.38555	46.9243
26	2019	117.573	49.77	3.18679e+11	3017.26	105618671	7551.42	42.7281	7.17027	57.2829
26	2020	106.135	54.31	3.83818e+11	3571.56	107465134	7551.42	47.868	8.68664	71.9142
26	2021	147.046	54.93	4.24672e+11	3886.72	109262178	7551.42	52.4821	9.91731	72.06
27	2013	181.863	28.79	21990960000	3555.16	6185642	13507.9	47.0471	4.5982	23.1093
27	2014	234.129	31.45	22593470000	3638.52	6209526	13507.9	37.2126	5.1359	24.7617
27	2015	254.731	32.02	23438240000	3761.51	6231066	13507.9	39.3089	5.66518	26.8026
27	2016	230.231	30.49	24191430000	3870.31	6250510	13507.9	37.2615	6.3244	28.9971
27	2017	262.534	30.01	24979190000	3986.05	6266654	13507.9	50.5871	7.20102	33.8207
27	2018	305.195	30.63	26020850000	4145.86	6276342	13507.9	56.2477	7.84318	43.8
27	2019	342.383	31.73	26881140000	4280.29	6280217	13507.9	57.0693	8.36098	50.4912
27	2020	308.931	31.65	24930080000	3961.73	6292731	13507.9	59.4523	9.31233	54.6014
27	2021	373.236	33.24	29451240000	4664.31	6314167	13507.9	62.4939	9.71471	62.8803
28	2013	9.44951	55.87	2.51158e+10	19056	1317997	6372.09	67.6569	27.3864	80.0043
28	2014	10.2639	57.12	2.66341e+10	20261.1	1314545	6372.09	62.4475	28.2238	84.2415
28	2015	10.9688	59.25	2.28908e+10	17402	1315407	6372.09	69.1597	29.6865	88.4097
28	2016	12.6989	60.8	2.40728e+10	18295.3	1315790	6372.09	61.5857	31.4971	87.2402
28	2017	13.3101	60.74	2.69244e+10	20437.8	1317384	6372.09	76.5922	32.5189	88.1025
28	2018	16.5063	62.15	3.06247e+10	23165.8	1321977	6372.09	76.2761	33.3679	89.357
28	2019	16.8191	64.01	3.10819e+10	23424.5	1326898	6372.09	74.0182	33.8453	90.2289
28	2020	17.7113	67.61	3.13704e+10	23595.2	1329522	6372.09	75.9479	34.2758	89.0583
28	2021	19.7472	68.88	3.71912e+10	27943.7	1330932	6372.09	77.5468	37.4429	91.04
29	2013	18.2449	73.89	2.71362e+11	49892.2	5438972	6326.88	117.318	31.6279	91.5144
29	2014	22.3436	72.81	2.74863e+11	50327.2	5461512	6326.88	117.345	32.1985	86.5304
29	2015	19.7276	73.78	2.34534e+11	42801.9	5479531	6326.88	120.356	31.5706	86.4221
29	2016	26.5151	74.91	2.40771e+11	43814	5495303	6326.88	116.696	31.1544	87.7036
29	2017	26.6485	75.33	2.55648e+11	46412.1	5508214	6326.88	108.845	31.045	87.4689
29	2018	29.2319	75.97	2.75708e+11	49987.6	5515525	6326.88	105.27	31.4933	88.89
29	2019	26.2222	78.07	2.68515e+11	48629.9	5521606	6326.88	96.917	32.5453	89.6074
29	2020	25.9063	80.44	2.71886e+11	49169.7	5529543	6326.88	100.65	33.3848	92.1703
29	2021	40.269	80.86	2.96388e+11	53489.8	5541017	6326.88	99.9874	33.6706	92.8081
30	2013	707.22	72.43	2.81188e+12	42602.7	66002289	8225.23	151.083	39.3778	81.9198
30	2014	792.927	72.81	2.85596e+12	43068.5	66312067	8225.23	149.537	40.8392	83.75
30	2015	680.434	74.05	2.43919e+12	36652.9	66548272	8225.23	148.687	42.1048	78.006
30	2016	547.551	76.21	2.47296e+12	37062.5	66724104	8225.23	142.851	43.2572	79.2698
30	2017	572.346	76.6	2.59515e+12	38781	66918020	8225.23	138.1	44.4	80.5025
30	2018	727.655	79.11	2.79096e+12	41557.9	67158348	8225.23	131.749	45.2722	82.0432
30	2019	744.821	79.91	2.72887e+12	40494.9	67388001	8225.23	127.514	46.2114	83.3397
30	2020	756.594	81.53	2.63901e+12	39055.3	67571107	8225.23	123.123	47.4984	84.7064
30	2021	1057.9	81.84	2.95788e+12	43659	67749632	8225.23	121.386	48.7561	86.0955
31	2013	1989.51	34.52	1.71901e+10	4623.88	3717668	5852.92	126.166	13.6537	43.3
31	2014	2031.19	35.93	1.76273e+10	4739.28	3719414	5852.92	124.894	15.9191	44
31	2015	3046.02	40.44	1.49537e+10	4014.11	3725276	5852.92	127.381	16.8555	47.5698
31	2016	3505.84	43.13	1.51416e+10	4062.13	3727505	5852.92	120.965	18.0594	58.4593
31	2017	2604.36	44.98	1.62426e+10	4356.93	3728004	5852.92	117.47	20.5781	59.7055
31	2018	2352.05	48.95	1.75969e+10	4722.04	3726549	5852.92	114.358	22.7262	62.7179
31	2019	2602.73	48.71	1.74704e+10	4696.15	3720161	5852.92	111.286	24.8502	68.8467
31	2020	2944.98	49.16	1.58429e+10	4255.74	3722716	5852.92	111.835	25.7137	72.5316
31	2021	3229.88	50.54	1.86294e+10	5023.27	3708610	5852.92	109.188	26.862	76.4427
32	2013	33.1474	75.24	3.7338e+12	46298.9	80645605	7785.34	86.6326	35.0658	84.17
32	2014	42.0782	75.64	3.88909e+12	48023.9	80982500	7785.34	83.4038	36.1266	86.19
32	2015	40.0943	76.7	3.35759e+12	41103.3	81686611	7785.34	82.1212	37.4147	87.5898
32	2016	39.5915	78.11	3.46985e+12	42136.1	82348669	7785.34	77.1754	38.6996	84.1652
32	2017	50.5515	79.31	3.69085e+12	44652.6	82657002	7785.34	87.3278	40.2209	84.3942
32	2018	62.9295	80.81	3.97444e+12	47939.3	82905782	7785.34	83.5428	41.1983	87.0371
32	2019	70.318	80.78	3.88823e+12	46793.7	83092962	7785.34	86.3168	42.3238	88.1345
32	2020	62.3739	84.66	3.88967e+12	46772.8	83160871	7785.34	85.7453	43.4606	89.8129
32	2021	70.9443	85.63	4.25993e+12	51203.6	83196078	7785.34	85.0885	44.2168	91.4306
33	2013	4068.94	47.88	2.38908e+11	21787.8	10965211	7623.44	129.738	26.691	59.8663
33	2014	4840.31	49.16	2.35458e+11	21616.7	10892413	7623.44	127.97	29.0535	63.21
33	2015	4496.67	49.98	1.95684e+11	18083.9	10820883	7623.44	125.381	31.8233	66.835
33	2016	4850.48	51.22	1.93148e+11	17924	10775971	7623.44	122.103	33.629	69.0879
33	2017	5101.7	53.08	1.99844e+11	18582.1	10754679	7623.44	107.408	35.3366	69.893
33	2018	5598.32	55.26	2.12049e+11	19757	10732882	7623.44	99.6603	37.2591	72.2384
33	2019	5761.52	56.15	2.05257e+11	19144.3	10721582	7623.44	96.9341	38.8809	75.6712
33	2020	5581.92	61.2	1.88926e+11	17658.9	10698599	7623.44	94.7758	40.4959	78.1158
33	2021	6708.28	61.55	2.14874e+11	20192.6	10641221	7623.44	94.1634	42.4599	78.4943
34	2013	97.4187	27.64	5.29964e+10	3522.77	15043981	13351.5	84.9724	2.28771	19.7
34	2014	106.358	28.31	5.78522e+10	3779.63	15306316	13351.5	81.5607	2.76022	23.4
34	2015	94.6284	30.1	6.21861e+10	3994.63	15567419	13351.5	97.0325	2.87384	28.8059
34	2016	99.7014	32.09	6.60534e+10	4173.28	15827690	13351.5	87.6095	3.10601	34.5093
34	2017	125.642	31.33	7.16538e+10	4454.02	16087418	13351.5	85.7213	3.2029	37.9
34	2018	171.06	33.41	7.33284e+10	4485.75	16346950	13351.5	68.4639	3.31134	41.5
34	2019	191.07	33.68	7.71723e+10	4647.81	16604026	13351.5	69.4786	3.41979	44.401
34	2020	164.986	33.24	7.77152e+10	4609.9	16858333	13351.5	62.733	3.52479	47.5123
34	2021	217.026	33.53	8.60531e+10	5029.48	17109746	13351.5	63.3548	3.6298	50.8416
35	2013	12.5068	21.07	1.84997e+10	2064.55	8960657	13543.2	48.8973	0.769932	17.8
35	2014	16.466	24.28	1.97565e+10	2164.42	9127846	13543.2	48.2622	1.72935	23
35	2015	18.104	27.02	2.09798e+10	2257.23	9294505	13543.2	52.047	2.12361	27.1
35	2016	17.318	26.88	2.17176e+10	2295.54	9460798	13543.2	50.5936	2.32947	29.5
35	2017	19.9764	27.03	2.31362e+10	2403.31	9626842	13543.2	64.6992	2.47528	31.7358
35	2018	26.6953	28.17	2.40678e+10	2457.69	9792850	13543.2	66.4502	3.62367	36.0401
35	2019	27.6902	28.95	2.50899e+10	2519.37	9958829	13543.2	67.9544	3.91991	39.3884
35	2020	30.4578	28.9	2.38279e+10	2354.12	10121763	13543.2	73.1042	3.92141	43.4895
35	2021	35.4502	29.19	2.84887e+10	2771.72	10278345	13543.2	76.391	4.10044	48.0835
36	2013	5.47628	53.01	1.35684e+11	13715.1	9893082	7347.38	66.5339	26.2481	72.6439
36	2014	7.11792	52.33	1.41034e+11	14294.3	9866468	7347.38	59.7005	26.1508	75.6532
36	2015	8.01717	52.24	1.25174e+11	12717	9843028	7347.38	62.6192	27.6181	72.8347
36	2016	8.32408	51.51	1.2861e+11	13104.7	9814023	7347.38	56.4711	28.6754	79.2594
36	2017	12.7704	53.36	1.43112e+11	14621.2	9787966	7347.38	70.733	30.2033	76.7505
36	2018	15.3067	57.52	1.60566e+11	16425.2	9775564	7347.38	69.0199	31.5	76.0744
36	2019	16.6869	59.53	1.6402e+11	16786.2	9771141	7347.38	71.4672	32.6418	80.3717
36	2020	17.8168	61.18	1.57227e+11	16125.6	9750149	7347.38	76.5727	33.4884	84.7712
36	2021	19.0306	61.18	1.82275e+11	18772.1	9709891	7347.38	80.6923	34.8322	88.6408
37	2013	148.9	50.08	1.61251e+10	49805	323764	7889.94	102.019	36.2526	96.5468
37	2014	147.052	49.62	1.78677e+10	54576.7	327386	7889.94	99.169	36.5174	98.16
37	2015	171.079	52.96	1.75172e+10	52951.7	330815	7889.94	97.4918	37.5871	98.2
37	2016	164.52	56.15	2.07932e+10	61987.9	335439	7889.94	87.9619	38.139	98.24
37	2017	201.212	55.69	2.47283e+10	72010.1	343400	7889.94	93.2985	39.1768	98.2552
37	2018	211.993	57.02	2.62609e+10	74452.2	352721	7889.94	91.1446	39.0963	99.011
37	2019	250.662	57.3	2.46636e+10	68403.1	360563	7889.94	87.5757	38.5951	99.5049
37	2020	217.744	61.91	2.15531e+10	58813.8	366463	7889.94	88.726	38.6768	99.5328
37	2021	255.363	63.12	2.55526e+10	68594	372520	7889.94	89.2051	38.6472	99.687
38	2013	25.4198	56.69	1.85672e+12	1438.06	1291132063	3785.01	118.351	1.15617	12.3
38	2014	18.6649	56.79	2.03913e+12	1559.86	1307246509	3785.01	119.692	1.20482	13.5
38	2015	15.4912	57.24	2.10359e+12	1590.17	1322866505	3785.01	115.806	1.28076	14.9
38	2016	16.7327	60.31	2.2948e+12	1714.28	1338636340	3785.01	109.05	1.39346	16.5
38	2017	11.7042	62.53	2.65147e+12	1957.97	1354195680	3785.01	100.366	1.31857	18.2
38	2018	14.3637	66.86	2.70293e+12	1974.38	1369003306	3785.01	104.361	1.32724	20.0813
38	2019	17.4966	67.56	2.83561e+12	2050.16	1383112050	3785.01	103.565	1.38503	29.5235
38	2020	17.8416	71.86	2.6716e+12	1913.22	1396387127	3785.01	101.606	1.64353	43.4054
38	2021	27.9134	72.17	3.15031e+12	2238.13	1407563842	3785.01	97.3764	1.95799	46.31
39	2013	868.608	49.09	9.12524e+11	3602.89	253275918	5220.88	39.5665	1.2839	14.94
39	2014	1081.86	49.18	8.90815e+11	3476.62	256229761	5220.88	39.2836	1.32693	17.14
39	2015	933.581	50.5	8.60854e+11	3322.58	259091970	5220.88	44.2528	1.53729	22.0627
39	2016	998.774	51.37	9.31877e+11	3558.82	261850182	5220.88	40.9448	1.99633	25.4474
39	2017	1462.29	54.55	1.01562e+12	3839.79	264498852	5220.88	37.6376	2.35008	32.3358
39	2018	1711.47	60.38	1.04227e+12	3902.66	267066843	5220.88	35.0173	3.32281	39.9046
39	2019	1828.38	61.71	1.1191e+12	4151.23	269582878	5220.88	36.297	3.81492	47.6906
39	2020	1858.99	64.24	1.05905e+12	3895.62	271857970	5220.88	40.6834	4.31189	53.7265
39	2021	1927.19	66.41	1.18651e+12	4334.22	273753191	5220.88	39.3148	4.53672	62.1
40	2013	857.745	35.7	4.92776e+11	6280.68	78458928	5609.04	31.833	6.57816	29.95
40	2014	972.437	36.34	4.60383e+11	5757.54	79961672	5609.04	40.2777	7.68521	39.35
40	2015	985.938	39.15	4.08213e+11	4990.94	81790841	5609.04	41.7375	8.07995	45.335
40	2016	963.316	42.77	4.57955e+11	5497.24	83306231	5609.04	41.72	9.13324	53.2268
40	2017	1184.71	46.3	4.8663e+11	5758.59	84505076	5609.04	50.9011	10.1768	64.044
40	2018	1468.06	49.86	3.27901e+11	3829.83	85617562	5609.04	51.7688	11.4541	70.2006
40	2019	1582.59	48.92	2.8365e+11	3276.75	86564202	5609.04	56.5521	9.96507	72.4509
40	2020	1463.28	51.15	2.39735e+11	2746.42	87290193	5609.04	60.9526	10.9568	75.5699
40	2021	1913.01	52.43	3.59097e+11	4084.2	87923432	5609.04	61.1908	12.1411	78.6
41	2013	106.639	60.78	2.38341e+11	51546.4	4623816	8290.86	50.5955	25.9154	78.2477
41	2014	127.026	62.96	2.59171e+11	55643.1	4657740	8290.86	61.8467	27.2331	83.4917
41	2015	115.071	67.52	2.91775e+11	62054	4701957	8290.86	57.8775	28.0655	83.4948
41	2016	111.075	69.9	2.99091e+11	62895.9	4755335	8290.86	53.8211	28.8436	83.5
41	2017	154.011	71.34	3.36378e+11	69970.9	4807388	8290.86	47.293	29.3135	84.114
41	2018	232.458	73.29	3.85737e+11	79250.4	4867316	8290.86	47.0977	29.5823	87.0001
41	2019	175.392	73.62	3.99322e+11	80927.1	4934340	8290.86	46.499	29.8722	87.0001
41	2020	150.992	75.52	4.25852e+11	85420.2	4985382	8290.86	54.7402	30.6599	91.9999
41	2021	243.966	76.13	5.04183e+11	100172	5033165	8290.86	61.1905	31.6252	95.1696
42	2013	937.718	64.3	2.97733e+11	36941.8	8059500	7146.98	130.472	25.9232	70.2503
42	2014	1067	64.35	3.1433e+11	38259.7	8215700	7146.98	127.311	27.0987	75.0178
42	2015	1201.4	66.76	3.03414e+11	36206.5	8380100	7146.98	117.511	27.1361	77.3521
42	2016	2427.83	69.86	3.22103e+11	37690.5	8546000	7146.98	115.479	27.6749	79.6531
42	2017	3664.64	71.29	3.58245e+11	41114.8	8713300	7146.98	107.905	28.1854	81.5812
42	2018	3656.74	72.55	3.76692e+11	42406.8	8882800	7146.98	104.114	28.7945	83.7332
42	2019	5020.18	72.82	4.02471e+11	44452.2	9054000	7146.98	100.901	28.8217	86.7879
42	2020	5728.9	75.33	4.13268e+11	44846.8	9215100	7146.98	100.669	29.7126	90.1273
42	2021	5942.5	75.91	4.88527e+11	52166.8	9364700	7146.98	99.6804	29.851	90.3
43	2013	210.739	61.78	2.14192e+12	35560.1	60233948	8134.69	100.717	23.2339	58.4593
43	2014	244.183	62.07	2.16201e+12	35565.7	60789140	8134.69	101.766	23.8425	55.6385
43	2015	244.077	63.42	1.83664e+12	30242.4	60730582	8134.69	100.267	24.7376	58.1417
43	2016	247.914	65.32	1.87707e+12	30960.7	60627498	8134.69	98.2695	25.8876	61.3243
43	2017	299.081	66.38	1.9618e+12	32406.7	60536709	8134.69	85.6796	27.6421	63.0773
43	2018	353.051	70.59	2.09193e+12	34622.2	60421760	8134.69	85.5076	28.655	74.3872
43	2019	384.913	70.59	2.0113e+12	33673.8	59729081	8134.69	84.9193	29.2501	67.8507
43	2020	452.106	73.18	1.89721e+12	31918.7	59438851	8134.69	87.4881	30.4683	70.4834
43	2021	590.89	73.74	2.11436e+12	35770	59109668	8134.69	87.6254	31.5435	74.8623
44	2013	830.817	32.81	1.42642e+10	5143.72	2773129	13446.6	98.2581	5.07787	37.1
44	2014	884.051	31.69	1.38992e+10	4991.56	2784543	13446.6	96.7949	5.44269	40.4027
44	2015	824.208	33.96	1.41889e+10	5077.55	2794445	13446.6	100.67	8.1909	42.2212
44	2016	929.751	35.3	1.40771e+10	5022.7	2802695	13446.6	92.5014	10.2069	44.3669
44	2017	1178.09	35.56	1.4809e+10	5273.15	2808376	13446.6	96.93	8.51453	55.0721
44	2018	1312.95	37.05	1.57308e+10	5594.49	2811835	13446.6	92.0309	10.1271	68.2145
44	2019	1098.64	37.23	1.58308e+10	5626.17	2813773	13446.6	88.6097	11.2982	70.841
44	2020	1177.7	37.39	1.38124e+10	4897.26	2820436	13446.6	85.4285	13.6718	79.4324
44	2021	1446.65	38.16	1.46576e+10	5183.58	2827695	13446.6	86.1072	14.6232	82.36
45	2013	17.1173	72.31	5.21233e+12	40898.6	127445000	2098.11	81.2249	28.9152	88.2194
45	2014	21.9715	73.8	4.89699e+12	38475.4	127276000	2098.11	74.1426	29.6438	89.1068
45	2015	23.6515	75.83	4.44493e+12	34960.6	127141000	2098.11	77.168	30.548	91.058
45	2016	22.5995	75.96	5.00368e+12	39375.5	127076000	2098.11	66.0678	31.3445	93.1827
45	2017	24.9161	76.47	4.93084e+12	38834.1	126972000	2098.11	74.4323	32.0004	91.7265
45	2018	28.713	79.35	5.04088e+12	39751.1	126811000	2098.11	71.894	32.8668	88.7464
45	2019	34.4062	80.48	5.11799e+12	40416	126633000	2098.11	69.9182	33.788	92.7304
45	2020	26.9043	82.58	5.04879e+12	39986.9	126261000	2098.11	69.2415	35.1318	90.2195
45	2021	30.1281	83.22	5.00554e+12	39827.1	125681593	2098.11	68.8709	36.2468	82.9141
46	2013	4496.97	39.62	2.36635e+11	13890.6	17035551	3277.17	102.509	11.2928	63.3042
46	2014	6032.41	42.75	2.21416e+11	12807.3	17288285	3277.17	101.324	12.2099	66
46	2015	5886.29	42.26	1.84388e+11	10510.8	17542806	3277.17	101.991	12.9009	70.8299
46	2016	5690.59	44.05	1.37278e+11	7714.84	17794055	3277.17	99.8997	12.9983	74.5877
46	2017	5797.03	45.72	1.66806e+11	9247.58	18037776	3277.17	97.0155	14.0657	76.4267
46	2018	6831.17	51.2	1.7934e+11	9812.63	18276452	3277.17	88.4095	13.277	78.9039
46	2019	7760.79	53.8	1.81667e+11	9812.6	18513673	3277.17	83.1699	13.3975	81.8776
46	2020	7980.49	57.24	1.71082e+11	9121.64	18755666	3277.17	81.0053	13.8067	85.9426
46	2021	9440.56	58.42	1.97112e+11	10373.8	19000988	3277.17	76.1041	14.3443	90.92
47	2013	247.355	36.5	6.16714e+10	1376.83	44792368	9223.83	50.3222	0.165528	13
47	2014	259.494	36.6	6.82858e+10	1489.92	45831863	9223.83	49.8718	0.222145	16.5
47	2015	195.529	39.93	7.01204e+10	1496.65	46851488	9223.83	50.0506	0.288373	16.5879
47	2016	193.154	40.99	7.48151e+10	1562.08	47894670	9223.83	46.4787	0.27707	16.6
47	2017	234.096	43.36	8.20365e+10	1675.99	48948137	9223.83	53.8105	0.588997	17.8271
47	2018	335.811	47.25	9.2203e+10	1845.78	49953304	9223.83	57.7653	0.743691	19.5
47	2019	366.607	47.99	1.00378e+11	1970.08	50951450	9223.83	57.0267	0.964022	22.6689
47	2020	404.717	49.94	1.00658e+11	1936.25	51985780	9223.83	56.1852	1.29688	25.5329
47	2021	407.091	50.05	1.09704e+11	2069.66	53005614	9223.83	55.6268	1.48851	28.7575
48	2013	49.3403	71.39	1.3708e+12	27182.7	50428893	955.651	40.4167	37.4015	84.77
48	2014	62.5096	71.62	1.48432e+12	29249.6	50746659	955.651	35.7167	37.974	87.5568
48	2015	74.686	75.88	1.46577e+12	28732.2	51014947	955.651	39.145	39.2679	89.8963
48	2016	82.0026	76.91	1.50011e+12	29288.9	51217803	955.651	41.8209	40.0618	92.843
48	2017	89.7547	75.38	1.6239e+12	31616.8	51361911	955.651	50.7768	41.1478	95.0694
48	2018	111.267	77.09	1.72485e+12	33436.9	51585058	955.651	48.1127	41.1903	96.0229
48	2019	109.504	78.03	1.65142e+12	31902.4	51764822	955.651	49.0562	42.0082	96.1576
48	2020	114.313	80.44	1.64431e+12	31721.3	51836239	955.651	57.9769	43.0655	96.5051
48	2021	114.04	80.95	1.81096e+12	34997.8	51744876	955.651	57.7518	44.2682	97.5713
49	2013	1724.11	33.31	1.74168e+11	47762.7	3646518	6225.54	61.437	1.2889	75.46
49	2014	2410.12	32.88	1.6265e+11	43239.8	3761584	6225.54	60.081	1.27606	78.7
49	2015	2386.18	34.78	1.14586e+11	29315.2	3908743	6225.54	56.5442	1.4071	82
49	2016	2436.38	38.91	1.09406e+11	27026.6	4048085	6225.54	53.7681	2.50464	85.6
49	2017	3012.63	42.39	1.20688e+11	29258.3	4124904	6225.54	69.045	2.85386	98
49	2018	3472.8	50.64	1.38202e+11	32012.1	4317185	6225.54	77.7463	2.40483	99.5988
49	2019	3828.69	51.92	1.36192e+11	30666.2	4441100	6225.54	79.2335	1.90482	99.5427
49	2020	3402.48	53.67	1.05949e+11	24297.7	4360444	6225.54	76.9447	1.69588	99.1059
49	2021	3980.07	53.57	1.36797e+11	32186.8	4250114	6225.54	76.5391	1.65803	99.7
50	2013	140.925	18.96	7.33503e+09	1282.44	5719600	3471.8	62.6529	2.3813	23
50	2014	189.062	19.91	7.4681e+09	1279.77	5835500	3471.8	61.3726	2.93591	28.3
50	2015	182.511	22.42	6.67818e+09	1121.08	5956900	3471.8	65.3787	3.57602	30.247
50	2016	221.719	25.38	6.8131e+09	1120.67	6079500	3471.8	52.4638	4.00234	40.5
50	2017	287.231	27.62	7.70294e+09	1242.77	6198200	3471.8	64.7129	4.21503	50.8
50	2018	418.703	28.95	8.27111e+09	1308.14	6322800	3471.8	61.7214	4.02687	57.1
50	2019	328.264	30.41	8.87102e+09	1374.03	6456200	3471.8	63.2133	4.25532	64.1
50	2020	245.061	34.95	7.78087e+09	1182.52	6579900	3471.8	60.9504	4.49814	72
50	2021	257.326	35.95	8.74068e+09	1306.18	6691800	3471.8	61.3497	4.42726	77.9204
51	2013	16.2582	18.85	1.19833e+10	1815.44	6600742	2778.65	29.7081	0.136727	12.5
51	2014	20.5704	18.88	1.32792e+10	1984.51	6691454	2778.65	32.5787	0.240889	14.26
51	2015	19.622	20.56	1.44264e+10	2125.46	6787419	2778.65	30.1702	0.214367	18.2
51	2016	19.6389	21.58	1.59125e+10	2309.05	6891363	2778.65	27.6512	0.354444	21.87
51	2017	26.1781	25.32	1.70712e+10	2439.46	6997917	2778.65	31.3925	0.38893	25.5104
51	2018	32.7752	23.83	1.81417e+10	2553.36	7105006	2778.65	35.1185	0.638691	36.3
51	2019	42.3277	24.97	1.87406e+10	2598.51	7212053	2778.65	33.5094	1.05767	47.0323
51	2020	46.9807	25.97	1.89818e+10	2593.36	7319399	2778.65	45.2697	1.67831	54
51	2021	88.9774	26.7	1.88271e+10	2535.62	7425057	2778.65	47.017	2.03035	62
52	2013	6.76341	47.12	3.02048e+10	15007.5	2012647	6523.57	80.4934	24.4156	75.2344
52	2014	8.16842	47.39	3.13869e+10	15742.4	1993782	6523.57	82.5555	25.1114	75.83
52	2015	4.79719	49.6	2.72631e+10	13786.5	1977527	6523.57	83.9001	25.2768	79.2006
52	2016	4.40671	50.65	2.80836e+10	14331.8	1959537	6523.57	81.8603	26.3066	79.8421
52	2017	9.82349	49.96	3.04838e+10	15695.1	1942248	6523.57	86.463	26.9186	80.1141
52	2018	10.9738	52.44	3.4429e+10	17865	1927174	6523.57	84.9273	27.1744	83.5772
52	2019	11.7617	54.82	3.4344e+10	17945.2	1913822	6523.57	81.795	26.5541	86.1355
52	2020	13.9041	58.96	3.46017e+10	18207.1	1900449	6523.57	80.2021	25.8595	88.898
52	2021	29.5514	60.47	3.97254e+10	21080.2	1884490	6523.57	80.3276	26.1387	91.1796
53	2013	9.49254	32.3	4.68801e+10	8255.21	5678851	6983.57	53.6197	8.45241	70.5
53	2014	15.4074	33.04	4.80952e+10	7665.38	6274342	6983.57	49.9838	18.0439	73
53	2015	13.8359	35.45	4.99293e+10	7802.75	6398940	6983.57	53.7332	15.888	74
53	2016	13.052	38.39	5.11473e+10	8172.3	6258619	6983.57	44.443	13.732	76.11
53	2017	17.9354	37.95	5.30277e+10	8679.9	6109252	6983.57	64.2196	11.576	78.1808
53	2018	20.4395	38.27	5.49015e+10	9225.85	5950839	6983.57	66.0319	9.42002	80.9
53	2019	24.2324	38.22	5.1606e+10	8925.42	5781907	6983.57	64.2869	7.26404	79.7589
53	2020	24.1561	37.21	3.17121e+10	5599.96	5662923	6983.57	70.2728	7.6298	83.1038
53	2021	28.1819	38.62	2.31319e+10	4136.15	5592631	6983.57	71.9438	7.7257	86.589
54	2013	168.323	50.98	4.65234e+10	15729.7	2957689	6567.35	99.0161	27.6139	68.4529
54	2014	183.139	51.8	4.85337e+10	16551	2932367	6567.35	98.3286	26.774	72.13
54	2015	181.745	53.44	4.14355e+10	14264	2904910	6567.35	98.7348	28.1162	71.3781
54	2016	176.338	55.09	4.30473e+10	15008.3	2868231	6567.35	96.1986	29.2385	74.3766
54	2017	181.617	53.88	4.77587e+10	16885.4	2828403	6567.35	88.9404	27.5016	77.6153
54	2018	198.643	59.42	5.37514e+10	19186.4	2801543	6567.35	86.426	27.4238	79.7226
54	2019	177.279	61.77	5.47606e+10	19598.4	2794137	6567.35	84.0299	27.7429	81.5819
54	2020	92.9292	64.29	5.69148e+10	20363.9	2794885	6567.35	86.6095	28.2513	83.0555
54	2021	95.778	65.24	6.6415e+10	23712.5	2800839	6567.35	81.3863	28.7935	86.9306
55	2013	10.7359	62.18	6.52033e+10	120000	543360	7964.42	132.635	32.5007	93.7765
55	2014	16.4039	62.93	6.88048e+10	123679	556319	7964.42	128.443	33.593	94.67
55	2015	12.3571	65.26	6.00716e+10	105462	569604	7964.42	128.877	34.2988	96.3767
55	2016	16.0242	66.02	6.22169e+10	106899	582014	7964.42	126.258	34.8161	98.1367
55	2017	17.8105	67.28	6.57122e+10	110193	596336	7964.42	117.152	35.9897	97.363
55	2018	22.293	71.65	7.10004e+10	116787	607950	7964.42	110.672	36.8967	97.0613
55	2019	27.9331	72.77	6.98256e+10	112622	620001	7964.42	110.891	37.3726	97.1206
55	2020	28.1406	72.84	7.39926e+10	117370	630419	7964.42	114.335	37.3077	98.8224
55	2021	36.7293	74.22	8.55062e+10	133590	640064	7964.42	114.95	38.0967	98.66
56	2013	326.654	15.58	8.03157e+09	501.197	16024775	10394.8	46.1956	0.0547714	5.05
56	2014	396.195	14.6	8.80133e+09	534.127	16477966	10394.8	45.8354	0.0519542	5.83
56	2015	396.963	14.75	9.21947e+09	544.277	16938942	10394.8	57.1666	0.0345653	6
56	2016	334.324	14.55	7.90987e+09	454.443	17405624	10394.8	64.2926	0.0499379	6.3
56	2017	315.235	15.31	8.94354e+09	500.166	17881167	10394.8	53.7928	0.0604882	7
56	2018	357.982	18.48	9.88068e+09	537.932	18367883	10394.8	47.6399	0.0618362	8
56	2019	524.301	19.72	1.10254e+10	584.363	18867337	10394.8	51.3851	0.0601993	13.4392
56	2020	443.749	21.51	1.20561e+10	622.185	19377061	10394.8	62.3558	0.0632449	18.9268
56	2021	583.506	22.66	1.26023e+10	633.61	19889742	10394.8	63.0017	0.0677736	24.4056
57	2013	0.350517	63.77	3.23276e+11	10727.7	30134807	4355.05	59.9666	9.75218	57.0575
57	2014	0.383464	64.81	3.38066e+11	11045.6	30606459	4355.05	68.9252	10.0012	63.6654
57	2015	0.442492	66.95	3.01355e+11	9699.58	31068833	4355.05	73.3716	9.86133	71.0641
57	2016	0.389418	67.96	3.01255e+11	9555.65	31526418	4355.05	72.5007	8.62388	78.7883
57	2017	0.569731	68.51	3.19109e+11	9979.7	31975806	4355.05	77.0411	8.40573	80.1405
57	2018	0.62505	70	3.58789e+11	11074	32399271	4355.05	73.0372	8.32117	81.201
57	2019	0.554299	70.89	3.65178e+11	11132.1	32804020	4355.05	68.8055	9.037	84.1871
57	2020	1.37649	73	3.37339e+11	10160.8	33199993	4355.05	64.0728	10.1169	89.555
57	2021	2.33545	74.03	3.72981e+11	11109.3	33573874	4355.05	62.5628	11.122	96.7514
58	2013	1024.26	40.6	1.2293e+10	9764.64	1258927	9054.79	101.513	12.5824	40.1168
58	2014	1137.67	41.21	1.30741e+10	10366.4	1261208	9054.79	93.0062	14.0855	44.8033
58	2015	1233.38	42.55	1.20073e+10	9507.87	1262879	9054.79	94.2423	15.265	50.1393
58	2016	1440.28	47.25	1.25942e+10	9965.73	1263747	9054.79	86.257	16.4308	52.1913
58	2017	1546.57	47.64	1.37135e+10	10841.7	1264887	9054.79	88.6392	18.9999	55.4032
58	2018	2024.31	49.07	1.47357e+10	11643.5	1265577	9054.79	86.3228	21.2061	58.5962
58	2019	1725.44	51.63	1.44363e+10	11403.3	1265985	9054.79	86.1595	23.6986	61.73
58	2020	1408.99	51.3	1.1401e+10	9005.46	1266014	9054.79	85.6108	24.9031	64.8849
58	2021	1648.77	52.25	1.14764e+10	9062.72	1266334	9054.79	85.7432	25.3211	67.58
59	2013	55.6751	48.05	1.27444e+12	10865.7	117290686	12467.2	72.3198	10.8686	43.46
59	2014	61.9374	48.18	1.31536e+12	11076.1	118755887	12467.2	67.2288	10.9742	44.39
59	2015	61.0897	51.65	1.17187e+12	9753.4	120149897	12467.2	67.2817	12.2827	57.431
59	2016	59.6516	54.43	1.07849e+12	8875.08	121519221	12467.2	61.6955	13.1041	59.5404
59	2017	66.2998	56.15	1.15891e+12	9434.38	122839258	12467.2	69.0706	13.8396	53.0318
59	2018	74.2366	57.57	1.22241e+12	9857.01	124013861	12467.2	71.8979	14.8039	56.6596
59	2019	76.1327	58.56	1.26901e+12	10145.2	125085311	12467.2	71.0755	15.4719	69.6321
59	2020	71.6334	61.21	1.09051e+12	8655	125998302	12467.2	72.4142	17.8649	71.4902
59	2021	89.9062	61.98	1.27284e+12	10045.7	126705138	12467.2	72.6539	19.0996	75.6265
60	2013	329.958	31.64	9.49672e+09	3321.04	2859558	5862.36	57.8728	13.7381	37.44
60	2014	399.884	32.38	9.39983e+09	3289.17	2857815	5862.36	57.959	15.253	40.5
60	2015	417.362	34.49	7.79869e+09	2749.91	2835978	5862.36	57.9199	16.3055	43.1
60	2016	403.748	37.1	7.98245e+09	2847.64	2803186	5862.36	51.7246	17.2832	46.7
60	2017	526.041	37.64	9.51905e+09	3454.95	2755189	5862.36	60.592	18.3722	49.9
60	2018	667.958	43.08	1.12537e+10	4156.96	2707203	5862.36	57.7361	19.8335	50.3
60	2019	698.978	42.4	1.17358e+10	4404.95	2664224	5862.36	59.2876	21.564	57.7605
60	2020	667.445	44.88	1.1532e+10	4376.24	2635130	5862.36	57.6316	23.3075	59.1529
60	2021	942.541	47	1.36922e+10	5235.64	2615199	5862.36	59.5576	24.9006	61.2878
61	2013	4.13025	37.18	4.46577e+09	7188.86	621207	7637.44	69.5234	15.0992	60.31
61	2014	5.27786	37.3	4.59385e+09	7387.87	621810	7637.44	71.741	16.3746	61
61	2015	5.31436	38.02	4.05473e+09	6517.19	622159	7637.44	77.3431	17.7287	68.1198
61	2016	5.7189	37.81	4.37693e+09	7033.44	622303	7637.44	70.6797	18.1359	69.8816
61	2017	7.21867	38.66	4.8566e+09	7803.36	622373	7637.44	79.7951	21.7296	71.2723
61	2018	9.81514	42.63	5.50694e+09	8850.38	622227	7637.44	76.0098	25.1845	71.5171
61	2019	11.7303	44.12	5.54205e+09	8909.65	622028	7637.44	75.8861	28.3601	73.4767
61	2020	15.4181	43.73	4.77e+09	7677.37	621306	7637.44	76.1307	29.2785	77.6088
61	2021	24.2533	44.27	5.86143e+09	9465.97	619211	7637.44	74.8232	29.9886	82.2197
62	2013	8.33468	40.22	1.15739e+11	3377.64	33803527	9951.1	74.8931	2.50311	56
62	2014	12.3537	42.16	1.19131e+11	3430.53	34248603	9951.1	71.2512	2.90548	56.8
62	2015	12.6271	44.15	1.10414e+11	3139.23	34680458	9951.1	70.7883	3.31048	57.08
62	2016	10.324	45.95	1.11573e+11	3132.95	35107264	9951.1	64.5547	3.57404	58.2712
62	2017	12.4674	46.56	1.18541e+11	3288.5	35528115	9951.1	79.8408	3.87526	61.7622
62	2018	16.6444	46.87	1.27341e+11	3492.67	35927511	9951.1	72.1535	4.30929	64.8039
62	2019	14.2621	47.23	1.2892e+11	3498.58	36304408	9951.1	74.7077	4.80191	84.1204
62	2020	15.1748	53.78	1.21348e+11	3258.1	36688772	9951.1	75.6739	5.69602	84.1204
62	2021	19.6574	54.49	1.42867e+11	3795.39	37076584	9951.1	76.2948	6.08193	88.1303
63	2013	74.7309	15.9	1.69743e+10	672.204	25251731	11347.1	49.7947	0.114258	5.5
63	2014	89.9793	16.48	1.77161e+10	680.375	26038704	11347.1	46.0022	0.142039	6
63	2015	89.8946	18.47	1.5951e+10	594.227	26843246	11347.1	43.1451	0.158587	6.5
63	2016	94.9869	18.25	1.1937e+10	430.993	27696493	11347.1	34.3207	0.168249	7
63	2017	108.247	19.27	1.32191e+10	462.7	28569441	11347.1	46.1416	0.215759	7.79633
63	2018	129.443	18.97	1.48454e+10	504.536	29423878	11347.1	47.0347	0.238385	10.9
63	2019	128.549	19.71	1.539e+10	508.163	30285595	11347.1	47.8973	0.23105	14.6386
63	2020	119.683	21.47	1.41569e+10	454.062	31178239	11347.1	57.8544	0.224516	16.3123
63	2021	148.483	21.84	1.57768e+10	491.839	32077072	11347.1	62.6673	0.20418	17.3728
64	2013	37.2925	23.44	1.20433e+10	5463.03	2204510	12373	41.9379	1.62122	13.9
64	2014	55.9455	23.75	1.24354e+10	5544.1	2243001	12373	44.907	1.83736	14.84
64	2015	48.1188	24.52	1.13352e+10	4965.67	2282704	12373	52.4487	3.08441	25.6879
64	2016	53.9085	24.97	1.0722e+10	4614.89	2323352	12373	47.3298	2.7694	31.0333
64	2017	54.0579	26.22	1.28952e+10	5453.57	2364534	12373	59.4727	2.7819	36.8374
64	2018	89.0984	27.64	1.3682e+10	5687.38	2405680	12373	58.8129	2.61265	40
64	2019	63.4031	29.42	1.25419e+10	5126.18	2446644	12373	56.0032	2.81855	44.8268
64	2020	82.69	29.35	1.05837e+10	4252.04	2489098	12373	56.8551	3.16492	48.7642
64	2021	86.8139	30.48	1.24463e+10	4919.19	2530151	12373	57.1145	3.53034	52.9735
65	2013	11.5636	73.69	8.77173e+11	52198.9	16804432	7831.14	140.52	40.2671	93.9564
65	2014	14.543	74.99	8.92168e+11	52900.5	16865008	7831.14	139.027	40.4091	91.6667
65	2015	13.9674	75.78	7.65573e+11	45193.4	16939923	7831.14	135.887	41.2479	91.7241
65	2016	11.1051	77.68	7.8406e+11	46039.1	17030314	7831.14	127.1	42.178	90.411
65	2017	12.3675	78.69	8.3387e+11	48675.2	17131296	7831.14	121.118	42.3636	93.1973
65	2018	14.4799	80.12	9.14043e+11	53044.5	17231624	7831.14	116.185	42.8479	91.8919
65	2019	13.6004	80.72	9.10194e+11	52476.3	17344874	7831.14	113.735	42.9561	93.2886
65	2020	19.0207	83.29	9.09793e+11	52162.6	17441500	7831.14	111.862	43.1615	91.3333
65	2021	26.2867	84.19	1.0118e+12	57708.1	17533044	7831.14	110.899	43.5077	92.053
66	2013	2236.53	67.04	1.90907e+11	42976.6	4442100	11041	144.623	29.5688	82.78
66	2014	2980.38	67.18	2.01313e+11	44572.9	4516500	11041	141.478	31.2348	84
66	2015	3275.48	68.33	1.78064e+11	38630.7	4609400	11041	135.382	31.606	85.2
66	2016	3516.8	68.71	1.88838e+11	40058.2	4714100	11041	130.082	32.7865	86.5
66	2017	3796.82	69.74	2.06556e+11	42911	4813600	11041	122.483	33.3526	87.7
66	2018	4467.72	70.57	2.11887e+11	43236.9	4900600	11041	119.225	34.0524	89
66	2019	3820.32	70.7	2.13092e+11	42796.4	4979200	11041	116.834	34.2311	89.8637
66	2020	3100.95	71.66	2.1257e+11	41760.6	5090200	11041	109.424	34.8733	92.8651
66	2021	3266.22	73	2.55552e+11	49996.4	5111400	11041	108.341	35.1114	95.9102
67	2013	176.345	21.11	1.0983e+10	1794.78	6119379	13785.6	48.6519	2.15197	15.5
67	2014	213.434	19.22	1.18804e+10	1913.52	6208676	13785.6	45.2669	1.79441	17.6
67	2015	232.179	19.42	1.27567e+10	2025.33	6298598	13785.6	51.421	1.84657	19.7043
67	2016	202.712	21.41	1.32861e+10	2079.45	6389235	13785.6	46.9143	2.77066	24.5718
67	2017	243.747	22.39	1.37859e+10	2127.28	6480532	13785.6	60.6393	3.24239	30.4
67	2018	256.132	23.63	1.30253e+10	1981.86	6572233	13785.6	56.2967	2.92767	37.6
67	2019	280.339	23.38	1.2699e+10	1905.64	6663924	13785.6	58.5677	3.26561	44.9164
67	2020	294.931	25.48	1.26782e+10	1876.61	6755895	13785.6	66.3919	4.29774	53.4047
67	2021	367.507	25.17	1.41459e+10	2064.93	6850540	13785.6	71.479	4.63765	57.1468
68	2013	8.44097	31.08	5.20117e+11	2976.76	174726123	11466.1	30.7799	0.00861062	19.1
68	2014	9.52961	31.43	5.74184e+11	3200.95	179379016	11466.1	28.9316	0.00877472	21
68	2015	9.83005	32.57	4.93027e+11	2679.55	183995785	11466.1	35.0483	0.00852628	24.5
68	2016	8.99984	35.13	4.04649e+11	2144.78	188666931	11466.1	35.2721	0.0572072	28.5
68	2017	12.052	34.51	3.75746e+11	1941.88	193495907	11466.1	53.1077	0.0572798	33.2
68	2018	12.0022	37.28	4.21739e+11	2125.83	198387623	11466.1	57.2634	0.0372831	38.7
68	2019	12.4639	38.92	4.74517e+11	2334.02	203304492	11466.1	57.0738	0.0410025	45.0314
68	2020	11.6061	42.25	4.32199e+11	2074.61	208327405	11466.1	64.6872	0.0313511	51.4584
68	2021	13.241	42.93	4.40834e+11	2065.75	213401323	11466.1	62.5501	0.0308887	55.3637
69	2013	217.313	34.84	1.08177e+10	5241.05	2064032	4522.06	67.9377	16.1014	65.24
69	2014	296.1	36.03	1.13623e+10	5495.73	2067471	4522.06	65.0031	16.8192	68.06
69	2015	239.356	38.86	1.00645e+10	4861.56	2070226	4522.06	64.1389	17.2878	70.3802
69	2016	189.587	40.92	1.06725e+10	5149.59	2072490	4522.06	59.1283	18.0804	72.1568
69	2017	295.318	41.83	1.13071e+10	5450.5	2074502	4522.06	71.8622	18.7642	74.5168
69	2018	475.511	43.75	1.26831e+10	6108.74	2076217	4522.06	71.7066	20.2492	79.1678
69	2019	555.036	45.12	1.26063e+10	6070.39	2076694	4522.06	68.3001	21.4883	81.4129
69	2020	356.407	46.58	1.23636e+10	5965.45	2072531	4522.06	65.9698	22.5274	81.4055
69	2021	326.219	48.17	1.3825e+10	6694.64	2065092	4522.06	65.4046	23.7138	83.0182
70	2013	22.9363	69.18	5.26014e+11	103554	5079623	7031.01	124.882	37.6077	95.0534
70	2014	28.253	69.93	5.01736e+11	97666.7	5137232	7031.01	122.469	38.4811	96.3
70	2015	28.6605	70.41	3.8816e+11	74810	5188607	7031.01	119.717	39.5052	96.8103
70	2016	27.4304	71.56	3.70957e+11	70867.4	5234519	7031.01	115.522	40.2356	97.2982
70	2017	28.1735	71.35	4.01745e+11	76131.8	5276968	7031.01	106.646	41.0282	96.3576
70	2018	35.0281	72.64	4.39789e+11	82792.8	5311916	7031.01	106.501	41.5235	96.4917
70	2019	38.3982	73.68	4.08743e+11	76430.6	5347896	7031.01	103.834	42.2679	98
70	2020	40.4049	75.48	3.67633e+11	68340	5379475	7031.01	99.3098	44.3816	97
70	2021	52.2178	76.14	4.90293e+11	90655.4	5408320	7031.01	98.8769	44.1912	99
71	2013	549.676	32.29	2.31218e+11	1126.04	205337562	3882.88	36.7168	0.792892	9
71	2014	624.509	32.77	2.44361e+11	1173.39	208251628	3882.88	35.6122	0.964547	10
71	2015	602.843	34.94	2.70556e+11	1282.44	210969298	3882.88	41.4808	0.849981	11
71	2016	626.057	36.38	3.1363e+11	1468.82	213524840	3882.88	40.1094	1.16536	12.3854
71	2017	648.517	39.63	3.39206e+11	1567.64	216379655	3882.88	54.1491	1.07127	13.78
71	2018	726.758	40.96	3.56128e+11	1620.74	219731479	3882.88	51.7826	0.984082	15.34
71	2019	798.306	42.12	3.20909e+11	1437.17	223293280	3882.88	51.8707	0.911153	17.0709
71	2020	837.435	46.29	3.00426e+11	1322.31	227196741	3882.88	59.8298	1.07525	18.9348
71	2021	1004.79	48.63	3.48263e+11	1505.01	231402117	3882.88	62.1585	1.27442	21.0372
72	2013	123.432	40.79	45599900000	11932.3	3821556	14352.6	68.761	8.04034	44.03
72	2014	148.132	41.67	49921400000	12837.2	3888793	14352.6	70.7753	7.9733	44.92
72	2015	121.422	42.11	54091800000	13669.6	3957099	14352.6	73.0639	7.9899	51.2054
72	2016	199.387	42.45	57907700000	14382.2	4026336	14352.6	69.4039	10.678	54
72	2017	393.135	43.52	62202700000	15186	4096063	14352.6	83.1865	10.7704	59.9506
72	2018	591.716	45.22	6.72942e+10	16156.1	4165255	14352.6	80.1918	12.9697	61.8055
72	2019	521.741	43.28	6.97218e+10	16472.8	4232532	14352.6	81.2991	12.6551	63.6284
72	2020	486.316	45.59	5.70868e+10	13293.3	4294396	14352.6	82.1099	13.831	65.5419
72	2021	531.199	45.92	6.74067e+10	15491.3	4351267	14352.6	82.189	13.9233	67.5097
73	2013	92.0899	23.19	3.86513e+10	6435.83	6005652	18292.5	74.5643	2.60714	36.9
73	2014	108.236	23.58	4.0378e+10	6629.43	6090721	18292.5	72.5692	3.03946	43
73	2015	111.432	25.14	3.62114e+10	5861.39	6177950	18292.5	77.0935	3.4823	49.7163
73	2016	104.707	26.5	3.60896e+10	5759.02	6266615	18292.5	71.2508	3.9361	53.4041
73	2017	130.461	28.18	3.89971e+10	6136.06	6355404	18292.5	74.4342	4.5672	61.0758
73	2018	148.85	32.44	4.02254e+10	6242.96	6443328	18292.5	79.7456	4.97724	64.9935
73	2019	157.877	32.61	3.79253e+10	5807.84	6530026	18292.5	82.3422	6.31216	68.5176
73	2020	147.105	33.41	3.54322e+10	5353.35	6618695	18292.5	88.104	8.49667	73.9575
73	2021	143.414	33.45	3.99509e+10	5959.44	6703799	18292.5	87.9533	10.7802	77.0184
74	2013	15.4003	37.08	2.01176e+11	6697.19	30038809	16666.3	66.3156	5.36909	39.2
74	2014	20.2819	38.92	2.00786e+11	6614.83	30353951	16666.3	61.5807	5.82151	40.2
74	2015	21.0825	40.38	1.89803e+11	6180.12	30711863	16666.3	63.4497	6.51038	40.8526
74	2016	22.1831	42.19	1.91898e+11	6163.86	31132779	16666.3	60.6605	6.81199	45.4617
74	2017	31.6225	43.85	2.11008e+11	6676.31	31605486	16666.3	61.2927	7.30954	50.4504
74	2018	41.5419	45.2	2.22597e+11	6912.1	32203944	16666.3	71.7925	8.0181	55.0543
74	2019	39.4685	47.13	2.28326e+11	6955.88	32824861	16666.3	72.5009	7.30326	59.9505
74	2020	39.5245	48.83	2.01948e+11	6063.63	33304756	16666.3	76.4921	8.29412	65.2518
74	2021	49.0011	49.41	2.23718e+11	6635.46	33715471	16666.3	76.8213	8.93713	71.1078
75	2013	139.622	42.63	2.83903e+11	2847.57	99700107	2850.32	39.4112	2.58054	32.7
75	2014	174.641	44.78	2.97484e+11	2935.93	101325201	2850.32	44.0763	2.86207	34.7
75	2015	186.306	48.02	3.06446e+11	2974.3	103031365	2850.32	49.5742	2.81468	36.9
75	2016	182.763	49.16	3.18627e+11	3038.15	104875266	2850.32	48.8815	2.84667	39.2
75	2017	227.975	51.18	3.28481e+11	3077.43	106738501	2850.32	83.2824	3.18469	41.6
75	2018	265.732	55.45	3.46842e+11	3194.67	108568836	2850.32	59.446	3.48948	44.1
75	2019	289.24	56.86	3.76823e+11	3413.85	110380804	2850.32	60.3649	5.71919	43.0266
75	2020	261.117	59.98	3.61751e+11	3224.42	112190977	2850.32	64.678	7.07416	47.1119
75	2021	270.252	60.15	3.94087e+11	3460.54	113880328	2850.32	64.9339	8.45074	52.6757
76	2013	295.901	53.26	5.15762e+11	13558.3	38040196	6947.9	85.6217	18.2117	62.8492
76	2014	435.776	54.3	5.39081e+11	14182	38011735	6947.9	86.6096	18.7494	66.6
76	2015	528.675	56.57	4.77111e+11	12560.1	37986412	6947.9	86.6762	18.8455	67.997
76	2016	552.014	58.35	4.70025e+11	12378.8	37970087	6947.9	88.045	19.0177	73.3007
76	2017	675.47	60.91	5.24641e+11	13815.5	37974826	6947.9	84.4657	19.8093	75.9854
76	2018	750.261	63.26	5.8878e+11	15504.5	37974750	6947.9	79.7988	20.3819	77.5417
76	2019	856.77	64.66	5.96058e+11	15700	37965475	6947.9	80.6905	20.3617	80.4359
76	2020	783.623	67.38	5.99443e+11	15816.8	37899070	6947.9	85.7689	21.7788	83.1849
76	2021	997.677	67.86	6.79442e+11	17999.8	37747124	6947.9	86.3791	22.6573	85.3749
77	2013	179.55	55	2.26434e+11	21653.2	10457295	9675.63	107.882	24.4957	62.0956
77	2014	201.852	56.3	2.29902e+11	22103.7	10401062	9675.63	105.834	27.4565	64.59
77	2015	189.879	57.91	1.99394e+11	19250.1	10358076	9675.63	103.701	30.3141	68.6329
77	2016	192.988	58.98	2.06426e+11	19992	10325452	9675.63	100.162	32.6689	70.4236
77	2017	206.882	60.89	2.21358e+11	21490.4	10300300	9675.63	96.2332	34.6799	73.7912
77	2018	318.968	64.44	2.42313e+11	23562.6	10283822	9675.63	86.9608	36.7808	74.661
77	2019	398.254	65.47	2.39987e+11	23330.8	10286263	9675.63	82.1017	38.5592	75.3464
77	2020	383.082	68.45	2.29032e+11	22242.4	10297081	9675.63	80.5649	40.4033	78.2617
77	2021	576.891	69.46	2.53983e+11	24598.5	10325147	9675.63	79.7287	41.9215	82.309
78	2013	119.133	45.77	1.89789e+11	9497.21	19983693	7068.48	72.9021	18.8885	49.7645
78	2014	147.017	48.51	1.99714e+11	10031.3	19908979	7068.48	69.9744	20.0861	54.08
78	2015	136.406	50.16	1.77884e+11	8976.96	19815616	7068.48	71.5205	21.4112	55.7632
78	2016	149.626	52.83	1.85288e+11	9404.38	19702267	7068.48	59.8669	22.4747	59.504
78	2017	166.766	54.33	2.10147e+11	10728	19588715	7068.48	35.9433	24.1374	63.7473
78	2018	199.954	55.45	2.43316e+11	12494.4	19473970	7068.48	66.4709	25.9584	70.6813
78	2019	229.666	56.82	2.51018e+11	12958	19371648	7068.48	63.2516	27.0291	73.6575
78	2020	229.553	59.8	2.51363e+11	13047.5	19265250	7068.48	67.8073	29.2393	78.4553
78	2021	323.699	60.43	2.85405e+11	14927.1	19119880	7068.48	68.062	31.5533	83.5904
79	2013	56.7223	56.38	2.29247e+12	15974.6	143506995	5795.05	43.4248	16.4526	67.97
79	2014	66.1823	57.66	2.05924e+12	14095.6	143819667	5795.05	37.3257	17.2471	70.52
79	2015	60.3946	59.04	1.36348e+12	9313.02	144096870	5795.05	41.1513	18.5409	70.0992
79	2016	45.7876	60.67	1.27679e+12	8704.89	144342397	5795.05	31.5067	18.9452	73.0914
79	2017	63.5097	65.2	1.5742e+12	10720.3	144496739	5795.05	70.7991	21.3724	76.0081
79	2018	87.5882	66.75	1.65733e+12	11287.4	144477859	5795.05	35.5131	22.0009	80.8647
79	2019	106.027	67.34	1.69311e+12	11536.3	144406261	5795.05	37.528	22.5249	82.6422
79	2020	104.041	70.36	1.49308e+12	10194.4	144073139	5795.05	27.9954	23.225	84.9947
79	2021	144.193	71.43	1.83689e+12	12593.2	143449286	5795.05	28.6512	23.7286	88.2138
80	2013	576.225	52.41	7.53865e+11	23945.5	31482498	6605.19	58.6095	19.7459	60.5
80	2014	678.72	51.6	7.66606e+11	23862.8	32125564	6605.19	52.7706	19.5456	64.7137
80	2015	618.981	54.04	6.69484e+11	20442.4	32749848	6605.19	51.7855	19.3453	69.6162
80	2016	781.481	55.94	6.66e+11	19930.4	33416270	6605.19	50.9014	19.145	74.8793
80	2017	1068.25	59.2	7.14995e+11	20910.5	34193122	6605.19	126.239	19.458	94.1756
80	2018	1330.78	64.94	8.46584e+11	24175.6	35018133	6605.19	53.1272	19.481	93.31
80	2019	1628.65	66.89	8.38565e+11	23405.7	35827362	6605.19	51.5469	18.9853	95.7247
80	2020	1948.16	69.22	7.34271e+11	20398.1	35997107	6605.19	51.6283	21.9192	97.8623
80	2021	1673.4	70.46	8.68586e+11	24160.7	35950396	6605.19	50.2861	29.4521	100
81	2013	1235.11	24.31	1.89187e+10	1391.53	13595566	12312.9	46.1163	0.785057	13.1
81	2014	1690.38	25.72	1.97973e+10	1417.09	13970308	12312.9	44.7744	0.739869	17.7
81	2015	1539.49	28.52	1.77748e+10	1238.13	14356181	12312.9	49.1625	0.70082	21.7
81	2016	1372.17	30.62	1.90403e+10	1290.75	14751356	12312.9	45.5138	0.666739	25.6648
81	2017	1635.06	31.16	2.09966e+10	1385.2	15157793	12312.9	42.9563	0.737541	29.6431
81	2018	1906.88	32.24	2.31167e+10	1484.23	15574909	12312.9	48.0809	0.83352	35.3
81	2019	1881.53	33.52	2.3404e+10	1462.68	16000781	12312.9	48.7995	0.950247	36.2366
81	2020	1623.82	35.49	2.45305e+10	1492.48	16436120	12312.9	62.3323	1.07911	47.1794
81	2021	2405.2	37.53	2.75691e+10	1633.56	16876720	12312.9	63.6122	1.23433	58.0548
82	2013	2.31702	40.13	4.83942e+10	6755.07	7164132	7407.98	68.8344	16.4164	53.4504
82	2014	3.00754	40.18	4.70622e+10	6600.06	7130576	7407.98	72.0426	16.7418	62.0751
82	2015	3.72138	40.86	3.96559e+10	5588.98	7095383	7407.98	82.3521	18.6569	65.317
82	2016	4.2599	44.91	4.06927e+10	5765.2	7058322	7407.98	64.6255	20.6094	67.0568
82	2017	4.97042	45.79	4.41791e+10	6292.55	7020858	7407.98	95.6527	21.1493	70.3308
82	2018	6.28398	50.22	5.06407e+10	7252.4	6982604	7407.98	68.9115	22.2891	73.3607
82	2019	9.71715	51.67	5.15142e+10	7417.21	6945235	7407.98	64.7839	23.4425	77.4168
82	2020	23.3203	55.79	5.33565e+10	7733.8	6899126	7407.98	63.9515	25.1835	78.368
82	2021	24.8116	58.46	6.3082e+10	9230.17	6834326	7407.98	66.2914	26.1926	81.1659
83	2013	34.2717	75.69	3.07576e+11	56967.4	5399162	4484.66	131.184	27.2615	80.9021
83	2014	66.7308	76.35	3.14864e+11	57564.8	5469724	4484.66	134.161	26.4608	82.1
83	2015	52.7575	78.21	3.07999e+11	55645.6	5535002	4484.66	131.557	26.3043	83.2
83	2016	35.0603	80.46	3.1903e+11	56895.6	5607283	4484.66	127.869	27.8697	84.4523
83	2017	52.6815	82.47	3.43273e+11	61164.9	5612253	4484.66	41.2317	25.5998	84.4523
83	2018	56.6675	82.92	3.7687e+11	66836.5	5638676	4484.66	123.706	25.6873	88.1656
83	2019	104.066	83.62	3.76837e+11	66070.5	5703569	4484.66	122.339	25.6375	88.9493
83	2020	142.314	86.7	3.48392e+11	61274	5685807	4484.66	117.776	25.5454	92.0043
83	2021	245.822	87.55	4.23797e+11	77710.1	5453566	4484.66	118.264	25.6924	91.0994
84	2013	4159.34	46.53	9.89352e+10	18276	5413393	7422.39	82.2362	20.4822	77.8826
84	2014	5251.78	46.96	1.01437e+11	18720	5418649	7422.39	80.7661	21.9799	79.98
84	2015	4987.65	47.55	8.89009e+10	16390.9	5423801	7422.39	83.7066	23.4828	77.6347
84	2016	4637.68	48.42	8.99527e+10	16563.4	5430798	7422.39	77.4925	24.6086	80.4759
84	2017	5534.75	48.42	9.565e+10	17585.2	5439232	7422.39	56.3612	25.8414	81.6257
84	2018	5426.15	52.72	1.06138e+11	19486.4	5446771	7422.39	82.3299	27.6775	80.4489
84	2019	5811.54	53.84	1.0571e+11	19381.6	5454147	7422.39	80.4717	29.1635	82.8537
84	2020	7312.01	58.46	1.06729e+11	19551.6	5458827	7422.39	82.9877	31.1831	89.9209
84	2021	8473.89	58.79	1.18657e+11	21782.9	5447247	7422.39	83.8483	32.577	88.9256
85	2013	37.7789	46.91	4.84157e+10	23503.3	2059953	7708.11	100.878	25.315	72.6756
85	2014	38.3594	46.1	4.99972e+10	24247.2	2061980	7708.11	98.6478	26.7873	71.59
85	2015	47.288	48.3	4.31075e+10	20890.2	2063531	7708.11	110.839	27.3457	73.0987
85	2016	37.838	52.09	4.47667e+10	21678.4	2065042	7708.11	104.704	28.1971	75.4985
85	2017	43.0549	51.58	4.85891e+10	23514	2066388	7708.11	84.766	28.6801	78.8854
85	2018	50.6762	56.58	5.41779e+10	26123.7	2073894	7708.11	81.589	29.0963	79.75
85	2019	51.2457	57.89	5.43316e+10	26016.1	2088385	7708.11	75.1747	29.7193	83.1084
85	2020	53.0592	59.84	5.37068e+10	25545.2	2102419	7708.11	71.9898	30.7702	86.6013
85	2021	71.2782	60.98	6.17486e+10	29291.4	2108079	7708.11	72.5561	31.6833	89.004
86	2013	28.7871	47.37	4.00886e+11	7441.23	53873616	12967.8	56.762	2.99815	46.5
86	2014	39.5547	47.92	3.81199e+11	6965.14	54729551	12967.8	57.9156	3.11772	49
86	2015	37.8785	48.94	3.4671e+11	6204.93	55876504	12967.8	55.3916	2.52225	51.9191
86	2016	34.3652	50.38	3.23586e+11	5735.07	56422274	12967.8	48.9214	2.03957	54
86	2017	42.9535	51.21	3.81449e+11	6734.48	56641209	12967.8	86.2605	1.98299	56.1674
86	2018	57.2222	54.12	4.04159e+11	7048.51	57339635	12967.8	46.5059	1.93062	62.4
86	2019	59.3313	55.13	3.88531e+11	6688.77	58087055	12967.8	40.6721	2.15256	69.6969
86	2020	58.2799	56.99	3.3762e+11	5741.64	58801927	12967.8	43.148	2.21601	70.3203
86	2021	59.5287	58.12	4.19016e+11	7055.06	59392255	12967.8	45.3749	2.85331	72.3105
87	2013	135.004	64.49	1.35558e+12	29077.2	46620045	8779.38	94.2322	26.29	71.635
87	2014	161.589	65.1	1.37182e+12	29513.7	46480882	8779.38	95.766	27.989	76.19
87	2015	159.589	65.97	1.19616e+12	25754.4	46444832	8779.38	97.8702	29.1676	78.6896
87	2016	164.392	68.07	1.23355e+12	26537.2	46484062	8779.38	92.9397	30.3672	80.5613
87	2017	198.084	68.76	1.31325e+12	28185.3	46593236	8779.38	87.5085	31.4875	84.6022
87	2018	248.018	70.85	1.4217e+12	30379.7	46797754	8779.38	84.3464	32.4349	86.1072
87	2019	275.304	71.45	1.39432e+12	29581.5	47134837	8779.38	82.8675	33.1342	90.7187
87	2020	332.766	73.86	1.27696e+12	26959.7	47365655	8779.38	80.0299	34.1791	93.2056
87	2021	458.407	74.59	1.42738e+12	30103.5	47415750	8779.38	70.4021	35.1888	93.9
88	2013	624.178	35.98	7.70006e+10	3643.83	21131756	5171.49	105.313	2.00815	5.74
88	2014	792.797	39.35	8.25285e+10	3885.62	21239457	5171.49	103.555	2.67239	10.5
88	2015	848.736	39.94	8.5141e+10	3990.35	21336697	5171.49	105.554	2.93352	15.26
88	2016	862.665	41.87	8.80123e+10	4107.83	21425494	5171.49	99.7215	4.16412	22.19
88	2017	1022.18	41.13	9.43762e+10	4388.2	21506813	5171.49	53.2258	5.67496	32.25
88	2018	1178.86	42.12	9.44939e+10	4360.58	21670000	5171.49	90.9511	7.15599	46.9
88	2019	1242.14	43.38	8.9015e+10	4082.69	21803000	5171.49	88.54	7.69673	50.6873
88	2020	1336.74	45.49	8.44405e+10	3852.39	21919000	5171.49	88.9751	8.20411	59.21
88	2021	1665.3	46.46	8.84965e+10	3994.25	22156000	5171.49	92.6858	10.9889	66.6815
89	2013	29.9721	72.15	5.86842e+11	61126.9	9600379	6713.79	42.6922	32.6214	94.7836
89	2014	42.7024	72	5.81964e+11	60020.4	9696110	6713.79	38.5724	33.6641	92.52
89	2015	45.8295	73.23	5.05104e+11	51545.5	9799186	6713.79	33.3375	35.4972	90.6102
89	2016	47.8944	75.14	5.15655e+11	51965.2	9923085	6713.79	36.0982	36.9703	89.6509
89	2017	56.4565	75.3	5.41019e+11	53791.5	10057698	6713.79	129.078	38.3254	93.0063
89	2018	66.0279	76.62	5.55455e+11	54589.1	10175214	6713.79	43.4508	38.7913	89.247
89	2019	73.1284	76.96	5.3388e+11	51939.4	10278887	6713.79	44.7372	39.3334	94.4934
89	2020	59.9687	79.62	5.47054e+11	52837.9	10353442	6713.79	42.5095	40.3085	94.5394
89	2021	59.1856	80.29	6.36856e+11	61143.2	10415811	6713.79	48.6186	40.6363	88.3078
90	2013	920.908	69.69	7.06235e+11	87304.3	8089346	11485.9	148.812	42.5067	86.34
90	2014	1029.73	68.86	7.26538e+11	88725	8188649	11485.9	144.673	43.1861	87.4
90	2015	956.444	71.69	6.94118e+11	83806.4	8282396	11485.9	142.734	44.6834	87.4791
90	2016	1021.89	73.83	6.87895e+11	82153.1	8373338	11485.9	137.95	45.0969	89.1347
90	2017	1106.67	77.46	6.95201e+11	82254.4	8451840	11485.9	69.6249	46.3425	89.6861
90	2018	1386.1	78.24	7.25563e+11	85216.6	8514329	11485.9	126.551	45.6152	91.8
90	2019	1527.34	78.15	7.21369e+11	84121.9	8575280	11485.9	119.554	46.923	93.1461
90	2020	1432.88	81.18	7.39914e+11	85656.3	8638167	11485.9	116.781	46.492	94.35
90	2021	1904.9	81.31	8.0064e+11	91991.6	8703405	11485.9	115.191	47.9869	95.57
91	2013	1295.36	23.73	4.56805e+10	955.321	49253643	8072.03	124.353	0.11456	4.4
91	2014	1545.72	23.43	4.99648e+10	1012.98	50814552	8072.03	123.794	0.166488	7
91	2015	1717.78	24.83	4.73786e+10	929.107	52542823	8072.03	120.827	0.20174	10
91	2016	1664.75	26.88	4.9774e+10	942.881	54401802	8072.03	120.284	0.585411	13.5042
91	2017	1937.52	29.16	5.3276e+10	975.925	56267032	8072.03	114.775	1.35686	16
91	2018	2157.42	33.42	5.70037e+10	1011.6	58090443	8072.03	110.754	1.48257	17.1
91	2019	2317.94	35.44	6.10268e+10	1050.93	59872579	8072.03	110.074	1.73645	18.2773
91	2020	2462.44	38.45	6.60687e+10	1104.16	61704518	8072.03	110.581	1.8404	23.4475
91	2021	3061.67	38.51	7.06556e+10	1146.03	63588334	8072.03	109.335	1.95483	31.6331
92	2013	4.51763	47.98	4.20334e+11	6041.13	69578602	3303.89	39.5271	7.46206	28.94
92	2014	6.74061	49.12	4.07339e+11	5822.38	69960943	3303.89	40.5199	7.77577	34.89
92	2015	7.37768	51.43	4.01296e+11	5708.79	70294397	3303.89	44.4875	8.8613	39.3161
92	2016	6.9994	54.2	4.13366e+11	5854.46	70607037	3303.89	41.1446	10.2242	47.505
92	2017	8.91205	57.08	4.56357e+11	6436.79	70898202	3303.89	56.7829	11.5772	52.8919
92	2018	12.4189	59.77	5.06754e+11	7124.56	71127802	3303.89	50.8006	12.919	56.8175
92	2019	10.7767	61.79	5.43977e+11	7628.58	71307763	3303.89	53.8383	14.1763	66.6524
92	2020	14.6791	63.44	5.00457e+11	7001.79	71475664	3303.89	65.6899	16.059	77.8437
92	2021	20.4612	63.77	5.05568e+11	7060.9	71601103	3303.89	67.8867	17.3474	85.27
93	2013	1149.66	32.27	2.85575e+10	19821.5	1440729	14403.7	57.3769	14.7493	59.9
93	2014	1336.87	32.45	2.9489e+10	20328	1450661	14403.7	55.2431	17.1031	62.4
93	2015	1389.66	32.95	2.6852e+10	18389.5	1460177	14403.7	48.0844	19.0745	65.1
93	2016	1375.95	33.85	2.34962e+10	15991.1	1469330	14403.7	49.073	17.3943	67.8
93	2017	1592.37	32.67	2.37977e+10	16094.7	1478607	14403.7	73.6418	22.1003	70.6
93	2018	2006.9	34.03	2.43224e+10	16164.2	1504709	14403.7	59.8994	22.7419	74.7825
93	2019	2176.44	34.53	2.38496e+10	15691	1519955	14403.7	61.9976	22.3257	78.965
93	2020	2005.55	35.36	2.10594e+10	13871.8	1518147	14403.7	58.5108	24.8178	78.6712
93	2021	2452.26	36.25	2.44602e+10	16032.5	1525663	14403.7	58.0885	24.3099	79
94	2013	17.0525	55.85	9.57799e+11	12507.8	76576117	7064.2	63.5574	11.6138	46.25
94	2014	22.5575	55.67	9.38934e+11	12020.3	78112073	7064.2	56.5005	11.3508	51.04
94	2015	23.5718	57.6	8.64314e+11	10851.9	79646178	7064.2	56.3008	11.9335	53.745
94	2016	22.4455	57.95	8.69683e+11	10734.3	81019394	7064.2	53.2059	12.9595	58.3477
94	2017	30.6674	59.4	8.58989e+11	10464	82089826	7064.2	55.8955	14.5267	64.6846
94	2018	27.8774	63.96	7.78477e+11	9400.84	82809304	7064.2	56.9964	16.1905	71.0428
94	2019	24.132	65.36	7.59935e+11	9103.01	83481684	7064.2	53.8328	17.048	73.9767
94	2020	27.6136	68.63	7.20289e+11	8561.06	84135428	7064.2	55.0355	19.8904	77.6696
94	2021	41.212	70.13	8.19034e+11	9661.23	84775404	7064.2	57.2238	21.3927	81.41
95	2013	300.504	27.87	2.89158e+10	819.758	35273570	9468.47	69.1825	0.117652	5.1
95	2014	377.081	27.63	3.26124e+10	897.51	36336539	9468.47	66.362	0.151908	5.4
95	2015	378.243	29.6	3.23872e+10	864.18	37477356	9468.47	71.7447	0.215394	5.8
95	2016	327.931	31.08	2.9204e+10	753.684	38748299	9468.47	65.0101	0.237727	5.9
95	2017	396.882	31.31	3.07445e+10	766.178	40127085	9468.47	53.7885	0.183607	5.9
95	2018	386.006	32.65	3.2927e+10	793.128	41515395	9468.47	67.1848	0.129488	6
95	2019	398.735	33.43	3.53482e+10	823.025	42949080	9468.47	64.4316	0.0753683	6.01782
95	2020	517.486	34.88	3.76054e+10	846.881	44404611	9468.47	67.4669	0.0779108	6.1
95	2021	541.669	35.99	4.05102e+10	883.466	45853778	9468.47	67.4534	0.0839211	10.3424
96	2013	13.7418	44.13	1.90499e+11	4187.74	45489648	6460.8	48.2424	8.85843	40.9541
96	2014	20.9757	44.97	1.33504e+11	3104.65	45272155	6460.8	44.9344	9.30621	46.236
96	2015	17.9753	47.47	9.1031e+10	2124.66	45154036	6460.8	48.17	11.6437	48.8846
96	2016	18.5813	49.5	9.33559e+10	2187.73	45004673	6460.8	46.7701	12.0343	53.001
96	2017	19.7013	49.52	1.12091e+11	2638.33	44831135	6460.8	57.1063	12.3535	58.8895
96	2018	25.8622	53.19	1.30891e+11	3096.56	44622518	6460.8	55.487	12.8033	62.5532
96	2019	30.6995	55.86	1.53883e+11	3661.46	44386203	6460.8	52.9845	16.1591	70.1248
96	2020	55.6112	58.36	1.56618e+11	3751.74	44132049	6460.8	65.8593	18.617	75.0379
96	2021	72.8518	58.33	1.99766e+11	4827.85	43792855	6460.8	68.1198	18.2678	79.2183
97	2013	247.434	58.31	4.00219e+11	45729.6	8751847	5957.16	59.8229	11.9053	88
97	2014	215.142	60.17	4.14105e+11	46866	8835951	5957.16	54.7937	12.3559	90.4
97	2015	176.962	63.58	3.70275e+11	41525.1	8916899	5957.16	61.2739	13.8439	90.5
97	2016	170.117	67.29	3.69255e+11	41054.5	8994263	5957.16	51.0114	14.4268	90.6
97	2017	214.461	69.27	3.90517e+11	43064	9068296	5957.16	76.0612	30.4559	94.8199
97	2018	291.122	71.46	4.27049e+11	46722.3	9140169	5957.16	41.1811	33.0909	98.45
97	2019	346.165	73.77	4.1799e+11	45376.2	9211657	5957.16	43.2389	33.0663	99.15
97	2020	353.457	76.37	3.49473e+11	37629.2	9287289	5957.16	41.9006	34.9416	100
97	2021	465.021	76.18	4.15022e+11	44315.6	9365145	5957.16	42.9167	38.1527	100
98	2013	907.163	78.85	2.78632e+12	43449.1	64128273	8151.35	69.2747	35.8305	89.8441
98	2014	1332.82	79.05	3.06522e+12	47447.6	64602298	8151.35	69.364	36.635	91.61
98	2015	1335.78	80.65	2.93486e+12	45071.1	65116219	8151.35	68.8872	37.8127	92.0003
98	2016	1136.51	82.83	2.69966e+12	41146.1	65611593	8151.35	73.2029	38.7991	94.7758
98	2017	1207.33	82.21	2.68349e+12	40622.7	66058859	8151.35	78.6373	39.421	90.4246
98	2018	1438.53	84.42	2.87815e+12	43306.3	66460344	8151.35	74.8291	40.0209	90.692
98	2019	1586.64	84.68	2.85706e+12	42747.1	66836327	8151.35	74.9272	40.2939	92.5166
98	2020	1429.75	86.38	2.70461e+12	40318.4	67081234	8151.35	63.2021	40.787	94.8182
98	2021	1764.66	87.08	3.12248e+12	46585.9	67026300	8151.35	63.3218	41.2281	96.6802
99	2013	2037.68	86.41	16843190993000	53291.1	316059947	10993.7	138.132	30.0687	71.4
99	2014	2297.4	87.33	17550680174000	55123.8	318386329	10993.7	133.84	30.3726	73
99	2015	2326.4	88.49	18206020741000	56762.7	320738994	10993.7	132.404	31.4878	74.5542
99	2016	2578.34	89.55	18695110842000	57866.7	323071755	10993.7	124.117	32.3077	85.5444
99	2017	2415.62	91.97	19477336549000	59907.8	325122128	10993.7	51.3656	32.8086	87.2749
99	2018	3128.86	93.16	20533057312000	62823.3	326838199	10993.7	116.295	33.3462	88.4989
99	2019	3225.4	92.51	21380976119000	65120.4	328329953	10993.7	114.139	34.1864	89.4303
99	2020	3640.67	94.43	21060473613000	63528.6	331511512	10993.7	105.616	36.0872	90.6205
99	2021	4488.79	95.28	23315080560000	70219.5	332031554	10993.7	101.174	37.3549	91.7532
100	2013	9305.69	44.28	6.13376e+10	18140.9	3381180	19175.6	115.947	21.7994	57.69
100	2014	9960.37	45.38	6.14962e+10	18131.6	3391662	19175.6	111.502	24.7743	61.46
100	2015	10828	47.92	5.76803e+10	16950.8	3402818	19175.6	109.783	26.4761	64.5708
100	2016	11130.5	48.81	5.74808e+10	16837.9	3413766	19175.6	103.355	26.9988	66.4
100	2017	11852.9	49.75	6.5006e+10	18995.4	3422200	19175.6	103.821	27.8558	70.3224
100	2018	13430	49	6.52031e+10	19026	3427042	19175.6	105.028	28.5199	80.7268
100	2019	14726.1	49.54	6.20486e+10	18098.4	3428409	19175.6	103.248	29.53	83.3515
100	2020	15637.5	53.75	5.36669e+10	15650.5	3429086	19175.6	100.257	31.02	86.3102
100	2021	19568.1	53.74	6.14123e+10	17924	3426260	19175.6	99.0282	32.2643	90.0738
101	2013	97.5749	29.25	3.71005e+11	12434	29838021	14402.5	86.0662	7.48518	54.9
101	2014	108.039	29.32	4.82359e+11	15975.7	30193258	14402.5	85.5279	7.94907	57
101	2015	97.2216	29.55	242000000000	19517.5	30529716	14402.5	86.4084	8.4826	58
101	2016	95.2639	30.3	236400000000	23059.2	30741464	14402.5	83.528	8.50314	60
101	2017	114.569	28.58	215300000000	26601	30563433	14402.5	121.023	8.53251	61.6
101	2018	129.866	28.74	208338000000	30142.7	29825653	14402.5	72.8669	8.73268	63.2
101	2019	137.3	27.99	76400000000	33684.5	28971683	14402.5	70.1059	8.84011	64.8
101	2020	126.786	26.83	47260000000	37226.2	28490453	14402.5	72.8754	8.9914	66.4
101	2021	149.29	27.28	111813000000	40768	28199867	14402.5	72.9384	8.78153	68
102	2013	224.431	39.64	2.13709e+11	2367.5	90267739	2330.8	60.6016	5.7081	38.5
102	2014	257.682	41.47	2.33451e+11	2558.78	91235504	2330.8	61.3459	6.57696	41
102	2015	235.139	42.53	2.39258e+11	2595.23	92191398	2330.8	70.221	8.30622	45
102	2016	155.131	44.81	2.57096e+11	2760.72	93126529	2330.8	68.7943	9.76981	53
102	2017	147.057	45.2	2.81354e+11	2992.07	94033048	2330.8	90.5638	11.9851	58.14
102	2018	143.178	51.65	3.10106e+11	3267.23	94914330	2330.8	106.36	13.6907	69.8479
102	2019	140.851	55.2	3.34365e+11	3491.09	95776716	2330.8	107.334	15.4551	68.6616
102	2020	124.598	58.41	3.46616e+11	3586.35	96648685	2330.8	113.139	17.2783	70.3
102	2021	150.415	59.39	3.66138e+11	3756.49	97468029	2330.8	115.071	19.8303	74.21
103	2013	437.889	14.25	4.04152e+10	1497.75	26984002	7417.42	25.754	0.951675	20
103	2014	604.207	14.34	4.32286e+10	1557.6	27753304	7417.42	28.8482	1.22508	22.55
103	2015	625.952	12.01	4.24445e+10	1488.42	28516545	7417.42	22.4297	1.38516	24.0854
103	2016	563.361	10.7	3.13178e+10	1069.82	29274002	7417.42	19.7233	0.943564	24.5792
103	2017	808.432	11.29	2.68422e+10	893.717	30034389	7417.42	31.1978	1.2286	26.7184
103	2018	976.082	10.67	2.16062e+10	701.715	30790513	7417.42	29.9013	1.2547	28.8575
103	2019	1123.28	11.38	21888000000	693.816	31546691	7417.42	29.2951	1.2109	30.9966
103	2020	1397.6	12.4	18841000000	583.876	32284046	7417.42	43.0562	1.21112	33.1358
103	2021	1676.84	12.21	21062000000	603.708	32981641	7417.42	46.6797	1.18551	35.2749
104	2013	63.0235	18.71	19091020000	1408.37	13555422	10960.8	43.234	0.766601	15.5
104	2014	79.9426	19.31	19495519600	1407.03	13855753	10960.8	40.7388	1.09871	16.3647
104	2015	48.7951	20.42	19963120600	1410.33	14154937	10960.8	47.4905	1.15851	22.7428
104	2016	52.8476	20.3	20548678100	1421.79	14452704	10960.8	54.2422	1.18205	23.12
104	2017	50.0337	19.91	1.75849e+10	1192.11	14751101	10960.8	60.994	1.2698	24.4
104	2018	58.564	20.6	3.41561e+10	2269.18	15052184	10960.8	67.7457	1.34901	25
104	2019	66.6278	22.9	2.18322e+10	1421.87	15354608	10960.8	74.4974	1.33135	26.5883
104	2020	68.4439	25.38	2.15097e+10	1372.7	15669666	10960.8	81.2491	1.29844	29.2986
104	2021	81.0531	25.81	2.83712e+10	1773.92	15993524	10960.8	88.0008	1.28385	34.814
105	2013	0.426007	18.71	19091020000	1408.37	13555422	10960.8	95.2467	0.766601	15.5
105	2014	0.521651	19.31	19495519600	1407.03	13855753	10960.8	62.3638	1.09871	16.3647
105	2015	0.653063	20.42	19963120600	1410.33	14154937	10960.8	59.1556	1.15851	22.7428
105	2016	0.615912	20.3	20548678100	1421.79	14452704	10960.8	55.5632	1.18205	23.12
105	2017	0.834286	19.91	1.75849e+10	1192.11	14751101	10960.8	55.3152	1.2698	24.4
105	2018	0.794428	20.6	3.41561e+10	2269.18	15052184	10960.8	47.2512	1.34901	25
105	2019	0.937883	22.9	2.18322e+10	1421.87	15354608	10960.8	51.6507	1.33135	26.5883
105	2020	1.52845	25.38	2.15097e+10	1372.7	15669666	10960.8	63.3916	1.29844	29.2986
105	2021	2.06377	25.81	2.83712e+10	1773.92	15993524	10960.8	96.0441	1.28385	34.814

## Sheet: Personal, Cultural and Entertai
country	year	per	dig	gdp	pgdp	pop	dis	dis1	band	inter
1	2013	0.200455	22.62	2.09755e+11	5519.78	38000626	9117.68	72.6295	3.36837	22.5
1	2014	0.897936	26.15	2.1381e+11	5516.23	38760168	9117.68	74.6061	4.12715	29.5
1	2015	0.730061	30.25	1.65979e+11	4197.42	39543154	9117.68	69.8944	5.73892	38.2
1	2016	0.495544	34.2	1.60034e+11	3967.2	40339329	9117.68	66.2885	7.08878	42.9455
1	2017	0.723596	36.14	1.70097e+11	4134.94	41136546	9117.68	80.121	7.80393	47.6911
1	2018	0.004058	36.53	1.74911e+11	4171.8	41927007	9117.68	74.2201	7.31515	49.0385
1	2019	0.004314	38.97	1.7176e+11	4021.98	42705368	9117.68	74.2092	8.38943	58.9776
1	2020	0.004139	41.16	1.45744e+11	3354.16	43451666	9117.68	77.3559	8.72339	63.95
1	2021	0.00587	41.12	1.63472e+11	3700.31	44177969	9117.68	79.1828	9.45502	70.77
2	2013	0.304043	45.99	5.52025e+11	13080.3	42202935	19297.5	47.4675	14.7471	59.9
2	2014	0.511321	46.82	5.2632e+11	12334.8	42669500	19297.5	45.8959	15.2238	64.7
2	2015	0.356052	48.81	5.94749e+11	13789.1	43131966	19297.5	50.5018	15.8491	68.0431
2	2016	0.151963	51.45	5.57532e+11	12790.3	43590368	19297.5	27.8891	16.6063	70.969
2	2017	0.188602	52.81	6.43628e+11	14613	44044811	19297.5	39.0104	17.8024	74.2949
2	2018	0.258094	51.81	5.2482e+11	11795.2	44494502	19297.5	43.5594	19.079	77.7
2	2019	0.242674	55.3	4.47755e+11	9963.67	44938712	19297.5	40.4463	19.6515	79.947
2	2020	0.266114	55.39	3.8554e+11	8496.43	45376763	19297.5	41.8268	21.2531	85.5144
2	2021	0.286399	56.98	4.87227e+11	10636.1	45808747	19297.5	47.1749	23.1682	87.1507
3	2013	0.653171	32.29	1.11215e+10	3833.16	2901385	5947.15	42.6204	8.37731	41.9
3	2014	0.54723	33.07	1.16095e+10	4017.23	2889930	5947.15	40.953	9.44262	54.6228
3	2015	1.17877	33.55	1.05533e+10	3666.14	2878595	5947.15	48.2622	9.94648	59.1008
3	2016	0.952149	35.61	1.05461e+10	3679.95	2865835	5947.15	40.4788	10.4392	64.346
3	2017	1.54248	36.3	1.15275e+10	4042	2851923	5947.15	57.0347	11.0564	64.7449
3	2018	1.5451	41.85	1.24579e+10	4391.92	2836557	5947.15	61.4061	12.2489	68.2451
3	2019	1.5691	44.23	1.36193e+10	4828.5	2820602	5947.15	60.1545	13.6745	66.5439
3	2020	3.82426	45.73	1.26417e+10	4505.87	2805608	5947.15	64.4383	15.341	76.5077
3	2021	1.95229	46.73	1.38614e+10	4966.51	2790974	5947.15	70.6588	16.7189	78.6123
4	2013	0.105077	73.77	1.57633e+12	68156.4	23128129	8956.44	81.1062	25.8786	83.4535
4	2014	0.106552	74.06	1.46759e+12	62515.3	23475686	8956.44	72.3845	27.8488	84
4	2015	0.130484	75.4	1.35058e+12	56709	23815995	8956.44	73.9578	28.6647	84.5605
4	2016	0.132596	75.88	1.20656e+12	49876.7	24190907	8956.44	71.0801	30.4765	86.54
4	2017	0.144451	75.71	1.32647e+12	53934.2	24594202	8956.44	84.5528	32.2159	86.545
4	2018	0.346588	76.38	1.42827e+12	57207	24966643	8956.44	78.0995	33.7373	90
4	2019	0.419004	77.52	1.39222e+12	54941.1	25340217	8956.44	77.9945	34.7144	93.6099
4	2020	0.495401	79.17	1.32694e+12	51722.1	25655289	8956.44	77.9605	35.4484	96.3945
4	2021	0.604234	79.73	1.5527e+12	60444.5	25688079	8956.44	78.1097	35.2816	96.24
5	2013	5.79758	64.87	4.30191e+11	50731.1	8479823	7468.01	133.069	26.3281	80.6188
5	2014	4.6537	64.93	4.42585e+11	51786.4	8546356	7468.01	131.633	27.6033	80.9958
5	2015	6.2708	66.82	3.81971e+11	44195.8	8642699	7468.01	126.793	28.4122	83.9401
5	2016	9.98152	68.02	3.95837e+11	45307.6	8736668	7468.01	122.465	28.8823	84.3237
5	2017	9.7282	67.73	4.17261e+11	47429.2	8797566	7468.01	114.077	28.5468	87.9356
5	2018	11.3793	70.22	4.54991e+11	51466.6	8840521	7468.01	109.304	28.5187	87.4791
5	2019	44.4254	71.4	4.44621e+11	50070.4	8879920	7468.01	108.35	28.3662	87.7522
5	2020	208.167	74.86	4.35225e+11	48809.2	8916864	7468.01	109.233	29.2553	87.5294
5	2021	278.64	75.88	4.80368e+11	53637.7	8955797	7468.01	109.537	29.0515	92.5292
6	2013	1.27696	38.6	7.41606e+10	7875.34	9416801	5520.21	130.596	17.8083	73
6	2014	1.30893	39.22	7.52397e+10	7890.84	9535079	5520.21	130.283	19.4836	75
6	2015	1.89138	39.85	5.30762e+10	5500.5	9649341	5520.21	130.058	19.2575	77
6	2016	2.77303	42.49	3.7867e+10	3880.69	9757812	5520.21	124.7	18.0796	78.2
6	2017	2.02879	45.65	4.08666e+10	4147.2	9854033	5520.21	118.671	17.9239	79
6	2018	1.82584	48.04	4.71125e+10	4739.8	9939771	5520.21	112.704	18.6251	79.8
6	2019	2.75417	50.73	4.81742e+10	4805.75	10024283	5520.21	108.669	18.9882	81.1
6	2020	2.89868	54.68	42693000000	4229.91	10093121	5520.21	109.023	19.4019	84.6
6	2021	5.23178	55.42	5.48254e+10	5408.05	10137750	5520.21	109.823	19.9326	86
7	2013	0.239311	44.4	3.25395e+10	25790.7	1261673	3896.4	49.0476	23.7824	90
7	2014	0.354104	45.91	3.33877e+10	25464.8	1311134	3896.4	54.6991	21.9331	90.5031
7	2015	0.848901	47.6	3.10506e+10	22795.4	1362142	3896.4	55.3875	18.5767	93.4783
7	2016	0.699811	50.08	3.2235e+10	22867.2	1409661	3896.4	49.7701	16.4852	98
7	2017	0.635739	53.07	3.54738e+10	24349.9	1456834	3896.4	56.1033	13.3277	95.8781
7	2018	0.850246	53.63	3.7802e+10	25415.8	1487340	3896.4	59.0951	8.49275	98.6447
7	2019	0.826452	54.04	3.86533e+10	25869.1	1494188	3896.4	59.9376	9.43603	99.7015
7	2020	0.853519	58.38	3.46218e+10	23433.2	1477469	3896.4	67.4631	10.2211	99.671
7	2021	1.36867	59.55	3.93034e+10	26860.1	1463265	3896.4	66.3442	11.4203	100
8	2013	0.051769	27.55	1.49991e+11	973.774	154030139	3036.24	95.4674	0.990277	6.63
8	2014	0.063366	29.68	1.72885e+11	1108.51	155961299	3036.24	92.4577	1.98329	11.9
8	2015	0.247936	31.78	1.95079e+11	1236	157830000	3036.24	87.2526	3.10013	12.9
8	2016	0.269027	34.6	2.65236e+11	1659.96	159784568	3036.24	86.6025	4.1258	18.1
8	2017	0.269896	36.72	2.93755e+11	1815.61	161793964	3036.24	92.8087	4.51222	19.8
8	2018	0.39167	39.05	3.21379e+11	1963.41	163683958	3036.24	89.9075	4.91978	23.44
8	2019	0.360846	40.38	3.51238e+11	2122.08	165516222	3036.24	87.7943	4.88502	27.76
8	2020	0.407561	44.25	3.73902e+11	2233.31	167420951	3036.24	88.4416	6.00452	32.87
8	2021	0.447211	45.3	4.16265e+11	2457.92	169356251	3036.24	90.3535	6.57589	38.9174
9	2013	0.001036	65.76	5.21791e+11	46758	11159407	7970.82	45.1843	34.4846	82.1702
9	2014	0.001538	66.1	5.3539e+11	47764.1	11209057	7970.82	40.2594	35.8889	85
9	2015	0.001865	68.7	4.62336e+11	41008.3	11274196	7970.82	31.5728	36.6371	85.0529
9	2016	0.00238	71.16	4.76063e+11	42012.6	11331422	7970.82	28.6479	37.7341	86.5165
9	2017	0.001809	71.13	5.02765e+11	44198.5	11375158	7970.82	47.6784	38.4644	87.6797
9	2018	0.002456	72.59	5.43299e+11	47545	11427054	7970.82	48.0557	39.3319	88.6473
9	2019	0.007585	73.24	5.35866e+11	46641.7	11488980	7970.82	45.1401	39.8825	90.2754
9	2020	0.00369	75.94	5.25213e+11	45517.9	11538604	7970.82	53.8007	40.9473	91.5264
9	2021	0.005662	76.5	5.94352e+11	51268.4	11592952	7970.82	56.1956	42.3779	92.79
10	2013	3.60551	25.67	3.06593e+10	2853.8	10743349	17389.8	131.703	1.43436	36.99
10	2014	3.61708	24.36	3.29962e+10	3022.46	10916987	17389.8	130.6	1.5827	34.6
10	2015	3.53172	25.51	3.30002e+10	2975.65	11090085	17389.8	132.661	1.63165	37.49
10	2016	3.38415	25.5	3.39411e+10	3013.5	11263015	17389.8	125.97	2.55339	39.6975
10	2017	2.06029	26.02	3.75086e+10	3280.01	11435533	17389.8	121.163	3.32294	43.8323
10	2018	6.11506	26.61	4.02876e+10	3471.01	11606905	17389.8	114.288	4.34308	44.2861
10	2019	6.45433	28.73	4.08953e+10	3472.38	11777315	17389.8	108.935	6.34162	47.4748
10	2020	2.71879	29.64	3.66298e+10	3068.81	11936162	17389.8	109.003	7.80752	59.9401
10	2021	6.27522	30.52	4.04082e+10	3345.2	12079472	17389.8	108.845	9.33461	65.9774
11	2013	0.138842	26.8	1.42717e+10	6436.6	2217278	11793	50.9766	0.973716	30
11	2014	0.145907	27.08	1.54701e+10	6844.03	2260376	11793	50.6639	1.47276	36.7447
11	2015	0.164199	29.29	1.35307e+10	5869.74	2305171	11793	51.3855	1.59836	37.3121
11	2016	0.199748	32.33	1.50826e+10	6411.55	2352416	11793	45.2038	2.51048	39.363
11	2017	0.17219	32.32	1.61052e+10	6705.34	2401840	11793	53.5617	1.35038	41.4138
11	2018	0.46923	33.09	1.70319e+10	6947.82	2451409	11793	56.6115	1.63351	58
11	2019	0.836613	33.86	1.67259e+10	6691.16	2499702	11793	54.3708	1.97204	64.8263
11	2020	0.606574	37.01	1.49603e+10	5875.07	2546402	11793	59.5957	10.1918	72.748
11	2021	0.808215	37.48	1.87371e+10	7238.8	2588423	11793	60.7002	7.84339	73.5
12	2013	7e-06	57.61	2.47282e+12	12258.6	201721767	17614.3	87.8636	10.5892	51.04
12	2014	5.1e-05	58.18	2.45604e+12	12071.4	203459650	17614.3	87.408	11.7804	54.551
12	2015	1.5e-05	57.36	1.80221e+12	8783.21	205188205	17614.3	86.2933	12.4191	58.328
12	2016	1.7e-05	57.51	1.79569e+12	8680.74	206859578	17614.3	80.7848	12.985	60.8725
12	2017	1.1e-05	57.94	2.06351e+12	9896.72	208504960	17614.3	73.8714	13.8644	67.4713
12	2018	1.8e-05	59.14	1.91693e+12	9121.02	210166592	17614.3	69.3027	14.8611	70.4343
12	2019	8e-06	59.97	1.87329e+12	8845.32	211782878	17614.3	68.4365	15.5381	73.9124
12	2020	2.6e-05	64.76	1.47611e+12	6923.7	213196304	17614.3	70.6205	17.0475	81.3427
12	2021	0.00012	66.77	1.64962e+12	7696.79	214326223	17614.3	70.4995	19.4365	80.69
13	2013	0.452022	44.38	5.58442e+10	7686.63	7265115	7364.45	57.52	19.1296	53.0615
13	2014	3.93159	45.21	5.71596e+10	7912.52	7223938	7364.45	58.6949	20.0876	55.49
13	2015	1.7623	47.1	5.08281e+10	7081.1	7177991	7364.45	59.2958	22.089	56.6563
13	2016	1.61876	50.91	5.39875e+10	7574.19	7127822	7364.45	47.5228	23.428	59.8255
13	2017	1.60175	49.53	5.93431e+10	8386.59	7075947	7364.45	50.2673	25.015	63.4101
13	2018	1.90502	52.38	6.63996e+10	9451.85	7025037	7364.45	50.462	26.7505	64.782
13	2019	1.85568	54.45	6.89119e+10	9878.77	6975761	7364.45	49.2536	28.5681	67.947
13	2020	1.51887	55.72	7.04044e+10	10153.5	6934015	7364.45	56.8866	30.3053	70.1625
13	2021	1.60563	58.24	8.40614e+10	12222.2	6877743	7364.45	59.0301	32.7334	75.2714
14	2013	0.011742	23.28	3.37286e+10	1559.14	21632850	11002.3	62.5499	0.0781219	10
14	2014	0.015168	26.26	3.63865e+10	1631.71	22299585	11002.3	60.1191	0.0754767	16.2149
14	2015	0.073761	28.07	3.22102e+10	1399.68	23012646	11002.3	64.351	0.0888511	18.3
14	2016	0.08937	28.75	3.38143e+10	1426.07	23711630	11002.3	59.6126	1.53841	20.6
14	2017	0.095475	30.94	3.60985e+10	1479.86	24393181	11002.3	73.8614	1.56748	23.203
14	2018	0.141256	32.84	3.99738e+10	1594.06	25076747	11002.3	70.4626	1.57841	29.7
14	2019	0.146248	34.53	3.9671e+10	1538.69	25782341	11002.3	69.9881	1.55505	36.5392
14	2020	0.172188	34.95	4.07732e+10	1539.13	26491087	11002.3	71.6789	2.72763	45.5292
14	2021	0.319064	35.67	4.53383e+10	1666.93	27198628	11002.3	72.7428	2.13097	45.6022
15	2013	0.018541	72.75	1.8466e+12	52635.2	35082954	10598.3	32.915	34.4928	85.8
15	2014	0.032142	73.06	1.80575e+12	50956	35437435	10598.3	29.8791	35.4982	87.12
15	2015	0.034482	73.92	1.55651e+12	43596.1	35702908	10598.3	35.8578	36.7047	90
15	2016	0.026639	74.34	1.52799e+12	42315.6	36109487	10598.3	35.0885	37.0678	91.16
15	2017	0.02456	74.91	1.64927e+12	45129.4	36545236	10598.3	52.012	38.0907	92.7014
15	2018	0.12122	76.38	1.7253e+12	46547.8	37065084	10598.3	52.018	39.005	94.64
15	2019	0.095437	77.44	1.74373e+12	46374.2	37601230	10598.3	52.8607	40.3548	91.9129
15	2020	0.080879	80.06	1.6476e+12	43349.7	38007166	10598.3	61.6433	41.0999	92.3
15	2021	0.069959	80.65	2.00149e+12	52358.6	38226498	10598.3	67.8809	42.0697	92.834
16	2013	22.326	52.01	2.77239e+11	15833.3	17509925	19079.9	129.029	13.1078	58
16	2014	15.0893	52.09	2.59405e+11	14666.3	17687108	19079.9	127.826	14.0765	61.11
16	2015	13.4104	53.56	2.42497e+11	13569.9	17870124	19079.9	123.023	15.2178	76.6296
16	2016	12.6703	55.15	2.49299e+11	13785.7	18083879	19079.9	117.123	16.0617	83.5586
16	2017	12.5865	55.46	2.76365e+11	15045.5	18368577	19079.9	109.619	16.6719	82.3275
16	2018	14.0211	57.01	2.95403e+11	15795.7	18701450	19079.9	103.652	17.3831	84.9
16	2019	13.1051	58.59	2.78493e+11	14627.1	19039485	19079.9	103.079	18.0134	85.0176
16	2020	15.4388	61.39	2.54096e+11	13165.4	19300315	19079.9	102.596	19.5014	86.371
16	2021	20.0172	62.68	3.16714e+11	16247.4	19493184	19079.9	100.772	21.9724	90.1934
17	2013	0.466121	48.57	3.82094e+11	8263.64	46237930	14937.5	111.179	9.81363	51.7
17	2014	0.648358	49.22	3.81241e+11	8167.47	46677947	14937.5	110.432	10.773	52.57
17	2015	1.59525	50.38	2.93492e+11	6228.65	47119728	14937.5	110.821	11.7271	55.905
17	2016	1.62152	51.07	2.8272e+11	5936.26	47625955	14937.5	104.806	12.4154	58.1365
17	2017	1.72626	51.88	3.11867e+11	6449.97	48351671	14937.5	93.3273	13.0937	62.2599
17	2018	2.50043	54.01	3.34198e+11	6782.04	49276961	14937.5	86.9655	13.5531	64.1264
17	2019	2.37474	54.74	3.23032e+11	6436.51	50187406	14937.5	87.2886	13.8478	65.0069
17	2020	2.15291	56.54	2.70151e+11	5304.29	50930662	14937.5	90.7572	15.2458	70.85
17	2021	3.75043	57.3	3.18512e+11	6182.71	51516562	14937.5	80.2187	16.3718	73.0284
18	2013	0.248623	44.56	5.09497e+10	10633.3	4791535	9563.89	82.0951	10.1196	45.96
18	2014	0.211755	46.08	5.20164e+10	10737.7	4844288	9563.89	79.9512	10.6587	53
18	2015	0.507461	48.56	5.64419e+10	11530	4895242	9563.89	83.7904	11.4122	59.763
18	2016	0.375226	47.78	5.8847e+10	11899.8	4945205	9563.89	77.9536	12.9234	65.8804
18	2017	0.352337	47.77	6.0516e+10	12118.1	4993842	9563.89	85.3653	14.8992	71.5817
18	2018	0.717335	47.89	6.24202e+10	12383.1	5040734	9563.89	82.7587	16.5608	73.4797
18	2019	0.65557	48.83	6.44177e+10	12669.3	5084532	9563.89	79.7013	17.7939	81.2026
18	2020	0.600448	55.1	6.23956e+10	12179.3	5123105	9563.89	80.7247	19.3774	80.5302
18	2021	1.03719	54.77	6.46165e+10	12537.3	5153957	9563.89	80.492	20.5428	82.75
19	2013	0.028863	20.56	4.27602e+10	1903.05	22469268	12145.1	63.0358	0.25048	6.6
19	2014	0.033387	23.94	4.8843e+10	2124.02	22995555	12145.1	61.3452	0.551659	10
19	2015	0.142958	27.39	4.5815e+10	1941.58	23596741	12145.1	63.573	0.464924	16.7
19	2016	0.167612	27.87	4.84078e+10	1999.2	24213622	12145.1	62.6617	0.563237	41.2078
19	2017	0.183168	29.67	5.25123e+10	2113.34	24848016	12145.1	66.5285	0.574794	43.8399
19	2018	0.304927	31.07	5.85225e+10	2295.54	25493988	12145.1	63.3194	0.690037	37.5465
19	2019	0.36008	33.17	5.98985e+10	2290.79	26147551	12145.1	61.9459	0.828846	36.289
19	2020	0.247163	36.84	6.29828e+10	2349.07	26811790	12145.1	66.551	0.974832	41.3736
19	2021	0.314509	37.26	7.18111e+10	2613.38	27478249	12145.1	66.6432	1.2193	45.4255
20	2013	0.011187	45.76	5.93631e+10	13949.1	4255689	7632.34	32.3258	22.1572	66.7476
20	2014	0.002399	45.2	5.92145e+10	13971	4238389	7632.34	35.3791	22.9807	68.57
20	2015	0.002608	46.57	5.07421e+10	12071.1	4203604	7632.34	47.1752	23.1788	69.845
20	2016	0.00148	47.68	5.2391e+10	12550.7	4174349	7632.34	51.1331	24.7125	72.6973
20	2017	0.006477	47.59	5.59375e+10	13562.1	4124531	7632.34	66.713	26.1393	67.0962
20	2018	0.008668	50.65	6.13305e+10	15003.1	4087843	7632.34	63.3122	27.1024	75.2946
20	2019	0.00172	51.73	6.13293e+10	15086.2	4065253	7632.34	72.3767	27.9623	79.0798
20	2020	0.015247	55.18	5.76249e+10	14236.5	4047680	7632.34	76.7183	25.1649	78.3209
20	2021	0.053133	54.95	6.88437e+10	17747.8	3879000	7632.34	77.4838	25.824	81.254
21	2013	0.019292	44.52	2.39597e+10	27797.5	1166968	7076.43	78.3274	26.7127	65.4548
21	2014	0.592697	45.05	2.32259e+10	27244.3	1176995	7076.43	79.5837	28.7616	69.33
21	2015	0.094284	46.29	1.99093e+10	23487.2	1187280	7076.43	75.1246	30.725	71.7157
21	2016	0.09336	48.33	2.10465e+10	24715.1	1197881	7076.43	85.7811	32.5787	75.9002
21	2017	0.105435	51.48	2.29466e+10	26697	1208523	7076.43	81.7223	34.215	80.7432
21	2018	0.207868	54.76	2.55973e+10	29419.9	1218831	7076.43	80.4562	35.8108	84.4336
21	2019	0.206237	56.84	2.59452e+10	29417.9	1228836	7076.43	83.9413	36.7753	86.0636
21	2020	0.670337	60.5	2.50083e+10	28036	1237537	7076.43	83.7459	37.3964	90.8019
21	2021	0.913396	62.64	2.84081e+10	31552	1244188	7076.43	102.972	38.3755	90.7595
22	2013	0.08361	51.96	2.11686e+11	20133.2	10514272	7462.24	91.4498	27.164	74.1104
22	2014	0.125261	52.14	2.09359e+11	19890.9	10525347	7462.24	93.0274	28.4755	74.2317
22	2015	0.438581	54.94	1.88033e+11	17829.7	10546059	7462.24	85.4261	27.9996	75.6688
22	2016	0.467866	56.38	1.96272e+11	18575.2	10566332	7462.24	78.8195	29.1612	76.4812
22	2017	0.540522	57.95	2.18629e+11	20636.2	10594438	7462.24	77.15	29.8737	78.7192
22	2018	0.991798	58.85	2.49001e+11	23424.5	10629928	7462.24	75.3369	30.5929	80.6882
22	2019	0.80477	61.2	2.52548e+11	23664.8	10671870	7462.24	74.3642	35.4907	80.8669
22	2020	0.900785	64.54	2.45975e+11	22992.9	10697858	7462.24	77.238	36.5155	81.3389
22	2021	1.06544	65.83	2.81791e+11	26822.5	10505772	7462.24	99.8728	37.5696	82.6706
23	2013	0.201878	66.27	3.43584e+11	61191.2	5614932	7208.36	102.332	40.3955	94.6297
23	2014	0.330795	67.3	3.52994e+11	62549	5643475	7208.36	106.737	41.4423	95.99
23	2015	0.904391	68.25	3.02673e+11	53254.9	5683483	7208.36	99.7817	42.3573	96.3305
23	2016	0.946166	69.17	3.13116e+11	54664	5728010	7208.36	97.873	43.1306	96.9678
23	2017	1.00492	69.82	3.32121e+11	57610.1	5764980	7208.36	94.5591	43.7815	97.0994
23	2018	1.68999	74.24	3.56841e+11	61591.9	5793636	7208.36	91.8894	43.9751	97.3192
23	2019	1.89991	75.18	3.46499e+11	59593	5814422	7208.36	93.0827	43.764	98.0464
23	2020	2.30711	76.82	3.55222e+11	60915.4	5831404	7208.36	86.4022	44.4635	96.5491
23	2021	3.36548	77.79	3.98303e+11	68007.8	5856733	7208.36	63.4047	44.6489	98.8659
24	2013	1.93744	30.07	6.26822e+10	6171.3	68819	13500.2	161.31	5.18561	45.9
24	2014	1.58782	30.59	6.718e+10	6533.67	69371	13500.2	163.627	5.83534	49.58
24	2015	3.29094	32.12	7.11648e+10	6838.94	70007	13500.2	159.844	6.59349	54.2158
24	2016	3.25663	33.99	7.57046e+10	7191.07	70075	13500.2	153.792	7.23105	63.8709
24	2017	3.65957	34.92	7.9998e+10	7513.5	70403	13500.2	141.151	7.70695	67.5712
24	2018	4.82485	38.55	8.55554e+10	7947.16	70823	13500.2	132.202	7.99427	74.822
24	2019	4.09162	43.26	8.89414e+10	8173.34	71428	13500.2	128.061	8.54524	79.7155
24	2020	3.98356	45.59	7.88447e+10	7167.91	71995	13500.2	124.415	9.38081	82.1983
24	2021	4.96411	46.79	9.42434e+10	8476.75	72412	13500.2	121.069	9.75833	85.243
25	2013	0.085476	37.7	95129659000	6050.35	15722989	15364.4	47.8075	6.73188	40.2791
25	2014	0.097999	38.72	101726331000	6374.63	15957994	15364.4	51.872	8.26938	45.5904
25	2015	0.176924	40.18	99290381000	6130.59	16195902	15364.4	55.9569	9.18499	48.9404
25	2016	0.255338	40.54	99937696000	6079.09	16439585	15364.4	51.9564	9.79092	54.0629
25	2017	0.338987	40.22	104295862000	6246.4	16696944	15364.4	64.7916	10.6523	55.8
25	2018	0.44735	40.41	107562008000	6321.35	17015672	15364.4	63.3978	11.4812	57.5
25	2019	0.449256	41.72	108108009000	6233.26	17343740	15364.4	61.9412	12.0646	59.2
25	2020	0.486719	43.51	99291124000	5645.2	17588595	15364.4	68.0285	13.482	70.7
25	2021	0.53364	42.48	106165866000	5965.13	17797737	15364.4	67.2564	13.7104	76.2029
26	2013	1.68662	40.13	2.88434e+11	3088.89	93377890	7551.42	43.1592	2.86606	29.4
26	2014	1.94261	38.83	3.05595e+11	3196.86	95592324	7551.42	46.1268	3.20934	33.8946
26	2015	1.98951	42.92	3.29367e+11	3370.38	97723799	7551.42	36.975	3.91554	37.8194
26	2016	1.86426	43.85	3.32442e+11	3331.61	99784030	7551.42	37.3973	4.47884	41.2481
26	2017	1.5918	45.45	2.48363e+11	2439.97	101789386	7551.42	43.3169	5.14186	44.9502
26	2018	1.63993	47.48	2.62589e+11	2531.2	103740765	7551.42	40.9029	6.38555	46.9243
26	2019	1.33418	49.77	3.18679e+11	3017.26	105618671	7551.42	42.7281	7.17027	57.2829
26	2020	1.15852	54.31	3.83818e+11	3571.56	107465134	7551.42	47.868	8.68664	71.9142
26	2021	0.601407	54.93	4.24672e+11	3886.72	109262178	7551.42	52.4821	9.91731	72.06
27	2013	0.343512	28.79	21990960000	3555.16	6185642	13507.9	47.0471	4.5982	23.1093
27	2014	0.783901	31.45	22593470000	3638.52	6209526	13507.9	37.2126	5.1359	24.7617
27	2015	1.34427	32.02	23438240000	3761.51	6231066	13507.9	39.3089	5.66518	26.8026
27	2016	1.52766	30.49	24191430000	3870.31	6250510	13507.9	37.2615	6.3244	28.9971
27	2017	1.37493	30.01	24979190000	3986.05	6266654	13507.9	50.5871	7.20102	33.8207
27	2018	2.01325	30.63	26020850000	4145.86	6276342	13507.9	56.2477	7.84318	43.8
27	2019	2.09633	31.73	26881140000	4280.29	6280217	13507.9	57.0693	8.36098	50.4912
27	2020	1.81558	31.65	24930080000	3961.73	6292731	13507.9	59.4523	9.31233	54.6014
27	2021	3.07402	33.24	29451240000	4664.31	6314167	13507.9	62.4939	9.71471	62.8803
28	2013	0.012783	55.87	2.51158e+10	19056	1317997	6372.09	67.6569	27.3864	80.0043
28	2014	0.014555	57.12	2.66341e+10	20261.1	1314545	6372.09	62.4475	28.2238	84.2415
28	2015	0.056627	59.25	2.28908e+10	17402	1315407	6372.09	69.1597	29.6865	88.4097
28	2016	0.063116	60.8	2.40728e+10	18295.3	1315790	6372.09	61.5857	31.4971	87.2402
28	2017	0.065791	60.74	2.69244e+10	20437.8	1317384	6372.09	76.5922	32.5189	88.1025
28	2018	0.109488	62.15	3.06247e+10	23165.8	1321977	6372.09	76.2761	33.3679	89.357
28	2019	0.111711	64.01	3.10819e+10	23424.5	1326898	6372.09	74.0182	33.8453	90.2289
28	2020	0.10094	67.61	3.13704e+10	23595.2	1329522	6372.09	75.9479	34.2758	89.0583
28	2021	0.150302	68.88	3.71912e+10	27943.7	1330932	6372.09	77.5468	37.4429	91.04
29	2013	0.135227	73.89	2.71362e+11	49892.2	5438972	6326.88	117.318	31.6279	91.5144
29	2014	0.194563	72.81	2.74863e+11	50327.2	5461512	6326.88	117.345	32.1985	86.5304
29	2015	0.294264	73.78	2.34534e+11	42801.9	5479531	6326.88	120.356	31.5706	86.4221
29	2016	0.290093	74.91	2.40771e+11	43814	5495303	6326.88	116.696	31.1544	87.7036
29	2017	0.276203	75.33	2.55648e+11	46412.1	5508214	6326.88	108.845	31.045	87.4689
29	2018	0.360169	75.97	2.75708e+11	49987.6	5515525	6326.88	105.27	31.4933	88.89
29	2019	0.332238	78.07	2.68515e+11	48629.9	5521606	6326.88	96.917	32.5453	89.6074
29	2020	0.205435	80.44	2.71886e+11	49169.7	5529543	6326.88	100.65	33.3848	92.1703
29	2021	0.532131	80.86	2.96388e+11	53489.8	5541017	6326.88	99.9874	33.6706	92.8081
30	2013	0.169009	72.43	2.81188e+12	42602.7	66002289	8225.23	151.083	39.3778	81.9198
30	2014	0.216916	72.81	2.85596e+12	43068.5	66312067	8225.23	149.537	40.8392	83.75
30	2015	1.96096	74.05	2.43919e+12	36652.9	66548272	8225.23	148.687	42.1048	78.006
30	2016	7.0542	76.21	2.47296e+12	37062.5	66724104	8225.23	142.851	43.2572	79.2698
30	2017	16.2085	76.6	2.59515e+12	38781	66918020	8225.23	138.1	44.4	80.5025
30	2018	19.6719	79.11	2.79096e+12	41557.9	67158348	8225.23	131.749	45.2722	82.0432
30	2019	20.5992	79.91	2.72887e+12	40494.9	67388001	8225.23	127.514	46.2114	83.3397
30	2020	24.1768	81.53	2.63901e+12	39055.3	67571107	8225.23	123.123	47.4984	84.7064
30	2021	23.0283	81.84	2.95788e+12	43659	67749632	8225.23	121.386	48.7561	86.0955
31	2013	30.5621	34.52	1.71901e+10	4623.88	3717668	5852.92	126.166	13.6537	43.3
31	2014	36.084	35.93	1.76273e+10	4739.28	3719414	5852.92	124.894	15.9191	44
31	2015	20.8163	40.44	1.49537e+10	4014.11	3725276	5852.92	127.381	16.8555	47.5698
31	2016	18.2129	43.13	1.51416e+10	4062.13	3727505	5852.92	120.965	18.0594	58.4593
31	2017	65.4228	44.98	1.62426e+10	4356.93	3728004	5852.92	117.47	20.5781	59.7055
31	2018	101.301	48.95	1.75969e+10	4722.04	3726549	5852.92	114.358	22.7262	62.7179
31	2019	87.5086	48.71	1.74704e+10	4696.15	3720161	5852.92	111.286	24.8502	68.8467
31	2020	58.7565	49.16	1.58429e+10	4255.74	3722716	5852.92	111.835	25.7137	72.5316
31	2021	73.2589	50.54	1.86294e+10	5023.27	3708610	5852.92	109.188	26.862	76.4427
32	2013	0.237699	75.24	3.7338e+12	46298.9	80645605	7785.34	86.6326	35.0658	84.17
32	2014	0.266796	75.64	3.88909e+12	48023.9	80982500	7785.34	83.4038	36.1266	86.19
32	2015	0.488454	76.7	3.35759e+12	41103.3	81686611	7785.34	82.1212	37.4147	87.5898
32	2016	0.465857	78.11	3.46985e+12	42136.1	82348669	7785.34	77.1754	38.6996	84.1652
32	2017	0.515358	79.31	3.69085e+12	44652.6	82657002	7785.34	87.3278	40.2209	84.3942
32	2018	0.775917	80.81	3.97444e+12	47939.3	82905782	7785.34	83.5428	41.1983	87.0371
32	2019	0.790071	80.78	3.88823e+12	46793.7	83092962	7785.34	86.3168	42.3238	88.1345
32	2020	0.673888	84.66	3.88967e+12	46772.8	83160871	7785.34	85.7453	43.4606	89.8129
32	2021	0.878402	85.63	4.25993e+12	51203.6	83196078	7785.34	85.0885	44.2168	91.4306
33	2013	7.57845	47.88	2.38908e+11	21787.8	10965211	7623.44	129.738	26.691	59.8663
33	2014	6.17012	49.16	2.35458e+11	21616.7	10892413	7623.44	127.97	29.0535	63.21
33	2015	28.3203	49.98	1.95684e+11	18083.9	10820883	7623.44	125.381	31.8233	66.835
33	2016	35.5376	51.22	1.93148e+11	17924	10775971	7623.44	122.103	33.629	69.0879
33	2017	36.9695	53.08	1.99844e+11	18582.1	10754679	7623.44	107.408	35.3366	69.893
33	2018	45.2532	55.26	2.12049e+11	19757	10732882	7623.44	99.6603	37.2591	72.2384
33	2019	41.2714	56.15	2.05257e+11	19144.3	10721582	7623.44	96.9341	38.8809	75.6712
33	2020	43.8798	61.2	1.88926e+11	17658.9	10698599	7623.44	94.7758	40.4959	78.1158
33	2021	46.5117	61.55	2.14874e+11	20192.6	10641221	7623.44	94.1634	42.4599	78.4943
34	2013	0.464942	27.64	5.29964e+10	3522.77	15043981	13351.5	84.9724	2.28771	19.7
34	2014	0.825952	28.31	5.78522e+10	3779.63	15306316	13351.5	81.5607	2.76022	23.4
34	2015	1.07271	30.1	6.21861e+10	3994.63	15567419	13351.5	97.0325	2.87384	28.8059
34	2016	1.05274	32.09	6.60534e+10	4173.28	15827690	13351.5	87.6095	3.10601	34.5093
34	2017	1.25899	31.33	7.16538e+10	4454.02	16087418	13351.5	85.7213	3.2029	37.9
34	2018	1.51763	33.41	7.33284e+10	4485.75	16346950	13351.5	68.4639	3.31134	41.5
34	2019	1.79257	33.68	7.71723e+10	4647.81	16604026	13351.5	69.4786	3.41979	44.401
34	2020	1.87723	33.24	7.77152e+10	4609.9	16858333	13351.5	62.733	3.52479	47.5123
34	2021	2.57541	33.53	8.60531e+10	5029.48	17109746	13351.5	63.3548	3.6298	50.8416
35	2013	0.266353	21.07	1.84997e+10	2064.55	8960657	13543.2	48.8973	0.769932	17.8
35	2014	0.276605	24.28	1.97565e+10	2164.42	9127846	13543.2	48.2622	1.72935	23
35	2015	0.353705	27.02	2.09798e+10	2257.23	9294505	13543.2	52.047	2.12361	27.1
35	2016	0.346928	26.88	2.17176e+10	2295.54	9460798	13543.2	50.5936	2.32947	29.5
35	2017	0.366677	27.03	2.31362e+10	2403.31	9626842	13543.2	64.6992	2.47528	31.7358
35	2018	0.458581	28.17	2.40678e+10	2457.69	9792850	13543.2	66.4502	3.62367	36.0401
35	2019	0.540004	28.95	2.50899e+10	2519.37	9958829	13543.2	67.9544	3.91991	39.3884
35	2020	0.565762	28.9	2.38279e+10	2354.12	10121763	13543.2	73.1042	3.92141	43.4895
35	2021	0.852979	29.19	2.84887e+10	2771.72	10278345	13543.2	76.391	4.10044	48.0835
36	2013	0.064035	53.01	1.35684e+11	13715.1	9893082	7347.38	66.5339	26.2481	72.6439
36	2014	0.066364	52.33	1.41034e+11	14294.3	9866468	7347.38	59.7005	26.1508	75.6532
36	2015	0.104166	52.24	1.25174e+11	12717	9843028	7347.38	62.6192	27.6181	72.8347
36	2016	0.100455	51.51	1.2861e+11	13104.7	9814023	7347.38	56.4711	28.6754	79.2594
36	2017	0.109386	53.36	1.43112e+11	14621.2	9787966	7347.38	70.733	30.2033	76.7505
36	2018	0.147061	57.52	1.60566e+11	16425.2	9775564	7347.38	69.0199	31.5	76.0744
36	2019	0.317892	59.53	1.6402e+11	16786.2	9771141	7347.38	71.4672	32.6418	80.3717
36	2020	0.305526	61.18	1.57227e+11	16125.6	9750149	7347.38	76.5727	33.4884	84.7712
36	2021	0.368241	61.18	1.82275e+11	18772.1	9709891	7347.38	80.6923	34.8322	88.6408
37	2013	0.052571	50.08	1.61251e+10	49805	323764	7889.94	102.019	36.2526	96.5468
37	2014	0.284907	49.62	1.78677e+10	54576.7	327386	7889.94	99.169	36.5174	98.16
37	2015	0.627419	52.96	1.75172e+10	52951.7	330815	7889.94	97.4918	37.5871	98.2
37	2016	0.782382	56.15	2.07932e+10	61987.9	335439	7889.94	87.9619	38.139	98.24
37	2017	0.874654	55.69	2.47283e+10	72010.1	343400	7889.94	93.2985	39.1768	98.2552
37	2018	1.15181	57.02	2.62609e+10	74452.2	352721	7889.94	91.1446	39.0963	99.011
37	2019	1.13543	57.3	2.46636e+10	68403.1	360563	7889.94	87.5757	38.5951	99.5049
37	2020	1.02504	61.91	2.15531e+10	58813.8	366463	7889.94	88.726	38.6768	99.5328
37	2021	3.12604	63.12	2.55526e+10	68594	372520	7889.94	89.2051	38.6472	99.687
38	2013	0.079493	56.69	1.85672e+12	1438.06	1291132063	3785.01	118.351	1.15617	12.3
38	2014	0.109487	56.79	2.03913e+12	1559.86	1307246509	3785.01	119.692	1.20482	13.5
38	2015	0.162117	57.24	2.10359e+12	1590.17	1322866505	3785.01	115.806	1.28076	14.9
38	2016	0.477146	60.31	2.2948e+12	1714.28	1338636340	3785.01	109.05	1.39346	16.5
38	2017	2.04156	62.53	2.65147e+12	1957.97	1354195680	3785.01	100.366	1.31857	18.2
38	2018	0.246	66.86	2.70293e+12	1974.38	1369003306	3785.01	104.361	1.32724	20.0813
38	2019	1.52906	67.56	2.83561e+12	2050.16	1383112050	3785.01	103.565	1.38503	29.5235
38	2020	2.64754	71.86	2.6716e+12	1913.22	1396387127	3785.01	101.606	1.64353	43.4054
38	2021	2.94807	72.17	3.15031e+12	2238.13	1407563842	3785.01	97.3764	1.95799	46.31
39	2013	6.36266	49.09	9.12524e+11	3602.89	253275918	5220.88	39.5665	1.2839	14.94
39	2014	11.9935	49.18	8.90815e+11	3476.62	256229761	5220.88	39.2836	1.32693	17.14
39	2015	12.4971	50.5	8.60854e+11	3322.58	259091970	5220.88	44.2528	1.53729	22.0627
39	2016	15.6689	51.37	9.31877e+11	3558.82	261850182	5220.88	40.9448	1.99633	25.4474
39	2017	21.8056	54.55	1.01562e+12	3839.79	264498852	5220.88	37.6376	2.35008	32.3358
39	2018	27.1853	60.38	1.04227e+12	3902.66	267066843	5220.88	35.0173	3.32281	39.9046
39	2019	29.6242	61.71	1.1191e+12	4151.23	269582878	5220.88	36.297	3.81492	47.6906
39	2020	30.148	64.24	1.05905e+12	3895.62	271857970	5220.88	40.6834	4.31189	53.7265
39	2021	39.7457	66.41	1.18651e+12	4334.22	273753191	5220.88	39.3148	4.53672	62.1
40	2013	5.71695	35.7	4.92776e+11	6280.68	78458928	5609.04	31.833	6.57816	29.95
40	2014	5.69697	36.34	4.60383e+11	5757.54	79961672	5609.04	40.2777	7.68521	39.35
40	2015	2.804	39.15	4.08213e+11	4990.94	81790841	5609.04	41.7375	8.07995	45.335
40	2016	2.73611	42.77	4.57955e+11	5497.24	83306231	5609.04	41.72	9.13324	53.2268
40	2017	2.50645	46.3	4.8663e+11	5758.59	84505076	5609.04	50.9011	10.1768	64.044
40	2018	4.05732	49.86	3.27901e+11	3829.83	85617562	5609.04	51.7688	11.4541	70.2006
40	2019	4.5161	48.92	2.8365e+11	3276.75	86564202	5609.04	56.5521	9.96507	72.4509
40	2020	4.3359	51.15	2.39735e+11	2746.42	87290193	5609.04	60.9526	10.9568	75.5699
40	2021	6.99578	52.43	3.59097e+11	4084.2	87923432	5609.04	61.1908	12.1411	78.6
41	2013	0.417286	60.78	2.38341e+11	51546.4	4623816	8290.86	50.5955	25.9154	78.2477
41	2014	0.477312	62.96	2.59171e+11	55643.1	4657740	8290.86	61.8467	27.2331	83.4917
41	2015	0.414179	67.52	2.91775e+11	62054	4701957	8290.86	57.8775	28.0655	83.4948
41	2016	0.416258	69.9	2.99091e+11	62895.9	4755335	8290.86	53.8211	28.8436	83.5
41	2017	0.541513	71.34	3.36378e+11	69970.9	4807388	8290.86	47.293	29.3135	84.114
41	2018	0.575418	73.29	3.85737e+11	79250.4	4867316	8290.86	47.0977	29.5823	87.0001
41	2019	0.696472	73.62	3.99322e+11	80927.1	4934340	8290.86	46.499	29.8722	87.0001
41	2020	0.864816	75.52	4.25852e+11	85420.2	4985382	8290.86	54.7402	30.6599	91.9999
41	2021	1.9784	76.13	5.04183e+11	100172	5033165	8290.86	61.1905	31.6252	95.1696
42	2013	0.075819	64.3	2.97733e+11	36941.8	8059500	7146.98	130.472	25.9232	70.2503
42	2014	0.082087	64.35	3.1433e+11	38259.7	8215700	7146.98	127.311	27.0987	75.0178
42	2015	0.588986	66.76	3.03414e+11	36206.5	8380100	7146.98	117.511	27.1361	77.3521
42	2016	1.57195	69.86	3.22103e+11	37690.5	8546000	7146.98	115.479	27.6749	79.6531
42	2017	1.74459	71.29	3.58245e+11	41114.8	8713300	7146.98	107.905	28.1854	81.5812
42	2018	2.19778	72.55	3.76692e+11	42406.8	8882800	7146.98	104.114	28.7945	83.7332
42	2019	4.88195	72.82	4.02471e+11	44452.2	9054000	7146.98	100.901	28.8217	86.7879
42	2020	3.48178	75.33	4.13268e+11	44846.8	9215100	7146.98	100.669	29.7126	90.1273
42	2021	8.49441	75.91	4.88527e+11	52166.8	9364700	7146.98	99.6804	29.851	90.3
43	2013	1.16664	61.78	2.14192e+12	35560.1	60233948	8134.69	100.717	23.2339	58.4593
43	2014	1.13171	62.07	2.16201e+12	35565.7	60789140	8134.69	101.766	23.8425	55.6385
43	2015	2.93391	63.42	1.83664e+12	30242.4	60730582	8134.69	100.267	24.7376	58.1417
43	2016	3.14972	65.32	1.87707e+12	30960.7	60627498	8134.69	98.2695	25.8876	61.3243
43	2017	3.48668	66.38	1.9618e+12	32406.7	60536709	8134.69	85.6796	27.6421	63.0773
43	2018	5.13731	70.59	2.09193e+12	34622.2	60421760	8134.69	85.5076	28.655	74.3872
43	2019	4.93981	70.59	2.0113e+12	33673.8	59729081	8134.69	84.9193	29.2501	67.8507
43	2020	5.15363	73.18	1.89721e+12	31918.7	59438851	8134.69	87.4881	30.4683	70.4834
43	2021	7.49003	73.74	2.11436e+12	35770	59109668	8134.69	87.6254	31.5435	74.8623
44	2013	1.49789	32.81	1.42642e+10	5143.72	2773129	13446.6	98.2581	5.07787	37.1
44	2014	1.52739	31.69	1.38992e+10	4991.56	2784543	13446.6	96.7949	5.44269	40.4027
44	2015	6.14609	33.96	1.41889e+10	5077.55	2794445	13446.6	100.67	8.1909	42.2212
44	2016	6.25672	35.3	1.40771e+10	5022.7	2802695	13446.6	92.5014	10.2069	44.3669
44	2017	6.57838	35.56	1.4809e+10	5273.15	2808376	13446.6	96.93	8.51453	55.0721
44	2018	9.79727	37.05	1.57308e+10	5594.49	2811835	13446.6	92.0309	10.1271	68.2145
44	2019	9.41581	37.23	1.58308e+10	5626.17	2813773	13446.6	88.6097	11.2982	70.841
44	2020	10.0027	37.39	1.38124e+10	4897.26	2820436	13446.6	85.4285	13.6718	79.4324
44	2021	11.963	38.16	1.46576e+10	5183.58	2827695	13446.6	86.1072	14.6232	82.36
45	2013	0.189614	72.31	5.21233e+12	40898.6	127445000	2098.11	81.2249	28.9152	88.2194
45	2014	0.25347	73.8	4.89699e+12	38475.4	127276000	2098.11	74.1426	29.6438	89.1068
45	2015	0.288198	75.83	4.44493e+12	34960.6	127141000	2098.11	77.168	30.548	91.058
45	2016	0.254272	75.96	5.00368e+12	39375.5	127076000	2098.11	66.0678	31.3445	93.1827
45	2017	0.236569	76.47	4.93084e+12	38834.1	126972000	2098.11	74.4323	32.0004	91.7265
45	2018	0.287021	79.35	5.04088e+12	39751.1	126811000	2098.11	71.894	32.8668	88.7464
45	2019	0.306141	80.48	5.11799e+12	40416	126633000	2098.11	69.9182	33.788	92.7304
45	2020	0.347099	82.58	5.04879e+12	39986.9	126261000	2098.11	69.2415	35.1318	90.2195
45	2021	0.299266	83.22	5.00554e+12	39827.1	125681593	2098.11	68.8709	36.2468	82.9141
46	2013	7.82616	39.62	2.36635e+11	13890.6	17035551	3277.17	102.509	11.2928	63.3042
46	2014	8.69535	42.75	2.21416e+11	12807.3	17288285	3277.17	101.324	12.2099	66
46	2015	16.676	42.26	1.84388e+11	10510.8	17542806	3277.17	101.991	12.9009	70.8299
46	2016	10.3146	44.05	1.37278e+11	7714.84	17794055	3277.17	99.8997	12.9983	74.5877
46	2017	13.9021	45.72	1.66806e+11	9247.58	18037776	3277.17	97.0155	14.0657	76.4267
46	2018	18.8704	51.2	1.7934e+11	9812.63	18276452	3277.17	88.4095	13.277	78.9039
46	2019	35.1982	53.8	1.81667e+11	9812.6	18513673	3277.17	83.1699	13.3975	81.8776
46	2020	28.1915	57.24	1.71082e+11	9121.64	18755666	3277.17	81.0053	13.8067	85.9426
46	2021	65.0929	58.42	1.97112e+11	10373.8	19000988	3277.17	76.1041	14.3443	90.92
47	2013	0.201912	36.5	6.16714e+10	1376.83	44792368	9223.83	50.3222	0.165528	13
47	2014	0.25289	36.6	6.82858e+10	1489.92	45831863	9223.83	49.8718	0.222145	16.5
47	2015	1.15833	39.93	7.01204e+10	1496.65	46851488	9223.83	50.0506	0.288373	16.5879
47	2016	0.950377	40.99	7.48151e+10	1562.08	47894670	9223.83	46.4787	0.27707	16.6
47	2017	1.17087	43.36	8.20365e+10	1675.99	48948137	9223.83	53.8105	0.588997	17.8271
47	2018	1.76188	47.25	9.2203e+10	1845.78	49953304	9223.83	57.7653	0.743691	19.5
47	2019	1.82954	47.99	1.00378e+11	1970.08	50951450	9223.83	57.0267	0.964022	22.6689
47	2020	2.03823	49.94	1.00658e+11	1936.25	51985780	9223.83	56.1852	1.29688	25.5329
47	2021	2.79798	50.05	1.09704e+11	2069.66	53005614	9223.83	55.6268	1.48851	28.7575
48	2013	0.139865	71.39	1.3708e+12	27182.7	50428893	955.651	40.4167	37.4015	84.77
48	2014	0.227981	71.62	1.48432e+12	29249.6	50746659	955.651	35.7167	37.974	87.5568
48	2015	1.61795	75.88	1.46577e+12	28732.2	51014947	955.651	39.145	39.2679	89.8963
48	2016	1.64098	76.91	1.50011e+12	29288.9	51217803	955.651	41.8209	40.0618	92.843
48	2017	1.57798	75.38	1.6239e+12	31616.8	51361911	955.651	50.7768	41.1478	95.0694
48	2018	2.73215	77.09	1.72485e+12	33436.9	51585058	955.651	48.1127	41.1903	96.0229
48	2019	2.55546	78.03	1.65142e+12	31902.4	51764822	955.651	49.0562	42.0082	96.1576
48	2020	2.54365	80.44	1.64431e+12	31721.3	51836239	955.651	57.9769	43.0655	96.5051
48	2021	2.67061	80.95	1.81096e+12	34997.8	51744876	955.651	57.7518	44.2682	97.5713
49	2013	11.2287	33.31	1.74168e+11	47762.7	3646518	6225.54	61.437	1.2889	75.46
49	2014	13.3853	32.88	1.6265e+11	43239.8	3761584	6225.54	60.081	1.27606	78.7
49	2015	25.2258	34.78	1.14586e+11	29315.2	3908743	6225.54	56.5442	1.4071	82
49	2016	29.6094	38.91	1.09406e+11	27026.6	4048085	6225.54	53.7681	2.50464	85.6
49	2017	32.0038	42.39	1.20688e+11	29258.3	4124904	6225.54	69.045	2.85386	98
49	2018	45.1577	50.64	1.38202e+11	32012.1	4317185	6225.54	77.7463	2.40483	99.5988
49	2019	47.1564	51.92	1.36192e+11	30666.2	4441100	6225.54	79.2335	1.90482	99.5427
49	2020	46.2757	53.67	1.05949e+11	24297.7	4360444	6225.54	76.9447	1.69588	99.1059
49	2021	50.8365	53.57	1.36797e+11	32186.8	4250114	6225.54	76.5391	1.65803	99.7
50	2013	0.072496	18.96	7.33503e+09	1282.44	5719600	3471.8	62.6529	2.3813	23
50	2014	0.084175	19.91	7.4681e+09	1279.77	5835500	3471.8	61.3726	2.93591	28.3
50	2015	0.316872	22.42	6.67818e+09	1121.08	5956900	3471.8	65.3787	3.57602	30.247
50	2016	0.34794	25.38	6.8131e+09	1120.67	6079500	3471.8	52.4638	4.00234	40.5
50	2017	0.273326	27.62	7.70294e+09	1242.77	6198200	3471.8	64.7129	4.21503	50.8
50	2018	0.497722	28.95	8.27111e+09	1308.14	6322800	3471.8	61.7214	4.02687	57.1
50	2019	0.436478	30.41	8.87102e+09	1374.03	6456200	3471.8	63.2133	4.25532	64.1
50	2020	0.319003	34.95	7.78087e+09	1182.52	6579900	3471.8	60.9504	4.49814	72
50	2021	0.43472	35.95	8.74068e+09	1306.18	6691800	3471.8	61.3497	4.42726	77.9204
51	2013	1.18052	18.85	1.19833e+10	1815.44	6600742	2778.65	29.7081	0.136727	12.5
51	2014	1.62959	18.88	1.32792e+10	1984.51	6691454	2778.65	32.5787	0.240889	14.26
51	2015	1.42051	20.56	1.44264e+10	2125.46	6787419	2778.65	30.1702	0.214367	18.2
51	2016	1.228	21.58	1.59125e+10	2309.05	6891363	2778.65	27.6512	0.354444	21.87
51	2017	1.32931	25.32	1.70712e+10	2439.46	6997917	2778.65	31.3925	0.38893	25.5104
51	2018	1.56206	23.83	1.81417e+10	2553.36	7105006	2778.65	35.1185	0.638691	36.3
51	2019	2.43033	24.97	1.87406e+10	2598.51	7212053	2778.65	33.5094	1.05767	47.0323
51	2020	2.34704	25.97	1.89818e+10	2593.36	7319399	2778.65	45.2697	1.67831	54
51	2021	5.15432	26.7	1.88271e+10	2535.62	7425057	2778.65	47.017	2.03035	62
52	2013	2.7e-05	47.12	3.02048e+10	15007.5	2012647	6523.57	80.4934	24.4156	75.2344
52	2014	4e-05	47.39	3.13869e+10	15742.4	1993782	6523.57	82.5555	25.1114	75.83
52	2015	0.000148	49.6	2.72631e+10	13786.5	1977527	6523.57	83.9001	25.2768	79.2006
52	2016	0.000124	50.65	2.80836e+10	14331.8	1959537	6523.57	81.8603	26.3066	79.8421
52	2017	0.000183	49.96	3.04838e+10	15695.1	1942248	6523.57	86.463	26.9186	80.1141
52	2018	0.000342	52.44	3.4429e+10	17865	1927174	6523.57	84.9273	27.1744	83.5772
52	2019	0.000436	54.82	3.4344e+10	17945.2	1913822	6523.57	81.795	26.5541	86.1355
52	2020	0.00048	58.96	3.46017e+10	18207.1	1900449	6523.57	80.2021	25.8595	88.898
52	2021	0.000807	60.47	3.97254e+10	21080.2	1884490	6523.57	80.3276	26.1387	91.1796
53	2013	0.011797	32.3	4.68801e+10	8255.21	5678851	6983.57	53.6197	8.45241	70.5
53	2014	0.017979	33.04	4.80952e+10	7665.38	6274342	6983.57	49.9838	18.0439	73
53	2015	0.105881	35.45	4.99293e+10	7802.75	6398940	6983.57	53.7332	15.888	74
53	2016	0.152381	38.39	5.11473e+10	8172.3	6258619	6983.57	44.443	13.732	76.11
53	2017	0.135564	37.95	5.30277e+10	8679.9	6109252	6983.57	64.2196	11.576	78.1808
53	2018	0.210315	38.27	5.49015e+10	9225.85	5950839	6983.57	66.0319	9.42002	80.9
53	2019	0.163133	38.22	5.1606e+10	8925.42	5781907	6983.57	64.2869	7.26404	79.7589
53	2020	0.176826	37.21	3.17121e+10	5599.96	5662923	6983.57	70.2728	7.6298	83.1038
53	2021	0.233499	38.62	2.31319e+10	4136.15	5592631	6983.57	71.9438	7.7257	86.589
54	2013	0.955431	50.98	4.65234e+10	15729.7	2957689	6567.35	99.0161	27.6139	68.4529
54	2014	1.34815	51.8	4.85337e+10	16551	2932367	6567.35	98.3286	26.774	72.13
54	2015	1.01424	53.44	4.14355e+10	14264	2904910	6567.35	98.7348	28.1162	71.3781
54	2016	1.04593	55.09	4.30473e+10	15008.3	2868231	6567.35	96.1986	29.2385	74.3766
54	2017	1.11003	53.88	4.77587e+10	16885.4	2828403	6567.35	88.9404	27.5016	77.6153
54	2018	1.35811	59.42	5.37514e+10	19186.4	2801543	6567.35	86.426	27.4238	79.7226
54	2019	1.52907	61.77	5.47606e+10	19598.4	2794137	6567.35	84.0299	27.7429	81.5819
54	2020	0.376828	64.29	5.69148e+10	20363.9	2794885	6567.35	86.6095	28.2513	83.0555
54	2021	0.479129	65.24	6.6415e+10	23712.5	2800839	6567.35	81.3863	28.7935	86.9306
55	2013	0.011403	62.18	6.52033e+10	120000	543360	7964.42	132.635	32.5007	93.7765
55	2014	0.013057	62.93	6.88048e+10	123679	556319	7964.42	128.443	33.593	94.67
55	2015	0.060706	65.26	6.00716e+10	105462	569604	7964.42	128.877	34.2988	96.3767
55	2016	0.078309	66.02	6.22169e+10	106899	582014	7964.42	126.258	34.8161	98.1367
55	2017	0.081418	67.28	6.57122e+10	110193	596336	7964.42	117.152	35.9897	97.363
55	2018	0.138459	71.65	7.10004e+10	116787	607950	7964.42	110.672	36.8967	97.0613
55	2019	0.13482	72.77	6.98256e+10	112622	620001	7964.42	110.891	37.3726	97.1206
55	2020	0.222063	72.84	7.39926e+10	117370	630419	7964.42	114.335	37.3077	98.8224
55	2021	0.324483	74.22	8.55062e+10	133590	640064	7964.42	114.95	38.0967	98.66
56	2013	48.0366	15.58	8.03157e+09	501.197	16024775	10394.8	46.1956	0.0547714	5.05
56	2014	60.3628	14.6	8.80133e+09	534.127	16477966	10394.8	45.8354	0.0519542	5.83
56	2015	48.0124	14.75	9.21947e+09	544.277	16938942	10394.8	57.1666	0.0345653	6
56	2016	34.7022	14.55	7.90987e+09	454.443	17405624	10394.8	64.2926	0.0499379	6.3
56	2017	20.986	15.31	8.94354e+09	500.166	17881167	10394.8	53.7928	0.0604882	7
56	2018	29.3473	18.48	9.88068e+09	537.932	18367883	10394.8	47.6399	0.0618362	8
56	2019	40.6261	19.72	1.10254e+10	584.363	18867337	10394.8	51.3851	0.0601993	13.4392
56	2020	11.5778	21.51	1.20561e+10	622.185	19377061	10394.8	62.3558	0.0632449	18.9268
56	2021	17.0737	22.66	1.26023e+10	633.61	19889742	10394.8	63.0017	0.0677736	24.4056
57	2013	5e-06	63.77	3.23276e+11	10727.7	30134807	4355.05	59.9666	9.75218	57.0575
57	2014	8e-06	64.81	3.38066e+11	11045.6	30606459	4355.05	68.9252	10.0012	63.6654
57	2015	6e-06	66.95	3.01355e+11	9699.58	31068833	4355.05	73.3716	9.86133	71.0641
57	2016	4e-06	67.96	3.01255e+11	9555.65	31526418	4355.05	72.5007	8.62388	78.7883
57	2017	2e-06	68.51	3.19109e+11	9979.7	31975806	4355.05	77.0411	8.40573	80.1405
57	2018	3e-06	70	3.58789e+11	11074	32399271	4355.05	73.0372	8.32117	81.201
57	2019	4e-06	70.89	3.65178e+11	11132.1	32804020	4355.05	68.8055	9.037	84.1871
57	2020	6e-06	73	3.37339e+11	10160.8	33199993	4355.05	64.0728	10.1169	89.555
57	2021	1.3e-05	74.03	3.72981e+11	11109.3	33573874	4355.05	62.5628	11.122	96.7514
58	2013	6.00828	40.6	1.2293e+10	9764.64	1258927	9054.79	101.513	12.5824	40.1168
58	2014	7.26913	41.21	1.30741e+10	10366.4	1261208	9054.79	93.0062	14.0855	44.8033
58	2015	9.79178	42.55	1.20073e+10	9507.87	1262879	9054.79	94.2423	15.265	50.1393
58	2016	10.5871	47.25	1.25942e+10	9965.73	1263747	9054.79	86.257	16.4308	52.1913
58	2017	11.2389	47.64	1.37135e+10	10841.7	1264887	9054.79	88.6392	18.9999	55.4032
58	2018	20.706	49.07	1.47357e+10	11643.5	1265577	9054.79	86.3228	21.2061	58.5962
58	2019	16.887	51.63	1.44363e+10	11403.3	1265985	9054.79	86.1595	23.6986	61.73
58	2020	18.2513	51.3	1.1401e+10	9005.46	1266014	9054.79	85.6108	24.9031	64.8849
58	2021	20.3753	52.25	1.14764e+10	9062.72	1266334	9054.79	85.7432	25.3211	67.58
59	2013	0.464688	48.05	1.27444e+12	10865.7	117290686	12467.2	72.3198	10.8686	43.46
59	2014	0.598742	48.18	1.31536e+12	11076.1	118755887	12467.2	67.2288	10.9742	44.39
59	2015	0.682467	51.65	1.17187e+12	9753.4	120149897	12467.2	67.2817	12.2827	57.431
59	2016	0.549206	54.43	1.07849e+12	8875.08	121519221	12467.2	61.6955	13.1041	59.5404
59	2017	0.652806	56.15	1.15891e+12	9434.38	122839258	12467.2	69.0706	13.8396	53.0318
59	2018	0.813867	57.57	1.22241e+12	9857.01	124013861	12467.2	71.8979	14.8039	56.6596
59	2019	0.71475	58.56	1.26901e+12	10145.2	125085311	12467.2	71.0755	15.4719	69.6321
59	2020	0.81565	61.21	1.09051e+12	8655	125998302	12467.2	72.4142	17.8649	71.4902
59	2021	1.27412	61.98	1.27284e+12	10045.7	126705138	12467.2	72.6539	19.0996	75.6265
60	2013	4.24571	31.64	9.49672e+09	3321.04	2859558	5862.36	57.8728	13.7381	37.44
60	2014	4.33158	32.38	9.39983e+09	3289.17	2857815	5862.36	57.959	15.253	40.5
60	2015	5.59153	34.49	7.79869e+09	2749.91	2835978	5862.36	57.9199	16.3055	43.1
60	2016	2.15186	37.1	7.98245e+09	2847.64	2803186	5862.36	51.7246	17.2832	46.7
60	2017	2.75922	37.64	9.51905e+09	3454.95	2755189	5862.36	60.592	18.3722	49.9
60	2018	4.60665	43.08	1.12537e+10	4156.96	2707203	5862.36	57.7361	19.8335	50.3
60	2019	5.00788	42.4	1.17358e+10	4404.95	2664224	5862.36	59.2876	21.564	57.7605
60	2020	4.88166	44.88	1.1532e+10	4376.24	2635130	5862.36	57.6316	23.3075	59.1529
60	2021	17.5531	47	1.36922e+10	5235.64	2615199	5862.36	59.5576	24.9006	61.2878
61	2013	0.038655	37.18	4.46577e+09	7188.86	621207	7637.44	69.5234	15.0992	60.31
61	2014	0.044355	37.3	4.59385e+09	7387.87	621810	7637.44	71.741	16.3746	61
61	2015	0.125257	38.02	4.05473e+09	6517.19	622159	7637.44	77.3431	17.7287	68.1198
61	2016	0.128531	37.81	4.37693e+09	7033.44	622303	7637.44	70.6797	18.1359	69.8816
61	2017	0.221644	38.66	4.8566e+09	7803.36	622373	7637.44	79.7951	21.7296	71.2723
61	2018	0.379473	42.63	5.50694e+09	8850.38	622227	7637.44	76.0098	25.1845	71.5171
61	2019	0.428134	44.12	5.54205e+09	8909.65	622028	7637.44	75.8861	28.3601	73.4767
61	2020	0.544222	43.73	4.77e+09	7677.37	621306	7637.44	76.1307	29.2785	77.6088
61	2021	0.961673	44.27	5.86143e+09	9465.97	619211	7637.44	74.8232	29.9886	82.2197
62	2013	0.001114	40.22	1.15739e+11	3377.64	33803527	9951.1	74.8931	2.50311	56
62	2014	0.001335	42.16	1.19131e+11	3430.53	34248603	9951.1	71.2512	2.90548	56.8
62	2015	0.006295	44.15	1.10414e+11	3139.23	34680458	9951.1	70.7883	3.31048	57.08
62	2016	0.007089	45.95	1.11573e+11	3132.95	35107264	9951.1	64.5547	3.57404	58.2712
62	2017	0.005795	46.56	1.18541e+11	3288.5	35528115	9951.1	79.8408	3.87526	61.7622
62	2018	0.010373	46.87	1.27341e+11	3492.67	35927511	9951.1	72.1535	4.30929	64.8039
62	2019	0.00871	47.23	1.2892e+11	3498.58	36304408	9951.1	74.7077	4.80191	84.1204
62	2020	0.008235	53.78	1.21348e+11	3258.1	36688772	9951.1	75.6739	5.69602	84.1204
62	2021	0.014021	54.49	1.42867e+11	3795.39	37076584	9951.1	76.2948	6.08193	88.1303
63	2013	0.198908	15.9	1.69743e+10	672.204	25251731	11347.1	49.7947	0.114258	5.5
63	2014	0.251902	16.48	1.77161e+10	680.375	26038704	11347.1	46.0022	0.142039	6
63	2015	0.593337	18.47	1.5951e+10	594.227	26843246	11347.1	43.1451	0.158587	6.5
63	2016	0.56458	18.25	1.1937e+10	430.993	27696493	11347.1	34.3207	0.168249	7
63	2017	0.565311	19.27	1.32191e+10	462.7	28569441	11347.1	46.1416	0.215759	7.79633
63	2018	0.940377	18.97	1.48454e+10	504.536	29423878	11347.1	47.0347	0.238385	10.9
63	2019	0.909196	19.71	1.539e+10	508.163	30285595	11347.1	47.8973	0.23105	14.6386
63	2020	0.955171	21.47	1.41569e+10	454.062	31178239	11347.1	57.8544	0.224516	16.3123
63	2021	1.34824	21.84	1.57768e+10	491.839	32077072	11347.1	62.6673	0.20418	17.3728
64	2013	0.012092	23.44	1.20433e+10	5463.03	2204510	12373	41.9379	1.62122	13.9
64	2014	0.005268	23.75	1.24354e+10	5544.1	2243001	12373	44.907	1.83736	14.84
64	2015	0.046204	24.52	1.13352e+10	4965.67	2282704	12373	52.4487	3.08441	25.6879
64	2016	0.031046	24.97	1.0722e+10	4614.89	2323352	12373	47.3298	2.7694	31.0333
64	2017	0.048395	26.22	1.28952e+10	5453.57	2364534	12373	59.4727	2.7819	36.8374
64	2018	0.057083	27.64	1.3682e+10	5687.38	2405680	12373	58.8129	2.61265	40
64	2019	0.057214	29.42	1.25419e+10	5126.18	2446644	12373	56.0032	2.81855	44.8268
64	2020	0.070952	29.35	1.05837e+10	4252.04	2489098	12373	56.8551	3.16492	48.7642
64	2021	0.079754	30.48	1.24463e+10	4919.19	2530151	12373	57.1145	3.53034	52.9735
65	2013	0.004016	73.69	8.77173e+11	52198.9	16804432	7831.14	140.52	40.2671	93.9564
65	2014	0.0097	74.99	8.92168e+11	52900.5	16865008	7831.14	139.027	40.4091	91.6667
65	2015	0.005968	75.78	7.65573e+11	45193.4	16939923	7831.14	135.887	41.2479	91.7241
65	2016	0.005683	77.68	7.8406e+11	46039.1	17030314	7831.14	127.1	42.178	90.411
65	2017	0.006744	78.69	8.3387e+11	48675.2	17131296	7831.14	121.118	42.3636	93.1973
65	2018	0.007436	80.12	9.14043e+11	53044.5	17231624	7831.14	116.185	42.8479	91.8919
65	2019	0.007967	80.72	9.10194e+11	52476.3	17344874	7831.14	113.735	42.9561	93.2886
65	2020	0.238811	83.29	9.09793e+11	52162.6	17441500	7831.14	111.862	43.1615	91.3333
65	2021	0.03179	84.19	1.0118e+12	57708.1	17533044	7831.14	110.899	43.5077	92.053
66	2013	12.5163	67.04	1.90907e+11	42976.6	4442100	11041	144.623	29.5688	82.78
66	2014	8.26054	67.18	2.01313e+11	44572.9	4516500	11041	141.478	31.2348	84
66	2015	26.4286	68.33	1.78064e+11	38630.7	4609400	11041	135.382	31.606	85.2
66	2016	22.2259	68.71	1.88838e+11	40058.2	4714100	11041	130.082	32.7865	86.5
66	2017	25.6183	69.74	2.06556e+11	42911	4813600	11041	122.483	33.3526	87.7
66	2018	18.1518	70.57	2.11887e+11	43236.9	4900600	11041	119.225	34.0524	89
66	2019	14.3075	70.7	2.13092e+11	42796.4	4979200	11041	116.834	34.2311	89.8637
66	2020	16.9531	71.66	2.1257e+11	41760.6	5090200	11041	109.424	34.8733	92.8651
66	2021	21.1357	73	2.55552e+11	49996.4	5111400	11041	108.341	35.1114	95.9102
67	2013	0.973531	21.11	1.0983e+10	1794.78	6119379	13785.6	48.6519	2.15197	15.5
67	2014	0.994295	19.22	1.18804e+10	1913.52	6208676	13785.6	45.2669	1.79441	17.6
67	2015	2.29478	19.42	1.27567e+10	2025.33	6298598	13785.6	51.421	1.84657	19.7043
67	2016	1.6742	21.41	1.32861e+10	2079.45	6389235	13785.6	46.9143	2.77066	24.5718
67	2017	3.05807	22.39	1.37859e+10	2127.28	6480532	13785.6	60.6393	3.24239	30.4
67	2018	4.13373	23.63	1.30253e+10	1981.86	6572233	13785.6	56.2967	2.92767	37.6
67	2019	4.55607	23.38	1.2699e+10	1905.64	6663924	13785.6	58.5677	3.26561	44.9164
67	2020	6.63064	25.48	1.26782e+10	1876.61	6755895	13785.6	66.3919	4.29774	53.4047
67	2021	10.0303	25.17	1.41459e+10	2064.93	6850540	13785.6	71.479	4.63765	57.1468
68	2013	0.020969	31.08	5.20117e+11	2976.76	174726123	11466.1	30.7799	0.00861062	19.1
68	2014	0.029904	31.43	5.74184e+11	3200.95	179379016	11466.1	28.9316	0.00877472	21
68	2015	0.057712	32.57	4.93027e+11	2679.55	183995785	11466.1	35.0483	0.00852628	24.5
68	2016	0.058379	35.13	4.04649e+11	2144.78	188666931	11466.1	35.2721	0.0572072	28.5
68	2017	0.062402	34.51	3.75746e+11	1941.88	193495907	11466.1	53.1077	0.0572798	33.2
68	2018	0.068524	37.28	4.21739e+11	2125.83	198387623	11466.1	57.2634	0.0372831	38.7
68	2019	0.066573	38.92	4.74517e+11	2334.02	203304492	11466.1	57.0738	0.0410025	45.0314
68	2020	0.074836	42.25	4.32199e+11	2074.61	208327405	11466.1	64.6872	0.0313511	51.4584
68	2021	0.119275	42.93	4.40834e+11	2065.75	213401323	11466.1	62.5501	0.0308887	55.3637
69	2013	0.185377	34.84	1.08177e+10	5241.05	2064032	4522.06	67.9377	16.1014	65.24
69	2014	2.01206	36.03	1.13623e+10	5495.73	2067471	4522.06	65.0031	16.8192	68.06
69	2015	1.2214	38.86	1.00645e+10	4861.56	2070226	4522.06	64.1389	17.2878	70.3802
69	2016	0.343293	40.92	1.06725e+10	5149.59	2072490	4522.06	59.1283	18.0804	72.1568
69	2017	0.820099	41.83	1.13071e+10	5450.5	2074502	4522.06	71.8622	18.7642	74.5168
69	2018	0.659655	43.75	1.26831e+10	6108.74	2076217	4522.06	71.7066	20.2492	79.1678
69	2019	0.928572	45.12	1.26063e+10	6070.39	2076694	4522.06	68.3001	21.4883	81.4129
69	2020	0.484284	46.58	1.23636e+10	5965.45	2072531	4522.06	65.9698	22.5274	81.4055
69	2021	0.627203	48.17	1.3825e+10	6694.64	2065092	4522.06	65.4046	23.7138	83.0182
70	2013	0.305824	69.18	5.26014e+11	103554	5079623	7031.01	124.882	37.6077	95.0534
70	2014	0.362047	69.93	5.01736e+11	97666.7	5137232	7031.01	122.469	38.4811	96.3
70	2015	0.283902	70.41	3.8816e+11	74810	5188607	7031.01	119.717	39.5052	96.8103
70	2016	0.241602	71.56	3.70957e+11	70867.4	5234519	7031.01	115.522	40.2356	97.2982
70	2017	0.244384	71.35	4.01745e+11	76131.8	5276968	7031.01	106.646	41.0282	96.3576
70	2018	0.36525	72.64	4.39789e+11	82792.8	5311916	7031.01	106.501	41.5235	96.4917
70	2019	0.366924	73.68	4.08743e+11	76430.6	5347896	7031.01	103.834	42.2679	98
70	2020	0.328065	75.48	3.67633e+11	68340	5379475	7031.01	99.3098	44.3816	97
70	2021	0.352525	76.14	4.90293e+11	90655.4	5408320	7031.01	98.8769	44.1912	99
71	2013	12.8238	32.29	2.31218e+11	1126.04	205337562	3882.88	36.7168	0.792892	9
71	2014	12.3117	32.77	2.44361e+11	1173.39	208251628	3882.88	35.6122	0.964547	10
71	2015	12.9118	34.94	2.70556e+11	1282.44	210969298	3882.88	41.4808	0.849981	11
71	2016	13.4411	36.38	3.1363e+11	1468.82	213524840	3882.88	40.1094	1.16536	12.3854
71	2017	12.7318	39.63	3.39206e+11	1567.64	216379655	3882.88	54.1491	1.07127	13.78
71	2018	15.2558	40.96	3.56128e+11	1620.74	219731479	3882.88	51.7826	0.984082	15.34
71	2019	14.5525	42.12	3.20909e+11	1437.17	223293280	3882.88	51.8707	0.911153	17.0709
71	2020	17.2283	46.29	3.00426e+11	1322.31	227196741	3882.88	59.8298	1.07525	18.9348
71	2021	24.818	48.63	3.48263e+11	1505.01	231402117	3882.88	62.1585	1.27442	21.0372
72	2013	0.311702	40.79	45599900000	11932.3	3821556	14352.6	68.761	8.04034	44.03
72	2014	0.424543	41.67	49921400000	12837.2	3888793	14352.6	70.7753	7.9733	44.92
72	2015	2.46108	42.11	54091800000	13669.6	3957099	14352.6	73.0639	7.9899	51.2054
72	2016	2.49381	42.45	57907700000	14382.2	4026336	14352.6	69.4039	10.678	54
72	2017	3.45217	43.52	62202700000	15186	4096063	14352.6	83.1865	10.7704	59.9506
72	2018	8.13882	45.22	6.72942e+10	16156.1	4165255	14352.6	80.1918	12.9697	61.8055
72	2019	7.78375	43.28	6.97218e+10	16472.8	4232532	14352.6	81.2991	12.6551	63.6284
72	2020	11.12	45.59	5.70868e+10	13293.3	4294396	14352.6	82.1099	13.831	65.5419
72	2021	21.4535	45.92	6.74067e+10	15491.3	4351267	14352.6	82.189	13.9233	67.5097
73	2013	0.673172	23.19	3.86513e+10	6435.83	6005652	18292.5	74.5643	2.60714	36.9
73	2014	0.764408	23.58	4.0378e+10	6629.43	6090721	18292.5	72.5692	3.03946	43
73	2015	0.70965	25.14	3.62114e+10	5861.39	6177950	18292.5	77.0935	3.4823	49.7163
73	2016	0.671999	26.5	3.60896e+10	5759.02	6266615	18292.5	71.2508	3.9361	53.4041
73	2017	0.692941	28.18	3.89971e+10	6136.06	6355404	18292.5	74.4342	4.5672	61.0758
73	2018	0.890352	32.44	4.02254e+10	6242.96	6443328	18292.5	79.7456	4.97724	64.9935
73	2019	0.922178	32.61	3.79253e+10	5807.84	6530026	18292.5	82.3422	6.31216	68.5176
73	2020	1.056	33.41	3.54322e+10	5353.35	6618695	18292.5	88.104	8.49667	73.9575
73	2021	0.919536	33.45	3.99509e+10	5959.44	6703799	18292.5	87.9533	10.7802	77.0184
74	2013	0.230626	37.08	2.01176e+11	6697.19	30038809	16666.3	66.3156	5.36909	39.2
74	2014	0.315561	38.92	2.00786e+11	6614.83	30353951	16666.3	61.5807	5.82151	40.2
74	2015	1.48127	40.38	1.89803e+11	6180.12	30711863	16666.3	63.4497	6.51038	40.8526
74	2016	1.49754	42.19	1.91898e+11	6163.86	31132779	16666.3	60.6605	6.81199	45.4617
74	2017	1.84874	43.85	2.11008e+11	6676.31	31605486	16666.3	61.2927	7.30954	50.4504
74	2018	3.00236	45.2	2.22597e+11	6912.1	32203944	16666.3	71.7925	8.0181	55.0543
74	2019	2.46012	47.13	2.28326e+11	6955.88	32824861	16666.3	72.5009	7.30326	59.9505
74	2020	2.36357	48.83	2.01948e+11	6063.63	33304756	16666.3	76.4921	8.29412	65.2518
74	2021	3.39617	49.41	2.23718e+11	6635.46	33715471	16666.3	76.8213	8.93713	71.1078
75	2013	0.345157	42.63	2.83903e+11	2847.57	99700107	2850.32	39.4112	2.58054	32.7
75	2014	0.342836	44.78	2.97484e+11	2935.93	101325201	2850.32	44.0763	2.86207	34.7
75	2015	0.537359	48.02	3.06446e+11	2974.3	103031365	2850.32	49.5742	2.81468	36.9
75	2016	0.494211	49.16	3.18627e+11	3038.15	104875266	2850.32	48.8815	2.84667	39.2
75	2017	0.428854	51.18	3.28481e+11	3077.43	106738501	2850.32	83.2824	3.18469	41.6
75	2018	0.638207	55.45	3.46842e+11	3194.67	108568836	2850.32	59.446	3.48948	44.1
75	2019	0.665793	56.86	3.76823e+11	3413.85	110380804	2850.32	60.3649	5.71919	43.0266
75	2020	0.662097	59.98	3.61751e+11	3224.42	112190977	2850.32	64.678	7.07416	47.1119
75	2021	0.773514	60.15	3.94087e+11	3460.54	113880328	2850.32	64.9339	8.45074	52.6757
76	2013	0.64353	53.26	5.15762e+11	13558.3	38040196	6947.9	85.6217	18.2117	62.8492
76	2014	0.79511	54.3	5.39081e+11	14182	38011735	6947.9	86.6096	18.7494	66.6
76	2015	3.33673	56.57	4.77111e+11	12560.1	37986412	6947.9	86.6762	18.8455	67.997
76	2016	2.91213	58.35	4.70025e+11	12378.8	37970087	6947.9	88.045	19.0177	73.3007
76	2017	3.30586	60.91	5.24641e+11	13815.5	37974826	6947.9	84.4657	19.8093	75.9854
76	2018	5.46708	63.26	5.8878e+11	15504.5	37974750	6947.9	79.7988	20.3819	77.5417
76	2019	4.60188	64.66	5.96058e+11	15700	37965475	6947.9	80.6905	20.3617	80.4359
76	2020	4.70428	67.38	5.99443e+11	15816.8	37899070	6947.9	85.7689	21.7788	83.1849
76	2021	7.30456	67.86	6.79442e+11	17999.8	37747124	6947.9	86.3791	22.6573	85.3749
77	2013	0.673429	55	2.26434e+11	21653.2	10457295	9675.63	107.882	24.4957	62.0956
77	2014	0.702545	56.3	2.29902e+11	22103.7	10401062	9675.63	105.834	27.4565	64.59
77	2015	3.64248	57.91	1.99394e+11	19250.1	10358076	9675.63	103.701	30.3141	68.6329
77	2016	4.41285	58.98	2.06426e+11	19992	10325452	9675.63	100.162	32.6689	70.4236
77	2017	1.64515	60.89	2.21358e+11	21490.4	10300300	9675.63	96.2332	34.6799	73.7912
77	2018	2.26812	64.44	2.42313e+11	23562.6	10283822	9675.63	86.9608	36.7808	74.661
77	2019	2.77092	65.47	2.39987e+11	23330.8	10286263	9675.63	82.1017	38.5592	75.3464
77	2020	3.08774	68.45	2.29032e+11	22242.4	10297081	9675.63	80.5649	40.4033	78.2617
77	2021	6.01633	69.46	2.53983e+11	24598.5	10325147	9675.63	79.7287	41.9215	82.309
78	2013	2.14568	45.77	1.89789e+11	9497.21	19983693	7068.48	72.9021	18.8885	49.7645
78	2014	1.491	48.51	1.99714e+11	10031.3	19908979	7068.48	69.9744	20.0861	54.08
78	2015	1.89377	50.16	1.77884e+11	8976.96	19815616	7068.48	71.5205	21.4112	55.7632
78	2016	2.07757	52.83	1.85288e+11	9404.38	19702267	7068.48	59.8669	22.4747	59.504
78	2017	1.85772	54.33	2.10147e+11	10728	19588715	7068.48	35.9433	24.1374	63.7473
78	2018	2.66236	55.45	2.43316e+11	12494.4	19473970	7068.48	66.4709	25.9584	70.6813
78	2019	2.84011	56.82	2.51018e+11	12958	19371648	7068.48	63.2516	27.0291	73.6575
78	2020	2.88839	59.8	2.51363e+11	13047.5	19265250	7068.48	67.8073	29.2393	78.4553
78	2021	4.2494	60.43	2.85405e+11	14927.1	19119880	7068.48	68.062	31.5533	83.5904
79	2013	0.054292	56.38	2.29247e+12	15974.6	143506995	5795.05	43.4248	16.4526	67.97
79	2014	0.065512	57.66	2.05924e+12	14095.6	143819667	5795.05	37.3257	17.2471	70.52
79	2015	0.281614	59.04	1.36348e+12	9313.02	144096870	5795.05	41.1513	18.5409	70.0992
79	2016	0.73127	60.67	1.27679e+12	8704.89	144342397	5795.05	31.5067	18.9452	73.0914
79	2017	1.14807	65.2	1.5742e+12	10720.3	144496739	5795.05	70.7991	21.3724	76.0081
79	2018	1.78344	66.75	1.65733e+12	11287.4	144477859	5795.05	35.5131	22.0009	80.8647
79	2019	0.887314	67.34	1.69311e+12	11536.3	144406261	5795.05	37.528	22.5249	82.6422
79	2020	1.15403	70.36	1.49308e+12	10194.4	144073139	5795.05	27.9954	23.225	84.9947
79	2021	1.79188	71.43	1.83689e+12	12593.2	143449286	5795.05	28.6512	23.7286	88.2138
80	2013	0.989693	52.41	7.53865e+11	23945.5	31482498	6605.19	58.6095	19.7459	60.5
80	2014	1.52538	51.6	7.66606e+11	23862.8	32125564	6605.19	52.7706	19.5456	64.7137
80	2015	3.1917	54.04	6.69484e+11	20442.4	32749848	6605.19	51.7855	19.3453	69.6162
80	2016	2.86421	55.94	6.66e+11	19930.4	33416270	6605.19	50.9014	19.145	74.8793
80	2017	2.80297	59.2	7.14995e+11	20910.5	34193122	6605.19	126.239	19.458	94.1756
80	2018	3.41158	64.94	8.46584e+11	24175.6	35018133	6605.19	53.1272	19.481	93.31
80	2019	4.07677	66.89	8.38565e+11	23405.7	35827362	6605.19	51.5469	18.9853	95.7247
80	2020	3.48482	69.22	7.34271e+11	20398.1	35997107	6605.19	51.6283	21.9192	97.8623
80	2021	3.44212	70.46	8.68586e+11	24160.7	35950396	6605.19	50.2861	29.4521	100
81	2013	2.6787	24.31	1.89187e+10	1391.53	13595566	12312.9	46.1163	0.785057	13.1
81	2014	3.42023	25.72	1.97973e+10	1417.09	13970308	12312.9	44.7744	0.739869	17.7
81	2015	13.207	28.52	1.77748e+10	1238.13	14356181	12312.9	49.1625	0.70082	21.7
81	2016	11.0412	30.62	1.90403e+10	1290.75	14751356	12312.9	45.5138	0.666739	25.6648
81	2017	10.8356	31.16	2.09966e+10	1385.2	15157793	12312.9	42.9563	0.737541	29.6431
81	2018	17.8786	32.24	2.31167e+10	1484.23	15574909	12312.9	48.0809	0.83352	35.3
81	2019	16.3025	33.52	2.3404e+10	1462.68	16000781	12312.9	48.7995	0.950247	36.2366
81	2020	14.5651	35.49	2.45305e+10	1492.48	16436120	12312.9	62.3323	1.07911	47.1794
81	2021	22.8767	37.53	2.75691e+10	1633.56	16876720	12312.9	63.6122	1.23433	58.0548
82	2013	0.007642	40.13	4.83942e+10	6755.07	7164132	7407.98	68.8344	16.4164	53.4504
82	2014	0.013556	40.18	4.70622e+10	6600.06	7130576	7407.98	72.0426	16.7418	62.0751
82	2015	0.049578	40.86	3.96559e+10	5588.98	7095383	7407.98	82.3521	18.6569	65.317
82	2016	0.057871	44.91	4.06927e+10	5765.2	7058322	7407.98	64.6255	20.6094	67.0568
82	2017	0.073626	45.79	4.41791e+10	6292.55	7020858	7407.98	95.6527	21.1493	70.3308
82	2018	0.183499	50.22	5.06407e+10	7252.4	6982604	7407.98	68.9115	22.2891	73.3607
82	2019	0.24871	51.67	5.15142e+10	7417.21	6945235	7407.98	64.7839	23.4425	77.4168
82	2020	0.348102	55.79	5.33565e+10	7733.8	6899126	7407.98	63.9515	25.1835	78.368
82	2021	0.476095	58.46	6.3082e+10	9230.17	6834326	7407.98	66.2914	26.1926	81.1659
83	2013	0.001568	75.69	3.07576e+11	56967.4	5399162	4484.66	131.184	27.2615	80.9021
83	2014	0.002142	76.35	3.14864e+11	57564.8	5469724	4484.66	134.161	26.4608	82.1
83	2015	0.01071	78.21	3.07999e+11	55645.6	5535002	4484.66	131.557	26.3043	83.2
83	2016	0.007073	80.46	3.1903e+11	56895.6	5607283	4484.66	127.869	27.8697	84.4523
83	2017	0.005692	82.47	3.43273e+11	61164.9	5612253	4484.66	41.2317	25.5998	84.4523
83	2018	1.24744	82.92	3.7687e+11	66836.5	5638676	4484.66	123.706	25.6873	88.1656
83	2019	0.713098	83.62	3.76837e+11	66070.5	5703569	4484.66	122.339	25.6375	88.9493
83	2020	0.034041	86.7	3.48392e+11	61274	5685807	4484.66	117.776	25.5454	92.0043
83	2021	0.079703	87.55	4.23797e+11	77710.1	5453566	4484.66	118.264	25.6924	91.0994
84	2013	24.9064	46.53	9.89352e+10	18276	5413393	7422.39	82.2362	20.4822	77.8826
84	2014	25.4214	46.96	1.01437e+11	18720	5418649	7422.39	80.7661	21.9799	79.98
84	2015	35.8087	47.55	8.89009e+10	16390.9	5423801	7422.39	83.7066	23.4828	77.6347
84	2016	40.1449	48.42	8.99527e+10	16563.4	5430798	7422.39	77.4925	24.6086	80.4759
84	2017	37.2859	48.42	9.565e+10	17585.2	5439232	7422.39	56.3612	25.8414	81.6257
84	2018	29.5213	52.72	1.06138e+11	19486.4	5446771	7422.39	82.3299	27.6775	80.4489
84	2019	19.1476	53.84	1.0571e+11	19381.6	5454147	7422.39	80.4717	29.1635	82.8537
84	2020	32.2346	58.46	1.06729e+11	19551.6	5458827	7422.39	82.9877	31.1831	89.9209
84	2021	39.2654	58.79	1.18657e+11	21782.9	5447247	7422.39	83.8483	32.577	88.9256
85	2013	0.012736	46.91	4.84157e+10	23503.3	2059953	7708.11	100.878	25.315	72.6756
85	2014	0.22316	46.1	4.99972e+10	24247.2	2061980	7708.11	98.6478	26.7873	71.59
85	2015	0.251674	48.3	4.31075e+10	20890.2	2063531	7708.11	110.839	27.3457	73.0987
85	2016	0.124054	52.09	4.47667e+10	21678.4	2065042	7708.11	104.704	28.1971	75.4985
85	2017	0.131601	51.58	4.85891e+10	23514	2066388	7708.11	84.766	28.6801	78.8854
85	2018	0.176896	56.58	5.41779e+10	26123.7	2073894	7708.11	81.589	29.0963	79.75
85	2019	0.171837	57.89	5.43316e+10	26016.1	2088385	7708.11	75.1747	29.7193	83.1084
85	2020	0.212297	59.84	5.37068e+10	25545.2	2102419	7708.11	71.9898	30.7702	86.6013
85	2021	0.387155	60.98	6.17486e+10	29291.4	2108079	7708.11	72.5561	31.6833	89.004
86	2013	0.718982	47.37	4.00886e+11	7441.23	53873616	12967.8	56.762	2.99815	46.5
86	2014	0.572125	47.92	3.81199e+11	6965.14	54729551	12967.8	57.9156	3.11772	49
86	2015	0.430428	48.94	3.4671e+11	6204.93	55876504	12967.8	55.3916	2.52225	51.9191
86	2016	0.099454	50.38	3.23586e+11	5735.07	56422274	12967.8	48.9214	2.03957	54
86	2017	0.502362	51.21	3.81449e+11	6734.48	56641209	12967.8	86.2605	1.98299	56.1674
86	2018	0.218295	54.12	4.04159e+11	7048.51	57339635	12967.8	46.5059	1.93062	62.4
86	2019	0.201859	55.13	3.88531e+11	6688.77	58087055	12967.8	40.6721	2.15256	69.6969
86	2020	0.503429	56.99	3.3762e+11	5741.64	58801927	12967.8	43.148	2.21601	70.3203
86	2021	1.14243	58.12	4.19016e+11	7055.06	59392255	12967.8	45.3749	2.85331	72.3105
87	2013	0.101307	64.49	1.35558e+12	29077.2	46620045	8779.38	94.2322	26.29	71.635
87	2014	0.102666	65.1	1.37182e+12	29513.7	46480882	8779.38	95.766	27.989	76.19
87	2015	0.123662	65.97	1.19616e+12	25754.4	46444832	8779.38	97.8702	29.1676	78.6896
87	2016	0.557814	68.07	1.23355e+12	26537.2	46484062	8779.38	92.9397	30.3672	80.5613
87	2017	0.748071	68.76	1.31325e+12	28185.3	46593236	8779.38	87.5085	31.4875	84.6022
87	2018	1.23394	70.85	1.4217e+12	30379.7	46797754	8779.38	84.3464	32.4349	86.1072
87	2019	1.82509	71.45	1.39432e+12	29581.5	47134837	8779.38	82.8675	33.1342	90.7187
87	2020	2.20904	73.86	1.27696e+12	26959.7	47365655	8779.38	80.0299	34.1791	93.2056
87	2021	2.9749	74.59	1.42738e+12	30103.5	47415750	8779.38	70.4021	35.1888	93.9
88	2013	11.1014	35.98	7.70006e+10	3643.83	21131756	5171.49	105.313	2.00815	5.74
88	2014	13.0158	39.35	8.25285e+10	3885.62	21239457	5171.49	103.555	2.67239	10.5
88	2015	14.8436	39.94	8.5141e+10	3990.35	21336697	5171.49	105.554	2.93352	15.26
88	2016	15.3687	41.87	8.80123e+10	4107.83	21425494	5171.49	99.7215	4.16412	22.19
88	2017	16.2643	41.13	9.43762e+10	4388.2	21506813	5171.49	53.2258	5.67496	32.25
88	2018	21.1643	42.12	9.44939e+10	4360.58	21670000	5171.49	90.9511	7.15599	46.9
88	2019	21.7931	43.38	8.9015e+10	4082.69	21803000	5171.49	88.54	7.69673	50.6873
88	2020	17.3388	45.49	8.44405e+10	3852.39	21919000	5171.49	88.9751	8.20411	59.21
88	2021	19.8243	46.46	8.84965e+10	3994.25	22156000	5171.49	92.6858	10.9889	66.6815
89	2013	0.067275	72.15	5.86842e+11	61126.9	9600379	6713.79	42.6922	32.6214	94.7836
89	2014	0.092415	72	5.81964e+11	60020.4	9696110	6713.79	38.5724	33.6641	92.52
89	2015	0.529051	73.23	5.05104e+11	51545.5	9799186	6713.79	33.3375	35.4972	90.6102
89	2016	0.550768	75.14	5.15655e+11	51965.2	9923085	6713.79	36.0982	36.9703	89.6509
89	2017	0.581356	75.3	5.41019e+11	53791.5	10057698	6713.79	129.078	38.3254	93.0063
89	2018	0.919197	76.62	5.55455e+11	54589.1	10175214	6713.79	43.4508	38.7913	89.247
89	2019	0.900165	76.96	5.3388e+11	51939.4	10278887	6713.79	44.7372	39.3334	94.4934
89	2020	0.742609	79.62	5.47054e+11	52837.9	10353442	6713.79	42.5095	40.3085	94.5394
89	2021	0.826772	80.29	6.36856e+11	61143.2	10415811	6713.79	48.6186	40.6363	88.3078
90	2013	0.32363	69.69	7.06235e+11	87304.3	8089346	11485.9	148.812	42.5067	86.34
90	2014	0.544236	68.86	7.26538e+11	88725	8188649	11485.9	144.673	43.1861	87.4
90	2015	2.75917	71.69	6.94118e+11	83806.4	8282396	11485.9	142.734	44.6834	87.4791
90	2016	2.30157	73.83	6.87895e+11	82153.1	8373338	11485.9	137.95	45.0969	89.1347
90	2017	2.45532	77.46	6.95201e+11	82254.4	8451840	11485.9	69.6249	46.3425	89.6861
90	2018	3.85862	78.24	7.25563e+11	85216.6	8514329	11485.9	126.551	45.6152	91.8
90	2019	3.58566	78.15	7.21369e+11	84121.9	8575280	11485.9	119.554	46.923	93.1461
90	2020	3.65475	81.18	7.39914e+11	85656.3	8638167	11485.9	116.781	46.492	94.35
90	2021	5.86561	81.31	8.0064e+11	91991.6	8703405	11485.9	115.191	47.9869	95.57
91	2013	28.8288	23.73	4.56805e+10	955.321	49253643	8072.03	124.353	0.11456	4.4
91	2014	43.2182	23.43	4.99648e+10	1012.98	50814552	8072.03	123.794	0.166488	7
91	2015	42.4472	24.83	4.73786e+10	929.107	52542823	8072.03	120.827	0.20174	10
91	2016	65.3074	26.88	4.9774e+10	942.881	54401802	8072.03	120.284	0.585411	13.5042
91	2017	39.2957	29.16	5.3276e+10	975.925	56267032	8072.03	114.775	1.35686	16
91	2018	60.5283	33.42	5.70037e+10	1011.6	58090443	8072.03	110.754	1.48257	17.1
91	2019	62.3569	35.44	6.10268e+10	1050.93	59872579	8072.03	110.074	1.73645	18.2773
91	2020	61.3728	38.45	6.60687e+10	1104.16	61704518	8072.03	110.581	1.8404	23.4475
91	2021	87.8391	38.51	7.06556e+10	1146.03	63588334	8072.03	109.335	1.95483	31.6331
92	2013	0.011777	47.98	4.20334e+11	6041.13	69578602	3303.89	39.5271	7.46206	28.94
92	2014	0.039365	49.12	4.07339e+11	5822.38	69960943	3303.89	40.5199	7.77577	34.89
92	2015	0.076044	51.43	4.01296e+11	5708.79	70294397	3303.89	44.4875	8.8613	39.3161
92	2016	0.049052	54.2	4.13366e+11	5854.46	70607037	3303.89	41.1446	10.2242	47.505
92	2017	0.08425	57.08	4.56357e+11	6436.79	70898202	3303.89	56.7829	11.5772	52.8919
92	2018	0.100437	59.77	5.06754e+11	7124.56	71127802	3303.89	50.8006	12.919	56.8175
92	2019	0.116883	61.79	5.43977e+11	7628.58	71307763	3303.89	53.8383	14.1763	66.6524
92	2020	0.111811	63.44	5.00457e+11	7001.79	71475664	3303.89	65.6899	16.059	77.8437
92	2021	0.1511	63.77	5.05568e+11	7060.9	71601103	3303.89	67.8867	17.3474	85.27
93	2013	0.598165	32.27	2.85575e+10	19821.5	1440729	14403.7	57.3769	14.7493	59.9
93	2014	0.613625	32.45	2.9489e+10	20328	1450661	14403.7	55.2431	17.1031	62.4
93	2015	2.37973	32.95	2.6852e+10	18389.5	1460177	14403.7	48.0844	19.0745	65.1
93	2016	2.6101	33.85	2.34962e+10	15991.1	1469330	14403.7	49.073	17.3943	67.8
93	2017	2.13682	32.67	2.37977e+10	16094.7	1478607	14403.7	73.6418	22.1003	70.6
93	2018	3.48416	34.03	2.43224e+10	16164.2	1504709	14403.7	59.8994	22.7419	74.7825
93	2019	3.68331	34.53	2.38496e+10	15691	1519955	14403.7	61.9976	22.3257	78.965
93	2020	5.93877	35.36	2.10594e+10	13871.8	1518147	14403.7	58.5108	24.8178	78.6712
93	2021	13.7738	36.25	2.44602e+10	16032.5	1525663	14403.7	58.0885	24.3099	79
94	2013	0.218279	55.85	9.57799e+11	12507.8	76576117	7064.2	63.5574	11.6138	46.25
94	2014	0.027826	55.67	9.38934e+11	12020.3	78112073	7064.2	56.5005	11.3508	51.04
94	2015	0.212847	57.6	8.64314e+11	10851.9	79646178	7064.2	56.3008	11.9335	53.745
94	2016	0.297715	57.95	8.69683e+11	10734.3	81019394	7064.2	53.2059	12.9595	58.3477
94	2017	0.382954	59.4	8.58989e+11	10464	82089826	7064.2	55.8955	14.5267	64.6846
94	2018	0.512064	63.96	7.78477e+11	9400.84	82809304	7064.2	56.9964	16.1905	71.0428
94	2019	0.440208	65.36	7.59935e+11	9103.01	83481684	7064.2	53.8328	17.048	73.9767
94	2020	0.491343	68.63	7.20289e+11	8561.06	84135428	7064.2	55.0355	19.8904	77.6696
94	2021	0.745586	70.13	8.19034e+11	9661.23	84775404	7064.2	57.2238	21.3927	81.41
95	2013	0.259608	27.87	2.89158e+10	819.758	35273570	9468.47	69.1825	0.117652	5.1
95	2014	0.402007	27.63	3.26124e+10	897.51	36336539	9468.47	66.362	0.151908	5.4
95	2015	0.834626	29.6	3.23872e+10	864.18	37477356	9468.47	71.7447	0.215394	5.8
95	2016	0.612101	31.08	2.9204e+10	753.684	38748299	9468.47	65.0101	0.237727	5.9
95	2017	0.686357	31.31	3.07445e+10	766.178	40127085	9468.47	53.7885	0.183607	5.9
95	2018	0.726126	32.65	3.2927e+10	793.128	41515395	9468.47	67.1848	0.129488	6
95	2019	0.726653	33.43	3.53482e+10	823.025	42949080	9468.47	64.4316	0.0753683	6.01782
95	2020	3.562	34.88	3.76054e+10	846.881	44404611	9468.47	67.4669	0.0779108	6.1
95	2021	13.2831	35.99	4.05102e+10	883.466	45853778	9468.47	67.4534	0.0839211	10.3424
96	2013	0.000118	44.13	1.90499e+11	4187.74	45489648	6460.8	48.2424	8.85843	40.9541
96	2014	0.000152	44.97	1.33504e+11	3104.65	45272155	6460.8	44.9344	9.30621	46.236
96	2015	0.000128	47.47	9.1031e+10	2124.66	45154036	6460.8	48.17	11.6437	48.8846
96	2016	0.000157	49.5	9.33559e+10	2187.73	45004673	6460.8	46.7701	12.0343	53.001
96	2017	0.000112	49.52	1.12091e+11	2638.33	44831135	6460.8	57.1063	12.3535	58.8895
96	2018	0.000127	53.19	1.30891e+11	3096.56	44622518	6460.8	55.487	12.8033	62.5532
96	2019	0.0002	55.86	1.53883e+11	3661.46	44386203	6460.8	52.9845	16.1591	70.1248
96	2020	0.000264	58.36	1.56618e+11	3751.74	44132049	6460.8	65.8593	18.617	75.0379
96	2021	0.000421	58.33	1.99766e+11	4827.85	43792855	6460.8	68.1198	18.2678	79.2183
97	2013	7.73317	58.31	4.00219e+11	45729.6	8751847	5957.16	59.8229	11.9053	88
97	2014	4.02386	60.17	4.14105e+11	46866	8835951	5957.16	54.7937	12.3559	90.4
97	2015	2.88098	63.58	3.70275e+11	41525.1	8916899	5957.16	61.2739	13.8439	90.5
97	2016	2.41912	67.29	3.69255e+11	41054.5	8994263	5957.16	51.0114	14.4268	90.6
97	2017	2.71403	69.27	3.90517e+11	43064	9068296	5957.16	76.0612	30.4559	94.8199
97	2018	3.77906	71.46	4.27049e+11	46722.3	9140169	5957.16	41.1811	33.0909	98.45
97	2019	4.39452	73.77	4.1799e+11	45376.2	9211657	5957.16	43.2389	33.0663	99.15
97	2020	4.76619	76.37	3.49473e+11	37629.2	9287289	5957.16	41.9006	34.9416	100
97	2021	6.06609	76.18	4.15022e+11	44315.6	9365145	5957.16	42.9167	38.1527	100
98	2013	10.9934	78.85	2.78632e+12	43449.1	64128273	8151.35	69.2747	35.8305	89.8441
98	2014	19.8893	79.05	3.06522e+12	47447.6	64602298	8151.35	69.364	36.635	91.61
98	2015	18.8876	80.65	2.93486e+12	45071.1	65116219	8151.35	68.8872	37.8127	92.0003
98	2016	14.8694	82.83	2.69966e+12	41146.1	65611593	8151.35	73.2029	38.7991	94.7758
98	2017	15.9612	82.21	2.68349e+12	40622.7	66058859	8151.35	78.6373	39.421	90.4246
98	2018	19.2939	84.42	2.87815e+12	43306.3	66460344	8151.35	74.8291	40.0209	90.692
98	2019	20.7899	84.68	2.85706e+12	42747.1	66836327	8151.35	74.9272	40.2939	92.5166
98	2020	19.5136	86.38	2.70461e+12	40318.4	67081234	8151.35	63.2021	40.787	94.8182
98	2021	24.0084	87.08	3.12248e+12	46585.9	67026300	8151.35	63.3218	41.2281	96.6802
99	2013	41.0185	86.41	16843190993000	53291.1	316059947	10993.7	138.132	30.0687	71.4
99	2014	41.7326	87.33	17550680174000	55123.8	318386329	10993.7	133.84	30.3726	73
99	2015	50.0952	88.49	18206020741000	56762.7	320738994	10993.7	132.404	31.4878	74.5542
99	2016	69.6889	89.55	18695110842000	57866.7	323071755	10993.7	124.117	32.3077	85.5444
99	2017	74.6058	91.97	19477336549000	59907.8	325122128	10993.7	51.3656	32.8086	87.2749
99	2018	96.1535	93.16	20533057312000	62823.3	326838199	10993.7	116.295	33.3462	88.4989
99	2019	89.9261	92.51	21380976119000	65120.4	328329953	10993.7	114.139	34.1864	89.4303
99	2020	122.093	94.43	21060473613000	63528.6	331511512	10993.7	105.616	36.0872	90.6205
99	2021	163.005	95.28	23315080560000	70219.5	332031554	10993.7	101.174	37.3549	91.7532
100	2013	204.792	44.28	6.13376e+10	18140.9	3381180	19175.6	115.947	21.7994	57.69
100	2014	307.251	45.38	6.14962e+10	18131.6	3391662	19175.6	111.502	24.7743	61.46
100	2015	332.718	47.92	5.76803e+10	16950.8	3402818	19175.6	109.783	26.4761	64.5708
100	2016	503.592	48.81	5.74808e+10	16837.9	3413766	19175.6	103.355	26.9988	66.4
100	2017	932.547	49.75	6.5006e+10	18995.4	3422200	19175.6	103.821	27.8558	70.3224
100	2018	882.85	49	6.52031e+10	19026	3427042	19175.6	105.028	28.5199	80.7268
100	2019	855.026	49.54	6.20486e+10	18098.4	3428409	19175.6	103.248	29.53	83.3515
100	2020	896.415	53.75	5.36669e+10	15650.5	3429086	19175.6	100.257	31.02	86.3102
100	2021	1096.45	53.74	6.14123e+10	17924	3426260	19175.6	99.0282	32.2643	90.0738
101	2013	1.26932	29.25	3.71005e+11	12434	29838021	14402.5	86.0662	7.48518	54.9
101	2014	1.54349	29.32	4.82359e+11	15975.7	30193258	14402.5	85.5279	7.94907	57
101	2015	1.93044	29.55	242000000000	19517.5	30529716	14402.5	86.4084	8.4826	58
101	2016	2.64068	30.3	236400000000	23059.2	30741464	14402.5	83.528	8.50314	60
101	2017	2.6233	28.58	215300000000	26601	30563433	14402.5	121.023	8.53251	61.6
101	2018	3.04964	28.74	208338000000	30142.7	29825653	14402.5	72.8669	8.73268	63.2
101	2019	3.03671	27.99	76400000000	33684.5	28971683	14402.5	70.1059	8.84011	64.8
101	2020	2.18782	26.83	47260000000	37226.2	28490453	14402.5	72.8754	8.9914	66.4
101	2021	2.73425	27.28	111813000000	40768	28199867	14402.5	72.9384	8.78153	68
102	2013	26.0766	39.64	2.13709e+11	2367.5	90267739	2330.8	60.6016	5.7081	38.5
102	2014	31.7692	41.47	2.33451e+11	2558.78	91235504	2330.8	61.3459	6.57696	41
102	2015	27.3052	42.53	2.39258e+11	2595.23	92191398	2330.8	70.221	8.30622	45
102	2016	18.1535	44.81	2.57096e+11	2760.72	93126529	2330.8	68.7943	9.76981	53
102	2017	14.841	45.2	2.81354e+11	2992.07	94033048	2330.8	90.5638	11.9851	58.14
102	2018	14.9244	51.65	3.10106e+11	3267.23	94914330	2330.8	106.36	13.6907	69.8479
102	2019	14.9873	55.2	3.34365e+11	3491.09	95776716	2330.8	107.334	15.4551	68.6616
102	2020	14.0505	58.41	3.46616e+11	3586.35	96648685	2330.8	113.139	17.2783	70.3
102	2021	18.4247	59.39	3.66138e+11	3756.49	97468029	2330.8	115.071	19.8303	74.21
103	2013	0.306902	14.25	4.04152e+10	1497.75	26984002	7417.42	25.754	0.951675	20
103	2014	0.469094	14.34	4.32286e+10	1557.6	27753304	7417.42	28.8482	1.22508	22.55
103	2015	1.50865	12.01	4.24445e+10	1488.42	28516545	7417.42	22.4297	1.38516	24.0854
103	2016	1.60586	10.7	3.13178e+10	1069.82	29274002	7417.42	19.7233	0.943564	24.5792
103	2017	1.52484	11.29	2.68422e+10	893.717	30034389	7417.42	31.1978	1.2286	26.7184
103	2018	2.64689	10.67	2.16062e+10	701.715	30790513	7417.42	29.9013	1.2547	28.8575
103	2019	3.00012	11.38	21888000000	693.816	31546691	7417.42	29.2951	1.2109	30.9966
103	2020	4.60365	12.4	18841000000	583.876	32284046	7417.42	43.0562	1.21112	33.1358
103	2021	7.19045	12.21	21062000000	603.708	32981641	7417.42	46.6797	1.18551	35.2749
104	2013	0.418643	18.71	19091020000	1408.37	13555422	10960.8	43.234	0.766601	15.5
104	2014	0.509506	19.31	19495519600	1407.03	13855753	10960.8	40.7388	1.09871	16.3647
104	2015	1.61735	20.42	19963120600	1410.33	14154937	10960.8	47.4905	1.15851	22.7428
104	2016	1.51741	20.3	20548678100	1421.79	14452704	10960.8	54.2422	1.18205	23.12
104	2017	1.01624	19.91	1.75849e+10	1192.11	14751101	10960.8	60.994	1.2698	24.4
104	2018	1.45856	20.6	3.41561e+10	2269.18	15052184	10960.8	67.7457	1.34901	25
104	2019	1.52425	22.9	2.18322e+10	1421.87	15354608	10960.8	74.4974	1.33135	26.5883
104	2020	1.65593	25.38	2.15097e+10	1372.7	15669666	10960.8	81.2491	1.29844	29.2986
104	2021	2.43267	25.81	2.83712e+10	1773.92	15993524	10960.8	88.0008	1.28385	34.814
105	2013	0.013534	18.71	19091020000	1408.37	13555422	10960.8	95.2467	0.766601	15.5
105	2014	0.008057	19.31	19495519600	1407.03	13855753	10960.8	62.3638	1.09871	16.3647
105	2015	0.033092	20.42	19963120600	1410.33	14154937	10960.8	59.1556	1.15851	22.7428
105	2016	0.007317	20.3	20548678100	1421.79	14452704	10960.8	55.5632	1.18205	23.12
105	2017	0.004323	19.91	1.75849e+10	1192.11	14751101	10960.8	55.3152	1.2698	24.4
105	2018	0.010683	20.6	3.41561e+10	2269.18	15052184	10960.8	47.2512	1.34901	25
105	2019	0.007747	22.9	2.18322e+10	1421.87	15354608	10960.8	51.6507	1.33135	26.5883
105	2020	0.006947	25.38	2.15097e+10	1372.7	15669666	10960.8	63.3916	1.29844	29.2986
105	2021	0.012049	25.81	2.83712e+10	1773.92	15993524	10960.8	96.0441	1.28385	34.814

## Sheet: Telecommunications, Computer an
country	year	tele	dig	gdp	pgdp	pop	dis	dis1	band	inter
1	2013	4.59963	22.62	2.09755e+11	5519.78	38000626	9117.68	72.6295	3.36837	22.5
1	2014	4.73695	26.15	2.1381e+11	5516.23	38760168	9117.68	74.6061	4.12715	29.5
1	2015	4.99085	30.25	1.65979e+11	4197.42	39543154	9117.68	69.8944	5.73892	38.2
1	2016	4.47767	34.2	1.60034e+11	3967.2	40339329	9117.68	66.2885	7.08878	42.9455
1	2017	8.82881	36.14	1.70097e+11	4134.94	41136546	9117.68	80.121	7.80393	47.6911
1	2018	3.73429	36.53	1.74911e+11	4171.8	41927007	9117.68	74.2201	7.31515	49.0385
1	2019	3.00445	38.97	1.7176e+11	4021.98	42705368	9117.68	74.2092	8.38943	58.9776
1	2020	4.99929	41.16	1.45744e+11	3354.16	43451666	9117.68	77.3559	8.72339	63.95
1	2021	5.6389	41.12	1.63472e+11	3700.31	44177969	9117.68	79.1828	9.45502	70.77
2	2013	0.441066	45.99	5.52025e+11	13080.3	42202935	19297.5	47.4675	14.7471	59.9
2	2014	0.446702	46.82	5.2632e+11	12334.8	42669500	19297.5	45.8959	15.2238	64.7
2	2015	0.498421	48.81	5.94749e+11	13789.1	43131966	19297.5	50.5018	15.8491	68.0431
2	2016	0.613263	51.45	5.57532e+11	12790.3	43590368	19297.5	27.8891	16.6063	70.969
2	2017	0.685186	52.81	6.43628e+11	14613	44044811	19297.5	39.0104	17.8024	74.2949
2	2018	0.934533	51.81	5.2482e+11	11795.2	44494502	19297.5	43.5594	19.079	77.7
2	2019	0.966233	55.3	4.47755e+11	9963.67	44938712	19297.5	40.4463	19.6515	79.947
2	2020	1.02552	55.39	3.8554e+11	8496.43	45376763	19297.5	41.8268	21.2531	85.5144
2	2021	1.56568	56.98	4.87227e+11	10636.1	45808747	19297.5	47.1749	23.1682	87.1507
3	2013	33.151	32.29	1.11215e+10	3833.16	2901385	5947.15	42.6204	8.37731	41.9
3	2014	40.9027	33.07	1.16095e+10	4017.23	2889930	5947.15	40.953	9.44262	54.6228
3	2015	48.7053	33.55	1.05533e+10	3666.14	2878595	5947.15	48.2622	9.94648	59.1008
3	2016	32.1897	35.61	1.05461e+10	3679.95	2865835	5947.15	40.4788	10.4392	64.346
3	2017	46.281	36.3	1.15275e+10	4042	2851923	5947.15	57.0347	11.0564	64.7449
3	2018	61.376	41.85	1.24579e+10	4391.92	2836557	5947.15	61.4061	12.2489	68.2451
3	2019	45.56	44.23	1.36193e+10	4828.5	2820602	5947.15	60.1545	13.6745	66.5439
3	2020	42.4854	45.73	1.26417e+10	4505.87	2805608	5947.15	64.4383	15.341	76.5077
3	2021	48.598	46.73	1.38614e+10	4966.51	2790974	5947.15	70.6588	16.7189	78.6123
4	2013	2.65186	73.77	1.57633e+12	68156.4	23128129	8956.44	81.1062	25.8786	83.4535
4	2014	3.5467	74.06	1.46759e+12	62515.3	23475686	8956.44	72.3845	27.8488	84
4	2015	3.98053	75.4	1.35058e+12	56709	23815995	8956.44	73.9578	28.6647	84.5605
4	2016	4.21683	75.88	1.20656e+12	49876.7	24190907	8956.44	71.0801	30.4765	86.54
4	2017	5.45303	75.71	1.32647e+12	53934.2	24594202	8956.44	84.5528	32.2159	86.545
4	2018	9.55227	76.38	1.42827e+12	57207	24966643	8956.44	78.0995	33.7373	90
4	2019	11.5033	77.52	1.39222e+12	54941.1	25340217	8956.44	77.9945	34.7144	93.6099
4	2020	9.65107	79.17	1.32694e+12	51722.1	25655289	8956.44	77.9605	35.4484	96.3945
4	2021	14.4141	79.73	1.5527e+12	60444.5	25688079	8956.44	78.1097	35.2816	96.24
5	2013	137.817	64.87	4.30191e+11	50731.1	8479823	7468.01	133.069	26.3281	80.6188
5	2014	156.773	64.93	4.42585e+11	51786.4	8546356	7468.01	131.633	27.6033	80.9958
5	2015	172.426	66.82	3.81971e+11	44195.8	8642699	7468.01	126.793	28.4122	83.9401
5	2016	192.975	68.02	3.95837e+11	45307.6	8736668	7468.01	122.465	28.8823	84.3237
5	2017	228.798	67.73	4.17261e+11	47429.2	8797566	7468.01	114.077	28.5468	87.9356
5	2018	318.539	70.22	4.54991e+11	51466.6	8840521	7468.01	109.304	28.5187	87.4791
5	2019	323.835	71.4	4.44621e+11	50070.4	8879920	7468.01	108.35	28.3662	87.7522
5	2020	271.948	74.86	4.35225e+11	48809.2	8916864	7468.01	109.233	29.2553	87.5294
5	2021	418.065	75.88	4.80368e+11	53637.7	8955797	7468.01	109.537	29.0515	92.5292
6	2013	20.1799	38.6	7.41606e+10	7875.34	9416801	5520.21	130.596	17.8083	73
6	2014	22.721	39.22	7.52397e+10	7890.84	9535079	5520.21	130.283	19.4836	75
6	2015	26.8618	39.85	5.30762e+10	5500.5	9649341	5520.21	130.058	19.2575	77
6	2016	26.8254	42.49	3.7867e+10	3880.69	9757812	5520.21	124.7	18.0796	78.2
6	2017	31.5733	45.65	4.08666e+10	4147.2	9854033	5520.21	118.671	17.9239	79
6	2018	49.4487	48.04	4.71125e+10	4739.8	9939771	5520.21	112.704	18.6251	79.8
6	2019	44.4183	50.73	4.81742e+10	4805.75	10024283	5520.21	108.669	18.9882	81.1
6	2020	42.9334	54.68	42693000000	4229.91	10093121	5520.21	109.023	19.4019	84.6
6	2021	54.9402	55.42	5.48254e+10	5408.05	10137750	5520.21	109.823	19.9326	86
7	2013	17.3061	44.4	3.25395e+10	25790.7	1261673	3896.4	49.0476	23.7824	90
7	2014	25.7294	45.91	3.33877e+10	25464.8	1311134	3896.4	54.6991	21.9331	90.5031
7	2015	27.9524	47.6	3.10506e+10	22795.4	1362142	3896.4	55.3875	18.5767	93.4783
7	2016	25.3936	50.08	3.2235e+10	22867.2	1409661	3896.4	49.7701	16.4852	98
7	2017	23.6186	53.07	3.54738e+10	24349.9	1456834	3896.4	56.1033	13.3277	95.8781
7	2018	32.7973	53.63	3.7802e+10	25415.8	1487340	3896.4	59.0951	8.49275	98.6447
7	2019	34.4422	54.04	3.86533e+10	25869.1	1494188	3896.4	59.9376	9.43603	99.7015
7	2020	36.1884	58.38	3.46218e+10	23433.2	1477469	3896.4	67.4631	10.2211	99.671
7	2021	48.6839	59.55	3.93034e+10	26860.1	1463265	3896.4	66.3442	11.4203	100
8	2013	20.2742	27.55	1.49991e+11	973.774	154030139	3036.24	95.4674	0.990277	6.63
8	2014	24.4686	29.68	1.72885e+11	1108.51	155961299	3036.24	92.4577	1.98329	11.9
8	2015	28.0268	31.78	1.95079e+11	1236	157830000	3036.24	87.2526	3.10013	12.9
8	2016	31.8653	34.6	2.65236e+11	1659.96	159784568	3036.24	86.6025	4.1258	18.1
8	2017	32.8236	36.72	2.93755e+11	1815.61	161793964	3036.24	92.8087	4.51222	19.8
8	2018	47.4262	39.05	3.21379e+11	1963.41	163683958	3036.24	89.9075	4.91978	23.44
8	2019	47.5187	40.38	3.51238e+11	2122.08	165516222	3036.24	87.7943	4.88502	27.76
8	2020	51.5468	44.25	3.73902e+11	2233.31	167420951	3036.24	88.4416	6.00452	32.87
8	2021	50.0443	45.3	4.16265e+11	2457.92	169356251	3036.24	90.3535	6.57589	38.9174
9	2013	6.46473	65.76	5.21791e+11	46758	11159407	7970.82	45.1843	34.4846	82.1702
9	2014	7.81103	66.1	5.3539e+11	47764.1	11209057	7970.82	40.2594	35.8889	85
9	2015	9.93111	68.7	4.62336e+11	41008.3	11274196	7970.82	31.5728	36.6371	85.0529
9	2016	9.99151	71.16	4.76063e+11	42012.6	11331422	7970.82	28.6479	37.7341	86.5165
9	2017	7.55652	71.13	5.02765e+11	44198.5	11375158	7970.82	47.6784	38.4644	87.6797
9	2018	14.4742	72.59	5.43299e+11	47545	11427054	7970.82	48.0557	39.3319	88.6473
9	2019	14.2042	73.24	5.35866e+11	46641.7	11488980	7970.82	45.1401	39.8825	90.2754
9	2020	15.9204	75.94	5.25213e+11	45517.9	11538604	7970.82	53.8007	40.9473	91.5264
9	2021	22.1574	76.5	5.94352e+11	51268.4	11592952	7970.82	56.1956	42.3779	92.79
10	2013	62.0427	25.67	3.06593e+10	2853.8	10743349	17389.8	131.703	1.43436	36.99
10	2014	65.5128	24.36	3.29962e+10	3022.46	10916987	17389.8	130.6	1.5827	34.6
10	2015	64.5839	25.51	3.30002e+10	2975.65	11090085	17389.8	132.661	1.63165	37.49
10	2016	48.3636	25.5	3.39411e+10	3013.5	11263015	17389.8	125.97	2.55339	39.6975
10	2017	96.5944	26.02	3.75086e+10	3280.01	11435533	17389.8	121.163	3.32294	43.8323
10	2018	153.047	26.61	4.02876e+10	3471.01	11606905	17389.8	114.288	4.34308	44.2861
10	2019	133.602	28.73	4.08953e+10	3472.38	11777315	17389.8	108.935	6.34162	47.4748
10	2020	124.976	29.64	3.66298e+10	3068.81	11936162	17389.8	109.003	7.80752	59.9401
10	2021	148.861	30.52	4.04082e+10	3345.2	12079472	17389.8	108.845	9.33461	65.9774
11	2013	1.76216	26.8	1.42717e+10	6436.6	2217278	11793	50.9766	0.973716	30
11	2014	2.70009	27.08	1.54701e+10	6844.03	2260376	11793	50.6639	1.47276	36.7447
11	2015	3.17456	29.29	1.35307e+10	5869.74	2305171	11793	51.3855	1.59836	37.3121
11	2016	3.93466	32.33	1.50826e+10	6411.55	2352416	11793	45.2038	2.51048	39.363
11	2017	3.73878	32.32	1.61052e+10	6705.34	2401840	11793	53.5617	1.35038	41.4138
11	2018	5.3487	33.09	1.70319e+10	6947.82	2451409	11793	56.6115	1.63351	58
11	2019	5.69783	33.86	1.67259e+10	6691.16	2499702	11793	54.3708	1.97204	64.8263
11	2020	6.1139	37.01	1.49603e+10	5875.07	2546402	11793	59.5957	10.1918	72.748
11	2021	6.62565	37.48	1.87371e+10	7238.8	2588423	11793	60.7002	7.84339	73.5
12	2013	0.295868	57.61	2.47282e+12	12258.6	201721767	17614.3	87.8636	10.5892	51.04
12	2014	0.419635	58.18	2.45604e+12	12071.4	203459650	17614.3	87.408	11.7804	54.551
12	2015	0.479351	57.36	1.80221e+12	8783.21	205188205	17614.3	86.2933	12.4191	58.328
12	2016	0.425565	57.51	1.79569e+12	8680.74	206859578	17614.3	80.7848	12.985	60.8725
12	2017	0.884346	57.94	2.06351e+12	9896.72	208504960	17614.3	73.8714	13.8644	67.4713
12	2018	0.995028	59.14	1.91693e+12	9121.02	210166592	17614.3	69.3027	14.8611	70.4343
12	2019	1.4539	59.97	1.87329e+12	8845.32	211782878	17614.3	68.4365	15.5381	73.9124
12	2020	2.53124	64.76	1.47611e+12	6923.7	213196304	17614.3	70.6205	17.0475	81.3427
12	2021	1.95203	66.77	1.64962e+12	7696.79	214326223	17614.3	70.4995	19.4365	80.69
13	2013	114.545	44.38	5.58442e+10	7686.63	7265115	7364.45	57.52	19.1296	53.0615
13	2014	180.698	45.21	5.71596e+10	7912.52	7223938	7364.45	58.6949	20.0876	55.49
13	2015	190.353	47.1	5.08281e+10	7081.1	7177991	7364.45	59.2958	22.089	56.6563
13	2016	83.3083	50.91	5.39875e+10	7574.19	7127822	7364.45	47.5228	23.428	59.8255
13	2017	75.0317	49.53	5.93431e+10	8386.59	7075947	7364.45	50.2673	25.015	63.4101
13	2018	106.054	52.38	6.63996e+10	9451.85	7025037	7364.45	50.462	26.7505	64.782
13	2019	118.349	54.45	6.89119e+10	9878.77	6975761	7364.45	49.2536	28.5681	67.947
13	2020	107.994	55.72	7.04044e+10	10153.5	6934015	7364.45	56.8866	30.3053	70.1625
13	2021	106.899	58.24	8.40614e+10	12222.2	6877743	7364.45	59.0301	32.7334	75.2714
14	2013	3.04365	23.28	3.37286e+10	1559.14	21632850	11002.3	62.5499	0.0781219	10
14	2014	5.30036	26.26	3.63865e+10	1631.71	22299585	11002.3	60.1191	0.0754767	16.2149
14	2015	6.38462	28.07	3.22102e+10	1399.68	23012646	11002.3	64.351	0.0888511	18.3
14	2016	7.49327	28.75	3.38143e+10	1426.07	23711630	11002.3	59.6126	1.53841	20.6
14	2017	8.97581	30.94	3.60985e+10	1479.86	24393181	11002.3	73.8614	1.56748	23.203
14	2018	11.5583	32.84	3.99738e+10	1594.06	25076747	11002.3	70.4626	1.57841	29.7
14	2019	6.61436	34.53	3.9671e+10	1538.69	25782341	11002.3	69.9881	1.55505	36.5392
14	2020	8.97195	34.95	4.07732e+10	1539.13	26491087	11002.3	71.6789	2.72763	45.5292
14	2021	11.5175	35.67	4.53383e+10	1666.93	27198628	11002.3	72.7428	2.13097	45.6022
15	2013	1.10732	72.75	1.8466e+12	52635.2	35082954	10598.3	32.915	34.4928	85.8
15	2014	1.44656	73.06	1.80575e+12	50956	35437435	10598.3	29.8791	35.4982	87.12
15	2015	1.60179	73.92	1.55651e+12	43596.1	35702908	10598.3	35.8578	36.7047	90
15	2016	2.00699	74.34	1.52799e+12	42315.6	36109487	10598.3	35.0885	37.0678	91.16
15	2017	2.26913	74.91	1.64927e+12	45129.4	36545236	10598.3	52.012	38.0907	92.7014
15	2018	3.28497	76.38	1.7253e+12	46547.8	37065084	10598.3	52.018	39.005	94.64
15	2019	3.73169	77.44	1.74373e+12	46374.2	37601230	10598.3	52.8607	40.3548	91.9129
15	2020	4.13609	80.06	1.6476e+12	43349.7	38007166	10598.3	61.6433	41.0999	92.3
15	2021	5.37308	80.65	2.00149e+12	52358.6	38226498	10598.3	67.8809	42.0697	92.834
16	2013	79.4329	52.01	2.77239e+11	15833.3	17509925	19079.9	129.029	13.1078	58
16	2014	102.932	52.09	2.59405e+11	14666.3	17687108	19079.9	127.826	14.0765	61.11
16	2015	107.294	53.56	2.42497e+11	13569.9	17870124	19079.9	123.023	15.2178	76.6296
16	2016	86.4192	55.15	2.49299e+11	13785.7	18083879	19079.9	117.123	16.0617	83.5586
16	2017	95.3223	55.46	2.76365e+11	15045.5	18368577	19079.9	109.619	16.6719	82.3275
16	2018	138.417	57.01	2.95403e+11	15795.7	18701450	19079.9	103.652	17.3831	84.9
16	2019	135.944	58.59	2.78493e+11	14627.1	19039485	19079.9	103.079	18.0134	85.0176
16	2020	137.836	61.39	2.54096e+11	13165.4	19300315	19079.9	102.596	19.5014	86.371
16	2021	165.254	62.68	3.16714e+11	16247.4	19493184	19079.9	100.772	21.9724	90.1934
17	2013	44.133	48.57	3.82094e+11	8263.64	46237930	14937.5	111.179	9.81363	51.7
17	2014	54.423	49.22	3.81241e+11	8167.47	46677947	14937.5	110.432	10.773	52.57
17	2015	78.6819	50.38	2.93492e+11	6228.65	47119728	14937.5	110.821	11.7271	55.905
17	2016	88.5836	51.07	2.8272e+11	5936.26	47625955	14937.5	104.806	12.4154	58.1365
17	2017	90.0926	51.88	3.11867e+11	6449.97	48351671	14937.5	93.3273	13.0937	62.2599
17	2018	126.02	54.01	3.34198e+11	6782.04	49276961	14937.5	86.9655	13.5531	64.1264
17	2019	130.622	54.74	3.23032e+11	6436.51	50187406	14937.5	87.2886	13.8478	65.0069
17	2020	146.912	56.54	2.70151e+11	5304.29	50930662	14937.5	90.7572	15.2458	70.85
17	2021	198.83	57.3	3.18512e+11	6182.71	51516562	14937.5	80.2187	16.3718	73.0284
18	2013	15.5016	44.56	5.09497e+10	10633.3	4791535	9563.89	82.0951	10.1196	45.96
18	2014	22.7813	46.08	5.20164e+10	10737.7	4844288	9563.89	79.9512	10.6587	53
18	2015	24.941	48.56	5.64419e+10	11530	4895242	9563.89	83.7904	11.4122	59.763
18	2016	22.6707	47.78	5.8847e+10	11899.8	4945205	9563.89	77.9536	12.9234	65.8804
18	2017	34.9783	47.77	6.0516e+10	12118.1	4993842	9563.89	85.3653	14.8992	71.5817
18	2018	26.6905	47.89	6.24202e+10	12383.1	5040734	9563.89	82.7587	16.5608	73.4797
18	2019	27.1245	48.83	6.44177e+10	12669.3	5084532	9563.89	79.7013	17.7939	81.2026
18	2020	24.723	55.1	6.23956e+10	12179.3	5123105	9563.89	80.7247	19.3774	80.5302
18	2021	35.2078	54.77	6.46165e+10	12537.3	5153957	9563.89	80.492	20.5428	82.75
19	2013	4.71852	20.56	4.27602e+10	1903.05	22469268	12145.1	63.0358	0.25048	6.6
19	2014	6.62867	23.94	4.8843e+10	2124.02	22995555	12145.1	61.3452	0.551659	10
19	2015	8.56496	27.39	4.5815e+10	1941.58	23596741	12145.1	63.573	0.464924	16.7
19	2016	9.51891	27.87	4.84078e+10	1999.2	24213622	12145.1	62.6617	0.563237	41.2078
19	2017	10.3201	29.67	5.25123e+10	2113.34	24848016	12145.1	66.5285	0.574794	43.8399
19	2018	14.8192	31.07	5.85225e+10	2295.54	25493988	12145.1	63.3194	0.690037	37.5465
19	2019	16.0854	33.17	5.98985e+10	2290.79	26147551	12145.1	61.9459	0.828846	36.289
19	2020	15.8512	36.84	6.29828e+10	2349.07	26811790	12145.1	66.551	0.974832	41.3736
19	2021	17.2632	37.26	7.18111e+10	2613.38	27478249	12145.1	66.6432	1.2193	45.4255
20	2013	0.457589	45.76	5.93631e+10	13949.1	4255689	7632.34	32.3258	22.1572	66.7476
20	2014	0.536256	45.2	5.92145e+10	13971	4238389	7632.34	35.3791	22.9807	68.57
20	2015	0.58341	46.57	5.07421e+10	12071.1	4203604	7632.34	47.1752	23.1788	69.845
20	2016	1.07923	47.68	5.2391e+10	12550.7	4174349	7632.34	51.1331	24.7125	72.6973
20	2017	1.21179	47.59	5.59375e+10	13562.1	4124531	7632.34	66.713	26.1393	67.0962
20	2018	1.94088	50.65	6.13305e+10	15003.1	4087843	7632.34	63.3122	27.1024	75.2946
20	2019	2.29291	51.73	6.13293e+10	15086.2	4065253	7632.34	72.3767	27.9623	79.0798
20	2020	3.08294	55.18	5.76249e+10	14236.5	4047680	7632.34	76.7183	25.1649	78.3209
20	2021	4.34968	54.95	6.88437e+10	17747.8	3879000	7632.34	77.4838	25.824	81.254
21	2013	3.27501	44.52	2.39597e+10	27797.5	1166968	7076.43	78.3274	26.7127	65.4548
21	2014	2.32932	45.05	2.32259e+10	27244.3	1176995	7076.43	79.5837	28.7616	69.33
21	2015	2.94946	46.29	1.99093e+10	23487.2	1187280	7076.43	75.1246	30.725	71.7157
21	2016	2.82558	48.33	2.10465e+10	24715.1	1197881	7076.43	85.7811	32.5787	75.9002
21	2017	5.56483	51.48	2.29466e+10	26697	1208523	7076.43	81.7223	34.215	80.7432
21	2018	13.2462	54.76	2.55973e+10	29419.9	1218831	7076.43	80.4562	35.8108	84.4336
21	2019	11.4008	56.84	2.59452e+10	29417.9	1228836	7076.43	83.9413	36.7753	86.0636
21	2020	13.7877	60.5	2.50083e+10	28036	1237537	7076.43	83.7459	37.3964	90.8019
21	2021	9.44286	62.64	2.84081e+10	31552	1244188	7076.43	102.972	38.3755	90.7595
22	2013	21.3283	51.96	2.11686e+11	20133.2	10514272	7462.24	91.4498	27.164	74.1104
22	2014	28.5662	52.14	2.09359e+11	19890.9	10525347	7462.24	93.0274	28.4755	74.2317
22	2015	23.2759	54.94	1.88033e+11	17829.7	10546059	7462.24	85.4261	27.9996	75.6688
22	2016	20.5904	56.38	1.96272e+11	18575.2	10566332	7462.24	78.8195	29.1612	76.4812
22	2017	21.6517	57.95	2.18629e+11	20636.2	10594438	7462.24	77.15	29.8737	78.7192
22	2018	28.962	58.85	2.49001e+11	23424.5	10629928	7462.24	75.3369	30.5929	80.6882
22	2019	27.1436	61.2	2.52548e+11	23664.8	10671870	7462.24	74.3642	35.4907	80.8669
22	2020	31.0622	64.54	2.45975e+11	22992.9	10697858	7462.24	77.238	36.5155	81.3389
22	2021	37.4075	65.83	2.81791e+11	26822.5	10505772	7462.24	99.8728	37.5696	82.6706
23	2013	35.588	66.27	3.43584e+11	61191.2	5614932	7208.36	102.332	40.3955	94.6297
23	2014	40.6125	67.3	3.52994e+11	62549	5643475	7208.36	106.737	41.4423	95.99
23	2015	59.3166	68.25	3.02673e+11	53254.9	5683483	7208.36	99.7817	42.3573	96.3305
23	2016	47.8389	69.17	3.13116e+11	54664	5728010	7208.36	97.873	43.1306	96.9678
23	2017	51.4184	69.82	3.32121e+11	57610.1	5764980	7208.36	94.5591	43.7815	97.0994
23	2018	69.2852	74.24	3.56841e+11	61591.9	5793636	7208.36	91.8894	43.9751	97.3192
23	2019	72.2462	75.18	3.46499e+11	59593	5814422	7208.36	93.0827	43.764	98.0464
23	2020	79.4591	76.82	3.55222e+11	60915.4	5831404	7208.36	86.4022	44.4635	96.5491
23	2021	95.484	77.79	3.98303e+11	68007.8	5856733	7208.36	63.4047	44.6489	98.8659
24	2013	47.257	30.07	6.26822e+10	6171.3	68819	13500.2	161.31	5.18561	45.9
24	2014	69.5159	30.59	6.718e+10	6533.67	69371	13500.2	163.627	5.83534	49.58
24	2015	74.9207	32.12	7.11648e+10	6838.94	70007	13500.2	159.844	6.59349	54.2158
24	2016	74.9223	33.99	7.57046e+10	7191.07	70075	13500.2	153.792	7.23105	63.8709
24	2017	77.6162	34.92	7.9998e+10	7513.5	70403	13500.2	141.151	7.70695	67.5712
24	2018	115.051	38.55	8.55554e+10	7947.16	70823	13500.2	132.202	7.99427	74.822
24	2019	119.685	43.26	8.89414e+10	8173.34	71428	13500.2	128.061	8.54524	79.7155
24	2020	105.198	45.59	7.88447e+10	7167.91	71995	13500.2	124.415	9.38081	82.1983
24	2021	110.56	46.79	9.42434e+10	8476.75	72412	13500.2	121.069	9.75833	85.243
25	2013	1.78666	37.7	95129659000	6050.35	15722989	15364.4	47.8075	6.73188	40.2791
25	2014	2.27166	38.72	101726331000	6374.63	15957994	15364.4	51.872	8.26938	45.5904
25	2015	3.05322	40.18	99290381000	6130.59	16195902	15364.4	55.9569	9.18499	48.9404
25	2016	3.44499	40.54	99937696000	6079.09	16439585	15364.4	51.9564	9.79092	54.0629
25	2017	3.72985	40.22	104295862000	6246.4	16696944	15364.4	64.7916	10.6523	55.8
25	2018	6.10058	40.41	107562008000	6321.35	17015672	15364.4	63.3978	11.4812	57.5
25	2019	7.11096	41.72	108108009000	6233.26	17343740	15364.4	61.9412	12.0646	59.2
25	2020	6.31799	43.51	99291124000	5645.2	17588595	15364.4	68.0285	13.482	70.7
25	2021	7.0661	42.48	106165866000	5965.13	17797737	15364.4	67.2564	13.7104	76.2029
26	2013	3.41087	40.13	2.88434e+11	3088.89	93377890	7551.42	43.1592	2.86606	29.4
26	2014	4.10635	38.83	3.05595e+11	3196.86	95592324	7551.42	46.1268	3.20934	33.8946
26	2015	5.01518	42.92	3.29367e+11	3370.38	97723799	7551.42	36.975	3.91554	37.8194
26	2016	5.44593	43.85	3.32442e+11	3331.61	99784030	7551.42	37.3973	4.47884	41.2481
26	2017	4.03416	45.45	2.48363e+11	2439.97	101789386	7551.42	43.3169	5.14186	44.9502
26	2018	5.45156	47.48	2.62589e+11	2531.2	103740765	7551.42	40.9029	6.38555	46.9243
26	2019	6.90156	49.77	3.18679e+11	3017.26	105618671	7551.42	42.7281	7.17027	57.2829
26	2020	8.53539	54.31	3.83818e+11	3571.56	107465134	7551.42	47.868	8.68664	71.9142
26	2021	10.332	54.93	4.24672e+11	3886.72	109262178	7551.42	52.4821	9.91731	72.06
27	2013	26.4106	28.79	21990960000	3555.16	6185642	13507.9	47.0471	4.5982	23.1093
27	2014	30.9899	31.45	22593470000	3638.52	6209526	13507.9	37.2126	5.1359	24.7617
27	2015	38.4521	32.02	23438240000	3761.51	6231066	13507.9	39.3089	5.66518	26.8026
27	2016	41.5043	30.49	24191430000	3870.31	6250510	13507.9	37.2615	6.3244	28.9971
27	2017	35.0471	30.01	24979190000	3986.05	6266654	13507.9	50.5871	7.20102	33.8207
27	2018	48.4066	30.63	26020850000	4145.86	6276342	13507.9	56.2477	7.84318	43.8
27	2019	53.8709	31.73	26881140000	4280.29	6280217	13507.9	57.0693	8.36098	50.4912
27	2020	59.2687	31.65	24930080000	3961.73	6292731	13507.9	59.4523	9.31233	54.6014
27	2021	75.9242	33.24	29451240000	4664.31	6314167	13507.9	62.4939	9.71471	62.8803
28	2013	1.1565	55.87	2.51158e+10	19056	1317997	6372.09	67.6569	27.3864	80.0043
28	2014	1.56416	57.12	2.66341e+10	20261.1	1314545	6372.09	62.4475	28.2238	84.2415
28	2015	1.9067	59.25	2.28908e+10	17402	1315407	6372.09	69.1597	29.6865	88.4097
28	2016	2.27054	60.8	2.40728e+10	18295.3	1315790	6372.09	61.5857	31.4971	87.2402
28	2017	2.5204	60.74	2.69244e+10	20437.8	1317384	6372.09	76.5922	32.5189	88.1025
28	2018	3.7516	62.15	3.06247e+10	23165.8	1321977	6372.09	76.2761	33.3679	89.357
28	2019	4.16624	64.01	3.10819e+10	23424.5	1326898	6372.09	74.0182	33.8453	90.2289
28	2020	4.00703	67.61	3.13704e+10	23595.2	1329522	6372.09	75.9479	34.2758	89.0583
28	2021	4.78421	68.88	3.71912e+10	27943.7	1330932	6372.09	77.5468	37.4429	91.04
29	2013	3.48083	73.89	2.71362e+11	49892.2	5438972	6326.88	117.318	31.6279	91.5144
29	2014	5.51543	72.81	2.74863e+11	50327.2	5461512	6326.88	117.345	32.1985	86.5304
29	2015	6.55398	73.78	2.34534e+11	42801.9	5479531	6326.88	120.356	31.5706	86.4221
29	2016	9.59848	74.91	2.40771e+11	43814	5495303	6326.88	116.696	31.1544	87.7036
29	2017	7.52813	75.33	2.55648e+11	46412.1	5508214	6326.88	108.845	31.045	87.4689
29	2018	8.41382	75.97	2.75708e+11	49987.6	5515525	6326.88	105.27	31.4933	88.89
29	2019	8.55846	78.07	2.68515e+11	48629.9	5521606	6326.88	96.917	32.5453	89.6074
29	2020	10.515	80.44	2.71886e+11	49169.7	5529543	6326.88	100.65	33.3848	92.1703
29	2021	14.6543	80.86	2.96388e+11	53489.8	5541017	6326.88	99.9874	33.6706	92.8081
30	2013	52.2332	72.43	2.81188e+12	42602.7	66002289	8225.23	151.083	39.3778	81.9198
30	2014	52.3171	72.81	2.85596e+12	43068.5	66312067	8225.23	149.537	40.8392	83.75
30	2015	50.2562	74.05	2.43919e+12	36652.9	66548272	8225.23	148.687	42.1048	78.006
30	2016	41.799	76.21	2.47296e+12	37062.5	66724104	8225.23	142.851	43.2572	79.2698
30	2017	48.5736	76.6	2.59515e+12	38781	66918020	8225.23	138.1	44.4	80.5025
30	2018	76.9559	79.11	2.79096e+12	41557.9	67158348	8225.23	131.749	45.2722	82.0432
30	2019	74.1735	79.91	2.72887e+12	40494.9	67388001	8225.23	127.514	46.2114	83.3397
30	2020	72.5987	81.53	2.63901e+12	39055.3	67571107	8225.23	123.123	47.4984	84.7064
30	2021	93.1439	81.84	2.95788e+12	43659	67749632	8225.23	121.386	48.7561	86.0955
31	2013	190.321	34.52	1.71901e+10	4623.88	3717668	5852.92	126.166	13.6537	43.3
31	2014	148.214	35.93	1.76273e+10	4739.28	3719414	5852.92	124.894	15.9191	44
31	2015	189.45	40.44	1.49537e+10	4014.11	3725276	5852.92	127.381	16.8555	47.5698
31	2016	145.217	43.13	1.51416e+10	4062.13	3727505	5852.92	120.965	18.0594	58.4593
31	2017	103.831	44.98	1.62426e+10	4356.93	3728004	5852.92	117.47	20.5781	59.7055
31	2018	138.46	48.95	1.75969e+10	4722.04	3726549	5852.92	114.358	22.7262	62.7179
31	2019	217.902	48.71	1.74704e+10	4696.15	3720161	5852.92	111.286	24.8502	68.8467
31	2020	156.568	49.16	1.58429e+10	4255.74	3722716	5852.92	111.835	25.7137	72.5316
31	2021	191.383	50.54	1.86294e+10	5023.27	3708610	5852.92	109.188	26.862	76.4427
32	2013	16.9351	75.24	3.7338e+12	46298.9	80645605	7785.34	86.6326	35.0658	84.17
32	2014	21.2559	75.64	3.88909e+12	48023.9	80982500	7785.34	83.4038	36.1266	86.19
32	2015	22.7251	76.7	3.35759e+12	41103.3	81686611	7785.34	82.1212	37.4147	87.5898
32	2016	22.5449	78.11	3.46985e+12	42136.1	82348669	7785.34	77.1754	38.6996	84.1652
32	2017	23.953	79.31	3.69085e+12	44652.6	82657002	7785.34	87.3278	40.2209	84.3942
32	2018	34.2664	80.81	3.97444e+12	47939.3	82905782	7785.34	83.5428	41.1983	87.0371
32	2019	37.2926	80.78	3.88823e+12	46793.7	83092962	7785.34	86.3168	42.3238	88.1345
32	2020	30.8628	84.66	3.88967e+12	46772.8	83160871	7785.34	85.7453	43.4606	89.8129
32	2021	36.6587	85.63	4.25993e+12	51203.6	83196078	7785.34	85.0885	44.2168	91.4306
33	2013	448.481	47.88	2.38908e+11	21787.8	10965211	7623.44	129.738	26.691	59.8663
33	2014	363.06	49.16	2.35458e+11	21616.7	10892413	7623.44	127.97	29.0535	63.21
33	2015	448.834	49.98	1.95684e+11	18083.9	10820883	7623.44	125.381	31.8233	66.835
33	2016	654.782	51.22	1.93148e+11	17924	10775971	7623.44	122.103	33.629	69.0879
33	2017	646.813	53.08	1.99844e+11	18582.1	10754679	7623.44	107.408	35.3366	69.893
33	2018	915.397	55.26	2.12049e+11	19757	10732882	7623.44	99.6603	37.2591	72.2384
33	2019	1117.37	56.15	2.05257e+11	19144.3	10721582	7623.44	96.9341	38.8809	75.6712
33	2020	970.816	61.2	1.88926e+11	17658.9	10698599	7623.44	94.7758	40.4959	78.1158
33	2021	1146.97	61.55	2.14874e+11	20192.6	10641221	7623.44	94.1634	42.4599	78.4943
34	2013	13.0516	27.64	5.29964e+10	3522.77	15043981	13351.5	84.9724	2.28771	19.7
34	2014	15.9956	28.31	5.78522e+10	3779.63	15306316	13351.5	81.5607	2.76022	23.4
34	2015	16.4234	30.1	6.21861e+10	3994.63	15567419	13351.5	97.0325	2.87384	28.8059
34	2016	17.3031	32.09	6.60534e+10	4173.28	15827690	13351.5	87.6095	3.10601	34.5093
34	2017	17.3583	31.33	7.16538e+10	4454.02	16087418	13351.5	85.7213	3.2029	37.9
34	2018	29.2431	33.41	7.33284e+10	4485.75	16346950	13351.5	68.4639	3.31134	41.5
34	2019	30.5202	33.68	7.71723e+10	4647.81	16604026	13351.5	69.4786	3.41979	44.401
34	2020	29.1634	33.24	7.77152e+10	4609.9	16858333	13351.5	62.733	3.52479	47.5123
34	2021	38.0962	33.53	8.60531e+10	5029.48	17109746	13351.5	63.3548	3.6298	50.8416
35	2013	4.36505	21.07	1.84997e+10	2064.55	8960657	13543.2	48.8973	0.769932	17.8
35	2014	5.59154	24.28	1.97565e+10	2164.42	9127846	13543.2	48.2622	1.72935	23
35	2015	6.89556	27.02	2.09798e+10	2257.23	9294505	13543.2	52.047	2.12361	27.1
35	2016	7.03892	26.88	2.17176e+10	2295.54	9460798	13543.2	50.5936	2.32947	29.5
35	2017	7.71346	27.03	2.31362e+10	2403.31	9626842	13543.2	64.6992	2.47528	31.7358
35	2018	11.153	28.17	2.40678e+10	2457.69	9792850	13543.2	66.4502	3.62367	36.0401
35	2019	12.2027	28.95	2.50899e+10	2519.37	9958829	13543.2	67.9544	3.91991	39.3884
35	2020	13.8664	28.9	2.38279e+10	2354.12	10121763	13543.2	73.1042	3.92141	43.4895
35	2021	15.1869	29.19	2.84887e+10	2771.72	10278345	13543.2	76.391	4.10044	48.0835
36	2013	1.11874	53.01	1.35684e+11	13715.1	9893082	7347.38	66.5339	26.2481	72.6439
36	2014	1.39734	52.33	1.41034e+11	14294.3	9866468	7347.38	59.7005	26.1508	75.6532
36	2015	1.88312	52.24	1.25174e+11	12717	9843028	7347.38	62.6192	27.6181	72.8347
36	2016	1.90539	51.51	1.2861e+11	13104.7	9814023	7347.38	56.4711	28.6754	79.2594
36	2017	2.20029	53.36	1.43112e+11	14621.2	9787966	7347.38	70.733	30.2033	76.7505
36	2018	3.99804	57.52	1.60566e+11	16425.2	9775564	7347.38	69.0199	31.5	76.0744
36	2019	4.61935	59.53	1.6402e+11	16786.2	9771141	7347.38	71.4672	32.6418	80.3717
36	2020	4.62965	61.18	1.57227e+11	16125.6	9750149	7347.38	76.5727	33.4884	84.7712
36	2021	5.19741	61.18	1.82275e+11	18772.1	9709891	7347.38	80.6923	34.8322	88.6408
37	2013	29.6302	50.08	1.61251e+10	49805	323764	7889.94	102.019	36.2526	96.5468
37	2014	31.4725	49.62	1.78677e+10	54576.7	327386	7889.94	99.169	36.5174	98.16
37	2015	42.4935	52.96	1.75172e+10	52951.7	330815	7889.94	97.4918	37.5871	98.2
37	2016	24.848	56.15	2.07932e+10	61987.9	335439	7889.94	87.9619	38.139	98.24
37	2017	30.4388	55.69	2.47283e+10	72010.1	343400	7889.94	93.2985	39.1768	98.2552
37	2018	42.5885	57.02	2.62609e+10	74452.2	352721	7889.94	91.1446	39.0963	99.011
37	2019	70.8392	57.3	2.46636e+10	68403.1	360563	7889.94	87.5757	38.5951	99.5049
37	2020	51.7307	61.91	2.15531e+10	58813.8	366463	7889.94	88.726	38.6768	99.5328
37	2021	62.7157	63.12	2.55526e+10	68594	372520	7889.94	89.2051	38.6472	99.687
38	2013	1.45189	56.69	1.85672e+12	1438.06	1291132063	3785.01	118.351	1.15617	12.3
38	2014	1.15576	56.79	2.03913e+12	1559.86	1307246509	3785.01	119.692	1.20482	13.5
38	2015	1.28146	57.24	2.10359e+12	1590.17	1322866505	3785.01	115.806	1.28076	14.9
38	2016	1.37719	60.31	2.2948e+12	1714.28	1338636340	3785.01	109.05	1.39346	16.5
38	2017	1.32797	62.53	2.65147e+12	1957.97	1354195680	3785.01	100.366	1.31857	18.2
38	2018	2.05273	66.86	2.70293e+12	1974.38	1369003306	3785.01	104.361	1.32724	20.0813
38	2019	5.43056	67.56	2.83561e+12	2050.16	1383112050	3785.01	103.565	1.38503	29.5235
38	2020	3.82974	71.86	2.6716e+12	1913.22	1396387127	3785.01	101.606	1.64353	43.4054
38	2021	6.65683	72.17	3.15031e+12	2238.13	1407563842	3785.01	97.3764	1.95799	46.31
39	2013	121.589	49.09	9.12524e+11	3602.89	253275918	5220.88	39.5665	1.2839	14.94
39	2014	152.487	49.18	8.90815e+11	3476.62	256229761	5220.88	39.2836	1.32693	17.14
39	2015	186.681	50.5	8.60854e+11	3322.58	259091970	5220.88	44.2528	1.53729	22.0627
39	2016	217.549	51.37	9.31877e+11	3558.82	261850182	5220.88	40.9448	1.99633	25.4474
39	2017	259.045	54.55	1.01562e+12	3839.79	264498852	5220.88	37.6376	2.35008	32.3358
39	2018	398.943	60.38	1.04227e+12	3902.66	267066843	5220.88	35.0173	3.32281	39.9046
39	2019	453.494	61.71	1.1191e+12	4151.23	269582878	5220.88	36.297	3.81492	47.6906
39	2020	488.46	64.24	1.05905e+12	3895.62	271857970	5220.88	40.6834	4.31189	53.7265
39	2021	537.289	66.41	1.18651e+12	4334.22	273753191	5220.88	39.3148	4.53672	62.1
40	2013	82.8441	35.7	4.92776e+11	6280.68	78458928	5609.04	31.833	6.57816	29.95
40	2014	90.5289	36.34	4.60383e+11	5757.54	79961672	5609.04	40.2777	7.68521	39.35
40	2015	106.481	39.15	4.08213e+11	4990.94	81790841	5609.04	41.7375	8.07995	45.335
40	2016	120.018	42.77	4.57955e+11	5497.24	83306231	5609.04	41.72	9.13324	53.2268
40	2017	117.028	46.3	4.8663e+11	5758.59	84505076	5609.04	50.9011	10.1768	64.044
40	2018	157.931	49.86	3.27901e+11	3829.83	85617562	5609.04	51.7688	11.4541	70.2006
40	2019	189.377	48.92	2.8365e+11	3276.75	86564202	5609.04	56.5521	9.96507	72.4509
40	2020	246.747	51.15	2.39735e+11	2746.42	87290193	5609.04	60.9526	10.9568	75.5699
40	2021	391.482	52.43	3.59097e+11	4084.2	87923432	5609.04	61.1908	12.1411	78.6
41	2013	12.3613	60.78	2.38341e+11	51546.4	4623816	8290.86	50.5955	25.9154	78.2477
41	2014	14.9499	62.96	2.59171e+11	55643.1	4657740	8290.86	61.8467	27.2331	83.4917
41	2015	16.1777	67.52	2.91775e+11	62054	4701957	8290.86	57.8775	28.0655	83.4948
41	2016	18.057	69.9	2.99091e+11	62895.9	4755335	8290.86	53.8211	28.8436	83.5
41	2017	18.5558	71.34	3.36378e+11	69970.9	4807388	8290.86	47.293	29.3135	84.114
41	2018	24.3636	73.29	3.85737e+11	79250.4	4867316	8290.86	47.0977	29.5823	87.0001
41	2019	27.4302	73.62	3.99322e+11	80927.1	4934340	8290.86	46.499	29.8722	87.0001
41	2020	31.1521	75.52	4.25852e+11	85420.2	4985382	8290.86	54.7402	30.6599	91.9999
41	2021	59.1753	76.13	5.04183e+11	100172	5033165	8290.86	61.1905	31.6252	95.1696
42	2013	90.008	64.3	2.97733e+11	36941.8	8059500	7146.98	130.472	25.9232	70.2503
42	2014	97.8439	64.35	3.1433e+11	38259.7	8215700	7146.98	127.311	27.0987	75.0178
42	2015	135.001	66.76	3.03414e+11	36206.5	8380100	7146.98	117.511	27.1361	77.3521
42	2016	322.164	69.86	3.22103e+11	37690.5	8546000	7146.98	115.479	27.6749	79.6531
42	2017	300.959	71.29	3.58245e+11	41114.8	8713300	7146.98	107.905	28.1854	81.5812
42	2018	441.526	72.55	3.76692e+11	42406.8	8882800	7146.98	104.114	28.7945	83.7332
42	2019	607.087	72.82	4.02471e+11	44452.2	9054000	7146.98	100.901	28.8217	86.7879
42	2020	918.575	75.33	4.13268e+11	44846.8	9215100	7146.98	100.669	29.7126	90.1273
42	2021	1082.17	75.91	4.88527e+11	52166.8	9364700	7146.98	99.6804	29.851	90.3
43	2013	27.1578	61.78	2.14192e+12	35560.1	60233948	8134.69	100.717	23.2339	58.4593
43	2014	33.9335	62.07	2.16201e+12	35565.7	60789140	8134.69	101.766	23.8425	55.6385
43	2015	35.4189	63.42	1.83664e+12	30242.4	60730582	8134.69	100.267	24.7376	58.1417
43	2016	31.7872	65.32	1.87707e+12	30960.7	60627498	8134.69	98.2695	25.8876	61.3243
43	2017	35.1829	66.38	1.9618e+12	32406.7	60536709	8134.69	85.6796	27.6421	63.0773
43	2018	52.1136	70.59	2.09193e+12	34622.2	60421760	8134.69	85.5076	28.655	74.3872
43	2019	58.8719	70.59	2.0113e+12	33673.8	59729081	8134.69	84.9193	29.2501	67.8507
43	2020	72.0719	73.18	1.89721e+12	31918.7	59438851	8134.69	87.4881	30.4683	70.4834
43	2021	99.9643	73.74	2.11436e+12	35770	59109668	8134.69	87.6254	31.5435	74.8623
44	2013	84.0872	32.81	1.42642e+10	5143.72	2773129	13446.6	98.2581	5.07787	37.1
44	2014	87.8415	31.69	1.38992e+10	4991.56	2784543	13446.6	96.7949	5.44269	40.4027
44	2015	99.0354	33.96	1.41889e+10	5077.55	2794445	13446.6	100.67	8.1909	42.2212
44	2016	113.016	35.3	1.40771e+10	5022.7	2802695	13446.6	92.5014	10.2069	44.3669
44	2017	135.416	35.56	1.4809e+10	5273.15	2808376	13446.6	96.93	8.51453	55.0721
44	2018	175.889	37.05	1.57308e+10	5594.49	2811835	13446.6	92.0309	10.1271	68.2145
44	2019	196.674	37.23	1.58308e+10	5626.17	2813773	13446.6	88.6097	11.2982	70.841
44	2020	169.623	37.39	1.38124e+10	4897.26	2820436	13446.6	85.4285	13.6718	79.4324
44	2021	190.32	38.16	1.46576e+10	5183.58	2827695	13446.6	86.1072	14.6232	82.36
45	2013	1.02461	72.31	5.21233e+12	40898.6	127445000	2098.11	81.2249	28.9152	88.2194
45	2014	1.48382	73.8	4.89699e+12	38475.4	127276000	2098.11	74.1426	29.6438	89.1068
45	2015	1.96386	75.83	4.44493e+12	34960.6	127141000	2098.11	77.168	30.548	91.058
45	2016	1.82715	75.96	5.00368e+12	39375.5	127076000	2098.11	66.0678	31.3445	93.1827
45	2017	1.87636	76.47	4.93084e+12	38834.1	126972000	2098.11	74.4323	32.0004	91.7265
45	2018	2.68654	79.35	5.04088e+12	39751.1	126811000	2098.11	71.894	32.8668	88.7464
45	2019	3.02932	80.48	5.11799e+12	40416	126633000	2098.11	69.9182	33.788	92.7304
45	2020	2.9558	82.58	5.04879e+12	39986.9	126261000	2098.11	69.2415	35.1318	90.2195
45	2021	3.2453	83.22	5.00554e+12	39827.1	125681593	2098.11	68.8709	36.2468	82.9141
46	2013	753.364	39.62	2.36635e+11	13890.6	17035551	3277.17	102.509	11.2928	63.3042
46	2014	1389.42	42.75	2.21416e+11	12807.3	17288285	3277.17	101.324	12.2099	66
46	2015	1418.91	42.26	1.84388e+11	10510.8	17542806	3277.17	101.991	12.9009	70.8299
46	2016	1428.06	44.05	1.37278e+11	7714.84	17794055	3277.17	99.8997	12.9983	74.5877
46	2017	1384.02	45.72	1.66806e+11	9247.58	18037776	3277.17	97.0155	14.0657	76.4267
46	2018	1853.57	51.2	1.7934e+11	9812.63	18276452	3277.17	88.4095	13.277	78.9039
46	2019	2125.49	53.8	1.81667e+11	9812.6	18513673	3277.17	83.1699	13.3975	81.8776
46	2020	2294.06	57.24	1.71082e+11	9121.64	18755666	3277.17	81.0053	13.8067	85.9426
46	2021	2372.39	58.42	1.97112e+11	10373.8	19000988	3277.17	76.1041	14.3443	90.92
47	2013	33.5906	36.5	6.16714e+10	1376.83	44792368	9223.83	50.3222	0.165528	13
47	2014	39.6782	36.6	6.82858e+10	1489.92	45831863	9223.83	49.8718	0.222145	16.5
47	2015	40.4245	39.93	7.01204e+10	1496.65	46851488	9223.83	50.0506	0.288373	16.5879
47	2016	35.3014	40.99	7.48151e+10	1562.08	47894670	9223.83	46.4787	0.27707	16.6
47	2017	42.2144	43.36	8.20365e+10	1675.99	48948137	9223.83	53.8105	0.588997	17.8271
47	2018	75.6819	47.25	9.2203e+10	1845.78	49953304	9223.83	57.7653	0.743691	19.5
47	2019	76.4305	47.99	1.00378e+11	1970.08	50951450	9223.83	57.0267	0.964022	22.6689
47	2020	84.6327	49.94	1.00658e+11	1936.25	51985780	9223.83	56.1852	1.29688	25.5329
47	2021	99.9635	50.05	1.09704e+11	2069.66	53005614	9223.83	55.6268	1.48851	28.7575
48	2013	3.13863	71.39	1.3708e+12	27182.7	50428893	955.651	40.4167	37.4015	84.77
48	2014	4.92526	71.62	1.48432e+12	29249.6	50746659	955.651	35.7167	37.974	87.5568
48	2015	6.46599	75.88	1.46577e+12	28732.2	51014947	955.651	39.145	39.2679	89.8963
48	2016	5.90427	76.91	1.50011e+12	29288.9	51217803	955.651	41.8209	40.0618	92.843
48	2017	6.32623	75.38	1.6239e+12	31616.8	51361911	955.651	50.7768	41.1478	95.0694
48	2018	10.6656	77.09	1.72485e+12	33436.9	51585058	955.651	48.1127	41.1903	96.0229
48	2019	10.5735	78.03	1.65142e+12	31902.4	51764822	955.651	49.0562	42.0082	96.1576
48	2020	10.3725	80.44	1.64431e+12	31721.3	51836239	955.651	57.9769	43.0655	96.5051
48	2021	10.0763	80.95	1.81096e+12	34997.8	51744876	955.651	57.7518	44.2682	97.5713
49	2013	124.859	33.31	1.74168e+11	47762.7	3646518	6225.54	61.437	1.2889	75.46
49	2014	166.009	32.88	1.6265e+11	43239.8	3761584	6225.54	60.081	1.27606	78.7
49	2015	268.197	34.78	1.14586e+11	29315.2	3908743	6225.54	56.5442	1.4071	82
49	2016	281.441	38.91	1.09406e+11	27026.6	4048085	6225.54	53.7681	2.50464	85.6
49	2017	256.441	42.39	1.20688e+11	29258.3	4124904	6225.54	69.045	2.85386	98
49	2018	388.698	50.64	1.38202e+11	32012.1	4317185	6225.54	77.7463	2.40483	99.5988
49	2019	414.24	51.92	1.36192e+11	30666.2	4441100	6225.54	79.2335	1.90482	99.5427
49	2020	403.746	53.67	1.05949e+11	24297.7	4360444	6225.54	76.9447	1.69588	99.1059
49	2021	578.32	53.57	1.36797e+11	32186.8	4250114	6225.54	76.5391	1.65803	99.7
50	2013	9.52738	18.96	7.33503e+09	1282.44	5719600	3471.8	62.6529	2.3813	23
50	2014	9.61801	19.91	7.4681e+09	1279.77	5835500	3471.8	61.3726	2.93591	28.3
50	2015	12.7809	22.42	6.67818e+09	1121.08	5956900	3471.8	65.3787	3.57602	30.247
50	2016	12.2688	25.38	6.8131e+09	1120.67	6079500	3471.8	52.4638	4.00234	40.5
50	2017	9.827	27.62	7.70294e+09	1242.77	6198200	3471.8	64.7129	4.21503	50.8
50	2018	15.5705	28.95	8.27111e+09	1308.14	6322800	3471.8	61.7214	4.02687	57.1
50	2019	15.2328	30.41	8.87102e+09	1374.03	6456200	3471.8	63.2133	4.25532	64.1
50	2020	11.0432	34.95	7.78087e+09	1182.52	6579900	3471.8	60.9504	4.49814	72
50	2021	15.8894	35.95	8.74068e+09	1306.18	6691800	3471.8	61.3497	4.42726	77.9204
51	2013	3.38436	18.85	1.19833e+10	1815.44	6600742	2778.65	29.7081	0.136727	12.5
51	2014	4.94905	18.88	1.32792e+10	1984.51	6691454	2778.65	32.5787	0.240889	14.26
51	2015	5.72629	20.56	1.44264e+10	2125.46	6787419	2778.65	30.1702	0.214367	18.2
51	2016	6.78994	21.58	1.59125e+10	2309.05	6891363	2778.65	27.6512	0.354444	21.87
51	2017	8.11973	25.32	1.70712e+10	2439.46	6997917	2778.65	31.3925	0.38893	25.5104
51	2018	13.7092	23.83	1.81417e+10	2553.36	7105006	2778.65	35.1185	0.638691	36.3
51	2019	17.964	24.97	1.87406e+10	2598.51	7212053	2778.65	33.5094	1.05767	47.0323
51	2020	20.3331	25.97	1.89818e+10	2593.36	7319399	2778.65	45.2697	1.67831	54
51	2021	42.3439	26.7	1.88271e+10	2535.62	7425057	2778.65	47.017	2.03035	62
52	2013	0.480771	47.12	3.02048e+10	15007.5	2012647	6523.57	80.4934	24.4156	75.2344
52	2014	0.513555	47.39	3.13869e+10	15742.4	1993782	6523.57	82.5555	25.1114	75.83
52	2015	0.501805	49.6	2.72631e+10	13786.5	1977527	6523.57	83.9001	25.2768	79.2006
52	2016	0.518644	50.65	2.80836e+10	14331.8	1959537	6523.57	81.8603	26.3066	79.8421
52	2017	0.68511	49.96	3.04838e+10	15695.1	1942248	6523.57	86.463	26.9186	80.1141
52	2018	1.06827	52.44	3.4429e+10	17865	1927174	6523.57	84.9273	27.1744	83.5772
52	2019	1.27965	54.82	3.4344e+10	17945.2	1913822	6523.57	81.795	26.5541	86.1355
52	2020	3.17104	58.96	3.46017e+10	18207.1	1900449	6523.57	80.2021	25.8595	88.898
52	2021	6.36525	60.47	3.97254e+10	21080.2	1884490	6523.57	80.3276	26.1387	91.1796
53	2013	2.20727	32.3	4.68801e+10	8255.21	5678851	6983.57	53.6197	8.45241	70.5
53	2014	3.05722	33.04	4.80952e+10	7665.38	6274342	6983.57	49.9838	18.0439	73
53	2015	3.45638	35.45	4.99293e+10	7802.75	6398940	6983.57	53.7332	15.888	74
53	2016	3.48316	38.39	5.11473e+10	8172.3	6258619	6983.57	44.443	13.732	76.11
53	2017	3.83926	37.95	5.30277e+10	8679.9	6109252	6983.57	64.2196	11.576	78.1808
53	2018	5.97959	38.27	5.49015e+10	9225.85	5950839	6983.57	66.0319	9.42002	80.9
53	2019	6.41786	38.22	5.1606e+10	8925.42	5781907	6983.57	64.2869	7.26404	79.7589
53	2020	7.33063	37.21	3.17121e+10	5599.96	5662923	6983.57	70.2728	7.6298	83.1038
53	2021	9.99117	38.62	2.31319e+10	4136.15	5592631	6983.57	71.9438	7.7257	86.589
54	2013	8.03994	50.98	4.65234e+10	15729.7	2957689	6567.35	99.0161	27.6139	68.4529
54	2014	8.1933	51.8	4.85337e+10	16551	2932367	6567.35	98.3286	26.774	72.13
54	2015	11.7113	53.44	4.14355e+10	14264	2904910	6567.35	98.7348	28.1162	71.3781
54	2016	11.5417	55.09	4.30473e+10	15008.3	2868231	6567.35	96.1986	29.2385	74.3766
54	2017	10.4119	53.88	4.77587e+10	16885.4	2828403	6567.35	88.9404	27.5016	77.6153
54	2018	16.2644	59.42	5.37514e+10	19186.4	2801543	6567.35	86.426	27.4238	79.7226
54	2019	11.736	61.77	5.47606e+10	19598.4	2794137	6567.35	84.0299	27.7429	81.5819
54	2020	5.35588	64.29	5.69148e+10	20363.9	2794885	6567.35	86.6095	28.2513	83.0555
54	2021	5.91071	65.24	6.6415e+10	23712.5	2800839	6567.35	81.3863	28.7935	86.9306
55	2013	2.02441	62.18	6.52033e+10	120000	543360	7964.42	132.635	32.5007	93.7765
55	2014	2.16727	62.93	6.88048e+10	123679	556319	7964.42	128.443	33.593	94.67
55	2015	2.65398	65.26	6.00716e+10	105462	569604	7964.42	128.877	34.2988	96.3767
55	2016	3.36365	66.02	6.22169e+10	106899	582014	7964.42	126.258	34.8161	98.1367
55	2017	3.78277	67.28	6.57122e+10	110193	596336	7964.42	117.152	35.9897	97.363
55	2018	4.96063	71.65	7.10004e+10	116787	607950	7964.42	110.672	36.8967	97.0613
55	2019	4.70991	72.77	6.98256e+10	112622	620001	7964.42	110.891	37.3726	97.1206
55	2020	6.08986	72.84	7.39926e+10	117370	630419	7964.42	114.335	37.3077	98.8224
55	2021	12.6344	74.22	8.55062e+10	133590	640064	7964.42	114.95	38.0967	98.66
56	2013	89.4597	15.58	8.03157e+09	501.197	16024775	10394.8	46.1956	0.0547714	5.05
56	2014	100.85	14.6	8.80133e+09	534.127	16477966	10394.8	45.8354	0.0519542	5.83
56	2015	111.61	14.75	9.21947e+09	544.277	16938942	10394.8	57.1666	0.0345653	6
56	2016	99.2906	14.55	7.90987e+09	454.443	17405624	10394.8	64.2926	0.0499379	6.3
56	2017	73.914	15.31	8.94354e+09	500.166	17881167	10394.8	53.7928	0.0604882	7
56	2018	108.273	18.48	9.88068e+09	537.932	18367883	10394.8	47.6399	0.0618362	8
56	2019	160.905	19.72	1.10254e+10	584.363	18867337	10394.8	51.3851	0.0601993	13.4392
56	2020	126.334	21.51	1.20561e+10	622.185	19377061	10394.8	62.3558	0.0632449	18.9268
56	2021	182.767	22.66	1.26023e+10	633.61	19889742	10394.8	63.0017	0.0677736	24.4056
57	2013	0.020739	63.77	3.23276e+11	10727.7	30134807	4355.05	59.9666	9.75218	57.0575
57	2014	0.012295	64.81	3.38066e+11	11045.6	30606459	4355.05	68.9252	10.0012	63.6654
57	2015	0.008015	66.95	3.01355e+11	9699.58	31068833	4355.05	73.3716	9.86133	71.0641
57	2016	0.008134	67.96	3.01255e+11	9555.65	31526418	4355.05	72.5007	8.62388	78.7883
57	2017	0.013113	68.51	3.19109e+11	9979.7	31975806	4355.05	77.0411	8.40573	80.1405
57	2018	0.017837	70	3.58789e+11	11074	32399271	4355.05	73.0372	8.32117	81.201
57	2019	0.036766	70.89	3.65178e+11	11132.1	32804020	4355.05	68.8055	9.037	84.1871
57	2020	0.134148	73	3.37339e+11	10160.8	33199993	4355.05	64.0728	10.1169	89.555
57	2021	0.161787	74.03	3.72981e+11	11109.3	33573874	4355.05	62.5628	11.122	96.7514
58	2013	70.6593	40.6	1.2293e+10	9764.64	1258927	9054.79	101.513	12.5824	40.1168
58	2014	76.2008	41.21	1.30741e+10	10366.4	1261208	9054.79	93.0062	14.0855	44.8033
58	2015	90.7395	42.55	1.20073e+10	9507.87	1262879	9054.79	94.2423	15.265	50.1393
58	2016	123.918	47.25	1.25942e+10	9965.73	1263747	9054.79	86.257	16.4308	52.1913
58	2017	95.4569	47.64	1.37135e+10	10841.7	1264887	9054.79	88.6392	18.9999	55.4032
58	2018	132.914	49.07	1.47357e+10	11643.5	1265577	9054.79	86.3228	21.2061	58.5962
58	2019	145.159	51.63	1.44363e+10	11403.3	1265985	9054.79	86.1595	23.6986	61.73
58	2020	139.16	51.3	1.1401e+10	9005.46	1266014	9054.79	85.6108	24.9031	64.8849
58	2021	184.106	52.25	1.14764e+10	9062.72	1266334	9054.79	85.7432	25.3211	67.58
59	2013	5.17067	48.05	1.27444e+12	10865.7	117290686	12467.2	72.3198	10.8686	43.46
59	2014	6.1423	48.18	1.31536e+12	11076.1	118755887	12467.2	67.2288	10.9742	44.39
59	2015	7.65016	51.65	1.17187e+12	9753.4	120149897	12467.2	67.2817	12.2827	57.431
59	2016	8.03497	54.43	1.07849e+12	8875.08	121519221	12467.2	61.6955	13.1041	59.5404
59	2017	9.41779	56.15	1.15891e+12	9434.38	122839258	12467.2	69.0706	13.8396	53.0318
59	2018	14.0147	57.57	1.22241e+12	9857.01	124013861	12467.2	71.8979	14.8039	56.6596
59	2019	13.6132	58.56	1.26901e+12	10145.2	125085311	12467.2	71.0755	15.4719	69.6321
59	2020	12.546	61.21	1.09051e+12	8655	125998302	12467.2	72.4142	17.8649	71.4902
59	2021	16.2298	61.98	1.27284e+12	10045.7	126705138	12467.2	72.6539	19.0996	75.6265
60	2013	71.0527	31.64	9.49672e+09	3321.04	2859558	5862.36	57.8728	13.7381	37.44
60	2014	90.7028	32.38	9.39983e+09	3289.17	2857815	5862.36	57.959	15.253	40.5
60	2015	109.811	34.49	7.79869e+09	2749.91	2835978	5862.36	57.9199	16.3055	43.1
60	2016	111.613	37.1	7.98245e+09	2847.64	2803186	5862.36	51.7246	17.2832	46.7
60	2017	118.832	37.64	9.51905e+09	3454.95	2755189	5862.36	60.592	18.3722	49.9
60	2018	193.375	43.08	1.12537e+10	4156.96	2707203	5862.36	57.7361	19.8335	50.3
60	2019	207.264	42.4	1.17358e+10	4404.95	2664224	5862.36	59.2876	21.564	57.7605
60	2020	192.158	44.88	1.1532e+10	4376.24	2635130	5862.36	57.6316	23.3075	59.1529
60	2021	273.711	47	1.36922e+10	5235.64	2615199	5862.36	59.5576	24.9006	61.2878
61	2013	1.49244	37.18	4.46577e+09	7188.86	621207	7637.44	69.5234	15.0992	60.31
61	2014	1.74397	37.3	4.59385e+09	7387.87	621810	7637.44	71.741	16.3746	61
61	2015	1.91971	38.02	4.05473e+09	6517.19	622159	7637.44	77.3431	17.7287	68.1198
61	2016	1.79276	37.81	4.37693e+09	7033.44	622303	7637.44	70.6797	18.1359	69.8816
61	2017	2.21162	38.66	4.8566e+09	7803.36	622373	7637.44	79.7951	21.7296	71.2723
61	2018	3.11491	42.63	5.50694e+09	8850.38	622227	7637.44	76.0098	25.1845	71.5171
61	2019	3.78141	44.12	5.54205e+09	8909.65	622028	7637.44	75.8861	28.3601	73.4767
61	2020	4.96878	43.73	4.77e+09	7677.37	621306	7637.44	76.1307	29.2785	77.6088
61	2021	7.36508	44.27	5.86143e+09	9465.97	619211	7637.44	74.8232	29.9886	82.2197
62	2013	0.540066	40.22	1.15739e+11	3377.64	33803527	9951.1	74.8931	2.50311	56
62	2014	0.599439	42.16	1.19131e+11	3430.53	34248603	9951.1	71.2512	2.90548	56.8
62	2015	0.682978	44.15	1.10414e+11	3139.23	34680458	9951.1	70.7883	3.31048	57.08
62	2016	0.796489	45.95	1.11573e+11	3132.95	35107264	9951.1	64.5547	3.57404	58.2712
62	2017	0.638208	46.56	1.18541e+11	3288.5	35528115	9951.1	79.8408	3.87526	61.7622
62	2018	1.07035	46.87	1.27341e+11	3492.67	35927511	9951.1	72.1535	4.30929	64.8039
62	2019	0.882255	47.23	1.2892e+11	3498.58	36304408	9951.1	74.7077	4.80191	84.1204
62	2020	6.88867	53.78	1.21348e+11	3258.1	36688772	9951.1	75.6739	5.69602	84.1204
62	2021	9.36501	54.49	1.42867e+11	3795.39	37076584	9951.1	76.2948	6.08193	88.1303
63	2013	19.3978	15.9	1.69743e+10	672.204	25251731	11347.1	49.7947	0.114258	5.5
63	2014	24.5936	16.48	1.77161e+10	680.375	26038704	11347.1	46.0022	0.142039	6
63	2015	27.6007	18.47	1.5951e+10	594.227	26843246	11347.1	43.1451	0.158587	6.5
63	2016	30.4424	18.25	1.1937e+10	430.993	27696493	11347.1	34.3207	0.168249	7
63	2017	32.6775	19.27	1.32191e+10	462.7	28569441	11347.1	46.1416	0.215759	7.79633
63	2018	49.2135	18.97	1.48454e+10	504.536	29423878	11347.1	47.0347	0.238385	10.9
63	2019	48.9974	19.71	1.539e+10	508.163	30285595	11347.1	47.8973	0.23105	14.6386
63	2020	45.9136	21.47	1.41569e+10	454.062	31178239	11347.1	57.8544	0.224516	16.3123
63	2021	57.4913	21.84	1.57768e+10	491.839	32077072	11347.1	62.6673	0.20418	17.3728
64	2013	2.49601	23.44	1.20433e+10	5463.03	2204510	12373	41.9379	1.62122	13.9
64	2014	2.31315	23.75	1.24354e+10	5544.1	2243001	12373	44.907	1.83736	14.84
64	2015	2.57181	24.52	1.13352e+10	4965.67	2282704	12373	52.4487	3.08441	25.6879
64	2016	2.57364	24.97	1.0722e+10	4614.89	2323352	12373	47.3298	2.7694	31.0333
64	2017	3.20719	26.22	1.28952e+10	5453.57	2364534	12373	59.4727	2.7819	36.8374
64	2018	4.84066	27.64	1.3682e+10	5687.38	2405680	12373	58.8129	2.61265	40
64	2019	4.14372	29.42	1.25419e+10	5126.18	2446644	12373	56.0032	2.81855	44.8268
64	2020	5.76327	29.35	1.05837e+10	4252.04	2489098	12373	56.8551	3.16492	48.7642
64	2021	7.54387	30.48	1.24463e+10	4919.19	2530151	12373	57.1145	3.53034	52.9735
65	2013	1.27765	73.69	8.77173e+11	52198.9	16804432	7831.14	140.52	40.2671	93.9564
65	2014	1.59171	74.99	8.92168e+11	52900.5	16865008	7831.14	139.027	40.4091	91.6667
65	2015	2.5042	75.78	7.65573e+11	45193.4	16939923	7831.14	135.887	41.2479	91.7241
65	2016	1.49729	77.68	7.8406e+11	46039.1	17030314	7831.14	127.1	42.178	90.411
65	2017	1.77371	78.69	8.3387e+11	48675.2	17131296	7831.14	121.118	42.3636	93.1973
65	2018	2.54343	80.12	9.14043e+11	53044.5	17231624	7831.14	116.185	42.8479	91.8919
65	2019	2.2292	80.72	9.10194e+11	52476.3	17344874	7831.14	113.735	42.9561	93.2886
65	2020	3.07662	83.29	9.09793e+11	52162.6	17441500	7831.14	111.862	43.1615	91.3333
65	2021	5.66375	84.19	1.0118e+12	57708.1	17533044	7831.14	110.899	43.5077	92.053
66	2013	250.401	67.04	1.90907e+11	42976.6	4442100	11041	144.623	29.5688	82.78
66	2014	212.129	67.18	2.01313e+11	44572.9	4516500	11041	141.478	31.2348	84
66	2015	663.957	68.33	1.78064e+11	38630.7	4609400	11041	135.382	31.606	85.2
66	2016	706.735	68.71	1.88838e+11	40058.2	4714100	11041	130.082	32.7865	86.5
66	2017	390.155	69.74	2.06556e+11	42911	4813600	11041	122.483	33.3526	87.7
66	2018	475.764	70.57	2.11887e+11	43236.9	4900600	11041	119.225	34.0524	89
66	2019	344.702	70.7	2.13092e+11	42796.4	4979200	11041	116.834	34.2311	89.8637
66	2020	357.584	71.66	2.1257e+11	41760.6	5090200	11041	109.424	34.8733	92.8651
66	2021	283.732	73	2.55552e+11	49996.4	5111400	11041	108.341	35.1114	95.9102
67	2013	18.4467	21.11	1.0983e+10	1794.78	6119379	13785.6	48.6519	2.15197	15.5
67	2014	22.1094	19.22	1.18804e+10	1913.52	6208676	13785.6	45.2669	1.79441	17.6
67	2015	29.2384	19.42	1.27567e+10	2025.33	6298598	13785.6	51.421	1.84657	19.7043
67	2016	25.5017	21.41	1.32861e+10	2079.45	6389235	13785.6	46.9143	2.77066	24.5718
67	2017	34.8788	22.39	1.37859e+10	2127.28	6480532	13785.6	60.6393	3.24239	30.4
67	2018	47.4999	23.63	1.30253e+10	1981.86	6572233	13785.6	56.2967	2.92767	37.6
67	2019	49.7813	23.38	1.2699e+10	1905.64	6663924	13785.6	58.5677	3.26561	44.9164
67	2020	51.6927	25.48	1.26782e+10	1876.61	6755895	13785.6	66.3919	4.29774	53.4047
67	2021	59.1053	25.17	1.41459e+10	2064.93	6850540	13785.6	71.479	4.63765	57.1468
68	2013	0.664721	31.08	5.20117e+11	2976.76	174726123	11466.1	30.7799	0.00861062	19.1
68	2014	0.8678	31.43	5.74184e+11	3200.95	179379016	11466.1	28.9316	0.00877472	21
68	2015	1.04009	32.57	4.93027e+11	2679.55	183995785	11466.1	35.0483	0.00852628	24.5
68	2016	1.09275	35.13	4.04649e+11	2144.78	188666931	11466.1	35.2721	0.0572072	28.5
68	2017	1.10064	34.51	3.75746e+11	1941.88	193495907	11466.1	53.1077	0.0572798	33.2
68	2018	1.67541	37.28	4.21739e+11	2125.83	198387623	11466.1	57.2634	0.0372831	38.7
68	2019	1.78306	38.92	4.74517e+11	2334.02	203304492	11466.1	57.0738	0.0410025	45.0314
68	2020	1.9072	42.25	4.32199e+11	2074.61	208327405	11466.1	64.6872	0.0313511	51.4584
68	2021	2.36198	42.93	4.40834e+11	2065.75	213401323	11466.1	62.5501	0.0308887	55.3637
69	2013	24.3359	34.84	1.08177e+10	5241.05	2064032	4522.06	67.9377	16.1014	65.24
69	2014	32.1968	36.03	1.13623e+10	5495.73	2067471	4522.06	65.0031	16.8192	68.06
69	2015	29.2809	38.86	1.00645e+10	4861.56	2070226	4522.06	64.1389	17.2878	70.3802
69	2016	20.1282	40.92	1.06725e+10	5149.59	2072490	4522.06	59.1283	18.0804	72.1568
69	2017	20.6499	41.83	1.13071e+10	5450.5	2074502	4522.06	71.8622	18.7642	74.5168
69	2018	43.2897	43.75	1.26831e+10	6108.74	2076217	4522.06	71.7066	20.2492	79.1678
69	2019	53.4651	45.12	1.26063e+10	6070.39	2076694	4522.06	68.3001	21.4883	81.4129
69	2020	43.7544	46.58	1.23636e+10	5965.45	2072531	4522.06	65.9698	22.5274	81.4055
69	2021	45.923	48.17	1.3825e+10	6694.64	2065092	4522.06	65.4046	23.7138	83.0182
70	2013	1.27584	69.18	5.26014e+11	103554	5079623	7031.01	124.882	37.6077	95.0534
70	2014	1.26232	69.93	5.01736e+11	97666.7	5137232	7031.01	122.469	38.4811	96.3
70	2015	1.51696	70.41	3.8816e+11	74810	5188607	7031.01	119.717	39.5052	96.8103
70	2016	1.48853	71.56	3.70957e+11	70867.4	5234519	7031.01	115.522	40.2356	97.2982
70	2017	1.62617	71.35	4.01745e+11	76131.8	5276968	7031.01	106.646	41.0282	96.3576
70	2018	2.39807	72.64	4.39789e+11	82792.8	5311916	7031.01	106.501	41.5235	96.4917
70	2019	2.39094	73.68	4.08743e+11	76430.6	5347896	7031.01	103.834	42.2679	98
70	2020	2.90564	75.48	3.67633e+11	68340	5379475	7031.01	99.3098	44.3816	97
70	2021	3.55318	76.14	4.90293e+11	90655.4	5408320	7031.01	98.8769	44.1912	99
71	2013	93.2452	32.29	2.31218e+11	1126.04	205337562	3882.88	36.7168	0.792892	9
71	2014	106.66	32.77	2.44361e+11	1173.39	208251628	3882.88	35.6122	0.964547	10
71	2015	117.03	34.94	2.70556e+11	1282.44	210969298	3882.88	41.4808	0.849981	11
71	2016	126.215	36.38	3.1363e+11	1468.82	213524840	3882.88	40.1094	1.16536	12.3854
71	2017	128.69	39.63	3.39206e+11	1567.64	216379655	3882.88	54.1491	1.07127	13.78
71	2018	179.911	40.96	3.56128e+11	1620.74	219731479	3882.88	51.7826	0.984082	15.34
71	2019	195.049	42.12	3.20909e+11	1437.17	223293280	3882.88	51.8707	0.911153	17.0709
71	2020	222.796	46.29	3.00426e+11	1322.31	227196741	3882.88	59.8298	1.07525	18.9348
71	2021	276.416	48.63	3.48263e+11	1505.01	231402117	3882.88	62.1585	1.27442	21.0372
72	2013	7.40911	40.79	45599900000	11932.3	3821556	14352.6	68.761	8.04034	44.03
72	2014	9.45865	41.67	49921400000	12837.2	3888793	14352.6	70.7753	7.9733	44.92
72	2015	11.5695	42.11	54091800000	13669.6	3957099	14352.6	73.0639	7.9899	51.2054
72	2016	11.9579	42.45	57907700000	14382.2	4026336	14352.6	69.4039	10.678	54
72	2017	16.6436	43.52	62202700000	15186	4096063	14352.6	83.1865	10.7704	59.9506
72	2018	37.9576	45.22	6.72942e+10	16156.1	4165255	14352.6	80.1918	12.9697	61.8055
72	2019	34.8434	43.28	6.97218e+10	16472.8	4232532	14352.6	81.2991	12.6551	63.6284
72	2020	32.2992	45.59	5.70868e+10	13293.3	4294396	14352.6	82.1099	13.831	65.5419
72	2021	59.2713	45.92	6.74067e+10	15491.3	4351267	14352.6	82.189	13.9233	67.5097
73	2013	17.0295	23.19	3.86513e+10	6435.83	6005652	18292.5	74.5643	2.60714	36.9
73	2014	18.5528	23.58	4.0378e+10	6629.43	6090721	18292.5	72.5692	3.03946	43
73	2015	21.3076	25.14	3.62114e+10	5861.39	6177950	18292.5	77.0935	3.4823	49.7163
73	2016	20.9097	26.5	3.60896e+10	5759.02	6266615	18292.5	71.2508	3.9361	53.4041
73	2017	21.4401	28.18	3.89971e+10	6136.06	6355404	18292.5	74.4342	4.5672	61.0758
73	2018	33.9167	32.44	4.02254e+10	6242.96	6443328	18292.5	79.7456	4.97724	64.9935
73	2019	37.3331	32.61	3.79253e+10	5807.84	6530026	18292.5	82.3422	6.31216	68.5176
73	2020	38.4918	33.41	3.54322e+10	5353.35	6618695	18292.5	88.104	8.49667	73.9575
73	2021	41.2638	33.45	3.99509e+10	5959.44	6703799	18292.5	87.9533	10.7802	77.0184
74	2013	4.20157	37.08	2.01176e+11	6697.19	30038809	16666.3	66.3156	5.36909	39.2
74	2014	5.74389	38.92	2.00786e+11	6614.83	30353951	16666.3	61.5807	5.82151	40.2
74	2015	6.89027	40.38	1.89803e+11	6180.12	30711863	16666.3	63.4497	6.51038	40.8526
74	2016	7.51067	42.19	1.91898e+11	6163.86	31132779	16666.3	60.6605	6.81199	45.4617
74	2017	9.43632	43.85	2.11008e+11	6676.31	31605486	16666.3	61.2927	7.30954	50.4504
74	2018	15.2454	45.2	2.22597e+11	6912.1	32203944	16666.3	71.7925	8.0181	55.0543
74	2019	15.1359	47.13	2.28326e+11	6955.88	32824861	16666.3	72.5009	7.30326	59.9505
74	2020	15.276	48.83	2.01948e+11	6063.63	33304756	16666.3	76.4921	8.29412	65.2518
74	2021	19.0997	49.41	2.23718e+11	6635.46	33715471	16666.3	76.8213	8.93713	71.1078
75	2013	17.0479	42.63	2.83903e+11	2847.57	99700107	2850.32	39.4112	2.58054	32.7
75	2014	17.9149	44.78	2.97484e+11	2935.93	101325201	2850.32	44.0763	2.86207	34.7
75	2015	21.6138	48.02	3.06446e+11	2974.3	103031365	2850.32	49.5742	2.81468	36.9
75	2016	23.176	49.16	3.18627e+11	3038.15	104875266	2850.32	48.8815	2.84667	39.2
75	2017	20.6647	51.18	3.28481e+11	3077.43	106738501	2850.32	83.2824	3.18469	41.6
75	2018	33.3931	55.45	3.46842e+11	3194.67	108568836	2850.32	59.446	3.48948	44.1
75	2019	35.0797	56.86	3.76823e+11	3413.85	110380804	2850.32	60.3649	5.71919	43.0266
75	2020	37.1664	59.98	3.61751e+11	3224.42	112190977	2850.32	64.678	7.07416	47.1119
75	2021	36.6145	60.15	3.94087e+11	3460.54	113880328	2850.32	64.9339	8.45074	52.6757
76	2013	46.3722	53.26	5.15762e+11	13558.3	38040196	6947.9	85.6217	18.2117	62.8492
76	2014	59.8601	54.3	5.39081e+11	14182	38011735	6947.9	86.6096	18.7494	66.6
76	2015	75.3402	56.57	4.77111e+11	12560.1	37986412	6947.9	86.6762	18.8455	67.997
76	2016	82.9395	58.35	4.70025e+11	12378.8	37970087	6947.9	88.045	19.0177	73.3007
76	2017	75.9736	60.91	5.24641e+11	13815.5	37974826	6947.9	84.4657	19.8093	75.9854
76	2018	111.578	63.26	5.8878e+11	15504.5	37974750	6947.9	79.7988	20.3819	77.5417
76	2019	130.019	64.66	5.96058e+11	15700	37965475	6947.9	80.6905	20.3617	80.4359
76	2020	144.202	67.38	5.99443e+11	15816.8	37899070	6947.9	85.7689	21.7788	83.1849
76	2021	208.554	67.86	6.79442e+11	17999.8	37747124	6947.9	86.3791	22.6573	85.3749
77	2013	18.4418	55	2.26434e+11	21653.2	10457295	9675.63	107.882	24.4957	62.0956
77	2014	25.7096	56.3	2.29902e+11	22103.7	10401062	9675.63	105.834	27.4565	64.59
77	2015	28.9995	57.91	1.99394e+11	19250.1	10358076	9675.63	103.701	30.3141	68.6329
77	2016	31.5747	58.98	2.06426e+11	19992	10325452	9675.63	100.162	32.6689	70.4236
77	2017	36.0368	60.89	2.21358e+11	21490.4	10300300	9675.63	96.2332	34.6799	73.7912
77	2018	53.2844	64.44	2.42313e+11	23562.6	10283822	9675.63	86.9608	36.7808	74.661
77	2019	58.6718	65.47	2.39987e+11	23330.8	10286263	9675.63	82.1017	38.5592	75.3464
77	2020	67.5713	68.45	2.29032e+11	22242.4	10297081	9675.63	80.5649	40.4033	78.2617
77	2021	122.933	69.46	2.53983e+11	24598.5	10325147	9675.63	79.7287	41.9215	82.309
78	2013	24.3415	45.77	1.89789e+11	9497.21	19983693	7068.48	72.9021	18.8885	49.7645
78	2014	28.5307	48.51	1.99714e+11	10031.3	19908979	7068.48	69.9744	20.0861	54.08
78	2015	30.9362	50.16	1.77884e+11	8976.96	19815616	7068.48	71.5205	21.4112	55.7632
78	2016	33.2201	52.83	1.85288e+11	9404.38	19702267	7068.48	59.8669	22.4747	59.504
78	2017	34.823	54.33	2.10147e+11	10728	19588715	7068.48	35.9433	24.1374	63.7473
78	2018	51.6267	55.45	2.43316e+11	12494.4	19473970	7068.48	66.4709	25.9584	70.6813
78	2019	60.4464	56.82	2.51018e+11	12958	19371648	7068.48	63.2516	27.0291	73.6575
78	2020	63.0074	59.8	2.51363e+11	13047.5	19265250	7068.48	67.8073	29.2393	78.4553
78	2021	96.7895	60.43	2.85405e+11	14927.1	19119880	7068.48	68.062	31.5533	83.5904
79	2013	13.7778	56.38	2.29247e+12	15974.6	143506995	5795.05	43.4248	16.4526	67.97
79	2014	17.4746	57.66	2.05924e+12	14095.6	143819667	5795.05	37.3257	17.2471	70.52
79	2015	11.2596	59.04	1.36348e+12	9313.02	144096870	5795.05	41.1513	18.5409	70.0992
79	2016	9.33134	60.67	1.27679e+12	8704.89	144342397	5795.05	31.5067	18.9452	73.0914
79	2017	11.488	65.2	1.5742e+12	10720.3	144496739	5795.05	70.7991	21.3724	76.0081
79	2018	22.9984	66.75	1.65733e+12	11287.4	144477859	5795.05	35.5131	22.0009	80.8647
79	2019	25.9601	67.34	1.69311e+12	11536.3	144406261	5795.05	37.528	22.5249	82.6422
79	2020	25.0886	70.36	1.49308e+12	10194.4	144073139	5795.05	27.9954	23.225	84.9947
79	2021	48.437	71.43	1.83689e+12	12593.2	143449286	5795.05	28.6512	23.7286	88.2138
80	2013	104.001	52.41	7.53865e+11	23945.5	31482498	6605.19	58.6095	19.7459	60.5
80	2014	98.7353	51.6	7.66606e+11	23862.8	32125564	6605.19	52.7706	19.5456	64.7137
80	2015	132.587	54.04	6.69484e+11	20442.4	32749848	6605.19	51.7855	19.3453	69.6162
80	2016	132.191	55.94	6.66e+11	19930.4	33416270	6605.19	50.9014	19.145	74.8793
80	2017	94.4197	59.2	7.14995e+11	20910.5	34193122	6605.19	126.239	19.458	94.1756
80	2018	149.873	64.94	8.46584e+11	24175.6	35018133	6605.19	53.1272	19.481	93.31
80	2019	156.246	66.89	8.38565e+11	23405.7	35827362	6605.19	51.5469	18.9853	95.7247
80	2020	145.775	69.22	7.34271e+11	20398.1	35997107	6605.19	51.6283	21.9192	97.8623
80	2021	139.683	70.46	8.68586e+11	24160.7	35950396	6605.19	50.2861	29.4521	100
81	2013	122.589	24.31	1.89187e+10	1391.53	13595566	12312.9	46.1163	0.785057	13.1
81	2014	155.032	25.72	1.97973e+10	1417.09	13970308	12312.9	44.7744	0.739869	17.7
81	2015	166.103	28.52	1.77748e+10	1238.13	14356181	12312.9	49.1625	0.70082	21.7
81	2016	147.506	30.62	1.90403e+10	1290.75	14751356	12312.9	45.5138	0.666739	25.6648
81	2017	151.676	31.16	2.09966e+10	1385.2	15157793	12312.9	42.9563	0.737541	29.6431
81	2018	212.597	32.24	2.31167e+10	1484.23	15574909	12312.9	48.0809	0.83352	35.3
81	2019	221.49	33.52	2.3404e+10	1462.68	16000781	12312.9	48.7995	0.950247	36.2366
81	2020	212.398	35.49	2.45305e+10	1492.48	16436120	12312.9	62.3323	1.07911	47.1794
81	2021	308.843	37.53	2.75691e+10	1633.56	16876720	12312.9	63.6122	1.23433	58.0548
82	2013	0.281304	40.13	4.83942e+10	6755.07	7164132	7407.98	68.8344	16.4164	53.4504
82	2014	0.439092	40.18	4.70622e+10	6600.06	7130576	7407.98	72.0426	16.7418	62.0751
82	2015	0.580567	40.86	3.96559e+10	5588.98	7095383	7407.98	82.3521	18.6569	65.317
82	2016	0.61648	44.91	4.06927e+10	5765.2	7058322	7407.98	64.6255	20.6094	67.0568
82	2017	0.654125	45.79	4.41791e+10	6292.55	7020858	7407.98	95.6527	21.1493	70.3308
82	2018	0.805868	50.22	5.06407e+10	7252.4	6982604	7407.98	68.9115	22.2891	73.3607
82	2019	0.999449	51.67	5.15142e+10	7417.21	6945235	7407.98	64.7839	23.4425	77.4168
82	2020	1.6208	55.79	5.33565e+10	7733.8	6899126	7407.98	63.9515	25.1835	78.368
82	2021	2.27074	58.46	6.3082e+10	9230.17	6834326	7407.98	66.2914	26.1926	81.1659
83	2013	4.29273	75.69	3.07576e+11	56967.4	5399162	4484.66	131.184	27.2615	80.9021
83	2014	5.38079	76.35	3.14864e+11	57564.8	5469724	4484.66	134.161	26.4608	82.1
83	2015	7.16906	78.21	3.07999e+11	55645.6	5535002	4484.66	131.557	26.3043	83.2
83	2016	10.9254	80.46	3.1903e+11	56895.6	5607283	4484.66	127.869	27.8697	84.4523
83	2017	5.32563	82.47	3.43273e+11	61164.9	5612253	4484.66	41.2317	25.5998	84.4523
83	2018	4.56499	82.92	3.7687e+11	66836.5	5638676	4484.66	123.706	25.6873	88.1656
83	2019	15.0048	83.62	3.76837e+11	66070.5	5703569	4484.66	122.339	25.6375	88.9493
83	2020	9.83797	86.7	3.48392e+11	61274	5685807	4484.66	117.776	25.5454	92.0043
83	2021	19.0776	87.55	4.23797e+11	77710.1	5453566	4484.66	118.264	25.6924	91.0994
84	2013	485.059	46.53	9.89352e+10	18276	5413393	7422.39	82.2362	20.4822	77.8826
84	2014	751.614	46.96	1.01437e+11	18720	5418649	7422.39	80.7661	21.9799	79.98
84	2015	588.309	47.55	8.89009e+10	16390.9	5423801	7422.39	83.7066	23.4828	77.6347
84	2016	748.4	48.42	8.99527e+10	16563.4	5430798	7422.39	77.4925	24.6086	80.4759
84	2017	698.33	48.42	9.565e+10	17585.2	5439232	7422.39	56.3612	25.8414	81.6257
84	2018	777.826	52.72	1.06138e+11	19486.4	5446771	7422.39	82.3299	27.6775	80.4489
84	2019	836.254	53.84	1.0571e+11	19381.6	5454147	7422.39	80.4717	29.1635	82.8537
84	2020	1435.51	58.46	1.06729e+11	19551.6	5458827	7422.39	82.9877	31.1831	89.9209
84	2021	2101.64	58.79	1.18657e+11	21782.9	5447247	7422.39	83.8483	32.577	88.9256
85	2013	6.43275	46.91	4.84157e+10	23503.3	2059953	7708.11	100.878	25.315	72.6756
85	2014	8.34309	46.1	4.99972e+10	24247.2	2061980	7708.11	98.6478	26.7873	71.59
85	2015	14.9708	48.3	4.31075e+10	20890.2	2063531	7708.11	110.839	27.3457	73.0987
85	2016	7.06718	52.09	4.47667e+10	21678.4	2065042	7708.11	104.704	28.1971	75.4985
85	2017	6.58788	51.58	4.85891e+10	23514	2066388	7708.11	84.766	28.6801	78.8854
85	2018	8.73938	56.58	5.41779e+10	26123.7	2073894	7708.11	81.589	29.0963	79.75
85	2019	9.04331	57.89	5.43316e+10	26016.1	2088385	7708.11	75.1747	29.7193	83.1084
85	2020	8.2789	59.84	5.37068e+10	25545.2	2102419	7708.11	71.9898	30.7702	86.6013
85	2021	16.7841	60.98	6.17486e+10	29291.4	2108079	7708.11	72.5561	31.6833	89.004
86	2013	13.3287	47.37	4.00886e+11	7441.23	53873616	12967.8	56.762	2.99815	46.5
86	2014	18.0739	47.92	3.81199e+11	6965.14	54729551	12967.8	57.9156	3.11772	49
86	2015	18.2829	48.94	3.4671e+11	6204.93	55876504	12967.8	55.3916	2.52225	51.9191
86	2016	11.5235	50.38	3.23586e+11	5735.07	56422274	12967.8	48.9214	2.03957	54
86	2017	8.79432	51.21	3.81449e+11	6734.48	56641209	12967.8	86.2605	1.98299	56.1674
86	2018	13.7315	54.12	4.04159e+11	7048.51	57339635	12967.8	46.5059	1.93062	62.4
86	2019	15.2943	55.13	3.88531e+11	6688.77	58087055	12967.8	40.6721	2.15256	69.6969
86	2020	11.2857	56.99	3.3762e+11	5741.64	58801927	12967.8	43.148	2.21601	70.3203
86	2021	15.1278	58.12	4.19016e+11	7055.06	59392255	12967.8	45.3749	2.85331	72.3105
87	2013	39.8857	64.49	1.35558e+12	29077.2	46620045	8779.38	94.2322	26.29	71.635
87	2014	48.3477	65.1	1.37182e+12	29513.7	46480882	8779.38	95.766	27.989	76.19
87	2015	62.1514	65.97	1.19616e+12	25754.4	46444832	8779.38	97.8702	29.1676	78.6896
87	2016	66.4517	68.07	1.23355e+12	26537.2	46484062	8779.38	92.9397	30.3672	80.5613
87	2017	72.9289	68.76	1.31325e+12	28185.3	46593236	8779.38	87.5085	31.4875	84.6022
87	2018	111.729	70.85	1.4217e+12	30379.7	46797754	8779.38	84.3464	32.4349	86.1072
87	2019	128.641	71.45	1.39432e+12	29581.5	47134837	8779.38	82.8675	33.1342	90.7187
87	2020	170.449	73.86	1.27696e+12	26959.7	47365655	8779.38	80.0299	34.1791	93.2056
87	2021	246.71	74.59	1.42738e+12	30103.5	47415750	8779.38	70.4021	35.1888	93.9
88	2013	115.355	35.98	7.70006e+10	3643.83	21131756	5171.49	105.313	2.00815	5.74
88	2014	141.703	39.35	8.25285e+10	3885.62	21239457	5171.49	103.555	2.67239	10.5
88	2015	173.432	39.94	8.5141e+10	3990.35	21336697	5171.49	105.554	2.93352	15.26
88	2016	173.827	41.87	8.80123e+10	4107.83	21425494	5171.49	99.7215	4.16412	22.19
88	2017	192.754	41.13	9.43762e+10	4388.2	21506813	5171.49	53.2258	5.67496	32.25
88	2018	261.968	42.12	9.44939e+10	4360.58	21670000	5171.49	90.9511	7.15599	46.9
88	2019	274.923	43.38	8.9015e+10	4082.69	21803000	5171.49	88.54	7.69673	50.6873
88	2020	316.7	45.49	8.44405e+10	3852.39	21919000	5171.49	88.9751	8.20411	59.21
88	2021	410.307	46.46	8.84965e+10	3994.25	22156000	5171.49	92.6858	10.9889	66.6815
89	2013	6.35805	72.15	5.86842e+11	61126.9	9600379	6713.79	42.6922	32.6214	94.7836
89	2014	7.4926	72	5.81964e+11	60020.4	9696110	6713.79	38.5724	33.6641	92.52
89	2015	9.44014	73.23	5.05104e+11	51545.5	9799186	6713.79	33.3375	35.4972	90.6102
89	2016	10.1634	75.14	5.15655e+11	51965.2	9923085	6713.79	36.0982	36.9703	89.6509
89	2017	10.5655	75.3	5.41019e+11	53791.5	10057698	6713.79	129.078	38.3254	93.0063
89	2018	14.3045	76.62	5.55455e+11	54589.1	10175214	6713.79	43.4508	38.7913	89.247
89	2019	16.1636	76.96	5.3388e+11	51939.4	10278887	6713.79	44.7372	39.3334	94.4934
89	2020	12.1354	79.62	5.47054e+11	52837.9	10353442	6713.79	42.5095	40.3085	94.5394
89	2021	10.2271	80.29	6.36856e+11	61143.2	10415811	6713.79	48.6186	40.6363	88.3078
90	2013	117.618	69.69	7.06235e+11	87304.3	8089346	11485.9	148.812	42.5067	86.34
90	2014	110.902	68.86	7.26538e+11	88725	8188649	11485.9	144.673	43.1861	87.4
90	2015	113.254	71.69	6.94118e+11	83806.4	8282396	11485.9	142.734	44.6834	87.4791
90	2016	101.894	73.83	6.87895e+11	82153.1	8373338	11485.9	137.95	45.0969	89.1347
90	2017	116.033	77.46	6.95201e+11	82254.4	8451840	11485.9	69.6249	46.3425	89.6861
90	2018	220.287	78.24	7.25563e+11	85216.6	8514329	11485.9	126.551	45.6152	91.8
90	2019	244.658	78.15	7.21369e+11	84121.9	8575280	11485.9	119.554	46.923	93.1461
90	2020	216.72	81.18	7.39914e+11	85656.3	8638167	11485.9	116.781	46.492	94.35
90	2021	263.195	81.31	8.0064e+11	91991.6	8703405	11485.9	115.191	47.9869	95.57
91	2013	252.457	23.73	4.56805e+10	955.321	49253643	8072.03	124.353	0.11456	4.4
91	2014	247.19	23.43	4.99648e+10	1012.98	50814552	8072.03	123.794	0.166488	7
91	2015	199.461	24.83	4.73786e+10	929.107	52542823	8072.03	120.827	0.20174	10
91	2016	207.405	26.88	4.9774e+10	942.881	54401802	8072.03	120.284	0.585411	13.5042
91	2017	171.334	29.16	5.3276e+10	975.925	56267032	8072.03	114.775	1.35686	16
91	2018	216.392	33.42	5.70037e+10	1011.6	58090443	8072.03	110.754	1.48257	17.1
91	2019	245.269	35.44	6.10268e+10	1050.93	59872579	8072.03	110.074	1.73645	18.2773
91	2020	269.968	38.45	6.60687e+10	1104.16	61704518	8072.03	110.581	1.8404	23.4475
91	2021	353.117	38.51	7.06556e+10	1146.03	63588334	8072.03	109.335	1.95483	31.6331
92	2013	0.63563	47.98	4.20334e+11	6041.13	69578602	3303.89	39.5271	7.46206	28.94
92	2014	0.791255	49.12	4.07339e+11	5822.38	69960943	3303.89	40.5199	7.77577	34.89
92	2015	1.25704	51.43	4.01296e+11	5708.79	70294397	3303.89	44.4875	8.8613	39.3161
92	2016	0.989978	54.2	4.13366e+11	5854.46	70607037	3303.89	41.1446	10.2242	47.505
92	2017	0.831559	57.08	4.56357e+11	6436.79	70898202	3303.89	56.7829	11.5772	52.8919
92	2018	1.22068	59.77	5.06754e+11	7124.56	71127802	3303.89	50.8006	12.919	56.8175
92	2019	1.41102	61.79	5.43977e+11	7628.58	71307763	3303.89	53.8383	14.1763	66.6524
92	2020	1.3267	63.44	5.00457e+11	7001.79	71475664	3303.89	65.6899	16.059	77.8437
92	2021	1.75718	63.77	5.05568e+11	7060.9	71601103	3303.89	67.8867	17.3474	85.27
93	2013	68.8777	32.27	2.85575e+10	19821.5	1440729	14403.7	57.3769	14.7493	59.9
93	2014	74.6302	32.45	2.9489e+10	20328	1450661	14403.7	55.2431	17.1031	62.4
93	2015	87.7721	32.95	2.6852e+10	18389.5	1460177	14403.7	48.0844	19.0745	65.1
93	2016	97.9717	33.85	2.34962e+10	15991.1	1469330	14403.7	49.073	17.3943	67.8
93	2017	83.786	32.67	2.37977e+10	16094.7	1478607	14403.7	73.6418	22.1003	70.6
93	2018	137.681	34.03	2.43224e+10	16164.2	1504709	14403.7	59.8994	22.7419	74.7825
93	2019	151.598	34.53	2.38496e+10	15691	1519955	14403.7	61.9976	22.3257	78.965
93	2020	156.444	35.36	2.10594e+10	13871.8	1518147	14403.7	58.5108	24.8178	78.6712
93	2021	207.977	36.25	2.44602e+10	16032.5	1525663	14403.7	58.0885	24.3099	79
94	2013	1.30835	55.85	9.57799e+11	12507.8	76576117	7064.2	63.5574	11.6138	46.25
94	2014	1.74757	55.67	9.38934e+11	12020.3	78112073	7064.2	56.5005	11.3508	51.04
94	2015	2.29478	57.6	8.64314e+11	10851.9	79646178	7064.2	56.3008	11.9335	53.745
94	2016	2.06066	57.95	8.69683e+11	10734.3	81019394	7064.2	53.2059	12.9595	58.3477
94	2017	2.52787	59.4	8.58989e+11	10464	82089826	7064.2	55.8955	14.5267	64.6846
94	2018	3.33715	63.96	7.78477e+11	9400.84	82809304	7064.2	56.9964	16.1905	71.0428
94	2019	3.15003	65.36	7.59935e+11	9103.01	83481684	7064.2	53.8328	17.048	73.9767
94	2020	3.92455	68.63	7.20289e+11	8561.06	84135428	7064.2	55.0355	19.8904	77.6696
94	2021	5.58135	70.13	8.19034e+11	9661.23	84775404	7064.2	57.2238	21.3927	81.41
95	2013	83.2466	27.87	2.89158e+10	819.758	35273570	9468.47	69.1825	0.117652	5.1
95	2014	94.3826	27.63	3.26124e+10	897.51	36336539	9468.47	66.362	0.151908	5.4
95	2015	102.883	29.6	3.23872e+10	864.18	37477356	9468.47	71.7447	0.215394	5.8
95	2016	87.5396	31.08	2.9204e+10	753.684	38748299	9468.47	65.0101	0.237727	5.9
95	2017	89.9863	31.31	3.07445e+10	766.178	40127085	9468.47	53.7885	0.183607	5.9
95	2018	113.203	32.65	3.2927e+10	793.128	41515395	9468.47	67.1848	0.129488	6
95	2019	137.834	33.43	3.53482e+10	823.025	42949080	9468.47	64.4316	0.0753683	6.01782
95	2020	210.121	34.88	3.76054e+10	846.881	44404611	9468.47	67.4669	0.0779108	6.1
95	2021	117.778	35.99	4.05102e+10	883.466	45853778	9468.47	67.4534	0.0839211	10.3424
96	2013	0.678651	44.13	1.90499e+11	4187.74	45489648	6460.8	48.2424	8.85843	40.9541
96	2014	0.601993	44.97	1.33504e+11	3104.65	45272155	6460.8	44.9344	9.30621	46.236
96	2015	0.742532	47.47	9.1031e+10	2124.66	45154036	6460.8	48.17	11.6437	48.8846
96	2016	0.787103	49.5	9.33559e+10	2187.73	45004673	6460.8	46.7701	12.0343	53.001
96	2017	0.749166	49.52	1.12091e+11	2638.33	44831135	6460.8	57.1063	12.3535	58.8895
96	2018	1.04347	53.19	1.30891e+11	3096.56	44622518	6460.8	55.487	12.8033	62.5532
96	2019	1.30686	55.86	1.53883e+11	3661.46	44386203	6460.8	52.9845	16.1591	70.1248
96	2020	1.6003	58.36	1.56618e+11	3751.74	44132049	6460.8	65.8593	18.617	75.0379
96	2021	2.60108	58.33	1.99766e+11	4827.85	43792855	6460.8	68.1198	18.2678	79.2183
97	2013	46.5171	58.31	4.00219e+11	45729.6	8751847	5957.16	59.8229	11.9053	88
97	2014	40.1402	60.17	4.14105e+11	46866	8835951	5957.16	54.7937	12.3559	90.4
97	2015	41.7323	63.58	3.70275e+11	41525.1	8916899	5957.16	61.2739	13.8439	90.5
97	2016	41.8297	67.29	3.69255e+11	41054.5	8994263	5957.16	51.0114	14.4268	90.6
97	2017	48.6978	69.27	3.90517e+11	43064	9068296	5957.16	76.0612	30.4559	94.8199
97	2018	86.1272	71.46	4.27049e+11	46722.3	9140169	5957.16	41.1811	33.0909	98.45
97	2019	109.107	73.77	4.1799e+11	45376.2	9211657	5957.16	43.2389	33.0663	99.15
97	2020	112.413	76.37	3.49473e+11	37629.2	9287289	5957.16	41.9006	34.9416	100
97	2021	152.42	76.18	4.15022e+11	44315.6	9365145	5957.16	42.9167	38.1527	100
98	2013	417.672	78.85	2.78632e+12	43449.1	64128273	8151.35	69.2747	35.8305	89.8441
98	2014	586.87	79.05	3.06522e+12	47447.6	64602298	8151.35	69.364	36.635	91.61
98	2015	670.185	80.65	2.93486e+12	45071.1	65116219	8151.35	68.8872	37.8127	92.0003
98	2016	594.956	82.83	2.69966e+12	41146.1	65611593	8151.35	73.2029	38.7991	94.7758
98	2017	591.921	82.21	2.68349e+12	40622.7	66058859	8151.35	78.6373	39.421	90.4246
98	2018	802.234	84.42	2.87815e+12	43306.3	66460344	8151.35	74.8291	40.0209	90.692
98	2019	924.597	84.68	2.85706e+12	42747.1	66836327	8151.35	74.9272	40.2939	92.5166
98	2020	803.649	86.38	2.70461e+12	40318.4	67081234	8151.35	63.2021	40.787	94.8182
98	2021	1010.34	87.08	3.12248e+12	46585.9	67026300	8151.35	63.3218	41.2281	96.6802
99	2013	328.028	86.41	16843190993000	53291.1	316059947	10993.7	138.132	30.0687	71.4
99	2014	369.844	87.33	17550680174000	55123.8	318386329	10993.7	133.84	30.3726	73
99	2015	508.83	88.49	18206020741000	56762.7	320738994	10993.7	132.404	31.4878	74.5542
99	2016	515.185	89.55	18695110842000	57866.7	323071755	10993.7	124.117	32.3077	85.5444
99	2017	430.526	91.97	19477336549000	59907.8	325122128	10993.7	51.3656	32.8086	87.2749
99	2018	662.093	93.16	20533057312000	62823.3	326838199	10993.7	116.295	33.3462	88.4989
99	2019	725.117	92.51	21380976119000	65120.4	328329953	10993.7	114.139	34.1864	89.4303
99	2020	798.733	94.43	21060473613000	63528.6	331511512	10993.7	105.616	36.0872	90.6205
99	2021	912.49	95.28	23315080560000	70219.5	332031554	10993.7	101.174	37.3549	91.7532
100	2013	2546.68	44.28	6.13376e+10	18140.9	3381180	19175.6	115.947	21.7994	57.69
100	2014	2078.26	45.38	6.14962e+10	18131.6	3391662	19175.6	111.502	24.7743	61.46
100	2015	2823.05	47.92	5.76803e+10	16950.8	3402818	19175.6	109.783	26.4761	64.5708
100	2016	2868.33	48.81	5.74808e+10	16837.9	3413766	19175.6	103.355	26.9988	66.4
100	2017	2470.11	49.75	6.5006e+10	18995.4	3422200	19175.6	103.821	27.8558	70.3224
100	2018	3181.01	49	6.52031e+10	19026	3427042	19175.6	105.028	28.5199	80.7268
100	2019	3284.84	49.54	6.20486e+10	18098.4	3428409	19175.6	103.248	29.53	83.3515
100	2020	3295.68	53.75	5.36669e+10	15650.5	3429086	19175.6	100.257	31.02	86.3102
100	2021	4191.77	53.74	6.14123e+10	17924	3426260	19175.6	99.0282	32.2643	90.0738
101	2013	14.8861	29.25	3.71005e+11	12434	29838021	14402.5	86.0662	7.48518	54.9
101	2014	16.3943	29.32	4.82359e+11	15975.7	30193258	14402.5	85.5279	7.94907	57
101	2015	17.3382	29.55	242000000000	19517.5	30529716	14402.5	86.4084	8.4826	58
101	2016	17.5285	30.3	236400000000	23059.2	30741464	14402.5	83.528	8.50314	60
101	2017	17.0335	28.58	215300000000	26601	30563433	14402.5	121.023	8.53251	61.6
101	2018	23.7665	28.74	208338000000	30142.7	29825653	14402.5	72.8669	8.73268	63.2
101	2019	26.0946	27.99	76400000000	33684.5	28971683	14402.5	70.1059	8.84011	64.8
101	2020	28.9031	26.83	47260000000	37226.2	28490453	14402.5	72.8754	8.9914	66.4
101	2021	30.6702	27.28	111813000000	40768	28199867	14402.5	72.9384	8.78153	68
102	2013	45.5307	39.64	2.13709e+11	2367.5	90267739	2330.8	60.6016	5.7081	38.5
102	2014	47.2947	41.47	2.33451e+11	2558.78	91235504	2330.8	61.3459	6.57696	41
102	2015	43.9011	42.53	2.39258e+11	2595.23	92191398	2330.8	70.221	8.30622	45
102	2016	35.3769	44.81	2.57096e+11	2760.72	93126529	2330.8	68.7943	9.76981	53
102	2017	27.9961	45.2	2.81354e+11	2992.07	94033048	2330.8	90.5638	11.9851	58.14
102	2018	35.047	51.65	3.10106e+11	3267.23	94914330	2330.8	106.36	13.6907	69.8479
102	2019	30.9016	55.2	3.34365e+11	3491.09	95776716	2330.8	107.334	15.4551	68.6616
102	2020	26.507	58.41	3.46616e+11	3586.35	96648685	2330.8	113.139	17.2783	70.3
102	2021	36.0528	59.39	3.66138e+11	3756.49	97468029	2330.8	115.071	19.8303	74.21
103	2013	25.3061	14.25	4.04152e+10	1497.75	26984002	7417.42	25.754	0.951675	20
103	2014	32.4248	14.34	4.32286e+10	1557.6	27753304	7417.42	28.8482	1.22508	22.55
103	2015	38.8241	12.01	4.24445e+10	1488.42	28516545	7417.42	22.4297	1.38516	24.0854
103	2016	42.284	10.7	3.13178e+10	1069.82	29274002	7417.42	19.7233	0.943564	24.5792
103	2017	40.7884	11.29	2.68422e+10	893.717	30034389	7417.42	31.1978	1.2286	26.7184
103	2018	68.034	10.67	2.16062e+10	701.715	30790513	7417.42	29.9013	1.2547	28.8575
103	2019	87.1796	11.38	21888000000	693.816	31546691	7417.42	29.2951	1.2109	30.9966
103	2020	136.174	12.4	18841000000	583.876	32284046	7417.42	43.0562	1.21112	33.1358
103	2021	197.333	12.21	21062000000	603.708	32981641	7417.42	46.6797	1.18551	35.2749
104	2013	0.320613	18.71	19091020000	1408.37	13555422	10960.8	43.234	0.766601	15.5
104	2014	0.758324	19.31	19495519600	1407.03	13855753	10960.8	40.7388	1.09871	16.3647
104	2015	0.304193	20.42	19963120600	1410.33	14154937	10960.8	47.4905	1.15851	22.7428
104	2016	0.297629	20.3	20548678100	1421.79	14452704	10960.8	54.2422	1.18205	23.12
104	2017	0.281897	19.91	1.75849e+10	1192.11	14751101	10960.8	60.994	1.2698	24.4
104	2018	0.379849	20.6	3.41561e+10	2269.18	15052184	10960.8	67.7457	1.34901	25
104	2019	0.464105	22.9	2.18322e+10	1421.87	15354608	10960.8	74.4974	1.33135	26.5883
104	2020	0.507913	25.38	2.15097e+10	1372.7	15669666	10960.8	81.2491	1.29844	29.2986
104	2021	0.621623	25.81	2.83712e+10	1773.92	15993524	10960.8	88.0008	1.28385	34.814
105	2013	0.045059	18.71	19091020000	1408.37	13555422	10960.8	95.2467	0.766601	15.5
105	2014	0.056624	19.31	19495519600	1407.03	13855753	10960.8	62.3638	1.09871	16.3647
105	2015	0.08168	20.42	19963120600	1410.33	14154937	10960.8	59.1556	1.15851	22.7428
105	2016	0.082048	20.3	20548678100	1421.79	14452704	10960.8	55.5632	1.18205	23.12
105	2017	0.205182	19.91	1.75849e+10	1192.11	14751101	10960.8	55.3152	1.2698	24.4
105	2018	0.212527	20.6	3.41561e+10	2269.18	15052184	10960.8	47.2512	1.34901	25
105	2019	0.167499	22.9	2.18322e+10	1421.87	15354608	10960.8	51.6507	1.33135	26.5883
105	2020	0.272909	25.38	2.15097e+10	1372.7	15669666	10960.8	63.3916	1.29844	29.2986
105	2021	0.380036	25.81	2.83712e+10	1773.92	15993524	10960.8	96.0441	1.28385	34.814

## Sheet: Results
Insurance and Pension Services	（1）	（2）	（3）		Financial Services	（1）	（2）	（3）		Intellectual Property Services	（1）	（2）	（3）		Telecommunications, Computer and Information Services	（1）	（2）	（3）		Personal, Cultural and Entertainment Services	（1）	（2）	（3）		Other Business Services	（1）	（2）	（3）			（1）	（2）	（3）	（4）	（5）	（6）
	model1	model2	model3			model1	model2	model3			model1	model2	model3			model1	model2	model3			model1	model2	model3			model1	model2	model3			Insurance and Pension Services	Financial Services	Intellectual Property Services	Telecommunications, Computer and Information Services	Personal, Cultural and Entertainment Services	Other Business Services
ldig	-1.287**	1.228***	1.132***		ldig	-0.815	0.897***	0.641*		ldig	-0.375	4.587***	4.171***		ldig	-0.422	1.453***	1.139***		ldig	-2.154***	1.819***	1.368***		ldig	-0.657*	1.071***	0.852***		ldig	1.228***	0.897***	4.587***	1.453***	1.819***	1.071***
	-0.573	-0.23	-0.243			-0.532	-0.323	-0.345			-0.641	-0.435	-0.447			-0.406	-0.207	-0.215			-0.588	-0.448	-0.473			-0.381	-0.151	-0.156			-0.23	-0.323	-0.435	-0.207	-0.448	-0.151
lgdp	0.209	-0.034	-0.026		lgdp	0.317*	0.029	0.023		lgdp	-0.027	-0.677***	-0.603**		lgdp	0.168	-0.234**	-0.242**		lgdp	0.263	-0.191	-0.147		lgdp	0.192	-0.088	-0.093		lgdp	-0.034	0.029	-0.677***	-0.234**	-0.191	-0.088
	-0.203	-0.129	-0.131			-0.188	-0.178	-0.186			-0.227	-0.238	-0.241			-0.144	-0.115	-0.116			-0.209	-0.242	-0.255			-0.135	-0.084	-0.084			-0.129	-0.178	-0.238	-0.115	-0.242	-0.084
lpgdp	-0.339	0.044	0.173		lpgdp	-0.444*	0.057	0.322		lpgdp	-0.335	0.162	1.059***		lpgdp	-0.215	0.087	0.381***		lpgdp	-0.167	-0.155	0.598**		lpgdp	-0.205	0.123	0.294***		lpgdp	0.044	0.057	0.162	0.087	-0.155	0.123
	-0.248	-0.139	-0.145			-0.23	-0.191	-0.207			-0.278	-0.255	-0.267			-0.176	-0.124	-0.128			-0.255	-0.258	-0.283			-0.165	-0.091	-0.094			-0.139	-0.191	-0.255	-0.124	-0.258	-0.091
lpop	-0.106	0.132	1.060*		lpop	-0.292*	0.024	2.232***		lpop	-0.074	0.613**	5.221***		lpop	-0.134	0.406**	2.835***		lpop	-0.066	0.357	5.080***		lpop	-0.164	0.282**	1.945***		lpop	0.132	0.024	0.613**	0.406**	0.357	0.282**
	-0.187	-0.208	-0.545			-0.173	-0.23	-0.776			-0.209	-0.292	-1.004			-0.133	-0.162	-0.482			-0.192	-0.28	-1.063			-0.124	-0.139	-0.351			-0.208	-0.23	-0.292	-0.162	-0.28	-0.139
ldis	-0.047	0.52	0		ldis	0.251	0.714	0		ldis	-0.156	1.259*	0		ldis	0.107	0.780*	0		ldis	-0.168	0.857	0		ldis	0.087	0.665*	0		ldis	0.52	0.714	1.259*	0.780*	0.857	0.665*
	-0.2	-0.57	(.)			-0.185	-0.536	(.)			-0.223	-0.645	(.)			-0.142	-0.406	(.)			-0.205	-0.575	(.)			-0.133	-0.384	(.)			-0.57	-0.536	-0.645	-0.406	-0.575	-0.384
ldis1	1.521***	0.074	0.065		ldis1	1.193***	-0.134	-0.165		ldis1	2.270***	0.266	0.285*		ldis1	1.302***	0.088	0.077		ldis1	1.816***	-0.014	-0.038		ldis1	1.001***	0.035	0.028		ldis1	0.074	-0.134	0.266	0.088	-0.014	0.035
	-0.287	-0.086	-0.086			-0.266	-0.122	-0.122			-0.321	-0.164	-0.158			-0.204	-0.078	-0.076			-0.295	-0.17	-0.168			-0.191	-0.056	-0.055			-0.086	-0.122	-0.164	-0.078	-0.17	-0.056
band	0.054***	0.024***	0.026***		band	0.058***	0.013	0.015*		band	0.003	0.072***	0.092***		band	0.028***	0.044***	0.050***		band	0.038***	0.059***	0.073***		band	0.026***	0.031***	0.035***		band	0.024***	0.013	0.072***	0.044***	0.059***	0.031***
	-0.014	-0.006	-0.006			-0.013	-0.008	-0.008			-0.016	-0.011	-0.011			-0.01	-0.005	-0.005			-0.015	-0.011	-0.011			-0.01	-0.004	-0.004			-0.006	-0.008	-0.011	-0.005	-0.011	-0.004
linter	-0.397	0.029	-0.043		linter	-0.459*	0.269**	0.117		linter	0.282	0.131	-0.310*		linter	-0.312	0.328***	0.150*		linter	-0.262	0.413***	0.014		linter	-0.138	0.209***	0.089		linter	0.029	0.269**	0.131	0.328***	0.413***	0.209***
	-0.272	-0.081	-0.087			-0.252	-0.114	-0.124			-0.304	-0.153	-0.161			-0.193	-0.073	-0.077			-0.279	-0.158	-0.17			-0.181	-0.053	-0.056			-0.081	-0.114	-0.153	-0.073	-0.158	-0.053
_cons	0.253	-10.722*	-22.043**		_cons	-1.658	-11.301*	-41.822***		_cons	-2.695	-25.752***	-97.533***		_cons	-1.217	-13.495***	-47.131***		_cons	-2.11	-17.298**	-92.205***		_cons	2.225	-10.163**	-31.718***		_cons	-10.722*	-11.301*	-25.752***	-13.495***	-17.298**	-10.163**
	-2.648	-6.352	-8.545			-2.452	-6.165	-12.168			-2.96	-7.492	-15.736			-1.878	-4.608	-7.554			-2.718	-6.77	-16.665			-1.759	-4.266	-5.505			-6.352	-6.165	-7.492	-4.608	-6.77	-4.266
N	945	945	945		N	943	943	943		N	945	945	945		N	945	945	945		N	945	945	945		N	945	945	945		N	945	943	945	945	945	945
r^2_overall	0.045	0.205	0.104		r^2_overall	0.053	0.11	0.003		r^2_within	0.054	0.478	0.437		r^2_within	0.059	0.496	0.43		adj. R2	0.051	0.245	0.176		adj. R2	0.044	0.471	0.418		r^2_overall	0.205	0.11	0.478	0.496	0.245	0.471

## Sheet: Intellectual Property Services
country	year	intell	dig	gdp	pgdp	pop	dis	dis1	band	inter
1	2013	0.500735	22.62	2.09755e+11	5519.78	38000626	9117.68	72.6295	3.36837	22.5
1	2014	0.534539	26.15	2.1381e+11	5516.23	38760168	9117.68	74.6061	4.12715	29.5
1	2015	0.830269	30.25	1.65979e+11	4197.42	39543154	9117.68	69.8944	5.73892	38.2
1	2016	0.821331	34.2	1.60034e+11	3967.2	40339329	9117.68	66.2885	7.08878	42.9455
1	2017	1.72773	36.14	1.70097e+11	4134.94	41136546	9117.68	80.121	7.80393	47.6911
1	2018	2.56049	36.53	1.74911e+11	4171.8	41927007	9117.68	74.2201	7.31515	49.0385
1	2019	2.92141	38.97	1.7176e+11	4021.98	42705368	9117.68	74.2092	8.38943	58.9776
1	2020	2.68756	41.16	1.45744e+11	3354.16	43451666	9117.68	77.3559	8.72339	63.95
1	2021	4.18017	41.12	1.63472e+11	3700.31	44177969	9117.68	79.1828	9.45502	70.77
2	2013	0.104825	45.99	5.52025e+11	13080.3	42202935	19297.5	47.4675	14.7471	59.9
2	2014	0.088941	46.82	5.2632e+11	12334.8	42669500	19297.5	45.8959	15.2238	64.7
2	2015	0.144937	48.81	5.94749e+11	13789.1	43131966	19297.5	50.5018	15.8491	68.0431
2	2016	0.103212	51.45	5.57532e+11	12790.3	43590368	19297.5	27.8891	16.6063	70.969
2	2017	0.221477	52.81	6.43628e+11	14613	44044811	19297.5	39.0104	17.8024	74.2949
2	2018	0.238269	51.81	5.2482e+11	11795.2	44494502	19297.5	43.5594	19.079	77.7
2	2019	0.287202	55.3	4.47755e+11	9963.67	44938712	19297.5	40.4463	19.6515	79.947
2	2020	0.351402	55.39	3.8554e+11	8496.43	45376763	19297.5	41.8268	21.2531	85.5144
2	2021	0.46794	56.98	4.87227e+11	10636.1	45808747	19297.5	47.1749	23.1682	87.1507
3	2013	28.4399	32.29	1.11215e+10	3833.16	2901385	5947.15	42.6204	8.37731	41.9
3	2014	19.9171	33.07	1.16095e+10	4017.23	2889930	5947.15	40.953	9.44262	54.6228
3	2015	16.3583	33.55	1.05533e+10	3666.14	2878595	5947.15	48.2622	9.94648	59.1008
3	2016	19.2229	35.61	1.05461e+10	3679.95	2865835	5947.15	40.4788	10.4392	64.346
3	2017	34.2483	36.3	1.15275e+10	4042	2851923	5947.15	57.0347	11.0564	64.7449
3	2018	34.2245	41.85	1.24579e+10	4391.92	2836557	5947.15	61.4061	12.2489	68.2451
3	2019	39.6147	44.23	1.36193e+10	4828.5	2820602	5947.15	60.1545	13.6745	66.5439
3	2020	10.7829	45.73	1.26417e+10	4505.87	2805608	5947.15	64.4383	15.341	76.5077
3	2021	14.1928	46.73	1.38614e+10	4966.51	2790974	5947.15	70.6588	16.7189	78.6123
4	2013	0.217445	73.77	1.57633e+12	68156.4	23128129	8956.44	81.1062	25.8786	83.4535
4	2014	0.203215	74.06	1.46759e+12	62515.3	23475686	8956.44	72.3845	27.8488	84
4	2015	0.291115	75.4	1.35058e+12	56709	23815995	8956.44	73.9578	28.6647	84.5605
4	2016	0.369489	75.88	1.20656e+12	49876.7	24190907	8956.44	71.0801	30.4765	86.54
4	2017	1.80149	75.71	1.32647e+12	53934.2	24594202	8956.44	84.5528	32.2159	86.545
4	2018	2.47868	76.38	1.42827e+12	57207	24966643	8956.44	78.0995	33.7373	90
4	2019	3.49382	77.52	1.39222e+12	54941.1	25340217	8956.44	77.9945	34.7144	93.6099
4	2020	3.47468	79.17	1.32694e+12	51722.1	25655289	8956.44	77.9605	35.4484	96.3945
4	2021	5.40769	79.73	1.5527e+12	60444.5	25688079	8956.44	78.1097	35.2816	96.24
5	2013	2.95772	64.87	4.30191e+11	50731.1	8479823	7468.01	133.069	26.3281	80.6188
5	2014	3.90363	64.93	4.42585e+11	51786.4	8546356	7468.01	131.633	27.6033	80.9958
5	2015	7.60176	66.82	3.81971e+11	44195.8	8642699	7468.01	126.793	28.4122	83.9401
5	2016	3.96119	68.02	3.95837e+11	45307.6	8736668	7468.01	122.465	28.8823	84.3237
5	2017	21.7384	67.73	4.17261e+11	47429.2	8797566	7468.01	114.077	28.5468	87.9356
5	2018	17.7063	70.22	4.54991e+11	51466.6	8840521	7468.01	109.304	28.5187	87.4791
5	2019	21.6208	71.4	4.44621e+11	50070.4	8879920	7468.01	108.35	28.3662	87.7522
5	2020	20.5743	74.86	4.35225e+11	48809.2	8916864	7468.01	109.233	29.2553	87.5294
5	2021	27.3735	75.88	4.80368e+11	53637.7	8955797	7468.01	109.537	29.0515	92.5292
6	2013	1.5532	38.6	7.41606e+10	7875.34	9416801	5520.21	130.596	17.8083	73
6	2014	1.47194	39.22	7.52397e+10	7890.84	9535079	5520.21	130.283	19.4836	75
6	2015	0.619305	39.85	5.30762e+10	5500.5	9649341	5520.21	130.058	19.2575	77
6	2016	1.64421	42.49	3.7867e+10	3880.69	9757812	5520.21	124.7	18.0796	78.2
6	2017	3.71607	45.65	4.08666e+10	4147.2	9854033	5520.21	118.671	17.9239	79
6	2018	30.5911	48.04	4.71125e+10	4739.8	9939771	5520.21	112.704	18.6251	79.8
6	2019	12.5859	50.73	4.81742e+10	4805.75	10024283	5520.21	108.669	18.9882	81.1
6	2020	16.7479	54.68	42693000000	4229.91	10093121	5520.21	109.023	19.4019	84.6
6	2021	21.4355	55.42	5.48254e+10	5408.05	10137750	5520.21	109.823	19.9326	86
7	2013	6.79985	44.4	3.25395e+10	25790.7	1261673	3896.4	49.0476	23.7824	90
7	2014	6.63492	45.91	3.33877e+10	25464.8	1311134	3896.4	54.6991	21.9331	90.5031
7	2015	9.64975	47.6	3.10506e+10	22795.4	1362142	3896.4	55.3875	18.5767	93.4783
7	2016	10.701	50.08	3.2235e+10	22867.2	1409661	3896.4	49.7701	16.4852	98
7	2017	41.648	53.07	3.54738e+10	24349.9	1456834	3896.4	56.1033	13.3277	95.8781
7	2018	40.466	53.63	3.7802e+10	25415.8	1487340	3896.4	59.0951	8.49275	98.6447
7	2019	46.2989	54.04	3.86533e+10	25869.1	1494188	3896.4	59.9376	9.43603	99.7015
7	2020	60.1623	58.38	3.46218e+10	23433.2	1477469	3896.4	67.4631	10.2211	99.671
7	2021	77.0813	59.55	3.93034e+10	26860.1	1463265	3896.4	66.3442	11.4203	100
8	2013	0.270886	27.55	1.49991e+11	973.774	154030139	3036.24	95.4674	0.990277	6.63
8	2014	0.210342	29.68	1.72885e+11	1108.51	155961299	3036.24	92.4577	1.98329	11.9
8	2015	0.31217	31.78	1.95079e+11	1236	157830000	3036.24	87.2526	3.10013	12.9
8	2016	0.42385	34.6	2.65236e+11	1659.96	159784568	3036.24	86.6025	4.1258	18.1
8	2017	1.85054	36.72	2.93755e+11	1815.61	161793964	3036.24	92.8087	4.51222	19.8
8	2018	1.95213	39.05	3.21379e+11	1963.41	163683958	3036.24	89.9075	4.91978	23.44
8	2019	2.19348	40.38	3.51238e+11	2122.08	165516222	3036.24	87.7943	4.88502	27.76
8	2020	3.14327	44.25	3.73902e+11	2233.31	167420951	3036.24	88.4416	6.00452	32.87
8	2021	3.24081	45.3	4.16265e+11	2457.92	169356251	3036.24	90.3535	6.57589	38.9174
9	2013	2.6e-05	65.76	5.21791e+11	46758	11159407	7970.82	45.1843	34.4846	82.1702
9	2014	2.2e-05	66.1	5.3539e+11	47764.1	11209057	7970.82	40.2594	35.8889	85
9	2015	3.8e-05	68.7	4.62336e+11	41008.3	11274196	7970.82	31.5728	36.6371	85.0529
9	2016	4.4e-05	71.16	4.76063e+11	42012.6	11331422	7970.82	28.6479	37.7341	86.5165
9	2017	0.000129	71.13	5.02765e+11	44198.5	11375158	7970.82	47.6784	38.4644	87.6797
9	2018	0.000222	72.59	5.43299e+11	47545	11427054	7970.82	48.0557	39.3319	88.6473
9	2019	0.010807	73.24	5.35866e+11	46641.7	11488980	7970.82	45.1401	39.8825	90.2754
9	2020	0.000575	75.94	5.25213e+11	45517.9	11538604	7970.82	53.8007	40.9473	91.5264
9	2021	0.000491	76.5	5.94352e+11	51268.4	11592952	7970.82	56.1956	42.3779	92.79
10	2013	14.0998	25.67	3.06593e+10	2853.8	10743349	17389.8	131.703	1.43436	36.99
10	2014	12.7865	24.36	3.29962e+10	3022.46	10916987	17389.8	130.6	1.5827	34.6
10	2015	38.566	25.51	3.30002e+10	2975.65	11090085	17389.8	132.661	1.63165	37.49
10	2016	14.7912	25.5	3.39411e+10	3013.5	11263015	17389.8	125.97	2.55339	39.6975
10	2017	20.4098	26.02	3.75086e+10	3280.01	11435533	17389.8	121.163	3.32294	43.8323
10	2018	18.5591	26.61	4.02876e+10	3471.01	11606905	17389.8	114.288	4.34308	44.2861
10	2019	35.4369	28.73	4.08953e+10	3472.38	11777315	17389.8	108.935	6.34162	47.4748
10	2020	13.0422	29.64	3.66298e+10	3068.81	11936162	17389.8	109.003	7.80752	59.9401
10	2021	26.2387	30.52	4.04082e+10	3345.2	12079472	17389.8	108.845	9.33461	65.9774
11	2013	0.109435	26.8	1.42717e+10	6436.6	2217278	11793	50.9766	0.973716	30
11	2014	0.151051	27.08	1.54701e+10	6844.03	2260376	11793	50.6639	1.47276	36.7447
11	2015	0.20574	29.29	1.35307e+10	5869.74	2305171	11793	51.3855	1.59836	37.3121
11	2016	0.277688	32.33	1.50826e+10	6411.55	2352416	11793	45.2038	2.51048	39.363
11	2017	0.662141	32.32	1.61052e+10	6705.34	2401840	11793	53.5617	1.35038	41.4138
11	2018	0.729507	33.09	1.70319e+10	6947.82	2451409	11793	56.6115	1.63351	58
11	2019	0.77376	33.86	1.67259e+10	6691.16	2499702	11793	54.3708	1.97204	64.8263
11	2020	0.666989	37.01	1.49603e+10	5875.07	2546402	11793	59.5957	10.1918	72.748
11	2021	0.77927	37.48	1.87371e+10	7238.8	2588423	11793	60.7002	7.84339	73.5
12	2013	0.009906	57.61	2.47282e+12	12258.6	201721767	17614.3	87.8636	10.5892	51.04
12	2014	0.047507	58.18	2.45604e+12	12071.4	203459650	17614.3	87.408	11.7804	54.551
12	2015	0.020701	57.36	1.80221e+12	8783.21	205188205	17614.3	86.2933	12.4191	58.328
12	2016	0.01721	57.51	1.79569e+12	8680.74	206859578	17614.3	80.7848	12.985	60.8725
12	2017	0.036242	57.94	2.06351e+12	9896.72	208504960	17614.3	73.8714	13.8644	67.4713
12	2018	0.040695	59.14	1.91693e+12	9121.02	210166592	17614.3	69.3027	14.8611	70.4343
12	2019	0.034271	59.97	1.87329e+12	8845.32	211782878	17614.3	68.4365	15.5381	73.9124
12	2020	0.061251	64.76	1.47611e+12	6923.7	213196304	17614.3	70.6205	17.0475	81.3427
12	2021	0.075584	66.77	1.64962e+12	7696.79	214326223	17614.3	70.4995	19.4365	80.69
13	2013	0.536994	44.38	5.58442e+10	7686.63	7265115	7364.45	57.52	19.1296	53.0615
13	2014	0.938455	45.21	5.71596e+10	7912.52	7223938	7364.45	58.6949	20.0876	55.49
13	2015	0.702858	47.1	5.08281e+10	7081.1	7177991	7364.45	59.2958	22.089	56.6563
13	2016	0.521279	50.91	5.39875e+10	7574.19	7127822	7364.45	47.5228	23.428	59.8255
13	2017	0.802571	49.53	5.93431e+10	8386.59	7075947	7364.45	50.2673	25.015	63.4101
13	2018	0.811115	52.38	6.63996e+10	9451.85	7025037	7364.45	50.462	26.7505	64.782
13	2019	1.17483	54.45	6.89119e+10	9878.77	6975761	7364.45	49.2536	28.5681	67.947
13	2020	1.37829	55.72	7.04044e+10	10153.5	6934015	7364.45	56.8866	30.3053	70.1625
13	2021	2.18881	58.24	8.40614e+10	12222.2	6877743	7364.45	59.0301	32.7334	75.2714
14	2013	15.6335	23.28	3.37286e+10	1559.14	21632850	11002.3	62.5499	0.0781219	10
14	2014	26.3493	26.26	3.63865e+10	1631.71	22299585	11002.3	60.1191	0.0754767	16.2149
14	2015	21.8399	28.07	3.22102e+10	1399.68	23012646	11002.3	64.351	0.0888511	18.3
14	2016	20.4543	28.75	3.38143e+10	1426.07	23711630	11002.3	59.6126	1.53841	20.6
14	2017	0.524932	30.94	3.60985e+10	1479.86	24393181	11002.3	73.8614	1.56748	23.203
14	2018	0.392608	32.84	3.99738e+10	1594.06	25076747	11002.3	70.4626	1.57841	29.7
14	2019	0.459003	34.53	3.9671e+10	1538.69	25782341	11002.3	69.9881	1.55505	36.5392
14	2020	1.2441	34.95	4.07732e+10	1539.13	26491087	11002.3	71.6789	2.72763	45.5292
14	2021	1.78126	35.67	4.53383e+10	1666.93	27198628	11002.3	72.7428	2.13097	45.6022
15	2013	0.000344	72.75	1.8466e+12	52635.2	35082954	10598.3	32.915	34.4928	85.8
15	2014	0.000386	73.06	1.80575e+12	50956	35437435	10598.3	29.8791	35.4982	87.12
15	2015	0.000433	73.92	1.55651e+12	43596.1	35702908	10598.3	35.8578	36.7047	90
15	2016	0.00033	74.34	1.52799e+12	42315.6	36109487	10598.3	35.0885	37.0678	91.16
15	2017	0.001354	74.91	1.64927e+12	45129.4	36545236	10598.3	52.012	38.0907	92.7014
15	2018	0.001456	76.38	1.7253e+12	46547.8	37065084	10598.3	52.018	39.005	94.64
15	2019	0.001591	77.44	1.74373e+12	46374.2	37601230	10598.3	52.8607	40.3548	91.9129
15	2020	0.00191	80.06	1.6476e+12	43349.7	38007166	10598.3	61.6433	41.0999	92.3
15	2021	0.004427	80.65	2.00149e+12	52358.6	38226498	10598.3	67.8809	42.0697	92.834
16	2013	7.95718	52.01	2.77239e+11	15833.3	17509925	19079.9	129.029	13.1078	58
16	2014	5.65351	52.09	2.59405e+11	14666.3	17687108	19079.9	127.826	14.0765	61.11
16	2015	8.59424	53.56	2.42497e+11	13569.9	17870124	19079.9	123.023	15.2178	76.6296
16	2016	9.10752	55.15	2.49299e+11	13785.7	18083879	19079.9	117.123	16.0617	83.5586
16	2017	41.1636	55.46	2.76365e+11	15045.5	18368577	19079.9	109.619	16.6719	82.3275
16	2018	41.4119	57.01	2.95403e+11	15795.7	18701450	19079.9	103.652	17.3831	84.9
16	2019	50.5356	58.59	2.78493e+11	14627.1	19039485	19079.9	103.079	18.0134	85.0176
16	2020	53.8065	61.39	2.54096e+11	13165.4	19300315	19079.9	102.596	19.5014	86.371
16	2021	66.7574	62.68	3.16714e+11	16247.4	19493184	19079.9	100.772	21.9724	90.1934
17	2013	3.53985	48.57	3.82094e+11	8263.64	46237930	14937.5	111.179	9.81363	51.7
17	2014	4.36049	49.22	3.81241e+11	8167.47	46677947	14937.5	110.432	10.773	52.57
17	2015	6.55309	50.38	2.93492e+11	6228.65	47119728	14937.5	110.821	11.7271	55.905
17	2016	7.95029	51.07	2.8272e+11	5936.26	47625955	14937.5	104.806	12.4154	58.1365
17	2017	12.3612	51.88	3.11867e+11	6449.97	48351671	14937.5	93.3273	13.0937	62.2599
17	2018	14.6851	54.01	3.34198e+11	6782.04	49276961	14937.5	86.9655	13.5531	64.1264
17	2019	14.7099	54.74	3.23032e+11	6436.51	50187406	14937.5	87.2886	13.8478	65.0069
17	2020	15.8021	56.54	2.70151e+11	5304.29	50930662	14937.5	90.7572	15.2458	70.85
17	2021	18.7	57.3	3.18512e+11	6182.71	51516562	14937.5	80.2187	16.3718	73.0284
18	2013	44.1676	44.56	5.09497e+10	10633.3	4791535	9563.89	82.0951	10.1196	45.96
18	2014	44.1275	46.08	5.20164e+10	10737.7	4844288	9563.89	79.9512	10.6587	53
18	2015	31.4915	48.56	5.64419e+10	11530	4895242	9563.89	83.7904	11.4122	59.763
18	2016	49.0934	47.78	5.8847e+10	11899.8	4945205	9563.89	77.9536	12.9234	65.8804
18	2017	35.6796	47.77	6.0516e+10	12118.1	4993842	9563.89	85.3653	14.8992	71.5817
18	2018	24.1738	47.89	6.24202e+10	12383.1	5040734	9563.89	82.7587	16.5608	73.4797
18	2019	2.32713	48.83	6.44177e+10	12669.3	5084532	9563.89	79.7013	17.7939	81.2026
18	2020	24.8902	55.1	6.23956e+10	12179.3	5123105	9563.89	80.7247	19.3774	80.5302
18	2021	27.3472	54.77	6.46165e+10	12537.3	5153957	9563.89	80.492	20.5428	82.75
19	2013	0.748271	20.56	4.27602e+10	1903.05	22469268	12145.1	63.0358	0.25048	6.6
19	2014	0.985591	23.94	4.8843e+10	2124.02	22995555	12145.1	61.3452	0.551659	10
19	2015	1.10719	27.39	4.5815e+10	1941.58	23596741	12145.1	63.573	0.464924	16.7
19	2016	1.10887	27.87	4.84078e+10	1999.2	24213622	12145.1	62.6617	0.563237	41.2078
19	2017	1.96107	29.67	5.25123e+10	2113.34	24848016	12145.1	66.5285	0.574794	43.8399
19	2018	2.38635	31.07	5.85225e+10	2295.54	25493988	12145.1	63.3194	0.690037	37.5465
19	2019	2.45586	33.17	5.98985e+10	2290.79	26147551	12145.1	61.9459	0.828846	36.289
19	2020	3.02549	36.84	6.29828e+10	2349.07	26811790	12145.1	66.551	0.974832	41.3736
19	2021	3.39101	37.26	7.18111e+10	2613.38	27478249	12145.1	66.6432	1.2193	45.4255
20	2013	0.132538	45.76	5.93631e+10	13949.1	4255689	7632.34	32.3258	22.1572	66.7476
20	2014	0.110313	45.2	5.92145e+10	13971	4238389	7632.34	35.3791	22.9807	68.57
20	2015	0.180197	46.57	5.07421e+10	12071.1	4203604	7632.34	47.1752	23.1788	69.845
20	2016	0.269591	47.68	5.2391e+10	12550.7	4174349	7632.34	51.1331	24.7125	72.6973
20	2017	1.18858	47.59	5.59375e+10	13562.1	4124531	7632.34	66.713	26.1393	67.0962
20	2018	1.42283	50.65	6.13305e+10	15003.1	4087843	7632.34	63.3122	27.1024	75.2946
20	2019	1.71261	51.73	6.13293e+10	15086.2	4065253	7632.34	72.3767	27.9623	79.0798
20	2020	2.82371	55.18	5.76249e+10	14236.5	4047680	7632.34	76.7183	25.1649	78.3209
20	2021	3.63515	54.95	6.88437e+10	17747.8	3879000	7632.34	77.4838	25.824	81.254
21	2013	0.094661	44.52	2.39597e+10	27797.5	1166968	7076.43	78.3274	26.7127	65.4548
21	2014	0.053598	45.05	2.32259e+10	27244.3	1176995	7076.43	79.5837	28.7616	69.33
21	2015	0.254023	46.29	1.99093e+10	23487.2	1187280	7076.43	75.1246	30.725	71.7157
21	2016	0.089944	48.33	2.10465e+10	24715.1	1197881	7076.43	85.7811	32.5787	75.9002
21	2017	3.54232	51.48	2.29466e+10	26697	1208523	7076.43	81.7223	34.215	80.7432
21	2018	3.65155	54.76	2.55973e+10	29419.9	1218831	7076.43	80.4562	35.8108	84.4336
21	2019	3.52896	56.84	2.59452e+10	29417.9	1228836	7076.43	83.9413	36.7753	86.0636
21	2020	4.98594	60.5	2.50083e+10	28036	1237537	7076.43	83.7459	37.3964	90.8019
21	2021	10.6205	62.64	2.84081e+10	31552	1244188	7076.43	102.972	38.3755	90.7595
22	2013	0.221632	51.96	2.11686e+11	20133.2	10514272	7462.24	91.4498	27.164	74.1104
22	2014	0.203131	52.14	2.09359e+11	19890.9	10525347	7462.24	93.0274	28.4755	74.2317
22	2015	0.18439	54.94	1.88033e+11	17829.7	10546059	7462.24	85.4261	27.9996	75.6688
22	2016	0.201378	56.38	1.96272e+11	18575.2	10566332	7462.24	78.8195	29.1612	76.4812
22	2017	0.747394	57.95	2.18629e+11	20636.2	10594438	7462.24	77.15	29.8737	78.7192
22	2018	1.14454	58.85	2.49001e+11	23424.5	10629928	7462.24	75.3369	30.5929	80.6882
22	2019	1.17389	61.2	2.52548e+11	23664.8	10671870	7462.24	74.3642	35.4907	80.8669
22	2020	1.50148	64.54	2.45975e+11	22992.9	10697858	7462.24	77.238	36.5155	81.3389
22	2021	1.5757	65.83	2.81791e+11	26822.5	10505772	7462.24	99.8728	37.5696	82.6706
23	2013	1.15379	66.27	3.43584e+11	61191.2	5614932	7208.36	102.332	40.3955	94.6297
23	2014	0.905321	67.3	3.52994e+11	62549	5643475	7208.36	106.737	41.4423	95.99
23	2015	1.37213	68.25	3.02673e+11	53254.9	5683483	7208.36	99.7817	42.3573	96.3305
23	2016	1.78084	69.17	3.13116e+11	54664	5728010	7208.36	97.873	43.1306	96.9678
23	2017	6.52202	69.82	3.32121e+11	57610.1	5764980	7208.36	94.5591	43.7815	97.0994
23	2018	8.71088	74.24	3.56841e+11	61591.9	5793636	7208.36	91.8894	43.9751	97.3192
23	2019	9.52265	75.18	3.46499e+11	59593	5814422	7208.36	93.0827	43.764	98.0464
23	2020	11.487	76.82	3.55222e+11	60915.4	5831404	7208.36	86.4022	44.4635	96.5491
23	2021	12.7822	77.79	3.98303e+11	68007.8	5856733	7208.36	63.4047	44.6489	98.8659
24	2013	15.5462	30.07	6.26822e+10	6171.3	68819	13500.2	161.31	5.18561	45.9
24	2014	15.7649	30.59	6.718e+10	6533.67	69371	13500.2	163.627	5.83534	49.58
24	2015	4.7956	32.12	7.11648e+10	6838.94	70007	13500.2	159.844	6.59349	54.2158
24	2016	6.77547	33.99	7.57046e+10	7191.07	70075	13500.2	153.792	7.23105	63.8709
24	2017	13.5402	34.92	7.9998e+10	7513.5	70403	13500.2	141.151	7.70695	67.5712
24	2018	14.6949	38.55	8.55554e+10	7947.16	70823	13500.2	132.202	7.99427	74.822
24	2019	12.3378	43.26	8.89414e+10	8173.34	71428	13500.2	128.061	8.54524	79.7155
24	2020	18.2541	45.59	7.88447e+10	7167.91	71995	13500.2	124.415	9.38081	82.1983
24	2021	12.9272	46.79	9.42434e+10	8476.75	72412	13500.2	121.069	9.75833	85.243
25	2013	0.120365	37.7	95129659000	6050.35	15722989	15364.4	47.8075	6.73188	40.2791
25	2014	0.146643	38.72	101726331000	6374.63	15957994	15364.4	51.872	8.26938	45.5904
25	2015	0.183093	40.18	99290381000	6130.59	16195902	15364.4	55.9569	9.18499	48.9404
25	2016	0.205876	40.54	99937696000	6079.09	16439585	15364.4	51.9564	9.79092	54.0629
25	2017	0.494312	40.22	104295862000	6246.4	16696944	15364.4	64.7916	10.6523	55.8
25	2018	0.475447	40.41	107562008000	6321.35	17015672	15364.4	63.3978	11.4812	57.5
25	2019	0.637135	41.72	108108009000	6233.26	17343740	15364.4	61.9412	12.0646	59.2
25	2020	0.762629	43.51	99291124000	5645.2	17588595	15364.4	68.0285	13.482	70.7
25	2021	0.874873	42.48	106165866000	5965.13	17797737	15364.4	67.2564	13.7104	76.2029
26	2013	0.452164	40.13	2.88434e+11	3088.89	93377890	7551.42	43.1592	2.86606	29.4
26	2014	0.341379	38.83	3.05595e+11	3196.86	95592324	7551.42	46.1268	3.20934	33.8946
26	2015	0.442924	42.92	3.29367e+11	3370.38	97723799	7551.42	36.975	3.91554	37.8194
26	2016	0.657058	43.85	3.32442e+11	3331.61	99784030	7551.42	37.3973	4.47884	41.2481
26	2017	2.11133	45.45	2.48363e+11	2439.97	101789386	7551.42	43.3169	5.14186	44.9502
26	2018	2.29801	47.48	2.62589e+11	2531.2	103740765	7551.42	40.9029	6.38555	46.9243
26	2019	2.61307	49.77	3.18679e+11	3017.26	105618671	7551.42	42.7281	7.17027	57.2829
26	2020	3.20108	54.31	3.83818e+11	3571.56	107465134	7551.42	47.868	8.68664	71.9142
26	2021	4.22257	54.93	4.24672e+11	3886.72	109262178	7551.42	52.4821	9.91731	72.06
27	2013	1.14722	28.79	21990960000	3555.16	6185642	13507.9	47.0471	4.5982	23.1093
27	2014	0.883794	31.45	22593470000	3638.52	6209526	13507.9	37.2126	5.1359	24.7617
27	2015	1.16729	32.02	23438240000	3761.51	6231066	13507.9	39.3089	5.66518	26.8026
27	2016	1.37404	30.49	24191430000	3870.31	6250510	13507.9	37.2615	6.3244	28.9971
27	2017	3.7965	30.01	24979190000	3986.05	6266654	13507.9	50.5871	7.20102	33.8207
27	2018	4.15235	30.63	26020850000	4145.86	6276342	13507.9	56.2477	7.84318	43.8
27	2019	4.83451	31.73	26881140000	4280.29	6280217	13507.9	57.0693	8.36098	50.4912
27	2020	5.72319	31.65	24930080000	3961.73	6292731	13507.9	59.4523	9.31233	54.6014
27	2021	7.34692	33.24	29451240000	4664.31	6314167	13507.9	62.4939	9.71471	62.8803
28	2013	0.14287	55.87	2.51158e+10	19056	1317997	6372.09	67.6569	27.3864	80.0043
28	2014	0.15425	57.12	2.66341e+10	20261.1	1314545	6372.09	62.4475	28.2238	84.2415
28	2015	0.176518	59.25	2.28908e+10	17402	1315407	6372.09	69.1597	29.6865	88.4097
28	2016	0.312847	60.8	2.40728e+10	18295.3	1315790	6372.09	61.5857	31.4971	87.2402
28	2017	0.514178	60.74	2.69244e+10	20437.8	1317384	6372.09	76.5922	32.5189	88.1025
28	2018	0.489152	62.15	3.06247e+10	23165.8	1321977	6372.09	76.2761	33.3679	89.357
28	2019	0.575788	64.01	3.10819e+10	23424.5	1326898	6372.09	74.0182	33.8453	90.2289
28	2020	0.662484	67.61	3.13704e+10	23595.2	1329522	6372.09	75.9479	34.2758	89.0583
28	2021	0.750174	68.88	3.71912e+10	27943.7	1330932	6372.09	77.5468	37.4429	91.04
29	2013	0.065491	73.89	2.71362e+11	49892.2	5438972	6326.88	117.318	31.6279	91.5144
29	2014	0.053913	72.81	2.74863e+11	50327.2	5461512	6326.88	117.345	32.1985	86.5304
29	2015	0.05996	73.78	2.34534e+11	42801.9	5479531	6326.88	120.356	31.5706	86.4221
29	2016	0.080766	74.91	2.40771e+11	43814	5495303	6326.88	116.696	31.1544	87.7036
29	2017	0.318352	75.33	2.55648e+11	46412.1	5508214	6326.88	108.845	31.045	87.4689
29	2018	0.340619	75.97	2.75708e+11	49987.6	5515525	6326.88	105.27	31.4933	88.89
29	2019	0.296746	78.07	2.68515e+11	48629.9	5521606	6326.88	96.917	32.5453	89.6074
29	2020	0.47028	80.44	2.71886e+11	49169.7	5529543	6326.88	100.65	33.3848	92.1703
29	2021	0.675934	80.86	2.96388e+11	53489.8	5541017	6326.88	99.9874	33.6706	92.8081
30	2013	1.35825	72.43	2.81188e+12	42602.7	66002289	8225.23	151.083	39.3778	81.9198
30	2014	1.96698	72.81	2.85596e+12	43068.5	66312067	8225.23	149.537	40.8392	83.75
30	2015	2.14116	74.05	2.43919e+12	36652.9	66548272	8225.23	148.687	42.1048	78.006
30	2016	2.1564	76.21	2.47296e+12	37062.5	66724104	8225.23	142.851	43.2572	79.2698
30	2017	5.56245	76.6	2.59515e+12	38781	66918020	8225.23	138.1	44.4	80.5025
30	2018	6.38844	79.11	2.79096e+12	41557.9	67158348	8225.23	131.749	45.2722	82.0432
30	2019	9.43884	79.91	2.72887e+12	40494.9	67388001	8225.23	127.514	46.2114	83.3397
30	2020	18.1225	81.53	2.63901e+12	39055.3	67571107	8225.23	123.123	47.4984	84.7064
30	2021	16.3866	81.84	2.95788e+12	43659	67749632	8225.23	121.386	48.7561	86.0955
31	2013	97.229	34.52	1.71901e+10	4623.88	3717668	5852.92	126.166	13.6537	43.3
31	2014	28.8857	35.93	1.76273e+10	4739.28	3719414	5852.92	124.894	15.9191	44
31	2015	50.756	40.44	1.49537e+10	4014.11	3725276	5852.92	127.381	16.8555	47.5698
31	2016	87.9131	43.13	1.51416e+10	4062.13	3727505	5852.92	120.965	18.0594	58.4593
31	2017	141.853	44.98	1.62426e+10	4356.93	3728004	5852.92	117.47	20.5781	59.7055
31	2018	111.422	48.95	1.75969e+10	4722.04	3726549	5852.92	114.358	22.7262	62.7179
31	2019	106.313	48.71	1.74704e+10	4696.15	3720161	5852.92	111.286	24.8502	68.8467
31	2020	109.249	49.16	1.58429e+10	4255.74	3722716	5852.92	111.835	25.7137	72.5316
31	2021	113.531	50.54	1.86294e+10	5023.27	3708610	5852.92	109.188	26.862	76.4427
32	2013	1.96114	75.24	3.7338e+12	46298.9	80645605	7785.34	86.6326	35.0658	84.17
32	2014	1.60661	75.64	3.88909e+12	48023.9	80982500	7785.34	83.4038	36.1266	86.19
32	2015	2.11235	76.7	3.35759e+12	41103.3	81686611	7785.34	82.1212	37.4147	87.5898
32	2016	2.49593	78.11	3.46985e+12	42136.1	82348669	7785.34	77.1754	38.6996	84.1652
32	2017	10.1915	79.31	3.69085e+12	44652.6	82657002	7785.34	87.3278	40.2209	84.3942
32	2018	10.7944	80.81	3.97444e+12	47939.3	82905782	7785.34	83.5428	41.1983	87.0371
32	2019	13.1914	80.78	3.88823e+12	46793.7	83092962	7785.34	86.3168	42.3238	88.1345
32	2020	12.0283	84.66	3.88967e+12	46772.8	83160871	7785.34	85.7453	43.4606	89.8129
32	2021	12.6438	85.63	4.25993e+12	51203.6	83196078	7785.34	85.0885	44.2168	91.4306
33	2013	26.7917	47.88	2.38908e+11	21787.8	10965211	7623.44	129.738	26.691	59.8663
33	2014	14.7557	49.16	2.35458e+11	21616.7	10892413	7623.44	127.97	29.0535	63.21
33	2015	24.6059	49.98	1.95684e+11	18083.9	10820883	7623.44	125.381	31.8233	66.835
33	2016	27.9827	51.22	1.93148e+11	17924	10775971	7623.44	122.103	33.629	69.0879
33	2017	56.6255	53.08	1.99844e+11	18582.1	10754679	7623.44	107.408	35.3366	69.893
33	2018	52.6808	55.26	2.12049e+11	19757	10732882	7623.44	99.6603	37.2591	72.2384
33	2019	55.9737	56.15	2.05257e+11	19144.3	10721582	7623.44	96.9341	38.8809	75.6712
33	2020	52.7093	61.2	1.88926e+11	17658.9	10698599	7623.44	94.7758	40.4959	78.1158
33	2021	68.2476	61.55	2.14874e+11	20192.6	10641221	7623.44	94.1634	42.4599	78.4943
34	2013	0.463771	27.64	5.29964e+10	3522.77	15043981	13351.5	84.9724	2.28771	19.7
34	2014	0.259689	28.31	5.78522e+10	3779.63	15306316	13351.5	81.5607	2.76022	23.4
34	2015	0.319475	30.1	6.21861e+10	3994.63	15567419	13351.5	97.0325	2.87384	28.8059
34	2016	0.424769	32.09	6.60534e+10	4173.28	15827690	13351.5	87.6095	3.10601	34.5093
34	2017	1.72303	31.33	7.16538e+10	4454.02	16087418	13351.5	85.7213	3.2029	37.9
34	2018	2.58427	33.41	7.33284e+10	4485.75	16346950	13351.5	68.4639	3.31134	41.5
34	2019	2.6402	33.68	7.71723e+10	4647.81	16604026	13351.5	69.4786	3.41979	44.401
34	2020	2.94988	33.24	7.77152e+10	4609.9	16858333	13351.5	62.733	3.52479	47.5123
34	2021	4.26261	33.53	8.60531e+10	5029.48	17109746	13351.5	63.3548	3.6298	50.8416
35	2013	0.203636	21.07	1.84997e+10	2064.55	8960657	13543.2	48.8973	0.769932	17.8
35	2014	0.260505	24.28	1.97565e+10	2164.42	9127846	13543.2	48.2622	1.72935	23
35	2015	0.329795	27.02	2.09798e+10	2257.23	9294505	13543.2	52.047	2.12361	27.1
35	2016	0.361572	26.88	2.17176e+10	2295.54	9460798	13543.2	50.5936	2.32947	29.5
35	2017	0.796192	27.03	2.31362e+10	2403.31	9626842	13543.2	64.6992	2.47528	31.7358
35	2018	0.95611	28.17	2.40678e+10	2457.69	9792850	13543.2	66.4502	3.62367	36.0401
35	2019	1.15241	28.95	2.50899e+10	2519.37	9958829	13543.2	67.9544	3.91991	39.3884
35	2020	1.47886	28.9	2.38279e+10	2354.12	10121763	13543.2	73.1042	3.92141	43.4895
35	2021	1.83102	29.19	2.84887e+10	2771.72	10278345	13543.2	76.391	4.10044	48.0835
36	2013	0.12031	53.01	1.35684e+11	13715.1	9893082	7347.38	66.5339	26.2481	72.6439
36	2014	0.101905	52.33	1.41034e+11	14294.3	9866468	7347.38	59.7005	26.1508	75.6532
36	2015	0.108804	52.24	1.25174e+11	12717	9843028	7347.38	62.6192	27.6181	72.8347
36	2016	0.12307	51.51	1.2861e+11	13104.7	9814023	7347.38	56.4711	28.6754	79.2594
36	2017	0.339929	53.36	1.43112e+11	14621.2	9787966	7347.38	70.733	30.2033	76.7505
36	2018	0.402931	57.52	1.60566e+11	16425.2	9775564	7347.38	69.0199	31.5	76.0744
36	2019	0.419029	59.53	1.6402e+11	16786.2	9771141	7347.38	71.4672	32.6418	80.3717
36	2020	0.426449	61.18	1.57227e+11	16125.6	9750149	7347.38	76.5727	33.4884	84.7712
36	2021	0.563319	61.18	1.82275e+11	18772.1	9709891	7347.38	80.6923	34.8322	88.6408
37	2013	1.43685	50.08	1.61251e+10	49805	323764	7889.94	102.019	36.2526	96.5468
37	2014	2.64184	49.62	1.78677e+10	54576.7	327386	7889.94	99.169	36.5174	98.16
37	2015	16.558	52.96	1.75172e+10	52951.7	330815	7889.94	97.4918	37.5871	98.2
37	2016	4.53228	56.15	2.07932e+10	61987.9	335439	7889.94	87.9619	38.139	98.24
37	2017	5.62879	55.69	2.47283e+10	72010.1	343400	7889.94	93.2985	39.1768	98.2552
37	2018	6.99686	57.02	2.62609e+10	74452.2	352721	7889.94	91.1446	39.0963	99.011
37	2019	5.21336	57.3	2.46636e+10	68403.1	360563	7889.94	87.5757	38.5951	99.5049
37	2020	13.2015	61.91	2.15531e+10	58813.8	366463	7889.94	88.726	38.6768	99.5328
37	2021	23.6852	63.12	2.55526e+10	68594	372520	7889.94	89.2051	38.6472	99.687
38	2013	0.324002	56.69	1.85672e+12	1438.06	1291132063	3785.01	118.351	1.15617	12.3
38	2014	1.23587	56.79	2.03913e+12	1559.86	1307246509	3785.01	119.692	1.20482	13.5
38	2015	0.410872	57.24	2.10359e+12	1590.17	1322866505	3785.01	115.806	1.28076	14.9
38	2016	0.499672	60.31	2.2948e+12	1714.28	1338636340	3785.01	109.05	1.39346	16.5
38	2017	0.670068	62.53	2.65147e+12	1957.97	1354195680	3785.01	100.366	1.31857	18.2
38	2018	1.03656	66.86	2.70293e+12	1974.38	1369003306	3785.01	104.361	1.32724	20.0813
38	2019	0.862845	67.56	2.83561e+12	2050.16	1383112050	3785.01	103.565	1.38503	29.5235
38	2020	0.641735	71.86	2.6716e+12	1913.22	1396387127	3785.01	101.606	1.64353	43.4054
38	2021	0.843284	72.17	3.15031e+12	2238.13	1407563842	3785.01	97.3764	1.95799	46.31
39	2013	5.18806	49.09	9.12524e+11	3602.89	253275918	5220.88	39.5665	1.2839	14.94
39	2014	4.88415	49.18	8.90815e+11	3476.62	256229761	5220.88	39.2836	1.32693	17.14
39	2015	6.32285	50.5	8.60854e+11	3322.58	259091970	5220.88	44.2528	1.53729	22.0627
39	2016	6.70306	51.37	9.31877e+11	3558.82	261850182	5220.88	40.9448	1.99633	25.4474
39	2017	24.4835	54.55	1.01562e+12	3839.79	264498852	5220.88	37.6376	2.35008	32.3358
39	2018	26.798	60.38	1.04227e+12	3902.66	267066843	5220.88	35.0173	3.32281	39.9046
39	2019	30.5497	61.71	1.1191e+12	4151.23	269582878	5220.88	36.297	3.81492	47.6906
39	2020	36.6662	64.24	1.05905e+12	3895.62	271857970	5220.88	40.6834	4.31189	53.7265
39	2021	37.9197	66.41	1.18651e+12	4334.22	273753191	5220.88	39.3148	4.53672	62.1
40	2013	9.32216	35.7	4.92776e+11	6280.68	78458928	5609.04	31.833	6.57816	29.95
40	2014	8.6236	36.34	4.60383e+11	5757.54	79961672	5609.04	40.2777	7.68521	39.35
40	2015	9.60108	39.15	4.08213e+11	4990.94	81790841	5609.04	41.7375	8.07995	45.335
40	2016	11.0647	42.77	4.57955e+11	5497.24	83306231	5609.04	41.72	9.13324	53.2268
40	2017	24.1173	46.3	4.8663e+11	5758.59	84505076	5609.04	50.9011	10.1768	64.044
40	2018	25.6448	49.86	3.27901e+11	3829.83	85617562	5609.04	51.7688	11.4541	70.2006
40	2019	32.3668	48.92	2.8365e+11	3276.75	86564202	5609.04	56.5521	9.96507	72.4509
40	2020	36.3279	51.15	2.39735e+11	2746.42	87290193	5609.04	60.9526	10.9568	75.5699
40	2021	51.1522	52.43	3.59097e+11	4084.2	87923432	5609.04	61.1908	12.1411	78.6
41	2013	0.490395	60.78	2.38341e+11	51546.4	4623816	8290.86	50.5955	25.9154	78.2477
41	2014	0.437692	62.96	2.59171e+11	55643.1	4657740	8290.86	61.8467	27.2331	83.4917
41	2015	0.545467	67.52	2.91775e+11	62054	4701957	8290.86	57.8775	28.0655	83.4948
41	2016	0.718905	69.9	2.99091e+11	62895.9	4755335	8290.86	53.8211	28.8436	83.5
41	2017	2.80327	71.34	3.36378e+11	69970.9	4807388	8290.86	47.293	29.3135	84.114
41	2018	2.83322	73.29	3.85737e+11	79250.4	4867316	8290.86	47.0977	29.5823	87.0001
41	2019	3.47064	73.62	3.99322e+11	80927.1	4934340	8290.86	46.499	29.8722	87.0001
41	2020	4.69655	75.52	4.25852e+11	85420.2	4985382	8290.86	54.7402	30.6599	91.9999
41	2021	8.39312	76.13	5.04183e+11	100172	5033165	8290.86	61.1905	31.6252	95.1696
42	2013	11.1061	64.3	2.97733e+11	36941.8	8059500	7146.98	130.472	25.9232	70.2503
42	2014	8.1965	64.35	3.1433e+11	38259.7	8215700	7146.98	127.311	27.0987	75.0178
42	2015	13.34	66.76	3.03414e+11	36206.5	8380100	7146.98	117.511	27.1361	77.3521
42	2016	31.9088	69.86	3.22103e+11	37690.5	8546000	7146.98	115.479	27.6749	79.6531
42	2017	153.862	71.29	3.58245e+11	41114.8	8713300	7146.98	107.905	28.1854	81.5812
42	2018	138.575	72.55	3.76692e+11	42406.8	8882800	7146.98	104.114	28.7945	83.7332
42	2019	219.695	72.82	4.02471e+11	44452.2	9054000	7146.98	100.901	28.8217	86.7879
42	2020	328.996	75.33	4.13268e+11	44846.8	9215100	7146.98	100.669	29.7126	90.1273
42	2021	393.438	75.91	4.88527e+11	52166.8	9364700	7146.98	99.6804	29.851	90.3
43	2013	0.788054	61.78	2.14192e+12	35560.1	60233948	8134.69	100.717	23.2339	58.4593
43	2014	0.634507	62.07	2.16201e+12	35565.7	60789140	8134.69	101.766	23.8425	55.6385
43	2015	0.969151	63.42	1.83664e+12	30242.4	60730582	8134.69	100.267	24.7376	58.1417
43	2016	1.17781	65.32	1.87707e+12	30960.7	60627498	8134.69	98.2695	25.8876	61.3243
43	2017	4.75351	66.38	1.9618e+12	32406.7	60536709	8134.69	85.6796	27.6421	63.0773
43	2018	5.63652	70.59	2.09193e+12	34622.2	60421760	8134.69	85.5076	28.655	74.3872
43	2019	7.18186	70.59	2.0113e+12	33673.8	59729081	8134.69	84.9193	29.2501	67.8507
43	2020	8.51778	73.18	1.89721e+12	31918.7	59438851	8134.69	87.4881	30.4683	70.4834
43	2021	11.4976	73.74	2.11436e+12	35770	59109668	8134.69	87.6254	31.5435	74.8623
44	2013	4.52874	32.81	1.42642e+10	5143.72	2773129	13446.6	98.2581	5.07787	37.1
44	2014	3.4167	31.69	1.38992e+10	4991.56	2784543	13446.6	96.7949	5.44269	40.4027
44	2015	3.71017	33.96	1.41889e+10	5077.55	2794445	13446.6	100.67	8.1909	42.2212
44	2016	92.8537	35.3	1.40771e+10	5022.7	2802695	13446.6	92.5014	10.2069	44.3669
44	2017	134.374	35.56	1.4809e+10	5273.15	2808376	13446.6	96.93	8.51453	55.0721
44	2018	73.5479	37.05	1.57308e+10	5594.49	2811835	13446.6	92.0309	10.1271	68.2145
44	2019	66.9448	37.23	1.58308e+10	5626.17	2813773	13446.6	88.6097	11.2982	70.841
44	2020	17.5803	37.39	1.38124e+10	4897.26	2820436	13446.6	85.4285	13.6718	79.4324
44	2021	25.2662	38.16	1.46576e+10	5183.58	2827695	13446.6	86.1072	14.6232	82.36
45	2013	0.145364	72.31	5.21233e+12	40898.6	127445000	2098.11	81.2249	28.9152	88.2194
45	2014	0.120183	73.8	4.89699e+12	38475.4	127276000	2098.11	74.1426	29.6438	89.1068
45	2015	0.181268	75.83	4.44493e+12	34960.6	127141000	2098.11	77.168	30.548	91.058
45	2016	0.188545	75.96	5.00368e+12	39375.5	127076000	2098.11	66.0678	31.3445	93.1827
45	2017	0.575316	76.47	4.93084e+12	38834.1	126972000	2098.11	74.4323	32.0004	91.7265
45	2018	0.655106	79.35	5.04088e+12	39751.1	126811000	2098.11	71.894	32.8668	88.7464
45	2019	0.858029	80.48	5.11799e+12	40416	126633000	2098.11	69.9182	33.788	92.7304
45	2020	0.88965	82.58	5.04879e+12	39986.9	126261000	2098.11	69.2415	35.1318	90.2195
45	2021	1.08923	83.22	5.00554e+12	39827.1	125681593	2098.11	68.8709	36.2468	82.9141
46	2013	45.3031	39.62	2.36635e+11	13890.6	17035551	3277.17	102.509	11.2928	63.3042
46	2014	54.951	42.75	2.21416e+11	12807.3	17288285	3277.17	101.324	12.2099	66
46	2015	66.9245	42.26	1.84388e+11	10510.8	17542806	3277.17	101.991	12.9009	70.8299
46	2016	45.2578	44.05	1.37278e+11	7714.84	17794055	3277.17	99.8997	12.9983	74.5877
46	2017	76.0983	45.72	1.66806e+11	9247.58	18037776	3277.17	97.0155	14.0657	76.4267
46	2018	120.122	51.2	1.7934e+11	9812.63	18276452	3277.17	88.4095	13.277	78.9039
46	2019	152.44	53.8	1.81667e+11	9812.6	18513673	3277.17	83.1699	13.3975	81.8776
46	2020	227.748	57.24	1.71082e+11	9121.64	18755666	3277.17	81.0053	13.8067	85.9426
46	2021	432.489	58.42	1.97112e+11	10373.8	19000988	3277.17	76.1041	14.3443	90.92
47	2013	1.46382	36.5	6.16714e+10	1376.83	44792368	9223.83	50.3222	0.165528	13
47	2014	1.09899	36.6	6.82858e+10	1489.92	45831863	9223.83	49.8718	0.222145	16.5
47	2015	1.48701	39.93	7.01204e+10	1496.65	46851488	9223.83	50.0506	0.288373	16.5879
47	2016	1.39871	40.99	7.48151e+10	1562.08	47894670	9223.83	46.4787	0.27707	16.6
47	2017	6.78505	43.36	8.20365e+10	1675.99	48948137	9223.83	53.8105	0.588997	17.8271
47	2018	8.1301	47.25	9.2203e+10	1845.78	49953304	9223.83	57.7653	0.743691	19.5
47	2019	10.4056	47.99	1.00378e+11	1970.08	50951450	9223.83	57.0267	0.964022	22.6689
47	2020	12.3838	49.94	1.00658e+11	1936.25	51985780	9223.83	56.1852	1.29688	25.5329
47	2021	14.8826	50.05	1.09704e+11	2069.66	53005614	9223.83	55.6268	1.48851	28.7575
48	2013	0.249769	71.39	1.3708e+12	27182.7	50428893	955.651	40.4167	37.4015	84.77
48	2014	0.382007	71.62	1.48432e+12	29249.6	50746659	955.651	35.7167	37.974	87.5568
48	2015	0.475207	75.88	1.46577e+12	28732.2	51014947	955.651	39.145	39.2679	89.8963
48	2016	0.578655	76.91	1.50011e+12	29288.9	51217803	955.651	41.8209	40.0618	92.843
48	2017	1.28653	75.38	1.6239e+12	31616.8	51361911	955.651	50.7768	41.1478	95.0694
48	2018	1.18316	77.09	1.72485e+12	33436.9	51585058	955.651	48.1127	41.1903	96.0229
48	2019	1.20596	78.03	1.65142e+12	31902.4	51764822	955.651	49.0562	42.0082	96.1576
48	2020	1.1627	80.44	1.64431e+12	31721.3	51836239	955.651	57.9769	43.0655	96.5051
48	2021	0.92869	80.95	1.81096e+12	34997.8	51744876	955.651	57.7518	44.2682	97.5713
49	2013	9.47203	33.31	1.74168e+11	47762.7	3646518	6225.54	61.437	1.2889	75.46
49	2014	20.8996	32.88	1.6265e+11	43239.8	3761584	6225.54	60.081	1.27606	78.7
49	2015	26.8235	34.78	1.14586e+11	29315.2	3908743	6225.54	56.5442	1.4071	82
49	2016	78.9834	38.91	1.09406e+11	27026.6	4048085	6225.54	53.7681	2.50464	85.6
49	2017	212.25	42.39	1.20688e+11	29258.3	4124904	6225.54	69.045	2.85386	98
49	2018	217.376	50.64	1.38202e+11	32012.1	4317185	6225.54	77.7463	2.40483	99.5988
49	2019	454.199	51.92	1.36192e+11	30666.2	4441100	6225.54	79.2335	1.90482	99.5427
49	2020	319.8	53.67	1.05949e+11	24297.7	4360444	6225.54	76.9447	1.69588	99.1059
49	2021	409.661	53.57	1.36797e+11	32186.8	4250114	6225.54	76.5391	1.65803	99.7
50	2013	2.54972	18.96	7.33503e+09	1282.44	5719600	3471.8	62.6529	2.3813	23
50	2014	1.91747	19.91	7.4681e+09	1279.77	5835500	3471.8	61.3726	2.93591	28.3
50	2015	2.91091	22.42	6.67818e+09	1121.08	5956900	3471.8	65.3787	3.57602	30.247
50	2016	4.07448	25.38	6.8131e+09	1120.67	6079500	3471.8	52.4638	4.00234	40.5
50	2017	13.9214	27.62	7.70294e+09	1242.77	6198200	3471.8	64.7129	4.21503	50.8
50	2018	18.1377	28.95	8.27111e+09	1308.14	6322800	3471.8	61.7214	4.02687	57.1
50	2019	19.5577	30.41	8.87102e+09	1374.03	6456200	3471.8	63.2133	4.25532	64.1
50	2020	18.7204	34.95	7.78087e+09	1182.52	6579900	3471.8	60.9504	4.49814	72
50	2021	23.2665	35.95	8.74068e+09	1306.18	6691800	3471.8	61.3497	4.42726	77.9204
51	2013	0.205155	18.85	1.19833e+10	1815.44	6600742	2778.65	29.7081	0.136727	12.5
51	2014	0.199355	18.88	1.32792e+10	1984.51	6691454	2778.65	32.5787	0.240889	14.26
51	2015	0.280936	20.56	1.44264e+10	2125.46	6787419	2778.65	30.1702	0.214367	18.2
51	2016	0.386293	21.58	1.59125e+10	2309.05	6891363	2778.65	27.6512	0.354444	21.87
51	2017	1.61383	25.32	1.70712e+10	2439.46	6997917	2778.65	31.3925	0.38893	25.5104
51	2018	2.06237	23.83	1.81417e+10	2553.36	7105006	2778.65	35.1185	0.638691	36.3
51	2019	3.10389	24.97	1.87406e+10	2598.51	7212053	2778.65	33.5094	1.05767	47.0323
51	2020	3.52314	25.97	1.89818e+10	2593.36	7319399	2778.65	45.2697	1.67831	54
51	2021	8.37638	26.7	1.88271e+10	2535.62	7425057	2778.65	47.017	2.03035	62
52	2013	2e-06	47.12	3.02048e+10	15007.5	2012647	6523.57	80.4934	24.4156	75.2344
52	2014	2e-06	47.39	3.13869e+10	15742.4	1993782	6523.57	82.5555	25.1114	75.83
52	2015	2e-06	49.6	2.72631e+10	13786.5	1977527	6523.57	83.9001	25.2768	79.2006
52	2016	2e-06	50.65	2.80836e+10	14331.8	1959537	6523.57	81.8603	26.3066	79.8421
52	2017	1.3e-05	49.96	3.04838e+10	15695.1	1942248	6523.57	86.463	26.9186	80.1141
52	2018	1.7e-05	52.44	3.4429e+10	17865	1927174	6523.57	84.9273	27.1744	83.5772
52	2019	2.6e-05	54.82	3.4344e+10	17945.2	1913822	6523.57	81.795	26.5541	86.1355
52	2020	3.4e-05	58.96	3.46017e+10	18207.1	1900449	6523.57	80.2021	25.8595	88.898
52	2021	5.3e-05	60.47	3.97254e+10	21080.2	1884490	6523.57	80.3276	26.1387	91.1796
53	2013	0.040404	32.3	4.68801e+10	8255.21	5678851	6983.57	53.6197	8.45241	70.5
53	2014	0.035404	33.04	4.80952e+10	7665.38	6274342	6983.57	49.9838	18.0439	73
53	2015	0.053712	35.45	4.99293e+10	7802.75	6398940	6983.57	53.7332	15.888	74
53	2016	0.075478	38.39	5.11473e+10	8172.3	6258619	6983.57	44.443	13.732	76.11
53	2017	0.358683	37.95	5.30277e+10	8679.9	6109252	6983.57	64.2196	11.576	78.1808
53	2018	0.387044	38.27	5.49015e+10	9225.85	5950839	6983.57	66.0319	9.42002	80.9
53	2019	0.428501	38.22	5.1606e+10	8925.42	5781907	6983.57	64.2869	7.26404	79.7589
53	2020	0.567504	37.21	3.17121e+10	5599.96	5662923	6983.57	70.2728	7.6298	83.1038
53	2021	0.645447	38.62	2.31319e+10	4136.15	5592631	6983.57	71.9438	7.7257	86.589
54	2013	0.319287	50.98	4.65234e+10	15729.7	2957689	6567.35	99.0161	27.6139	68.4529
54	2014	0.247018	51.8	4.85337e+10	16551	2932367	6567.35	98.3286	26.774	72.13
54	2015	0.368873	53.44	4.14355e+10	14264	2904910	6567.35	98.7348	28.1162	71.3781
54	2016	0.413973	55.09	4.30473e+10	15008.3	2868231	6567.35	96.1986	29.2385	74.3766
54	2017	1.43078	53.88	4.77587e+10	16885.4	2828403	6567.35	88.9404	27.5016	77.6153
54	2018	1.56286	59.42	5.37514e+10	19186.4	2801543	6567.35	86.426	27.4238	79.7226
54	2019	1.60357	61.77	5.47606e+10	19598.4	2794137	6567.35	84.0299	27.7429	81.5819
54	2020	1.07553	64.29	5.69148e+10	20363.9	2794885	6567.35	86.6095	28.2513	83.0555
54	2021	1.75076	65.24	6.6415e+10	23712.5	2800839	6567.35	81.3863	28.7935	86.9306
55	2013	0.033399	62.18	6.52033e+10	120000	543360	7964.42	132.635	32.5007	93.7765
55	2014	0.023892	62.93	6.88048e+10	123679	556319	7964.42	128.443	33.593	94.67
55	2015	0.037075	65.26	6.00716e+10	105462	569604	7964.42	128.877	34.2988	96.3767
55	2016	0.037003	66.02	6.22169e+10	106899	582014	7964.42	126.258	34.8161	98.1367
55	2017	0.160802	67.28	6.57122e+10	110193	596336	7964.42	117.152	35.9897	97.363
55	2018	0.227551	71.65	7.10004e+10	116787	607950	7964.42	110.672	36.8967	97.0613
55	2019	0.288172	72.77	6.98256e+10	112622	620001	7964.42	110.891	37.3726	97.1206
55	2020	0.472087	72.84	7.39926e+10	117370	630419	7964.42	114.335	37.3077	98.8224
55	2021	0.78581	74.22	8.55062e+10	133590	640064	7964.42	114.95	38.0967	98.66
56	2013	5.53094	15.58	8.03157e+09	501.197	16024775	10394.8	46.1956	0.0547714	5.05
56	2014	6.36354	14.6	8.80133e+09	534.127	16477966	10394.8	45.8354	0.0519542	5.83
56	2015	8.84776	14.75	9.21947e+09	544.277	16938942	10394.8	57.1666	0.0345653	6
56	2016	10.7531	14.55	7.90987e+09	454.443	17405624	10394.8	64.2926	0.0499379	6.3
56	2017	16.3391	15.31	8.94354e+09	500.166	17881167	10394.8	53.7928	0.0604882	7
56	2018	18.6095	18.48	9.88068e+09	537.932	18367883	10394.8	47.6399	0.0618362	8
56	2019	27.9113	19.72	1.10254e+10	584.363	18867337	10394.8	51.3851	0.0601993	13.4392
56	2020	33.4781	21.51	1.20561e+10	622.185	19377061	10394.8	62.3558	0.0632449	18.9268
56	2021	42.0354	22.66	1.26023e+10	633.61	19889742	10394.8	63.0017	0.0677736	24.4056
57	2013	7e-06	63.77	3.23276e+11	10727.7	30134807	4355.05	59.9666	9.75218	57.0575
57	2014	8e-06	64.81	3.38066e+11	11045.6	30606459	4355.05	68.9252	10.0012	63.6654
57	2015	5e-06	66.95	3.01355e+11	9699.58	31068833	4355.05	73.3716	9.86133	71.0641
57	2016	4e-06	67.96	3.01255e+11	9555.65	31526418	4355.05	72.5007	8.62388	78.7883
57	2017	1.4e-05	68.51	3.19109e+11	9979.7	31975806	4355.05	77.0411	8.40573	80.1405
57	2018	1.5e-05	70	3.58789e+11	11074	32399271	4355.05	73.0372	8.32117	81.201
57	2019	6.3e-05	70.89	3.65178e+11	11132.1	32804020	4355.05	68.8055	9.037	84.1871
57	2020	0.00012	73	3.37339e+11	10160.8	33199993	4355.05	64.0728	10.1169	89.555
57	2021	0.000158	74.03	3.72981e+11	11109.3	33573874	4355.05	62.5628	11.122	96.7514
58	2013	6.19872	40.6	1.2293e+10	9764.64	1258927	9054.79	101.513	12.5824	40.1168
58	2014	5.94492	41.21	1.30741e+10	10366.4	1261208	9054.79	93.0062	14.0855	44.8033
58	2015	7.33497	42.55	1.20073e+10	9507.87	1262879	9054.79	94.2423	15.265	50.1393
58	2016	11.819	47.25	1.25942e+10	9965.73	1263747	9054.79	86.257	16.4308	52.1913
58	2017	23.6276	47.64	1.37135e+10	10841.7	1264887	9054.79	88.6392	18.9999	55.4032
58	2018	30.0303	49.07	1.47357e+10	11643.5	1265577	9054.79	86.3228	21.2061	58.5962
58	2019	32.7286	51.63	1.44363e+10	11403.3	1265985	9054.79	86.1595	23.6986	61.73
58	2020	33.8128	51.3	1.1401e+10	9005.46	1266014	9054.79	85.6108	24.9031	64.8849
58	2021	43.4227	52.25	1.14764e+10	9062.72	1266334	9054.79	85.7432	25.3211	67.58
59	2013	0.050431	48.05	1.27444e+12	10865.7	117290686	12467.2	72.3198	10.8686	43.46
59	2014	0.052848	48.18	1.31536e+12	11076.1	118755887	12467.2	67.2288	10.9742	44.39
59	2015	0.065036	51.65	1.17187e+12	9753.4	120149897	12467.2	67.2817	12.2827	57.431
59	2016	0.068847	54.43	1.07849e+12	8875.08	121519221	12467.2	61.6955	13.1041	59.5404
59	2017	0.162416	56.15	1.15891e+12	9434.38	122839258	12467.2	69.0706	13.8396	53.0318
59	2018	0.157816	57.57	1.22241e+12	9857.01	124013861	12467.2	71.8979	14.8039	56.6596
59	2019	0.170606	58.56	1.26901e+12	10145.2	125085311	12467.2	71.0755	15.4719	69.6321
59	2020	0.190546	61.21	1.09051e+12	8655	125998302	12467.2	72.4142	17.8649	71.4902
59	2021	0.222933	61.98	1.27284e+12	10045.7	126705138	12467.2	72.6539	19.0996	75.6265
60	2013	7.70612	31.64	9.49672e+09	3321.04	2859558	5862.36	57.8728	13.7381	37.44
60	2014	6.58866	32.38	9.39983e+09	3289.17	2857815	5862.36	57.959	15.253	40.5
60	2015	9.86182	34.49	7.79869e+09	2749.91	2835978	5862.36	57.9199	16.3055	43.1
60	2016	11.9688	37.1	7.98245e+09	2847.64	2803186	5862.36	51.7246	17.2832	46.7
60	2017	48.3488	37.64	9.51905e+09	3454.95	2755189	5862.36	60.592	18.3722	49.9
60	2018	57.3192	43.08	1.12537e+10	4156.96	2707203	5862.36	57.7361	19.8335	50.3
60	2019	63.8546	42.4	1.17358e+10	4404.95	2664224	5862.36	59.2876	21.564	57.7605
60	2020	71.8081	44.88	1.1532e+10	4376.24	2635130	5862.36	57.6316	23.3075	59.1529
60	2021	110.769	47	1.36922e+10	5235.64	2615199	5862.36	59.5576	24.9006	61.2878
61	2013	0.101148	37.18	4.46577e+09	7188.86	621207	7637.44	69.5234	15.0992	60.31
61	2014	0.102897	37.3	4.59385e+09	7387.87	621810	7637.44	71.741	16.3746	61
61	2015	0.116386	38.02	4.05473e+09	6517.19	622159	7637.44	77.3431	17.7287	68.1198
61	2016	0.128568	37.81	4.37693e+09	7033.44	622303	7637.44	70.6797	18.1359	69.8816
61	2017	0.543953	38.66	4.8566e+09	7803.36	622373	7637.44	79.7951	21.7296	71.2723
61	2018	0.717576	42.63	5.50694e+09	8850.38	622227	7637.44	76.0098	25.1845	71.5171
61	2019	0.992284	44.12	5.54205e+09	8909.65	622028	7637.44	75.8861	28.3601	73.4767
61	2020	1.81704	43.73	4.77e+09	7677.37	621306	7637.44	76.1307	29.2785	77.6088
61	2021	3.41675	44.27	5.86143e+09	9465.97	619211	7637.44	74.8232	29.9886	82.2197
62	2013	0.003872	40.22	1.15739e+11	3377.64	33803527	9951.1	74.8931	2.50311	56
62	2014	0.002946	42.16	1.19131e+11	3430.53	34248603	9951.1	71.2512	2.90548	56.8
62	2015	0.003729	44.15	1.10414e+11	3139.23	34680458	9951.1	70.7883	3.31048	57.08
62	2016	0.004716	45.95	1.11573e+11	3132.95	35107264	9951.1	64.5547	3.57404	58.2712
62	2017	0.01379	46.56	1.18541e+11	3288.5	35528115	9951.1	79.8408	3.87526	61.7622
62	2018	0.017322	46.87	1.27341e+11	3492.67	35927511	9951.1	72.1535	4.30929	64.8039
62	2019	0.015395	47.23	1.2892e+11	3498.58	36304408	9951.1	74.7077	4.80191	84.1204
62	2020	0.018821	53.78	1.21348e+11	3258.1	36688772	9951.1	75.6739	5.69602	84.1204
62	2021	0.03213	54.49	1.42867e+11	3795.39	37076584	9951.1	76.2948	6.08193	88.1303
63	2013	0.414902	15.9	1.69743e+10	672.204	25251731	11347.1	49.7947	0.114258	5.5
63	2014	0.371436	16.48	1.77161e+10	680.375	26038704	11347.1	46.0022	0.142039	6
63	2015	0.456793	18.47	1.5951e+10	594.227	26843246	11347.1	43.1451	0.158587	6.5
63	2016	0.555522	18.25	1.1937e+10	430.993	27696493	11347.1	34.3207	0.168249	7
63	2017	1.84198	19.27	1.32191e+10	462.7	28569441	11347.1	46.1416	0.215759	7.79633
63	2018	2.0222	18.97	1.48454e+10	504.536	29423878	11347.1	47.0347	0.238385	10.9
63	2019	2.17782	19.71	1.539e+10	508.163	30285595	11347.1	47.8973	0.23105	14.6386
63	2020	2.42816	21.47	1.41569e+10	454.062	31178239	11347.1	57.8544	0.224516	16.3123
63	2021	3.01948	21.84	1.57768e+10	491.839	32077072	11347.1	62.6673	0.20418	17.3728
64	2013	0.003224	23.44	1.20433e+10	5463.03	2204510	12373	41.9379	1.62122	13.9
64	2014	0.002225	23.75	1.24354e+10	5544.1	2243001	12373	44.907	1.83736	14.84
64	2015	0.002498	24.52	1.13352e+10	4965.67	2282704	12373	52.4487	3.08441	25.6879
64	2016	0.002258	24.97	1.0722e+10	4614.89	2323352	12373	47.3298	2.7694	31.0333
64	2017	0.005456	26.22	1.28952e+10	5453.57	2364534	12373	59.4727	2.7819	36.8374
64	2018	0.00753	27.64	1.3682e+10	5687.38	2405680	12373	58.8129	2.61265	40
64	2019	0.00659	29.42	1.25419e+10	5126.18	2446644	12373	56.0032	2.81855	44.8268
64	2020	0.010338	29.35	1.05837e+10	4252.04	2489098	12373	56.8551	3.16492	48.7642
64	2021	0.012329	30.48	1.24463e+10	4919.19	2530151	12373	57.1145	3.53034	52.9735
65	2013	0.000252	73.69	8.77173e+11	52198.9	16804432	7831.14	140.52	40.2671	93.9564
65	2014	0.000311	74.99	8.92168e+11	52900.5	16865008	7831.14	139.027	40.4091	91.6667
65	2015	0.000353	75.78	7.65573e+11	45193.4	16939923	7831.14	135.887	41.2479	91.7241
65	2016	0.000199	77.68	7.8406e+11	46039.1	17030314	7831.14	127.1	42.178	90.411
65	2017	0.00049	78.69	8.3387e+11	48675.2	17131296	7831.14	121.118	42.3636	93.1973
65	2018	0.000592	80.12	9.14043e+11	53044.5	17231624	7831.14	116.185	42.8479	91.8919
65	2019	0.00089	80.72	9.10194e+11	52476.3	17344874	7831.14	113.735	42.9561	93.2886
65	2020	0.001896	83.29	9.09793e+11	52162.6	17441500	7831.14	111.862	43.1615	91.3333
65	2021	0.001993	84.19	1.0118e+12	57708.1	17533044	7831.14	110.899	43.5077	92.053
66	2013	27.6432	67.04	1.90907e+11	42976.6	4442100	11041	144.623	29.5688	82.78
66	2014	12.4077	67.18	2.01313e+11	44572.9	4516500	11041	141.478	31.2348	84
66	2015	32.1582	68.33	1.78064e+11	38630.7	4609400	11041	135.382	31.606	85.2
66	2016	63.4681	68.71	1.88838e+11	40058.2	4714100	11041	130.082	32.7865	86.5
66	2017	271.392	69.74	2.06556e+11	42911	4813600	11041	122.483	33.3526	87.7
66	2018	299.004	70.57	2.11887e+11	43236.9	4900600	11041	119.225	34.0524	89
66	2019	294.586	70.7	2.13092e+11	42796.4	4979200	11041	116.834	34.2311	89.8637
66	2020	160.88	71.66	2.1257e+11	41760.6	5090200	11041	109.424	34.8733	92.8651
66	2021	215.824	73	2.55552e+11	49996.4	5111400	11041	108.341	35.1114	95.9102
67	2013	1.72438	21.11	1.0983e+10	1794.78	6119379	13785.6	48.6519	2.15197	15.5
67	2014	0.978003	19.22	1.18804e+10	1913.52	6208676	13785.6	45.2669	1.79441	17.6
67	2015	1.39982	19.42	1.27567e+10	2025.33	6298598	13785.6	51.421	1.84657	19.7043
67	2016	2.08708	21.41	1.32861e+10	2079.45	6389235	13785.6	46.9143	2.77066	24.5718
67	2017	3.5586	22.39	1.37859e+10	2127.28	6480532	13785.6	60.6393	3.24239	30.4
67	2018	3.76748	23.63	1.30253e+10	1981.86	6572233	13785.6	56.2967	2.92767	37.6
67	2019	4.36758	23.38	1.2699e+10	1905.64	6663924	13785.6	58.5677	3.26561	44.9164
67	2020	4.49458	25.48	1.26782e+10	1876.61	6755895	13785.6	66.3919	4.29774	53.4047
67	2021	8.33668	25.17	1.41459e+10	2064.93	6850540	13785.6	71.479	4.63765	57.1468
68	2013	0.025531	31.08	5.20117e+11	2976.76	174726123	11466.1	30.7799	0.00861062	19.1
68	2014	0.021794	31.43	5.74184e+11	3200.95	179379016	11466.1	28.9316	0.00877472	21
68	2015	0.03361	32.57	4.93027e+11	2679.55	183995785	11466.1	35.0483	0.00852628	24.5
68	2016	0.040262	35.13	4.04649e+11	2144.78	188666931	11466.1	35.2721	0.0572072	28.5
68	2017	0.150853	34.51	3.75746e+11	1941.88	193495907	11466.1	53.1077	0.0572798	33.2
68	2018	0.147207	37.28	4.21739e+11	2125.83	198387623	11466.1	57.2634	0.0372831	38.7
68	2019	0.18164	38.92	4.74517e+11	2334.02	203304492	11466.1	57.0738	0.0410025	45.0314
68	2020	0.238215	42.25	4.32199e+11	2074.61	208327405	11466.1	64.6872	0.0313511	51.4584
68	2021	0.323871	42.93	4.40834e+11	2065.75	213401323	11466.1	62.5501	0.0308887	55.3637
69	2013	0.377849	34.84	1.08177e+10	5241.05	2064032	4522.06	67.9377	16.1014	65.24
69	2014	0.352099	36.03	1.13623e+10	5495.73	2067471	4522.06	65.0031	16.8192	68.06
69	2015	0.404527	38.86	1.00645e+10	4861.56	2070226	4522.06	64.1389	17.2878	70.3802
69	2016	0.438474	40.92	1.06725e+10	5149.59	2072490	4522.06	59.1283	18.0804	72.1568
69	2017	0.943555	41.83	1.13071e+10	5450.5	2074502	4522.06	71.8622	18.7642	74.5168
69	2018	1.29674	43.75	1.26831e+10	6108.74	2076217	4522.06	71.7066	20.2492	79.1678
69	2019	1.66143	45.12	1.26063e+10	6070.39	2076694	4522.06	68.3001	21.4883	81.4129
69	2020	1.6055	46.58	1.23636e+10	5965.45	2072531	4522.06	65.9698	22.5274	81.4055
69	2021	1.62182	48.17	1.3825e+10	6694.64	2065092	4522.06	65.4046	23.7138	83.0182
70	2013	0.121936	69.18	5.26014e+11	103554	5079623	7031.01	124.882	37.6077	95.0534
70	2014	0.143098	69.93	5.01736e+11	97666.7	5137232	7031.01	122.469	38.4811	96.3
70	2015	0.172815	70.41	3.8816e+11	74810	5188607	7031.01	119.717	39.5052	96.8103
70	2016	0.213599	71.56	3.70957e+11	70867.4	5234519	7031.01	115.522	40.2356	97.2982
70	2017	0.265261	71.35	4.01745e+11	76131.8	5276968	7031.01	106.646	41.0282	96.3576
70	2018	0.799161	72.64	4.39789e+11	82792.8	5311916	7031.01	106.501	41.5235	96.4917
70	2019	0.739359	73.68	4.08743e+11	76430.6	5347896	7031.01	103.834	42.2679	98
70	2020	1.11973	75.48	3.67633e+11	68340	5379475	7031.01	99.3098	44.3816	97
70	2021	1.23745	76.14	4.90293e+11	90655.4	5408320	7031.01	98.8769	44.1912	99
71	2013	2.24764	32.29	2.31218e+11	1126.04	205337562	3882.88	36.7168	0.792892	9
71	2014	1.8491	32.77	2.44361e+11	1173.39	208251628	3882.88	35.6122	0.964547	10
71	2015	2.34262	34.94	2.70556e+11	1282.44	210969298	3882.88	41.4808	0.849981	11
71	2016	2.71834	36.38	3.1363e+11	1468.82	213524840	3882.88	40.1094	1.16536	12.3854
71	2017	9.16942	39.63	3.39206e+11	1567.64	216379655	3882.88	54.1491	1.07127	13.78
71	2018	8.5917	40.96	3.56128e+11	1620.74	219731479	3882.88	51.7826	0.984082	15.34
71	2019	9.81496	42.12	3.20909e+11	1437.17	223293280	3882.88	51.8707	0.911153	17.0709
71	2020	11.4626	46.29	3.00426e+11	1322.31	227196741	3882.88	59.8298	1.07525	18.9348
71	2021	13.6744	48.63	3.48263e+11	1505.01	231402117	3882.88	62.1585	1.27442	21.0372
72	2013	1.05738	40.79	45599900000	11932.3	3821556	14352.6	68.761	8.04034	44.03
72	2014	1.01372	41.67	49921400000	12837.2	3888793	14352.6	70.7753	7.9733	44.92
72	2015	2.23106	42.11	54091800000	13669.6	3957099	14352.6	73.0639	7.9899	51.2054
72	2016	2.7392	42.45	57907700000	14382.2	4026336	14352.6	69.4039	10.678	54
72	2017	12.4626	43.52	62202700000	15186	4096063	14352.6	83.1865	10.7704	59.9506
72	2018	19.7556	45.22	6.72942e+10	16156.1	4165255	14352.6	80.1918	12.9697	61.8055
72	2019	18.5417	43.28	6.97218e+10	16472.8	4232532	14352.6	81.2991	12.6551	63.6284
72	2020	24.9411	45.59	5.70868e+10	13293.3	4294396	14352.6	82.1099	13.831	65.5419
72	2021	44.6201	45.92	6.74067e+10	15491.3	4351267	14352.6	82.189	13.9233	67.5097
73	2013	0.499872	23.19	3.86513e+10	6435.83	6005652	18292.5	74.5643	2.60714	36.9
73	2014	0.449073	23.58	4.0378e+10	6629.43	6090721	18292.5	72.5692	3.03946	43
73	2015	0.461829	25.14	3.62114e+10	5861.39	6177950	18292.5	77.0935	3.4823	49.7163
73	2016	0.478358	26.5	3.60896e+10	5759.02	6266615	18292.5	71.2508	3.9361	53.4041
73	2017	1.64349	28.18	3.89971e+10	6136.06	6355404	18292.5	74.4342	4.5672	61.0758
73	2018	3.25467	32.44	4.02254e+10	6242.96	6443328	18292.5	79.7456	4.97724	64.9935
73	2019	2.92559	32.61	3.79253e+10	5807.84	6530026	18292.5	82.3422	6.31216	68.5176
73	2020	4.58436	33.41	3.54322e+10	5353.35	6618695	18292.5	88.104	8.49667	73.9575
73	2021	2.47568	33.45	3.99509e+10	5959.44	6703799	18292.5	87.9533	10.7802	77.0184
74	2013	0.646427	37.08	2.01176e+11	6697.19	30038809	16666.3	66.3156	5.36909	39.2
74	2014	0.522218	38.92	2.00786e+11	6614.83	30353951	16666.3	61.5807	5.82151	40.2
74	2015	0.705338	40.38	1.89803e+11	6180.12	30711863	16666.3	63.4497	6.51038	40.8526
74	2016	0.939794	42.19	1.91898e+11	6163.86	31132779	16666.3	60.6605	6.81199	45.4617
74	2017	4.5025	43.85	2.11008e+11	6676.31	31605486	16666.3	61.2927	7.30954	50.4504
74	2018	5.15947	45.2	2.22597e+11	6912.1	32203944	16666.3	71.7925	8.0181	55.0543
74	2019	5.22438	47.13	2.28326e+11	6955.88	32824861	16666.3	72.5009	7.30326	59.9505
74	2020	5.91397	48.83	2.01948e+11	6063.63	33304756	16666.3	76.4921	8.29412	65.2518
74	2021	7.65906	49.41	2.23718e+11	6635.46	33715471	16666.3	76.8213	8.93713	71.1078
75	2013	0.948536	42.63	2.83903e+11	2847.57	99700107	2850.32	39.4112	2.58054	32.7
75	2014	0.989542	44.78	2.97484e+11	2935.93	101325201	2850.32	44.0763	2.86207	34.7
75	2015	1.02161	48.02	3.06446e+11	2974.3	103031365	2850.32	49.5742	2.81468	36.9
75	2016	1.05293	49.16	3.18627e+11	3038.15	104875266	2850.32	48.8815	2.84667	39.2
75	2017	1.73531	51.18	3.28481e+11	3077.43	106738501	2850.32	83.2824	3.18469	41.6
75	2018	2.04994	55.45	3.46842e+11	3194.67	108568836	2850.32	59.446	3.48948	44.1
75	2019	2.45754	56.86	3.76823e+11	3413.85	110380804	2850.32	60.3649	5.71919	43.0266
75	2020	2.76613	59.98	3.61751e+11	3224.42	112190977	2850.32	64.678	7.07416	47.1119
75	2021	3.12078	60.15	3.94087e+11	3460.54	113880328	2850.32	64.9339	8.45074	52.6757
76	2013	2.94482	53.26	5.15762e+11	13558.3	38040196	6947.9	85.6217	18.2117	62.8492
76	2014	2.69927	54.3	5.39081e+11	14182	38011735	6947.9	86.6096	18.7494	66.6
76	2015	3.91138	56.57	4.77111e+11	12560.1	37986412	6947.9	86.6762	18.8455	67.997
76	2016	4.83714	58.35	4.70025e+11	12378.8	37970087	6947.9	88.045	19.0177	73.3007
76	2017	13.3525	60.91	5.24641e+11	13815.5	37974826	6947.9	84.4657	19.8093	75.9854
76	2018	14.6389	63.26	5.8878e+11	15504.5	37974750	6947.9	79.7988	20.3819	77.5417
76	2019	16.8698	64.66	5.96058e+11	15700	37965475	6947.9	80.6905	20.3617	80.4359
76	2020	18.2907	67.38	5.99443e+11	15816.8	37899070	6947.9	85.7689	21.7788	83.1849
76	2021	24.5778	67.86	6.79442e+11	17999.8	37747124	6947.9	86.3791	22.6573	85.3749
77	2013	2.58873	55	2.26434e+11	21653.2	10457295	9675.63	107.882	24.4957	62.0956
77	2014	1.90621	56.3	2.29902e+11	22103.7	10401062	9675.63	105.834	27.4565	64.59
77	2015	3.74125	57.91	1.99394e+11	19250.1	10358076	9675.63	103.701	30.3141	68.6329
77	2016	4.84501	58.98	2.06426e+11	19992	10325452	9675.63	100.162	32.6689	70.4236
77	2017	9.10437	60.89	2.21358e+11	21490.4	10300300	9675.63	96.2332	34.6799	73.7912
77	2018	42.8229	64.44	2.42313e+11	23562.6	10283822	9675.63	86.9608	36.7808	74.661
77	2019	84.0867	65.47	2.39987e+11	23330.8	10286263	9675.63	82.1017	38.5592	75.3464
77	2020	50.481	68.45	2.29032e+11	22242.4	10297081	9675.63	80.5649	40.4033	78.2617
77	2021	58.2845	69.46	2.53983e+11	24598.5	10325147	9675.63	79.7287	41.9215	82.309
78	2013	1.33043	45.77	1.89789e+11	9497.21	19983693	7068.48	72.9021	18.8885	49.7645
78	2014	1.29499	48.51	1.99714e+11	10031.3	19908979	7068.48	69.9744	20.0861	54.08
78	2015	1.4696	50.16	1.77884e+11	8976.96	19815616	7068.48	71.5205	21.4112	55.7632
78	2016	1.88447	52.83	1.85288e+11	9404.38	19702267	7068.48	59.8669	22.4747	59.504
78	2017	4.81459	54.33	2.10147e+11	10728	19588715	7068.48	35.9433	24.1374	63.7473
78	2018	5.14244	55.45	2.43316e+11	12494.4	19473970	7068.48	66.4709	25.9584	70.6813
78	2019	6.21591	56.82	2.51018e+11	12958	19371648	7068.48	63.2516	27.0291	73.6575
78	2020	7.29458	59.8	2.51363e+11	13047.5	19265250	7068.48	67.8073	29.2393	78.4553
78	2021	10.7005	60.43	2.85405e+11	14927.1	19119880	7068.48	68.062	31.5533	83.5904
79	2013	0.346492	56.38	2.29247e+12	15974.6	143506995	5795.05	43.4248	16.4526	67.97
79	2014	0.256097	57.66	2.05924e+12	14095.6	143819667	5795.05	37.3257	17.2471	70.52
79	2015	0.318142	59.04	1.36348e+12	9313.02	144096870	5795.05	41.1513	18.5409	70.0992
79	2016	0.792868	60.67	1.27679e+12	8704.89	144342397	5795.05	31.5067	18.9452	73.0914
79	2017	1.74006	65.2	1.5742e+12	10720.3	144496739	5795.05	70.7991	21.3724	76.0081
79	2018	1.53331	66.75	1.65733e+12	11287.4	144477859	5795.05	35.5131	22.0009	80.8647
79	2019	1.84579	67.34	1.69311e+12	11536.3	144406261	5795.05	37.528	22.5249	82.6422
79	2020	2.31207	70.36	1.49308e+12	10194.4	144073139	5795.05	27.9954	23.225	84.9947
79	2021	3.36776	71.43	1.83689e+12	12593.2	143449286	5795.05	28.6512	23.7286	88.2138
80	2013	28.3989	52.41	7.53865e+11	23945.5	31482498	6605.19	58.6095	19.7459	60.5
80	2014	45.6132	51.6	7.66606e+11	23862.8	32125564	6605.19	52.7706	19.5456	64.7137
80	2015	44.0679	54.04	6.69484e+11	20442.4	32749848	6605.19	51.7855	19.3453	69.6162
80	2016	22.9555	55.94	6.66e+11	19930.4	33416270	6605.19	50.9014	19.145	74.8793
80	2017	34.2695	59.2	7.14995e+11	20910.5	34193122	6605.19	126.239	19.458	94.1756
80	2018	35.8797	64.94	8.46584e+11	24175.6	35018133	6605.19	53.1272	19.481	93.31
80	2019	41.707	66.89	8.38565e+11	23405.7	35827362	6605.19	51.5469	18.9853	95.7247
80	2020	45.1275	69.22	7.34271e+11	20398.1	35997107	6605.19	51.6283	21.9192	97.8623
80	2021	68.6195	70.46	8.68586e+11	24160.7	35950396	6605.19	50.2861	29.4521	100
81	2013	3.40566	24.31	1.89187e+10	1391.53	13595566	12312.9	46.1163	0.785057	13.1
81	2014	2.76645	25.72	1.97973e+10	1417.09	13970308	12312.9	44.7744	0.739869	17.7
81	2015	4.1171	28.52	1.77748e+10	1238.13	14356181	12312.9	49.1625	0.70082	21.7
81	2016	4.35642	30.62	1.90403e+10	1290.75	14751356	12312.9	45.5138	0.666739	25.6648
81	2017	18.7306	31.16	2.09966e+10	1385.2	15157793	12312.9	42.9563	0.737541	29.6431
81	2018	21.942	32.24	2.31167e+10	1484.23	15574909	12312.9	48.0809	0.83352	35.3
81	2019	24.6086	33.52	2.3404e+10	1462.68	16000781	12312.9	48.7995	0.950247	36.2366
81	2020	28.0553	35.49	2.45305e+10	1492.48	16436120	12312.9	62.3323	1.07911	47.1794
81	2021	40.887	37.53	2.75691e+10	1633.56	16876720	12312.9	63.6122	1.23433	58.0548
82	2013	0.05747	40.13	4.83942e+10	6755.07	7164132	7407.98	68.8344	16.4164	53.4504
82	2014	0.069544	40.18	4.70622e+10	6600.06	7130576	7407.98	72.0426	16.7418	62.0751
82	2015	0.115781	40.86	3.96559e+10	5588.98	7095383	7407.98	82.3521	18.6569	65.317
82	2016	0.136638	44.91	4.06927e+10	5765.2	7058322	7407.98	64.6255	20.6094	67.0568
82	2017	0.575178	45.79	4.41791e+10	6292.55	7020858	7407.98	95.6527	21.1493	70.3308
82	2018	0.72522	50.22	5.06407e+10	7252.4	6982604	7407.98	68.9115	22.2891	73.3607
82	2019	1.02113	51.67	5.15142e+10	7417.21	6945235	7407.98	64.7839	23.4425	77.4168
82	2020	2.43017	55.79	5.33565e+10	7733.8	6899126	7407.98	63.9515	25.1835	78.368
82	2021	3.31858	58.46	6.3082e+10	9230.17	6834326	7407.98	66.2914	26.1926	81.1659
83	2013	0.091811	75.69	3.07576e+11	56967.4	5399162	4484.66	131.184	27.2615	80.9021
83	2014	0.08317	76.35	3.14864e+11	57564.8	5469724	4484.66	134.161	26.4608	82.1
83	2015	5.28072	78.21	3.07999e+11	55645.6	5535002	4484.66	131.557	26.3043	83.2
83	2016	3.20181	80.46	3.1903e+11	56895.6	5607283	4484.66	127.869	27.8697	84.4523
83	2017	6.1544	82.47	3.43273e+11	61164.9	5612253	4484.66	41.2317	25.5998	84.4523
83	2018	0.374072	82.92	3.7687e+11	66836.5	5638676	4484.66	123.706	25.6873	88.1656
83	2019	4.79401	83.62	3.76837e+11	66070.5	5703569	4484.66	122.339	25.6375	88.9493
83	2020	4.79016	86.7	3.48392e+11	61274	5685807	4484.66	117.776	25.5454	92.0043
83	2021	9.10216	87.55	4.23797e+11	77710.1	5453566	4484.66	118.264	25.6924	91.0994
84	2013	29.3621	46.53	9.89352e+10	18276	5413393	7422.39	82.2362	20.4822	77.8826
84	2014	25.3412	46.96	1.01437e+11	18720	5418649	7422.39	80.7661	21.9799	79.98
84	2015	33.5153	47.55	8.89009e+10	16390.9	5423801	7422.39	83.7066	23.4828	77.6347
84	2016	35.3909	48.42	8.99527e+10	16563.4	5430798	7422.39	77.4925	24.6086	80.4759
84	2017	142.354	48.42	9.565e+10	17585.2	5439232	7422.39	56.3612	25.8414	81.6257
84	2018	101.685	52.72	1.06138e+11	19486.4	5446771	7422.39	82.3299	27.6775	80.4489
84	2019	124.023	53.84	1.0571e+11	19381.6	5454147	7422.39	80.4717	29.1635	82.8537
84	2020	188.243	58.46	1.06729e+11	19551.6	5458827	7422.39	82.9877	31.1831	89.9209
84	2021	215.231	58.79	1.18657e+11	21782.9	5447247	7422.39	83.8483	32.577	88.9256
85	2013	0.326689	46.91	4.84157e+10	23503.3	2059953	7708.11	100.878	25.315	72.6756
85	2014	0.232631	46.1	4.99972e+10	24247.2	2061980	7708.11	98.6478	26.7873	71.59
85	2015	0.317439	48.3	4.31075e+10	20890.2	2063531	7708.11	110.839	27.3457	73.0987
85	2016	1.18192	52.09	4.47667e+10	21678.4	2065042	7708.11	104.704	28.1971	75.4985
85	2017	1.37658	51.58	4.85891e+10	23514	2066388	7708.11	84.766	28.6801	78.8854
85	2018	1.21261	56.58	5.41779e+10	26123.7	2073894	7708.11	81.589	29.0963	79.75
85	2019	1.41877	57.89	5.43316e+10	26016.1	2088385	7708.11	75.1747	29.7193	83.1084
85	2020	1.77464	59.84	5.37068e+10	25545.2	2102419	7708.11	71.9898	30.7702	86.6013
85	2021	2.68492	60.98	6.17486e+10	29291.4	2108079	7708.11	72.5561	31.6833	89.004
86	2013	0.789483	47.37	4.00886e+11	7441.23	53873616	12967.8	56.762	2.99815	46.5
86	2014	0.40287	47.92	3.81199e+11	6965.14	54729551	12967.8	57.9156	3.11772	49
86	2015	0.311576	48.94	3.4671e+11	6204.93	55876504	12967.8	55.3916	2.52225	51.9191
86	2016	0.662826	50.38	3.23586e+11	5735.07	56422274	12967.8	48.9214	2.03957	54
86	2017	0.718176	51.21	3.81449e+11	6734.48	56641209	12967.8	86.2605	1.98299	56.1674
86	2018	0.532976	54.12	4.04159e+11	7048.51	57339635	12967.8	46.5059	1.93062	62.4
86	2019	0.831234	55.13	3.88531e+11	6688.77	58087055	12967.8	40.6721	2.15256	69.6969
86	2020	0.965374	56.99	3.3762e+11	5741.64	58801927	12967.8	43.148	2.21601	70.3203
86	2021	1.25834	58.12	4.19016e+11	7055.06	59392255	12967.8	45.3749	2.85331	72.3105
87	2013	2.64776	64.49	1.35558e+12	29077.2	46620045	8779.38	94.2322	26.29	71.635
87	2014	2.55348	65.1	1.37182e+12	29513.7	46480882	8779.38	95.766	27.989	76.19
87	2015	2.43168	65.97	1.19616e+12	25754.4	46444832	8779.38	97.8702	29.1676	78.6896
87	2016	2.55735	68.07	1.23355e+12	26537.2	46484062	8779.38	92.9397	30.3672	80.5613
87	2017	3.21291	68.76	1.31325e+12	28185.3	46593236	8779.38	87.5085	31.4875	84.6022
87	2018	2.92359	70.85	1.4217e+12	30379.7	46797754	8779.38	84.3464	32.4349	86.1072
87	2019	2.79137	71.45	1.39432e+12	29581.5	47134837	8779.38	82.8675	33.1342	90.7187
87	2020	3.89407	73.86	1.27696e+12	26959.7	47365655	8779.38	80.0299	34.1791	93.2056
87	2021	5.35346	74.59	1.42738e+12	30103.5	47415750	8779.38	70.4021	35.1888	93.9
88	2013	10.3484	35.98	7.70006e+10	3643.83	21131756	5171.49	105.313	2.00815	5.74
88	2014	10.4047	39.35	8.25285e+10	3885.62	21239457	5171.49	103.555	2.67239	10.5
88	2015	14.0929	39.94	8.5141e+10	3990.35	21336697	5171.49	105.554	2.93352	15.26
88	2016	14.8354	41.87	8.80123e+10	4107.83	21425494	5171.49	99.7215	4.16412	22.19
88	2017	28.6907	41.13	9.43762e+10	4388.2	21506813	5171.49	53.2258	5.67496	32.25
88	2018	33.6531	42.12	9.44939e+10	4360.58	21670000	5171.49	90.9511	7.15599	46.9
88	2019	36.3464	43.38	8.9015e+10	4082.69	21803000	5171.49	88.54	7.69673	50.6873
88	2020	38.65	45.49	8.44405e+10	3852.39	21919000	5171.49	88.9751	8.20411	59.21
88	2021	48.4774	46.46	8.84965e+10	3994.25	22156000	5171.49	92.6858	10.9889	66.6815
89	2013	0.455443	72.15	5.86842e+11	61126.9	9600379	6713.79	42.6922	32.6214	94.7836
89	2014	0.403453	72	5.81964e+11	60020.4	9696110	6713.79	38.5724	33.6641	92.52
89	2015	0.698503	73.23	5.05104e+11	51545.5	9799186	6713.79	33.3375	35.4972	90.6102
89	2016	0.900825	75.14	5.15655e+11	51965.2	9923085	6713.79	36.0982	36.9703	89.6509
89	2017	3.62378	75.3	5.41019e+11	53791.5	10057698	6713.79	129.078	38.3254	93.0063
89	2018	4.04414	76.62	5.55455e+11	54589.1	10175214	6713.79	43.4508	38.7913	89.247
89	2019	4.89083	76.96	5.3388e+11	51939.4	10278887	6713.79	44.7372	39.3334	94.4934
89	2020	4.88963	79.62	5.47054e+11	52837.9	10353442	6713.79	42.5095	40.3085	94.5394
89	2021	5.08251	80.29	6.36856e+11	61143.2	10415811	6713.79	48.6186	40.6363	88.3078
90	2013	33.8572	69.69	7.06235e+11	87304.3	8089346	11485.9	148.812	42.5067	86.34
90	2014	28.5924	68.86	7.26538e+11	88725	8188649	11485.9	144.673	43.1861	87.4
90	2015	14.0221	71.69	6.94118e+11	83806.4	8282396	11485.9	142.734	44.6834	87.4791
90	2016	16.0132	73.83	6.87895e+11	82153.1	8373338	11485.9	137.95	45.0969	89.1347
90	2017	12.5744	77.46	6.95201e+11	82254.4	8451840	11485.9	69.6249	46.3425	89.6861
90	2018	12.2277	78.24	7.25563e+11	85216.6	8514329	11485.9	126.551	45.6152	91.8
90	2019	11.558	78.15	7.21369e+11	84121.9	8575280	11485.9	119.554	46.923	93.1461
90	2020	13.7588	81.18	7.39914e+11	85656.3	8638167	11485.9	116.781	46.492	94.35
90	2021	19.2287	81.31	8.0064e+11	91991.6	8703405	11485.9	115.191	47.9869	95.57
91	2013	27.2076	23.73	4.56805e+10	955.321	49253643	8072.03	124.353	0.11456	4.4
91	2014	23.308	23.43	4.99648e+10	1012.98	50814552	8072.03	123.794	0.166488	7
91	2015	115.726	24.83	4.73786e+10	929.107	52542823	8072.03	120.827	0.20174	10
91	2016	128.242	26.88	4.9774e+10	942.881	54401802	8072.03	120.284	0.585411	13.5042
91	2017	317.042	29.16	5.3276e+10	975.925	56267032	8072.03	114.775	1.35686	16
91	2018	158.344	33.42	5.70037e+10	1011.6	58090443	8072.03	110.754	1.48257	17.1
91	2019	168.718	35.44	6.10268e+10	1050.93	59872579	8072.03	110.074	1.73645	18.2773
91	2020	491.317	38.45	6.60687e+10	1104.16	61704518	8072.03	110.581	1.8404	23.4475
91	2021	493.405	38.51	7.06556e+10	1146.03	63588334	8072.03	109.335	1.95483	31.6331
92	2013	0.186559	47.98	4.20334e+11	6041.13	69578602	3303.89	39.5271	7.46206	28.94
92	2014	0.182801	49.12	4.07339e+11	5822.38	69960943	3303.89	40.5199	7.77577	34.89
92	2015	0.303249	51.43	4.01296e+11	5708.79	70294397	3303.89	44.4875	8.8613	39.3161
92	2016	0.31854	54.2	4.13366e+11	5854.46	70607037	3303.89	41.1446	10.2242	47.505
92	2017	0.997846	57.08	4.56357e+11	6436.79	70898202	3303.89	56.7829	11.5772	52.8919
92	2018	1.09919	59.77	5.06754e+11	7124.56	71127802	3303.89	50.8006	12.919	56.8175
92	2019	1.16883	61.79	5.43977e+11	7628.58	71307763	3303.89	53.8383	14.1763	66.6524
92	2020	1.57382	63.44	5.00457e+11	7001.79	71475664	3303.89	65.6899	16.059	77.8437
92	2021	1.83394	63.77	5.05568e+11	7060.9	71601103	3303.89	67.8867	17.3474	85.27
93	2013	21.5232	32.27	2.85575e+10	19821.5	1440729	14403.7	57.3769	14.7493	59.9
93	2014	17.0791	32.45	2.9489e+10	20328	1450661	14403.7	55.2431	17.1031	62.4
93	2015	22.6079	32.95	2.6852e+10	18389.5	1460177	14403.7	48.0844	19.0745	65.1
93	2016	26.027	33.85	2.34962e+10	15991.1	1469330	14403.7	49.073	17.3943	67.8
93	2017	58.9888	32.67	2.37977e+10	16094.7	1478607	14403.7	73.6418	22.1003	70.6
93	2018	71.3109	34.03	2.43224e+10	16164.2	1504709	14403.7	59.8994	22.7419	74.7825
93	2019	81.3068	34.53	2.38496e+10	15691	1519955	14403.7	61.9976	22.3257	78.965
93	2020	96.7908	35.36	2.10594e+10	13871.8	1518147	14403.7	58.5108	24.8178	78.6712
93	2021	130.921	36.25	2.44602e+10	16032.5	1525663	14403.7	58.0885	24.3099	79
94	2013	0.000362	55.85	9.57799e+11	12507.8	76576117	7064.2	63.5574	11.6138	46.25
94	2014	0.000441	55.67	9.38934e+11	12020.3	78112073	7064.2	56.5005	11.3508	51.04
94	2015	0.000449	57.6	8.64314e+11	10851.9	79646178	7064.2	56.3008	11.9335	53.745
94	2016	0.000436	57.95	8.69683e+11	10734.3	81019394	7064.2	53.2059	12.9595	58.3477
94	2017	0.000892	59.4	8.58989e+11	10464	82089826	7064.2	55.8955	14.5267	64.6846
94	2018	0.000971	63.96	7.78477e+11	9400.84	82809304	7064.2	56.9964	16.1905	71.0428
94	2019	0.000974	65.36	7.59935e+11	9103.01	83481684	7064.2	53.8328	17.048	73.9767
94	2020	0.001326	68.63	7.20289e+11	8561.06	84135428	7064.2	55.0355	19.8904	77.6696
94	2021	0.002178	70.13	8.19034e+11	9661.23	84775404	7064.2	57.2238	21.3927	81.41
95	2013	1.93889	27.87	2.89158e+10	819.758	35273570	9468.47	69.1825	0.117652	5.1
95	2014	1.8826	27.63	3.26124e+10	897.51	36336539	9468.47	66.362	0.151908	5.4
95	2015	1.89538	29.6	3.23872e+10	864.18	37477356	9468.47	71.7447	0.215394	5.8
95	2016	1.85757	31.08	2.9204e+10	753.684	38748299	9468.47	65.0101	0.237727	5.9
95	2017	4.54498	31.31	3.07445e+10	766.178	40127085	9468.47	53.7885	0.183607	5.9
95	2018	2.92219	32.65	3.2927e+10	793.128	41515395	9468.47	67.1848	0.129488	6
95	2019	3.33953	33.43	3.53482e+10	823.025	42949080	9468.47	64.4316	0.0753683	6.01782
95	2020	4.28009	34.88	3.76054e+10	846.881	44404611	9468.47	67.4669	0.0779108	6.1
95	2021	6.68899	35.99	4.05102e+10	883.466	45853778	9468.47	67.4534	0.0839211	10.3424
96	2013	0.027744	44.13	1.90499e+11	4187.74	45489648	6460.8	48.2424	8.85843	40.9541
96	2014	0.024741	44.97	1.33504e+11	3104.65	45272155	6460.8	44.9344	9.30621	46.236
96	2015	0.032942	47.47	9.1031e+10	2124.66	45154036	6460.8	48.17	11.6437	48.8846
96	2016	0.051976	49.5	9.33559e+10	2187.73	45004673	6460.8	46.7701	12.0343	53.001
96	2017	0.135167	49.52	1.12091e+11	2638.33	44831135	6460.8	57.1063	12.3535	58.8895
96	2018	0.15237	53.19	1.30891e+11	3096.56	44622518	6460.8	55.487	12.8033	62.5532
96	2019	0.225807	55.86	1.53883e+11	3661.46	44386203	6460.8	52.9845	16.1591	70.1248
96	2020	0.612946	58.36	1.56618e+11	3751.74	44132049	6460.8	65.8593	18.617	75.0379
96	2021	1.19118	58.33	1.99766e+11	4827.85	43792855	6460.8	68.1198	18.2678	79.2183
97	2013	6.09761	58.31	4.00219e+11	45729.6	8751847	5957.16	59.8229	11.9053	88
97	2014	2.70137	60.17	4.14105e+11	46866	8835951	5957.16	54.7937	12.3559	90.4
97	2015	2.83417	63.58	3.70275e+11	41525.1	8916899	5957.16	61.2739	13.8439	90.5
97	2016	2.97921	67.29	3.69255e+11	41054.5	8994263	5957.16	51.0114	14.4268	90.6
97	2017	13.2483	69.27	3.90517e+11	43064	9068296	5957.16	76.0612	30.4559	94.8199
97	2018	15.754	71.46	4.27049e+11	46722.3	9140169	5957.16	41.1811	33.0909	98.45
97	2019	20.061	73.77	4.1799e+11	45376.2	9211657	5957.16	43.2389	33.0663	99.15
97	2020	23.037	76.37	3.49473e+11	37629.2	9287289	5957.16	41.9006	34.9416	100
97	2021	30.9501	76.18	4.15022e+11	44315.6	9365145	5957.16	42.9167	38.1527	100
98	2013	2.41644	78.85	2.78632e+12	43449.1	64128273	8151.35	69.2747	35.8305	89.8441
98	2014	3.2938	79.05	3.06522e+12	47447.6	64602298	8151.35	69.364	36.635	91.61
98	2015	3.80385	80.65	2.93486e+12	45071.1	65116219	8151.35	68.8872	37.8127	92.0003
98	2016	3.48162	82.83	2.69966e+12	41146.1	65611593	8151.35	73.2029	38.7991	94.7758
98	2017	6.58136	82.21	2.68349e+12	40622.7	66058859	8151.35	78.6373	39.421	90.4246
98	2018	7.3588	84.42	2.87815e+12	43306.3	66460344	8151.35	74.8291	40.0209	90.692
98	2019	7.85433	84.68	2.85706e+12	42747.1	66836327	8151.35	74.9272	40.2939	92.5166
98	2020	8.13369	86.38	2.70461e+12	40318.4	67081234	8151.35	63.2021	40.787	94.8182
98	2021	11.1783	87.08	3.12248e+12	46585.9	67026300	8151.35	63.3218	41.2281	96.6802
99	2013	15.5389	86.41	16843190993000	53291.1	316059947	10993.7	138.132	30.0687	71.4
99	2014	15.0851	87.33	17550680174000	55123.8	318386329	10993.7	133.84	30.3726	73
99	2015	18.7126	88.49	18206020741000	56762.7	320738994	10993.7	132.404	31.4878	74.5542
99	2016	20.2722	89.55	18695110842000	57866.7	323071755	10993.7	124.117	32.3077	85.5444
99	2017	41.3861	91.97	19477336549000	59907.8	325122128	10993.7	51.3656	32.8086	87.2749
99	2018	75.7131	93.16	20533057312000	62823.3	326838199	10993.7	116.295	33.3462	88.4989
99	2019	60.5919	92.51	21380976119000	65120.4	328329953	10993.7	114.139	34.1864	89.4303
99	2020	59.1926	94.43	21060473613000	63528.6	331511512	10993.7	105.616	36.0872	90.6205
99	2021	74.8402	95.28	23315080560000	70219.5	332031554	10993.7	101.174	37.3549	91.7532
100	2013	168.897	44.28	6.13376e+10	18140.9	3381180	19175.6	115.947	21.7994	57.69
100	2014	180.474	45.38	6.14962e+10	18131.6	3391662	19175.6	111.502	24.7743	61.46
100	2015	216.135	47.92	5.76803e+10	16950.8	3402818	19175.6	109.783	26.4761	64.5708
100	2016	197.725	48.81	5.74808e+10	16837.9	3413766	19175.6	103.355	26.9988	66.4
100	2017	350.196	49.75	6.5006e+10	18995.4	3422200	19175.6	103.821	27.8558	70.3224
100	2018	357.391	49	6.52031e+10	19026	3427042	19175.6	105.028	28.5199	80.7268
100	2019	437.546	49.54	6.20486e+10	18098.4	3428409	19175.6	103.248	29.53	83.3515
100	2020	533.021	53.75	5.36669e+10	15650.5	3429086	19175.6	100.257	31.02	86.3102
100	2021	815.129	53.74	6.14123e+10	17924	3426260	19175.6	99.0282	32.2643	90.0738
101	2013	0.597073	29.25	3.71005e+11	12434	29838021	14402.5	86.0662	7.48518	54.9
101	2014	0.500365	29.32	4.82359e+11	15975.7	30193258	14402.5	85.5279	7.94907	57
101	2015	0.533745	29.55	242000000000	19517.5	30529716	14402.5	86.4084	8.4826	58
101	2016	0.664972	30.3	236400000000	23059.2	30741464	14402.5	83.528	8.50314	60
101	2017	1.8358	28.58	215300000000	26601	30563433	14402.5	121.023	8.53251	61.6
101	2018	2.02912	28.74	208338000000	30142.7	29825653	14402.5	72.8669	8.73268	63.2
101	2019	2.05415	27.99	76400000000	33684.5	28971683	14402.5	70.1059	8.84011	64.8
101	2020	1.94744	26.83	47260000000	37226.2	28490453	14402.5	72.8754	8.9914	66.4
101	2021	2.48467	27.28	111813000000	40768	28199867	14402.5	72.9384	8.78153	68
102	2013	1.3275	39.64	2.13709e+11	2367.5	90267739	2330.8	60.6016	5.7081	38.5
102	2014	1.12708	41.47	2.33451e+11	2558.78	91235504	2330.8	61.3459	6.57696	41
102	2015	1.26606	42.53	2.39258e+11	2595.23	92191398	2330.8	70.221	8.30622	45
102	2016	0.981096	44.81	2.57096e+11	2760.72	93126529	2330.8	68.7943	9.76981	53
102	2017	1.92973	45.2	2.81354e+11	2992.07	94033048	2330.8	90.5638	11.9851	58.14
102	2018	1.7554	51.65	3.10106e+11	3267.23	94914330	2330.8	106.36	13.6907	69.8479
102	2019	1.89587	55.2	3.34365e+11	3491.09	95776716	2330.8	107.334	15.4551	68.6616
102	2020	1.96891	58.41	3.46616e+11	3586.35	96648685	2330.8	113.139	17.2783	70.3
102	2021	2.48223	59.39	3.66138e+11	3756.49	97468029	2330.8	115.071	19.8303	74.21
103	2013	1.6068	14.25	4.04152e+10	1497.75	26984002	7417.42	25.754	0.951675	20
103	2014	1.71103	14.34	4.32286e+10	1557.6	27753304	7417.42	28.8482	1.22508	22.55
103	2015	2.12302	12.01	4.24445e+10	1488.42	28516545	7417.42	22.4297	1.38516	24.0854
103	2016	2.17123	10.7	3.13178e+10	1069.82	29274002	7417.42	19.7233	0.943564	24.5792
103	2017	5.51461	11.29	2.68422e+10	893.717	30034389	7417.42	31.1978	1.2286	26.7184
103	2018	6.5665	10.67	2.16062e+10	701.715	30790513	7417.42	29.9013	1.2547	28.8575
103	2019	8.10565	11.38	21888000000	693.816	31546691	7417.42	29.2951	1.2109	30.9966
103	2020	13.8923	12.4	18841000000	583.876	32284046	7417.42	43.0562	1.21112	33.1358
103	2021	18.3338	12.21	21062000000	603.708	32981641	7417.42	46.6797	1.18551	35.2749
104	2013	0.000143	18.71	19091020000	1408.37	13555422	10960.8	43.234	0.766601	15.5
104	2014	0.000133	19.31	19495519600	1407.03	13855753	10960.8	40.7388	1.09871	16.3647
104	2015	0.00015	20.42	19963120600	1410.33	14154937	10960.8	47.4905	1.15851	22.7428
104	2016	0.003635	20.3	20548678100	1421.79	14452704	10960.8	54.2422	1.18205	23.12
104	2017	0.001497	19.91	1.75849e+10	1192.11	14751101	10960.8	60.994	1.2698	24.4
104	2018	0.000289	20.6	3.41561e+10	2269.18	15052184	10960.8	67.7457	1.34901	25
104	2019	0.000359	22.9	2.18322e+10	1421.87	15354608	10960.8	74.4974	1.33135	26.5883
104	2020	0.000442	25.38	2.15097e+10	1372.7	15669666	10960.8	81.2491	1.29844	29.2986
104	2021	0.000579	25.81	2.83712e+10	1773.92	15993524	10960.8	88.0008	1.28385	34.814
105	2013	0.03389	18.71	19091020000	1408.37	13555422	10960.8	95.2467	0.766601	15.5
105	2014	0.03289	19.31	19495519600	1407.03	13855753	10960.8	62.3638	1.09871	16.3647
105	2015	0.053942	20.42	19963120600	1410.33	14154937	10960.8	59.1556	1.15851	22.7428
105	2016	0.043398	20.3	20548678100	1421.79	14452704	10960.8	55.5632	1.18205	23.12
105	2017	0.124469	19.91	1.75849e+10	1192.11	14751101	10960.8	55.3152	1.2698	24.4
105	2018	0.094438	20.6	3.41561e+10	2269.18	15052184	10960.8	47.2512	1.34901	25
105	2019	0.112706	22.9	2.18322e+10	1421.87	15354608	10960.8	51.6507	1.33135	26.5883
105	2020	0.173825	25.38	2.15097e+10	1372.7	15669666	10960.8	63.3916	1.29844	29.2986
105	2021	0.162936	25.81	2.83712e+10	1773.92	15993524	10960.8	96.0441	1.28385	34.814

## Sheet: Financial Services
country	year	mon	dig	gdp	pgdp	pop	dis	dis1	band	inter
1	2013	0.004773	22.62	2.09755e+11	5519.78	38000626	9117.68	72.6295	3.36837	22.5
1	2014	0.008145	26.15	2.1381e+11	5516.23	38760168	9117.68	74.6061	4.12715	29.5
1	2015	0.004063	30.25	1.65979e+11	4197.42	39543154	9117.68	69.8944	5.73892	38.2
1	2016	0.008069	34.2	1.60034e+11	3967.2	40339329	9117.68	66.2885	7.08878	42.9455
1	2017	0.007522	36.14	1.70097e+11	4134.94	41136546	9117.68	80.121	7.80393	47.6911
1	2018	0.008859	36.53	1.74911e+11	4171.8	41927007	9117.68	74.2201	7.31515	49.0385
1	2019	0.010516	38.97	1.7176e+11	4021.98	42705368	9117.68	74.2092	8.38943	58.9776
1	2020	0.009803	41.16	1.45744e+11	3354.16	43451666	9117.68	77.3559	8.72339	63.95
1	2021	0.011675	41.12	1.63472e+11	3700.31	44177969	9117.68	79.1828	9.45502	70.77
2	2013	0.27542	45.99	5.52025e+11	13080.3	42202935	19297.5	47.4675	14.7471	59.9
2	2014	0.231423	46.82	5.2632e+11	12334.8	42669500	19297.5	45.8959	15.2238	64.7
2	2015	0.23093	48.81	5.94749e+11	13789.1	43131966	19297.5	50.5018	15.8491	68.0431
2	2016	0.374716	51.45	5.57532e+11	12790.3	43590368	19297.5	27.8891	16.6063	70.969
2	2017	0.576143	52.81	6.43628e+11	14613	44044811	19297.5	39.0104	17.8024	74.2949
2	2018	0.736978	51.81	5.2482e+11	11795.2	44494502	19297.5	43.5594	19.079	77.7
2	2019	0.443936	55.3	4.47755e+11	9963.67	44938712	19297.5	40.4463	19.6515	79.947
2	2020	0.337349	55.39	3.8554e+11	8496.43	45376763	19297.5	41.8268	21.2531	85.5144
2	2021	0.443728	56.98	4.87227e+11	10636.1	45808747	19297.5	47.1749	23.1682	87.1507
3	2013	24.205	32.29	1.11215e+10	3833.16	2901385	5947.15	42.6204	8.37731	41.9
3	2014	88.0615	33.07	1.16095e+10	4017.23	2889930	5947.15	40.953	9.44262	54.6228
3	2015	123.94	33.55	1.05533e+10	3666.14	2878595	5947.15	48.2622	9.94648	59.1008
3	2016	62.2572	35.61	1.05461e+10	3679.95	2865835	5947.15	40.4788	10.4392	64.346
3	2017	105.83	36.3	1.15275e+10	4042	2851923	5947.15	57.0347	11.0564	64.7449
3	2018	147.209	41.85	1.24579e+10	4391.92	2836557	5947.15	61.4061	12.2489	68.2451
3	2019	9.99596	44.23	1.36193e+10	4828.5	2820602	5947.15	60.1545	13.6745	66.5439
3	2020	7.28718	45.73	1.26417e+10	4505.87	2805608	5947.15	64.4383	15.341	76.5077
3	2021	4.38089	46.73	1.38614e+10	4966.51	2790974	5947.15	70.6588	16.7189	78.6123
4	2013	0.277417	73.77	1.57633e+12	68156.4	23128129	8956.44	81.1062	25.8786	83.4535
4	2014	0.452928	74.06	1.46759e+12	62515.3	23475686	8956.44	72.3845	27.8488	84
4	2015	0.246958	75.4	1.35058e+12	56709	23815995	8956.44	73.9578	28.6647	84.5605
4	2016	0.42108	75.88	1.20656e+12	49876.7	24190907	8956.44	71.0801	30.4765	86.54
4	2017	0.498705	75.71	1.32647e+12	53934.2	24594202	8956.44	84.5528	32.2159	86.545
4	2018	0.524345	76.38	1.42827e+12	57207	24966643	8956.44	78.0995	33.7373	90
4	2019	0.713239	77.52	1.39222e+12	54941.1	25340217	8956.44	77.9945	34.7144	93.6099
4	2020	0.689839	79.17	1.32694e+12	51722.1	25655289	8956.44	77.9605	35.4484	96.3945
4	2021	0.879793	79.73	1.5527e+12	60444.5	25688079	8956.44	78.1097	35.2816	96.24
5	2013	48.1448	64.87	4.30191e+11	50731.1	8479823	7468.01	133.069	26.3281	80.6188
5	2014	112.506	64.93	4.42585e+11	51786.4	8546356	7468.01	131.633	27.6033	80.9958
5	2015	20.5189	66.82	3.81971e+11	44195.8	8642699	7468.01	126.793	28.4122	83.9401
5	2016	23.2738	68.02	3.95837e+11	45307.6	8736668	7468.01	122.465	28.8823	84.3237
5	2017	46.9695	67.73	4.17261e+11	47429.2	8797566	7468.01	114.077	28.5468	87.9356
5	2018	61.4222	70.22	4.54991e+11	51466.6	8840521	7468.01	109.304	28.5187	87.4791
5	2019	50.1983	71.4	4.44621e+11	50070.4	8879920	7468.01	108.35	28.3662	87.7522
5	2020	80.223	74.86	4.35225e+11	48809.2	8916864	7468.01	109.233	29.2553	87.5294
5	2021	109.812	75.88	4.80368e+11	53637.7	8955797	7468.01	109.537	29.0515	92.5292
6	2013	2.36628	38.6	7.41606e+10	7875.34	9416801	5520.21	130.596	17.8083	73
6	2014	1.83683	39.22	7.52397e+10	7890.84	9535079	5520.21	130.283	19.4836	75
6	2015	2.85897	39.85	5.30762e+10	5500.5	9649341	5520.21	130.058	19.2575	77
6	2016	6.43301	42.49	3.7867e+10	3880.69	9757812	5520.21	124.7	18.0796	78.2
6	2017	7.7727	45.65	4.08666e+10	4147.2	9854033	5520.21	118.671	17.9239	79
6	2018	2.77384	48.04	4.71125e+10	4739.8	9939771	5520.21	112.704	18.6251	79.8
6	2019	27.5569	50.73	4.81742e+10	4805.75	10024283	5520.21	108.669	18.9882	81.1
6	2020	16.6936	54.68	42693000000	4229.91	10093121	5520.21	109.023	19.4019	84.6
6	2021	26.1669	55.42	5.48254e+10	5408.05	10137750	5520.21	109.823	19.9326	86
7	2013	2.08264	44.4	3.25395e+10	25790.7	1261673	3896.4	49.0476	23.7824	90
7	2014	3.78011	45.91	3.33877e+10	25464.8	1311134	3896.4	54.6991	21.9331	90.5031
7	2015	1.67446	47.6	3.10506e+10	22795.4	1362142	3896.4	55.3875	18.5767	93.4783
7	2016	2.70773	50.08	3.2235e+10	22867.2	1409661	3896.4	49.7701	16.4852	98
7	2017	2.31582	53.07	3.54738e+10	24349.9	1456834	3896.4	56.1033	13.3277	95.8781
7	2018	1.75577	53.63	3.7802e+10	25415.8	1487340	3896.4	59.0951	8.49275	98.6447
7	2019	1.82825	54.04	3.86533e+10	25869.1	1494188	3896.4	59.9376	9.43603	99.7015
7	2020	1.91751	58.38	3.46218e+10	23433.2	1477469	3896.4	67.4631	10.2211	99.671
7	2021	2.28845	59.55	3.93034e+10	26860.1	1463265	3896.4	66.3442	11.4203	100
8	2013	2.92085	27.55	1.49991e+11	973.774	154030139	3036.24	95.4674	0.990277	6.63
8	2014	4.28706	29.68	1.72885e+11	1108.51	155961299	3036.24	92.4577	1.98329	11.9
8	2015	1.9548	31.78	1.95079e+11	1236	157830000	3036.24	87.2526	3.10013	12.9
8	2016	3.94068	34.6	2.65236e+11	1659.96	159784568	3036.24	86.6025	4.1258	18.1
8	2017	3.91563	36.72	2.93755e+11	1815.61	161793964	3036.24	92.8087	4.51222	19.8
8	2018	3.30892	39.05	3.21379e+11	1963.41	163683958	3036.24	89.9075	4.91978	23.44
8	2019	3.44128	40.38	3.51238e+11	2122.08	165516222	3036.24	87.7943	4.88502	27.76
8	2020	3.95792	44.25	3.73902e+11	2233.31	167420951	3036.24	88.4416	6.00452	32.87
8	2021	3.69492	45.3	4.16265e+11	2457.92	169356251	3036.24	90.3535	6.57589	38.9174
9	2013	35.7408	65.76	5.21791e+11	46758	11159407	7970.82	45.1843	34.4846	82.1702
9	2014	67.9808	66.1	5.3539e+11	47764.1	11209057	7970.82	40.2594	35.8889	85
9	2015	54.7522	68.7	4.62336e+11	41008.3	11274196	7970.82	31.5728	36.6371	85.0529
9	2016	19.2941	71.16	4.76063e+11	42012.6	11331422	7970.82	28.6479	37.7341	86.5165
9	2017	108.789	71.13	5.02765e+11	44198.5	11375158	7970.82	47.6784	38.4644	87.6797
9	2018	237.071	72.59	5.43299e+11	47545	11427054	7970.82	48.0557	39.3319	88.6473
9	2019	55.6414	73.24	5.35866e+11	46641.7	11488980	7970.82	45.1401	39.8825	90.2754
9	2020	10.6745	75.94	5.25213e+11	45517.9	11538604	7970.82	53.8007	40.9473	91.5264
9	2021	26.0861	76.5	5.94352e+11	51268.4	11592952	7970.82	56.1956	42.3779	92.79
10	2013	16.1776	25.67	3.06593e+10	2853.8	10743349	17389.8	131.703	1.43436	36.99
10	2014	14.2401	24.36	3.29962e+10	3022.46	10916987	17389.8	130.6	1.5827	34.6
10	2015	16.3346	25.51	3.30002e+10	2975.65	11090085	17389.8	132.661	1.63165	37.49
10	2016	16.0224	25.5	3.39411e+10	3013.5	11263015	17389.8	125.97	2.55339	39.6975
10	2017	14.4257	26.02	3.75086e+10	3280.01	11435533	17389.8	121.163	3.32294	43.8323
10	2018	31.3911	26.61	4.02876e+10	3471.01	11606905	17389.8	114.288	4.34308	44.2861
10	2019	5.92548	28.73	4.08953e+10	3472.38	11777315	17389.8	108.935	6.34162	47.4748
10	2020	7.59444	29.64	3.66298e+10	3068.81	11936162	17389.8	109.003	7.80752	59.9401
10	2021	11.3669	30.52	4.04082e+10	3345.2	12079472	17389.8	108.845	9.33461	65.9774
11	2013	0.000796	26.8	1.42717e+10	6436.6	2217278	11793	50.9766	0.973716	30
11	2014	0.000994	27.08	1.54701e+10	6844.03	2260376	11793	50.6639	1.47276	36.7447
11	2015	0.000908	29.29	1.35307e+10	5869.74	2305171	11793	51.3855	1.59836	37.3121
11	2016	0.001095	32.33	1.50826e+10	6411.55	2352416	11793	45.2038	2.51048	39.363
11	2017	0.000784	32.32	1.61052e+10	6705.34	2401840	11793	53.5617	1.35038	41.4138
11	2018	0.000852	33.09	1.70319e+10	6947.82	2451409	11793	56.6115	1.63351	58
11	2019	0.000943	33.86	1.67259e+10	6691.16	2499702	11793	54.3708	1.97204	64.8263
11	2020	0.000586	37.01	1.49603e+10	5875.07	2546402	11793	59.5957	10.1918	72.748
11	2021	0.000893	37.48	1.87371e+10	7238.8	2588423	11793	60.7002	7.84339	73.5
12	2013	0.019976	57.61	2.47282e+12	12258.6	201721767	17614.3	87.8636	10.5892	51.04
12	2014	0.021431	58.18	2.45604e+12	12071.4	203459650	17614.3	87.408	11.7804	54.551
12	2015	0.021999	57.36	1.80221e+12	8783.21	205188205	17614.3	86.2933	12.4191	58.328
12	2016	0.028794	57.51	1.79569e+12	8680.74	206859578	17614.3	80.7848	12.985	60.8725
12	2017	0.086995	57.94	2.06351e+12	9896.72	208504960	17614.3	73.8714	13.8644	67.4713
12	2018	0.290189	59.14	1.91693e+12	9121.02	210166592	17614.3	69.3027	14.8611	70.4343
12	2019	0.242788	59.97	1.87329e+12	8845.32	211782878	17614.3	68.4365	15.5381	73.9124
12	2020	0.075979	64.76	1.47611e+12	6923.7	213196304	17614.3	70.6205	17.0475	81.3427
12	2021	0.160518	66.77	1.64962e+12	7696.79	214326223	17614.3	70.4995	19.4365	80.69
13	2013	26.3383	44.38	5.58442e+10	7686.63	7265115	7364.45	57.52	19.1296	53.0615
13	2014	50.4668	45.21	5.71596e+10	7912.52	7223938	7364.45	58.6949	20.0876	55.49
13	2015	21.1753	47.1	5.08281e+10	7081.1	7177991	7364.45	59.2958	22.089	56.6563
13	2016	50.1138	50.91	5.39875e+10	7574.19	7127822	7364.45	47.5228	23.428	59.8255
13	2017	56.4444	49.53	5.93431e+10	8386.59	7075947	7364.45	50.2673	25.015	63.4101
13	2018	47.2373	52.38	6.63996e+10	9451.85	7025037	7364.45	50.462	26.7505	64.782
13	2019	56.7988	54.45	6.89119e+10	9878.77	6975761	7364.45	49.2536	28.5681	67.947
13	2020	51.2584	55.72	7.04044e+10	10153.5	6934015	7364.45	56.8866	30.3053	70.1625
13	2021	47.4126	58.24	8.40614e+10	12222.2	6877743	7364.45	59.0301	32.7334	75.2714
14	2013	0.350864	23.28	3.37286e+10	1559.14	21632850	11002.3	62.5499	0.0781219	10
14	2014	1.40071	26.26	3.63865e+10	1631.71	22299585	11002.3	60.1191	0.0754767	16.2149
14	2015	1.93677	28.07	3.22102e+10	1399.68	23012646	11002.3	64.351	0.0888511	18.3
14	2016	1.32036	28.75	3.38143e+10	1426.07	23711630	11002.3	59.6126	1.53841	20.6
14	2017	0.387329	30.94	3.60985e+10	1479.86	24393181	11002.3	73.8614	1.56748	23.203
14	2018	6.01376	32.84	3.99738e+10	1594.06	25076747	11002.3	70.4626	1.57841	29.7
14	2019	6.60116	34.53	3.9671e+10	1538.69	25782341	11002.3	69.9881	1.55505	36.5392
14	2020	0.501611	34.95	4.07732e+10	1539.13	26491087	11002.3	71.6789	2.72763	45.5292
14	2021	0.706837	35.67	4.53383e+10	1666.93	27198628	11002.3	72.7428	2.13097	45.6022
15	2013	1.68364	72.75	1.8466e+12	52635.2	35082954	10598.3	32.915	34.4928	85.8
15	2014	2.67531	73.06	1.80575e+12	50956	35437435	10598.3	29.8791	35.4982	87.12
15	2015	1.32291	73.92	1.55651e+12	43596.1	35702908	10598.3	35.8578	36.7047	90
15	2016	2.38529	74.34	1.52799e+12	42315.6	36109487	10598.3	35.0885	37.0678	91.16
15	2017	2.47498	74.91	1.64927e+12	45129.4	36545236	10598.3	52.012	38.0907	92.7014
15	2018	2.48272	76.38	1.7253e+12	46547.8	37065084	10598.3	52.018	39.005	94.64
15	2019	2.97563	77.44	1.74373e+12	46374.2	37601230	10598.3	52.8607	40.3548	91.9129
15	2020	2.71737	80.06	1.6476e+12	43349.7	38007166	10598.3	61.6433	41.0999	92.3
15	2021	3.96721	80.65	2.00149e+12	52358.6	38226498	10598.3	67.8809	42.0697	92.834
16	2013	14.5354	52.01	2.77239e+11	15833.3	17509925	19079.9	129.029	13.1078	58
16	2014	46.6659	52.09	2.59405e+11	14666.3	17687108	19079.9	127.826	14.0765	61.11
16	2015	40.3123	53.56	2.42497e+11	13569.9	17870124	19079.9	123.023	15.2178	76.6296
16	2016	102.106	55.15	2.49299e+11	13785.7	18083879	19079.9	117.123	16.0617	83.5586
16	2017	59.7342	55.46	2.76365e+11	15045.5	18368577	19079.9	109.619	16.6719	82.3275
16	2018	72.0662	57.01	2.95403e+11	15795.7	18701450	19079.9	103.652	17.3831	84.9
16	2019	51.6267	58.59	2.78493e+11	14627.1	19039485	19079.9	103.079	18.0134	85.0176
16	2020	77.8384	61.39	2.54096e+11	13165.4	19300315	19079.9	102.596	19.5014	86.371
16	2021	94.4364	62.68	3.16714e+11	16247.4	19493184	19079.9	100.772	21.9724	90.1934
17	2013	9.96689	48.57	3.82094e+11	8263.64	46237930	14937.5	111.179	9.81363	51.7
17	2014	14.2215	49.22	3.81241e+11	8167.47	46677947	14937.5	110.432	10.773	52.57
17	2015	19.2654	50.38	2.93492e+11	6228.65	47119728	14937.5	110.821	11.7271	55.905
17	2016	22.7991	51.07	2.8272e+11	5936.26	47625955	14937.5	104.806	12.4154	58.1365
17	2017	21.0181	51.88	3.11867e+11	6449.97	48351671	14937.5	93.3273	13.0937	62.2599
17	2018	24.8233	54.01	3.34198e+11	6782.04	49276961	14937.5	86.9655	13.5531	64.1264
17	2019	25.0434	54.74	3.23032e+11	6436.51	50187406	14937.5	87.2886	13.8478	65.0069
17	2020	27.3634	56.54	2.70151e+11	5304.29	50930662	14937.5	90.7572	15.2458	70.85
17	2021	29.8066	57.3	3.18512e+11	6182.71	51516562	14937.5	80.2187	16.3718	73.0284
18	2013	11.4312	44.56	5.09497e+10	10633.3	4791535	9563.89	82.0951	10.1196	45.96
18	2014	12.8847	46.08	5.20164e+10	10737.7	4844288	9563.89	79.9512	10.6587	53
18	2015	11.2591	48.56	5.64419e+10	11530	4895242	9563.89	83.7904	11.4122	59.763
18	2016	8.2075	47.78	5.8847e+10	11899.8	4945205	9563.89	77.9536	12.9234	65.8804
18	2017	14.9452	47.77	6.0516e+10	12118.1	4993842	9563.89	85.3653	14.8992	71.5817
18	2018	20.3054	47.89	6.24202e+10	12383.1	5040734	9563.89	82.7587	16.5608	73.4797
18	2019	23.2178	48.83	6.44177e+10	12669.3	5084532	9563.89	79.7013	17.7939	81.2026
18	2020	40.8587	55.1	6.23956e+10	12179.3	5123105	9563.89	80.7247	19.3774	80.5302
18	2021	44.9003	54.77	6.46165e+10	12537.3	5153957	9563.89	80.492	20.5428	82.75
19	2013	1.32693	20.56	4.27602e+10	1903.05	22469268	12145.1	63.0358	0.25048	6.6
19	2014	1.9898	23.94	4.8843e+10	2124.02	22995555	12145.1	61.3452	0.551659	10
19	2015	1.87228	27.39	4.5815e+10	1941.58	23596741	12145.1	63.573	0.464924	16.7
19	2016	2.1594	27.87	4.84078e+10	1999.2	24213622	12145.1	62.6617	0.563237	41.2078
19	2017	2.37171	29.67	5.25123e+10	2113.34	24848016	12145.1	66.5285	0.574794	43.8399
19	2018	3.1488	31.07	5.85225e+10	2295.54	25493988	12145.1	63.3194	0.690037	37.5465
19	2019	3.5842	33.17	5.98985e+10	2290.79	26147551	12145.1	61.9459	0.828846	36.289
19	2020	4.62323	36.84	6.29828e+10	2349.07	26811790	12145.1	66.551	0.974832	41.3736
19	2021	4.0696	37.26	7.18111e+10	2613.38	27478249	12145.1	66.6432	1.2193	45.4255
20	2013	0.092654	45.76	5.93631e+10	13949.1	4255689	7632.34	32.3258	22.1572	66.7476
20	2014	0.12374	45.2	5.92145e+10	13971	4238389	7632.34	35.3791	22.9807	68.57
20	2015	0.080833	46.57	5.07421e+10	12071.1	4203604	7632.34	47.1752	23.1788	69.845
20	2016	0.107594	47.68	5.2391e+10	12550.7	4174349	7632.34	51.1331	24.7125	72.6973
20	2017	0.242427	47.59	5.59375e+10	13562.1	4124531	7632.34	66.713	26.1393	67.0962
20	2018	0.412845	50.65	6.13305e+10	15003.1	4087843	7632.34	63.3122	27.1024	75.2946
20	2019	0.291821	51.73	6.13293e+10	15086.2	4065253	7632.34	72.3767	27.9623	79.0798
20	2020	0.514433	55.18	5.76249e+10	14236.5	4047680	7632.34	76.7183	25.1649	78.3209
20	2021	0.443008	54.95	6.88437e+10	17747.8	3879000	7632.34	77.4838	25.824	81.254
21	2013	0.336876	44.52	2.39597e+10	27797.5	1166968	7076.43	78.3274	26.7127	65.4548
21	2014	0.397751	45.05	2.32259e+10	27244.3	1176995	7076.43	79.5837	28.7616	69.33
21	2015	0.184704	46.29	1.99093e+10	23487.2	1187280	7076.43	75.1246	30.725	71.7157
21	2016	0.30762	48.33	2.10465e+10	24715.1	1197881	7076.43	85.7811	32.5787	75.9002
21	2017	4.23856	51.48	2.29466e+10	26697	1208523	7076.43	81.7223	34.215	80.7432
21	2018	0.383031	54.76	2.55973e+10	29419.9	1218831	7076.43	80.4562	35.8108	84.4336
21	2019	0.45821	56.84	2.59452e+10	29417.9	1228836	7076.43	83.9413	36.7753	86.0636
21	2020	0.421937	60.5	2.50083e+10	28036	1237537	7076.43	83.7459	37.3964	90.8019
21	2021	0.520643	62.64	2.84081e+10	31552	1244188	7076.43	102.972	38.3755	90.7595
22	2013	60.4099	51.96	2.11686e+11	20133.2	10514272	7462.24	91.4498	27.164	74.1104
22	2014	167.271	52.14	2.09359e+11	19890.9	10525347	7462.24	93.0274	28.4755	74.2317
22	2015	102.715	54.94	1.88033e+11	17829.7	10546059	7462.24	85.4261	27.9996	75.6688
22	2016	113.894	56.38	1.96272e+11	18575.2	10566332	7462.24	78.8195	29.1612	76.4812
22	2017	74.415	57.95	2.18629e+11	20636.2	10594438	7462.24	77.15	29.8737	78.7192
22	2018	94.684	58.85	2.49001e+11	23424.5	10629928	7462.24	75.3369	30.5929	80.6882
22	2019	90.9074	61.2	2.52548e+11	23664.8	10671870	7462.24	74.3642	35.4907	80.8669
22	2020	106.485	64.54	2.45975e+11	22992.9	10697858	7462.24	77.238	36.5155	81.3389
22	2021	116.462	65.83	2.81791e+11	26822.5	10505772	7462.24	99.8728	37.5696	82.6706
23	2013	1.53164	66.27	3.43584e+11	61191.2	5614932	7208.36	102.332	40.3955	94.6297
23	2014	2.15985	67.3	3.52994e+11	62549	5643475	7208.36	106.737	41.4423	95.99
23	2015	1.26031	68.25	3.02673e+11	53254.9	5683483	7208.36	99.7817	42.3573	96.3305
23	2016	2.37045	69.17	3.13116e+11	54664	5728010	7208.36	97.873	43.1306	96.9678
23	2017	3.13551	69.82	3.32121e+11	57610.1	5764980	7208.36	94.5591	43.7815	97.0994
23	2018	9.10511	74.24	3.56841e+11	61591.9	5793636	7208.36	91.8894	43.9751	97.3192
23	2019	4.06823	75.18	3.46499e+11	59593	5814422	7208.36	93.0827	43.764	98.0464
23	2020	3.96443	76.82	3.55222e+11	60915.4	5831404	7208.36	86.4022	44.4635	96.5491
23	2021	4.27098	77.79	3.98303e+11	68007.8	5856733	7208.36	63.4047	44.6489	98.8659
24	2013	46.119	30.07	6.26822e+10	6171.3	68819	13500.2	161.31	5.18561	45.9
24	2014	33.094	30.59	6.718e+10	6533.67	69371	13500.2	163.627	5.83534	49.58
24	2015	27.7466	32.12	7.11648e+10	6838.94	70007	13500.2	159.844	6.59349	54.2158
24	2016	14.8048	33.99	7.57046e+10	7191.07	70075	13500.2	153.792	7.23105	63.8709
24	2017	7.89039	34.92	7.9998e+10	7513.5	70403	13500.2	141.151	7.70695	67.5712
24	2018	8.70806	38.55	8.55554e+10	7947.16	70823	13500.2	132.202	7.99427	74.822
24	2019	31.3043	43.26	8.89414e+10	8173.34	71428	13500.2	128.061	8.54524	79.7155
24	2020	19.8189	45.59	7.88447e+10	7167.91	71995	13500.2	124.415	9.38081	82.1983
24	2021	11.5797	46.79	9.42434e+10	8476.75	72412	13500.2	121.069	9.75833	85.243
25	2013	2.30759	37.7	95129659000	6050.35	15722989	15364.4	47.8075	6.73188	40.2791
25	2014	2.55326	38.72	101726331000	6374.63	15957994	15364.4	51.872	8.26938	45.5904
25	2015	2.29374	40.18	99290381000	6130.59	16195902	15364.4	55.9569	9.18499	48.9404
25	2016	2.00934	40.54	99937696000	6079.09	16439585	15364.4	51.9564	9.79092	54.0629
25	2017	1.98272	40.22	104295862000	6246.4	16696944	15364.4	64.7916	10.6523	55.8
25	2018	1.99185	40.41	107562008000	6321.35	17015672	15364.4	63.3978	11.4812	57.5
25	2019	1.96832	41.72	108108009000	6233.26	17343740	15364.4	61.9412	12.0646	59.2
25	2020	3.41598	43.51	99291124000	5645.2	17588595	15364.4	68.0285	13.482	70.7
25	2021	3.25816	42.48	106165866000	5965.13	17797737	15364.4	67.2564	13.7104	76.2029
26	2013	0.889912	40.13	2.88434e+11	3088.89	93377890	7551.42	43.1592	2.86606	29.4
26	2014	1.14653	38.83	3.05595e+11	3196.86	95592324	7551.42	46.1268	3.20934	33.8946
26	2015	1.68941	42.92	3.29367e+11	3370.38	97723799	7551.42	36.975	3.91554	37.8194
26	2016	2.04627	43.85	3.32442e+11	3331.61	99784030	7551.42	37.3973	4.47884	41.2481
26	2017	1.15264	45.45	2.48363e+11	2439.97	101789386	7551.42	43.3169	5.14186	44.9502
26	2018	1.54	47.48	2.62589e+11	2531.2	103740765	7551.42	40.9029	6.38555	46.9243
26	2019	1.41812	49.77	3.18679e+11	3017.26	105618671	7551.42	42.7281	7.17027	57.2829
26	2020	1.87557	54.31	3.83818e+11	3571.56	107465134	7551.42	47.868	8.68664	71.9142
26	2021	2.4245	54.93	4.24672e+11	3886.72	109262178	7551.42	52.4821	9.91731	72.06
27	2013	2.41829	28.79	21990960000	3555.16	6185642	13507.9	47.0471	4.5982	23.1093
27	2014	3.60439	31.45	22593470000	3638.52	6209526	13507.9	37.2126	5.1359	24.7617
27	2015	1.77603	32.02	23438240000	3761.51	6231066	13507.9	39.3089	5.66518	26.8026
27	2016	3.31789	30.49	24191430000	3870.31	6250510	13507.9	37.2615	6.3244	28.9971
27	2017	2.74789	30.01	24979190000	3986.05	6266654	13507.9	50.5871	7.20102	33.8207
27	2018	2.50656	30.63	26020850000	4145.86	6276342	13507.9	56.2477	7.84318	43.8
27	2019	3.13172	31.73	26881140000	4280.29	6280217	13507.9	57.0693	8.36098	50.4912
27	2020	3.28943	31.65	24930080000	3961.73	6292731	13507.9	59.4523	9.31233	54.6014
27	2021	4.01621	33.24	29451240000	4664.31	6314167	13507.9	62.4939	9.71471	62.8803
28	2013	1.04476	55.87	2.51158e+10	19056	1317997	6372.09	67.6569	27.3864	80.0043
28	2014	1.58056	57.12	2.66341e+10	20261.1	1314545	6372.09	62.4475	28.2238	84.2415
28	2015	1.42357	59.25	2.28908e+10	17402	1315407	6372.09	69.1597	29.6865	88.4097
28	2016	1.45879	60.8	2.40728e+10	18295.3	1315790	6372.09	61.5857	31.4971	87.2402
28	2017	1.83641	60.74	2.69244e+10	20437.8	1317384	6372.09	76.5922	32.5189	88.1025
28	2018	1.76578	62.15	3.06247e+10	23165.8	1321977	6372.09	76.2761	33.3679	89.357
28	2019	2.11034	64.01	3.10819e+10	23424.5	1326898	6372.09	74.0182	33.8453	90.2289
28	2020	3.16745	67.61	3.13704e+10	23595.2	1329522	6372.09	75.9479	34.2758	89.0583
28	2021	2.85535	68.88	3.71912e+10	27943.7	1330932	6372.09	77.5468	37.4429	91.04
29	2013	0.277348	73.89	2.71362e+11	49892.2	5438972	6326.88	117.318	31.6279	91.5144
29	2014	0.963376	72.81	2.74863e+11	50327.2	5461512	6326.88	117.345	32.1985	86.5304
29	2015	0.467784	73.78	2.34534e+11	42801.9	5479531	6326.88	120.356	31.5706	86.4221
29	2016	0.377713	74.91	2.40771e+11	43814	5495303	6326.88	116.696	31.1544	87.7036
29	2017	0.573307	75.33	2.55648e+11	46412.1	5508214	6326.88	108.845	31.045	87.4689
29	2018	0.396163	75.97	2.75708e+11	49987.6	5515525	6326.88	105.27	31.4933	88.89
29	2019	0.324284	78.07	2.68515e+11	48629.9	5521606	6326.88	96.917	32.5453	89.6074
29	2020	0.379334	80.44	2.71886e+11	49169.7	5529543	6326.88	100.65	33.3848	92.1703
29	2021	0.5229	80.86	2.96388e+11	53489.8	5541017	6326.88	99.9874	33.6706	92.8081
30	2013	4.75999	72.43	2.81188e+12	42602.7	66002289	8225.23	151.083	39.3778	81.9198
30	2014	6.37364	72.81	2.85596e+12	43068.5	66312067	8225.23	149.537	40.8392	83.75
30	2015	3.08421	74.05	2.43919e+12	36652.9	66548272	8225.23	148.687	42.1048	78.006
30	2016	4.85457	76.21	2.47296e+12	37062.5	66724104	8225.23	142.851	43.2572	79.2698
30	2017	5.71999	76.6	2.59515e+12	38781	66918020	8225.23	138.1	44.4	80.5025
30	2018	5.71598	79.11	2.79096e+12	41557.9	67158348	8225.23	131.749	45.2722	82.0432
30	2019	6.30026	79.91	2.72887e+12	40494.9	67388001	8225.23	127.514	46.2114	83.3397
30	2020	6.65132	81.53	2.63901e+12	39055.3	67571107	8225.23	123.123	47.4984	84.7064
30	2021	7.54055	81.84	2.95788e+12	43659	67749632	8225.23	121.386	48.7561	86.0955
31	2013	63.7315	34.52	1.71901e+10	4623.88	3717668	5852.92	126.166	13.6537	43.3
31	2014	60.3185	35.93	1.76273e+10	4739.28	3719414	5852.92	124.894	15.9191	44
31	2015	58.1364	40.44	1.49537e+10	4014.11	3725276	5852.92	127.381	16.8555	47.5698
31	2016	66.2686	43.13	1.51416e+10	4062.13	3727505	5852.92	120.965	18.0594	58.4593
31	2017	56.3978	44.98	1.62426e+10	4356.93	3728004	5852.92	117.47	20.5781	59.7055
31	2018	51.8454	48.95	1.75969e+10	4722.04	3726549	5852.92	114.358	22.7262	62.7179
31	2019	47.9074	48.71	1.74704e+10	4696.15	3720161	5852.92	111.286	24.8502	68.8467
31	2020	56.6546	49.16	1.58429e+10	4255.74	3722716	5852.92	111.835	25.7137	72.5316
31	2021	64.9714	50.54	1.86294e+10	5023.27	3708610	5852.92	109.188	26.862	76.4427
32	2013	0.735846	75.24	3.7338e+12	46298.9	80645605	7785.34	86.6326	35.0658	84.17
32	2014	1.13898	75.64	3.88909e+12	48023.9	80982500	7785.34	83.4038	36.1266	86.19
32	2015	0.544617	76.7	3.35759e+12	41103.3	81686611	7785.34	82.1212	37.4147	87.5898
32	2016	0.94202	78.11	3.46985e+12	42136.1	82348669	7785.34	77.1754	38.6996	84.1652
32	2017	0.993768	79.31	3.69085e+12	44652.6	82657002	7785.34	87.3278	40.2209	84.3942
32	2018	0.887709	80.81	3.97444e+12	47939.3	82905782	7785.34	83.5428	41.1983	87.0371
32	2019	1.00264	80.78	3.88823e+12	46793.7	83092962	7785.34	86.3168	42.3238	88.1345
32	2020	0.954811	84.66	3.88967e+12	46772.8	83160871	7785.34	85.7453	43.4606	89.8129
32	2021	1.05814	85.63	4.25993e+12	51203.6	83196078	7785.34	85.0885	44.2168	91.4306
33	2013	30.0327	47.88	2.38908e+11	21787.8	10965211	7623.44	129.738	26.691	59.8663
33	2014	38.8839	49.16	2.35458e+11	21616.7	10892413	7623.44	127.97	29.0535	63.21
33	2015	22.5984	49.98	1.95684e+11	18083.9	10820883	7623.44	125.381	31.8233	66.835
33	2016	27.3532	51.22	1.93148e+11	17924	10775971	7623.44	122.103	33.629	69.0879
33	2017	27.9095	53.08	1.99844e+11	18582.1	10754679	7623.44	107.408	35.3366	69.893
33	2018	40.4876	55.26	2.12049e+11	19757	10732882	7623.44	99.6603	37.2591	72.2384
33	2019	34.8837	56.15	2.05257e+11	19144.3	10721582	7623.44	96.9341	38.8809	75.6712
33	2020	45.5627	61.2	1.88926e+11	17658.9	10698599	7623.44	94.7758	40.4959	78.1158
33	2021	45.5661	61.55	2.14874e+11	20192.6	10641221	7623.44	94.1634	42.4599	78.4943
34	2013	3.83704	27.64	5.29964e+10	3522.77	15043981	13351.5	84.9724	2.28771	19.7
34	2014	3.58763	28.31	5.78522e+10	3779.63	15306316	13351.5	81.5607	2.76022	23.4
34	2015	1.60742	30.1	6.21861e+10	3994.63	15567419	13351.5	97.0325	2.87384	28.8059
34	2016	3.89778	32.09	6.60534e+10	4173.28	15827690	13351.5	87.6095	3.10601	34.5093
34	2017	4.45243	31.33	7.16538e+10	4454.02	16087418	13351.5	85.7213	3.2029	37.9
34	2018	4.52037	33.41	7.33284e+10	4485.75	16346950	13351.5	68.4639	3.31134	41.5
34	2019	4.86482	33.68	7.71723e+10	4647.81	16604026	13351.5	69.4786	3.41979	44.401
34	2020	4.76428	33.24	7.77152e+10	4609.9	16858333	13351.5	62.733	3.52479	47.5123
34	2021	7.42389	33.53	8.60531e+10	5029.48	17109746	13351.5	63.3548	3.6298	50.8416
35	2013	1.30689	21.07	1.84997e+10	2064.55	8960657	13543.2	48.8973	0.769932	17.8
35	2014	1.77832	24.28	1.97565e+10	2164.42	9127846	13543.2	48.2622	1.72935	23
35	2015	1.46652	27.02	2.09798e+10	2257.23	9294505	13543.2	52.047	2.12361	27.1
35	2016	1.64306	26.88	2.17176e+10	2295.54	9460798	13543.2	50.5936	2.32947	29.5
35	2017	2.07281	27.03	2.31362e+10	2403.31	9626842	13543.2	64.6992	2.47528	31.7358
35	2018	2.35699	28.17	2.40678e+10	2457.69	9792850	13543.2	66.4502	3.62367	36.0401
35	2019	2.23737	28.95	2.50899e+10	2519.37	9958829	13543.2	67.9544	3.91991	39.3884
35	2020	2.52197	28.9	2.38279e+10	2354.12	10121763	13543.2	73.1042	3.92141	43.4895
35	2021	2.37726	29.19	2.84887e+10	2771.72	10278345	13543.2	76.391	4.10044	48.0835
36	2013	0.238092	53.01	1.35684e+11	13715.1	9893082	7347.38	66.5339	26.2481	72.6439
36	2014	0.3264	52.33	1.41034e+11	14294.3	9866468	7347.38	59.7005	26.1508	75.6532
36	2015	0.202506	52.24	1.25174e+11	12717	9843028	7347.38	62.6192	27.6181	72.8347
36	2016	0.34513	51.51	1.2861e+11	13104.7	9814023	7347.38	56.4711	28.6754	79.2594
36	2017	0.470349	53.36	1.43112e+11	14621.2	9787966	7347.38	70.733	30.2033	76.7505
36	2018	0.492549	57.52	1.60566e+11	16425.2	9775564	7347.38	69.0199	31.5	76.0744
36	2019	0.533922	59.53	1.6402e+11	16786.2	9771141	7347.38	71.4672	32.6418	80.3717
36	2020	0.575253	61.18	1.57227e+11	16125.6	9750149	7347.38	76.5727	33.4884	84.7712
36	2021	0.582217	61.18	1.82275e+11	18772.1	9709891	7347.38	80.6923	34.8322	88.6408
37	2013	0.839124	50.08	1.61251e+10	49805	323764	7889.94	102.019	36.2526	96.5468
37	2014	1.50771	49.62	1.78677e+10	54576.7	327386	7889.94	99.169	36.5174	98.16
37	2015	10.233	52.96	1.75172e+10	52951.7	330815	7889.94	97.4918	37.5871	98.2
37	2016	30.4554	56.15	2.07932e+10	61987.9	335439	7889.94	87.9619	38.139	98.24
37	2017	34.3729	55.69	2.47283e+10	72010.1	343400	7889.94	93.2985	39.1768	98.2552
37	2018	15.5751	57.02	2.62609e+10	74452.2	352721	7889.94	91.1446	39.0963	99.011
37	2019	8.66208	57.3	2.46636e+10	68403.1	360563	7889.94	87.5757	38.5951	99.5049
37	2020	22.3079	61.91	2.15531e+10	58813.8	366463	7889.94	88.726	38.6768	99.5328
37	2021	11.0585	63.12	2.55526e+10	68594	372520	7889.94	89.2051	38.6472	99.687
38	2013	1.86154	56.69	1.85672e+12	1438.06	1291132063	3785.01	118.351	1.15617	12.3
38	2014	1.79199	56.79	2.03913e+12	1559.86	1307246509	3785.01	119.692	1.20482	13.5
38	2015	0.952109	57.24	2.10359e+12	1590.17	1322866505	3785.01	115.806	1.28076	14.9
38	2016	1.13925	60.31	2.2948e+12	1714.28	1338636340	3785.01	109.05	1.39346	16.5
38	2017	1.14584	62.53	2.65147e+12	1957.97	1354195680	3785.01	100.366	1.31857	18.2
38	2018	1.23403	66.86	2.70293e+12	1974.38	1369003306	3785.01	104.361	1.32724	20.0813
38	2019	0.903442	67.56	2.83561e+12	2050.16	1383112050	3785.01	103.565	1.38503	29.5235
38	2020	1.06439	71.86	2.6716e+12	1913.22	1396387127	3785.01	101.606	1.64353	43.4054
38	2021	1.70915	72.17	3.15031e+12	2238.13	1407563842	3785.01	97.3764	1.95799	46.31
39	2013	73.2479	49.09	9.12524e+11	3602.89	253275918	5220.88	39.5665	1.2839	14.94
39	2014	91.7628	49.18	8.90815e+11	3476.62	256229761	5220.88	39.2836	1.32693	17.14
39	2015	47.0936	50.5	8.60854e+11	3322.58	259091970	5220.88	44.2528	1.53729	22.0627
39	2016	51.522	51.37	9.31877e+11	3558.82	261850182	5220.88	40.9448	1.99633	25.4474
39	2017	73.7762	54.55	1.01562e+12	3839.79	264498852	5220.88	37.6376	2.35008	32.3358
39	2018	61.4662	60.38	1.04227e+12	3902.66	267066843	5220.88	35.0173	3.32281	39.9046
39	2019	60.3767	61.71	1.1191e+12	4151.23	269582878	5220.88	36.297	3.81492	47.6906
39	2020	71.3212	64.24	1.05905e+12	3895.62	271857970	5220.88	40.6834	4.31189	53.7265
39	2021	73.1101	66.41	1.18651e+12	4334.22	273753191	5220.88	39.3148	4.53672	62.1
40	2013	10.0921	35.7	4.92776e+11	6280.68	78458928	5609.04	31.833	6.57816	29.95
40	2014	10.5105	36.34	4.60383e+11	5757.54	79961672	5609.04	40.2777	7.68521	39.35
40	2015	10.1758	39.15	4.08213e+11	4990.94	81790841	5609.04	41.7375	8.07995	45.335
40	2016	13.606	42.77	4.57955e+11	5497.24	83306231	5609.04	41.72	9.13324	53.2268
40	2017	14.4795	46.3	4.8663e+11	5758.59	84505076	5609.04	50.9011	10.1768	64.044
40	2018	14.4755	49.86	3.27901e+11	3829.83	85617562	5609.04	51.7688	11.4541	70.2006
40	2019	13.2368	48.92	2.8365e+11	3276.75	86564202	5609.04	56.5521	9.96507	72.4509
40	2020	21.0036	51.15	2.39735e+11	2746.42	87290193	5609.04	60.9526	10.9568	75.5699
40	2021	27.1645	52.43	3.59097e+11	4084.2	87923432	5609.04	61.1908	12.1411	78.6
41	2013	1.04513	60.78	2.38341e+11	51546.4	4623816	8290.86	50.5955	25.9154	78.2477
41	2014	1.31408	62.96	2.59171e+11	55643.1	4657740	8290.86	61.8467	27.2331	83.4917
41	2015	0.932727	67.52	2.91775e+11	62054	4701957	8290.86	57.8775	28.0655	83.4948
41	2016	1.18774	69.9	2.99091e+11	62895.9	4755335	8290.86	53.8211	28.8436	83.5
41	2017	1.46701	71.34	3.36378e+11	69970.9	4807388	8290.86	47.293	29.3135	84.114
41	2018	1.21763	73.29	3.85737e+11	79250.4	4867316	8290.86	47.0977	29.5823	87.0001
41	2019	1.53167	73.62	3.99322e+11	80927.1	4934340	8290.86	46.499	29.8722	87.0001
41	2020	1.91702	75.52	4.25852e+11	85420.2	4985382	8290.86	54.7402	30.6599	91.9999
41	2021	4.0553	76.13	5.04183e+11	100172	5033165	8290.86	61.1905	31.6252	95.1696
42	2013	41.2192	64.3	2.97733e+11	36941.8	8059500	7146.98	130.472	25.9232	70.2503
42	2014	30.9906	64.35	3.1433e+11	38259.7	8215700	7146.98	127.311	27.0987	75.0178
42	2015	51.9258	66.76	3.03414e+11	36206.5	8380100	7146.98	117.511	27.1361	77.3521
42	2016	114.604	69.86	3.22103e+11	37690.5	8546000	7146.98	115.479	27.6749	79.6531
42	2017	140.583	71.29	3.58245e+11	41114.8	8713300	7146.98	107.905	28.1854	81.5812
42	2018	132.135	72.55	3.76692e+11	42406.8	8882800	7146.98	104.114	28.7945	83.7332
42	2019	39.8417	72.82	4.02471e+11	44452.2	9054000	7146.98	100.901	28.8217	86.7879
42	2020	52.923	75.33	4.13268e+11	44846.8	9215100	7146.98	100.669	29.7126	90.1273
42	2021	101.994	75.91	4.88527e+11	52166.8	9364700	7146.98	99.6804	29.851	90.3
43	2013	6.90089	61.78	2.14192e+12	35560.1	60233948	8134.69	100.717	23.2339	58.4593
43	2014	9.10171	62.07	2.16201e+12	35565.7	60789140	8134.69	101.766	23.8425	55.6385
43	2015	8.32526	63.42	1.83664e+12	30242.4	60730582	8134.69	100.267	24.7376	58.1417
43	2016	10.0358	65.32	1.87707e+12	30960.7	60627498	8134.69	98.2695	25.8876	61.3243
43	2017	11.6153	66.38	1.9618e+12	32406.7	60536709	8134.69	85.6796	27.6421	63.0773
43	2018	12.841	70.59	2.09193e+12	34622.2	60421760	8134.69	85.5076	28.655	74.3872
43	2019	13.9841	70.59	2.0113e+12	33673.8	59729081	8134.69	84.9193	29.2501	67.8507
43	2020	14.3401	73.18	1.89721e+12	31918.7	59438851	8134.69	87.4881	30.4683	70.4834
43	2021	18.8556	73.74	2.11436e+12	35770	59109668	8134.69	87.6254	31.5435	74.8623
44	2013	13.9991	32.81	1.42642e+10	5143.72	2773129	13446.6	98.2581	5.07787	37.1
44	2014	22.816	31.69	1.38992e+10	4991.56	2784543	13446.6	96.7949	5.44269	40.4027
44	2015	13.4344	33.96	1.41889e+10	5077.55	2794445	13446.6	100.67	8.1909	42.2212
44	2016	18.5951	35.3	1.40771e+10	5022.7	2802695	13446.6	92.5014	10.2069	44.3669
44	2017	18.9221	35.56	1.4809e+10	5273.15	2808376	13446.6	96.93	8.51453	55.0721
44	2018	18.263	37.05	1.57308e+10	5594.49	2811835	13446.6	92.0309	10.1271	68.2145
44	2019	15.5519	37.23	1.58308e+10	5626.17	2813773	13446.6	88.6097	11.2982	70.841
44	2020	12.776	37.39	1.38124e+10	4897.26	2820436	13446.6	85.4285	13.6718	79.4324
44	2021	16.4558	38.16	1.46576e+10	5183.58	2827695	13446.6	86.1072	14.6232	82.36
45	2013	0.720917	72.31	5.21233e+12	40898.6	127445000	2098.11	81.2249	28.9152	88.2194
45	2014	1.05584	73.8	4.89699e+12	38475.4	127276000	2098.11	74.1426	29.6438	89.1068
45	2015	0.645206	75.83	4.44493e+12	34960.6	127141000	2098.11	77.168	30.548	91.058
45	2016	1.00451	75.96	5.00368e+12	39375.5	127076000	2098.11	66.0678	31.3445	93.1827
45	2017	1.09447	76.47	4.93084e+12	38834.1	126972000	2098.11	74.4323	32.0004	91.7265
45	2018	1.05493	79.35	5.04088e+12	39751.1	126811000	2098.11	71.894	32.8668	88.7464
45	2019	1.34021	80.48	5.11799e+12	40416	126633000	2098.11	69.9182	33.788	92.7304
45	2020	1.28124	82.58	5.04879e+12	39986.9	126261000	2098.11	69.2415	35.1318	90.2195
45	2021	1.55535	83.22	5.00554e+12	39827.1	125681593	2098.11	68.8709	36.2468	82.9141
46	2013	34.2685	39.62	2.36635e+11	13890.6	17035551	3277.17	102.509	11.2928	63.3042
46	2014	43.9684	42.75	2.21416e+11	12807.3	17288285	3277.17	101.324	12.2099	66
46	2015	29.9754	42.26	1.84388e+11	10510.8	17542806	3277.17	101.991	12.9009	70.8299
46	2016	40.6517	44.05	1.37278e+11	7714.84	17794055	3277.17	99.8997	12.9983	74.5877
46	2017	43.7298	45.72	1.66806e+11	9247.58	18037776	3277.17	97.0155	14.0657	76.4267
46	2018	40.8348	51.2	1.7934e+11	9812.63	18276452	3277.17	88.4095	13.277	78.9039
46	2019	47.8575	53.8	1.81667e+11	9812.6	18513673	3277.17	83.1699	13.3975	81.8776
46	2020	66.0392	57.24	1.71082e+11	9121.64	18755666	3277.17	81.0053	13.8067	85.9426
46	2021	66.2057	58.42	1.97112e+11	10373.8	19000988	3277.17	76.1041	14.3443	90.92
47	2013	5.85459	36.5	6.16714e+10	1376.83	44792368	9223.83	50.3222	0.165528	13
47	2014	6.21104	36.6	6.82858e+10	1489.92	45831863	9223.83	49.8718	0.222145	16.5
47	2015	2.871	39.93	7.01204e+10	1496.65	46851488	9223.83	50.0506	0.288373	16.5879
47	2016	4.73988	40.99	7.48151e+10	1562.08	47894670	9223.83	46.4787	0.27707	16.6
47	2017	5.75499	43.36	8.20365e+10	1675.99	48948137	9223.83	53.8105	0.588997	17.8271
47	2018	15.4488	47.25	9.2203e+10	1845.78	49953304	9223.83	57.7653	0.743691	19.5
47	2019	40.3194	47.99	1.00378e+11	1970.08	50951450	9223.83	57.0267	0.964022	22.6689
47	2020	35.847	49.94	1.00658e+11	1936.25	51985780	9223.83	56.1852	1.29688	25.5329
47	2021	39.0535	50.05	1.09704e+11	2069.66	53005614	9223.83	55.6268	1.48851	28.7575
48	2013	0.946552	71.39	1.3708e+12	27182.7	50428893	955.651	40.4167	37.4015	84.77
48	2014	0.86647	71.62	1.48432e+12	29249.6	50746659	955.651	35.7167	37.974	87.5568
48	2015	0.787459	75.88	1.46577e+12	28732.2	51014947	955.651	39.145	39.2679	89.8963
48	2016	1.45495	76.91	1.50011e+12	29288.9	51217803	955.651	41.8209	40.0618	92.843
48	2017	1.77096	75.38	1.6239e+12	31616.8	51361911	955.651	50.7768	41.1478	95.0694
48	2018	2.12321	77.09	1.72485e+12	33436.9	51585058	955.651	48.1127	41.1903	96.0229
48	2019	2.06821	78.03	1.65142e+12	31902.4	51764822	955.651	49.0562	42.0082	96.1576
48	2020	2.55527	80.44	1.64431e+12	31721.3	51836239	955.651	57.9769	43.0655	96.5051
48	2021	2.93414	80.95	1.81096e+12	34997.8	51744876	955.651	57.7518	44.2682	97.5713
49	2013	47.5765	33.31	1.74168e+11	47762.7	3646518	6225.54	61.437	1.2889	75.46
49	2014	65.8182	32.88	1.6265e+11	43239.8	3761584	6225.54	60.081	1.27606	78.7
49	2015	43.8546	34.78	1.14586e+11	29315.2	3908743	6225.54	56.5442	1.4071	82
49	2016	48.492	38.91	1.09406e+11	27026.6	4048085	6225.54	53.7681	2.50464	85.6
49	2017	60.7245	42.39	1.20688e+11	29258.3	4124904	6225.54	69.045	2.85386	98
49	2018	59.0249	50.64	1.38202e+11	32012.1	4317185	6225.54	77.7463	2.40483	99.5988
49	2019	68.1903	51.92	1.36192e+11	30666.2	4441100	6225.54	79.2335	1.90482	99.5427
49	2020	66.5315	53.67	1.05949e+11	24297.7	4360444	6225.54	76.9447	1.69588	99.1059
49	2021	72.4986	53.57	1.36797e+11	32186.8	4250114	6225.54	76.5391	1.65803	99.7
50	2013	2.9269	18.96	7.33503e+09	1282.44	5719600	3471.8	62.6529	2.3813	23
50	2014	4.55951	19.91	7.4681e+09	1279.77	5835500	3471.8	61.3726	2.93591	28.3
50	2015	2.61017	22.42	6.67818e+09	1121.08	5956900	3471.8	65.3787	3.57602	30.247
50	2016	5.15525	25.38	6.8131e+09	1120.67	6079500	3471.8	52.4638	4.00234	40.5
50	2017	5.10579	27.62	7.70294e+09	1242.77	6198200	3471.8	64.7129	4.21503	50.8
50	2018	4.70264	28.95	8.27111e+09	1308.14	6322800	3471.8	61.7214	4.02687	57.1
50	2019	4.85989	30.41	8.87102e+09	1374.03	6456200	3471.8	63.2133	4.25532	64.1
50	2020	5.48636	34.95	7.78087e+09	1182.52	6579900	3471.8	60.9504	4.49814	72
50	2021	8.32294	35.95	8.74068e+09	1306.18	6691800	3471.8	61.3497	4.42726	77.9204
51	2013	0.448901	18.85	1.19833e+10	1815.44	6600742	2778.65	29.7081	0.136727	12.5
51	2014	0.687521	18.88	1.32792e+10	1984.51	6691454	2778.65	32.5787	0.240889	14.26
51	2015	0.549743	20.56	1.44264e+10	2125.46	6787419	2778.65	30.1702	0.214367	18.2
51	2016	0.729406	21.58	1.59125e+10	2309.05	6891363	2778.65	27.6512	0.354444	21.87
51	2017	1.25932	25.32	1.70712e+10	2439.46	6997917	2778.65	31.3925	0.38893	25.5104
51	2018	0.88621	23.83	1.81417e+10	2553.36	7105006	2778.65	35.1185	0.638691	36.3
51	2019	1.24232	24.97	1.87406e+10	2598.51	7212053	2778.65	33.5094	1.05767	47.0323
51	2020	1.35059	25.97	1.89818e+10	2593.36	7319399	2778.65	45.2697	1.67831	54
51	2021	2.465	26.7	1.88271e+10	2535.62	7425057	2778.65	47.017	2.03035	62
52	2013	0.016805	47.12	3.02048e+10	15007.5	2012647	6523.57	80.4934	24.4156	75.2344
52	2014	0.035386	47.39	3.13869e+10	15742.4	1993782	6523.57	82.5555	25.1114	75.83
52	2015	0.038141	49.6	2.72631e+10	13786.5	1977527	6523.57	83.9001	25.2768	79.2006
52	2016	0.020663	50.65	2.80836e+10	14331.8	1959537	6523.57	81.8603	26.3066	79.8421
52	2017	0.029769	49.96	3.04838e+10	15695.1	1942248	6523.57	86.463	26.9186	80.1141
52	2018	0.036256	52.44	3.4429e+10	17865	1927174	6523.57	84.9273	27.1744	83.5772
52	2019	0.075805	54.82	3.4344e+10	17945.2	1913822	6523.57	81.795	26.5541	86.1355
52	2020	0.056199	58.96	3.46017e+10	18207.1	1900449	6523.57	80.2021	25.8595	88.898
52	2021	0.093323	60.47	3.97254e+10	21080.2	1884490	6523.57	80.3276	26.1387	91.1796
53	2013	0.20077	32.3	4.68801e+10	8255.21	5678851	6983.57	53.6197	8.45241	70.5
53	2014	0.350243	33.04	4.80952e+10	7665.38	6274342	6983.57	49.9838	18.0439	73
53	2015	0.16054	35.45	4.99293e+10	7802.75	6398940	6983.57	53.7332	15.888	74
53	2016	0.274826	38.39	5.11473e+10	8172.3	6258619	6983.57	44.443	13.732	76.11
53	2017	2.4322	37.95	5.30277e+10	8679.9	6109252	6983.57	64.2196	11.576	78.1808
53	2018	0.289286	38.27	5.49015e+10	9225.85	5950839	6983.57	66.0319	9.42002	80.9
53	2019	0.343666	38.22	5.1606e+10	8925.42	5781907	6983.57	64.2869	7.26404	79.7589
53	2020	0.410624	37.21	3.17121e+10	5599.96	5662923	6983.57	70.2728	7.6298	83.1038
53	2021	0.50091	38.62	2.31319e+10	4136.15	5592631	6983.57	71.9438	7.7257	86.589
54	2013	2.55272	50.98	4.65234e+10	15729.7	2957689	6567.35	99.0161	27.6139	68.4529
54	2014	4.49076	51.8	4.85337e+10	16551	2932367	6567.35	98.3286	26.774	72.13
54	2015	5.83008	53.44	4.14355e+10	14264	2904910	6567.35	98.7348	28.1162	71.3781
54	2016	5.39631	55.09	4.30473e+10	15008.3	2868231	6567.35	96.1986	29.2385	74.3766
54	2017	6.01867	53.88	4.77587e+10	16885.4	2828403	6567.35	88.9404	27.5016	77.6153
54	2018	4.73433	59.42	5.37514e+10	19186.4	2801543	6567.35	86.426	27.4238	79.7226
54	2019	3.57515	61.77	5.47606e+10	19598.4	2794137	6567.35	84.0299	27.7429	81.5819
54	2020	1.8245	64.29	5.69148e+10	20363.9	2794885	6567.35	86.6095	28.2513	83.0555
54	2021	2.01621	65.24	6.6415e+10	23712.5	2800839	6567.35	81.3863	28.7935	86.9306
55	2013	0.679218	62.18	6.52033e+10	120000	543360	7964.42	132.635	32.5007	93.7765
55	2014	1.14264	62.93	6.88048e+10	123679	556319	7964.42	128.443	33.593	94.67
55	2015	0.535011	65.26	6.00716e+10	105462	569604	7964.42	128.877	34.2988	96.3767
55	2016	0.411126	66.02	6.22169e+10	106899	582014	7964.42	126.258	34.8161	98.1367
55	2017	0.176399	67.28	6.57122e+10	110193	596336	7964.42	117.152	35.9897	97.363
55	2018	0.177984	71.65	7.10004e+10	116787	607950	7964.42	110.672	36.8967	97.0613
55	2019	0.216852	72.77	6.98256e+10	112622	620001	7964.42	110.891	37.3726	97.1206
55	2020	0.32227	72.84	7.39926e+10	117370	630419	7964.42	114.335	37.3077	98.8224
55	2021	0.498498	74.22	8.55062e+10	133590	640064	7964.42	114.95	38.0967	98.66
56	2013	19.1442	15.58	8.03157e+09	501.197	16024775	10394.8	46.1956	0.0547714	5.05
56	2014	28.9903	14.6	8.80133e+09	534.127	16477966	10394.8	45.8354	0.0519542	5.83
56	2015	19.0475	14.75	9.21947e+09	544.277	16938942	10394.8	57.1666	0.0345653	6
56	2016	23.6114	14.55	7.90987e+09	454.443	17405624	10394.8	64.2926	0.0499379	6.3
56	2017	27.7266	15.31	8.94354e+09	500.166	17881167	10394.8	53.7928	0.0604882	7
56	2018	22.0103	18.48	9.88068e+09	537.932	18367883	10394.8	47.6399	0.0618362	8
56	2019	29.7982	19.72	1.10254e+10	584.363	18867337	10394.8	51.3851	0.0601993	13.4392
56	2020	36.5892	21.51	1.20561e+10	622.185	19377061	10394.8	62.3558	0.0632449	18.9268
56	2021	42.9665	22.66	1.26023e+10	633.61	19889742	10394.8	63.0017	0.0677736	24.4056
57	2013	0	63.77	3.23276e+11	10727.7	30134807	4355.05	59.9666	9.75218	57.0575
57	2014	1e-06	64.81	3.38066e+11	11045.6	30606459	4355.05	68.9252	10.0012	63.6654
57	2015	0	66.95	3.01355e+11	9699.58	31068833	4355.05	73.3716	9.86133	71.0641
57	2016	1e-06	67.96	3.01255e+11	9555.65	31526418	4355.05	72.5007	8.62388	78.7883
57	2017	1e-06	68.51	3.19109e+11	9979.7	31975806	4355.05	77.0411	8.40573	80.1405
57	2018	1e-06	70	3.58789e+11	11074	32399271	4355.05	73.0372	8.32117	81.201
57	2019	5e-06	70.89	3.65178e+11	11132.1	32804020	4355.05	68.8055	9.037	84.1871
57	2020	1.7e-05	73	3.37339e+11	10160.8	33199993	4355.05	64.0728	10.1169	89.555
57	2021	3.6e-05	74.03	3.72981e+11	11109.3	33573874	4355.05	62.5628	11.122	96.7514
58	2013	5.93444	40.6	1.2293e+10	9764.64	1258927	9054.79	101.513	12.5824	40.1168
58	2014	7.05754	41.21	1.30741e+10	10366.4	1261208	9054.79	93.0062	14.0855	44.8033
58	2015	5.95364	42.55	1.20073e+10	9507.87	1262879	9054.79	94.2423	15.265	50.1393
58	2016	12.4987	47.25	1.25942e+10	9965.73	1263747	9054.79	86.257	16.4308	52.1913
58	2017	11.5032	47.64	1.37135e+10	10841.7	1264887	9054.79	88.6392	18.9999	55.4032
58	2018	13.8215	49.07	1.47357e+10	11643.5	1265577	9054.79	86.3228	21.2061	58.5962
58	2019	14.318	51.63	1.44363e+10	11403.3	1265985	9054.79	86.1595	23.6986	61.73
58	2020	13.689	51.3	1.1401e+10	9005.46	1266014	9054.79	85.6108	24.9031	64.8849
58	2021	15.691	52.25	1.14764e+10	9062.72	1266334	9054.79	85.7432	25.3211	67.58
59	2013	2.64775	48.05	1.27444e+12	10865.7	117290686	12467.2	72.3198	10.8686	43.46
59	2014	3.42369	48.18	1.31536e+12	11076.1	118755887	12467.2	67.2288	10.9742	44.39
59	2015	1.98245	51.65	1.17187e+12	9753.4	120149897	12467.2	67.2817	12.2827	57.431
59	2016	3.46868	54.43	1.07849e+12	8875.08	121519221	12467.2	61.6955	13.1041	59.5404
59	2017	3.93667	56.15	1.15891e+12	9434.38	122839258	12467.2	69.0706	13.8396	53.0318
59	2018	3.60656	57.57	1.22241e+12	9857.01	124013861	12467.2	71.8979	14.8039	56.6596
59	2019	3.90383	58.56	1.26901e+12	10145.2	125085311	12467.2	71.0755	15.4719	69.6321
59	2020	3.5586	61.21	1.09051e+12	8655	125998302	12467.2	72.4142	17.8649	71.4902
59	2021	4.38071	61.98	1.27284e+12	10045.7	126705138	12467.2	72.6539	19.0996	75.6265
60	2013	13.2046	31.64	9.49672e+09	3321.04	2859558	5862.36	57.8728	13.7381	37.44
60	2014	15.3157	32.38	9.39983e+09	3289.17	2857815	5862.36	57.959	15.253	40.5
60	2015	12.6309	34.49	7.79869e+09	2749.91	2835978	5862.36	57.9199	16.3055	43.1
60	2016	17.4857	37.1	7.98245e+09	2847.64	2803186	5862.36	51.7246	17.2832	46.7
60	2017	18.2092	37.64	9.51905e+09	3454.95	2755189	5862.36	60.592	18.3722	49.9
60	2018	32.6462	43.08	1.12537e+10	4156.96	2707203	5862.36	57.7361	19.8335	50.3
60	2019	33.9152	42.4	1.17358e+10	4404.95	2664224	5862.36	59.2876	21.564	57.7605
60	2020	28.6214	44.88	1.1532e+10	4376.24	2635130	5862.36	57.6316	23.3075	59.1529
60	2021	33.3126	47	1.36922e+10	5235.64	2615199	5862.36	59.5576	24.9006	61.2878
61	2013	0.169725	37.18	4.46577e+09	7188.86	621207	7637.44	69.5234	15.0992	60.31
61	2014	0.291586	37.3	4.59385e+09	7387.87	621810	7637.44	71.741	16.3746	61
61	2015	0.15055	38.02	4.05473e+09	6517.19	622159	7637.44	77.3431	17.7287	68.1198
61	2016	0.251923	37.81	4.37693e+09	7033.44	622303	7637.44	70.6797	18.1359	69.8816
61	2017	0.343153	38.66	4.8566e+09	7803.36	622373	7637.44	79.7951	21.7296	71.2723
61	2018	0.374025	42.63	5.50694e+09	8850.38	622227	7637.44	76.0098	25.1845	71.5171
61	2019	0.496615	44.12	5.54205e+09	8909.65	622028	7637.44	75.8861	28.3601	73.4767
61	2020	0.797485	43.73	4.77e+09	7677.37	621306	7637.44	76.1307	29.2785	77.6088
61	2021	1.4589	44.27	5.86143e+09	9465.97	619211	7637.44	74.8232	29.9886	82.2197
62	2013	0.905376	40.22	1.15739e+11	3377.64	33803527	9951.1	74.8931	2.50311	56
62	2014	1.72154	42.16	1.19131e+11	3430.53	34248603	9951.1	71.2512	2.90548	56.8
62	2015	2.29126	44.15	1.10414e+11	3139.23	34680458	9951.1	70.7883	3.31048	57.08
62	2016	1.58719	45.95	1.11573e+11	3132.95	35107264	9951.1	64.5547	3.57404	58.2712
62	2017	1.59722	46.56	1.18541e+11	3288.5	35528115	9951.1	79.8408	3.87526	61.7622
62	2018	2.57405	46.87	1.27341e+11	3492.67	35927511	9951.1	72.1535	4.30929	64.8039
62	2019	4.43918	47.23	1.2892e+11	3498.58	36304408	9951.1	74.7077	4.80191	84.1204
62	2020	1.16464	53.78	1.21348e+11	3258.1	36688772	9951.1	75.6739	5.69602	84.1204
62	2021	0.873874	54.49	1.42867e+11	3795.39	37076584	9951.1	76.2948	6.08193	88.1303
63	2013	0.745858	15.9	1.69743e+10	672.204	25251731	11347.1	49.7947	0.114258	5.5
63	2014	1.29286	16.48	1.77161e+10	680.375	26038704	11347.1	46.0022	0.142039	6
63	2015	1.0102	18.47	1.5951e+10	594.227	26843246	11347.1	43.1451	0.158587	6.5
63	2016	1.01625	18.25	1.1937e+10	430.993	27696493	11347.1	34.3207	0.168249	7
63	2017	1.09431	19.27	1.32191e+10	462.7	28569441	11347.1	46.1416	0.215759	7.79633
63	2018	1.11848	18.97	1.48454e+10	504.536	29423878	11347.1	47.0347	0.238385	10.9
63	2019	1.36025	19.71	1.539e+10	508.163	30285595	11347.1	47.8973	0.23105	14.6386
63	2020	1.33119	21.47	1.41569e+10	454.062	31178239	11347.1	57.8544	0.224516	16.3123
63	2021	1.73446	21.84	1.57768e+10	491.839	32077072	11347.1	62.6673	0.20418	17.3728
64	2013	0.608239	23.44	1.20433e+10	5463.03	2204510	12373	41.9379	1.62122	13.9
64	2014	0.976807	23.75	1.24354e+10	5544.1	2243001	12373	44.907	1.83736	14.84
64	2015	0.500357	24.52	1.13352e+10	4965.67	2282704	12373	52.4487	3.08441	25.6879
64	2016	0.816199	24.97	1.0722e+10	4614.89	2323352	12373	47.3298	2.7694	31.0333
64	2017	4.80228	26.22	1.28952e+10	5453.57	2364534	12373	59.4727	2.7819	36.8374
64	2018	1.362	27.64	1.3682e+10	5687.38	2405680	12373	58.8129	2.61265	40
64	2019	3.02478	29.42	1.25419e+10	5126.18	2446644	12373	56.0032	2.81855	44.8268
64	2020	2.43383	29.35	1.05837e+10	4252.04	2489098	12373	56.8551	3.16492	48.7642
64	2021	2.71698	30.48	1.24463e+10	4919.19	2530151	12373	57.1145	3.53034	52.9735
65	2013	0.121657	73.69	8.77173e+11	52198.9	16804432	7831.14	140.52	40.2671	93.9564
65	2014	0.213365	74.99	8.92168e+11	52900.5	16865008	7831.14	139.027	40.4091	91.6667
65	2015	0.118345	75.78	7.65573e+11	45193.4	16939923	7831.14	135.887	41.2479	91.7241
65	2016	0.178132	77.68	7.8406e+11	46039.1	17030314	7831.14	127.1	42.178	90.411
65	2017	0.218065	78.69	8.3387e+11	48675.2	17131296	7831.14	121.118	42.3636	93.1973
65	2018	0.213323	80.12	9.14043e+11	53044.5	17231624	7831.14	116.185	42.8479	91.8919
65	2019	0.221963	80.72	9.10194e+11	52476.3	17344874	7831.14	113.735	42.9561	93.2886
65	2020	0.33197	83.29	9.09793e+11	52162.6	17441500	7831.14	111.862	43.1615	91.3333
65	2021	0.430866	84.19	1.0118e+12	57708.1	17533044	7831.14	110.899	43.5077	92.053
66	2013	28.9412	67.04	1.90907e+11	42976.6	4442100	11041	144.623	29.5688	82.78
66	2014	53.1154	67.18	2.01313e+11	44572.9	4516500	11041	141.478	31.2348	84
66	2015	39.323	68.33	1.78064e+11	38630.7	4609400	11041	135.382	31.606	85.2
66	2016	43.6186	68.71	1.88838e+11	40058.2	4714100	11041	130.082	32.7865	86.5
66	2017	41.8456	69.74	2.06556e+11	42911	4813600	11041	122.483	33.3526	87.7
66	2018	39.6703	70.57	2.11887e+11	43236.9	4900600	11041	119.225	34.0524	89
66	2019	50.9032	70.7	2.13092e+11	42796.4	4979200	11041	116.834	34.2311	89.8637
66	2020	55.2253	71.66	2.1257e+11	41760.6	5090200	11041	109.424	34.8733	92.8651
66	2021	63.1588	73	2.55552e+11	49996.4	5111400	11041	108.341	35.1114	95.9102
67	2013	14.2799	21.11	1.0983e+10	1794.78	6119379	13785.6	48.6519	2.15197	15.5
67	2014	11.5742	19.22	1.18804e+10	1913.52	6208676	13785.6	45.2669	1.79441	17.6
67	2015	18.7513	19.42	1.27567e+10	2025.33	6298598	13785.6	51.421	1.84657	19.7043
67	2016	20.4581	21.41	1.32861e+10	2079.45	6389235	13785.6	46.9143	2.77066	24.5718
67	2017	19.8634	22.39	1.37859e+10	2127.28	6480532	13785.6	60.6393	3.24239	30.4
67	2018	19.0057	23.63	1.30253e+10	1981.86	6572233	13785.6	56.2967	2.92767	37.6
67	2019	16.6495	23.38	1.2699e+10	1905.64	6663924	13785.6	58.5677	3.26561	44.9164
67	2020	22.825	25.48	1.26782e+10	1876.61	6755895	13785.6	66.3919	4.29774	53.4047
67	2021	21.3181	25.17	1.41459e+10	2064.93	6850540	13785.6	71.479	4.63765	57.1468
68	2013	0.11189	31.08	5.20117e+11	2976.76	174726123	11466.1	30.7799	0.00861062	19.1
68	2014	0.158175	31.43	5.74184e+11	3200.95	179379016	11466.1	28.9316	0.00877472	21
68	2015	0.103598	32.57	4.93027e+11	2679.55	183995785	11466.1	35.0483	0.00852628	24.5
68	2016	0.161641	35.13	4.04649e+11	2144.78	188666931	11466.1	35.2721	0.0572072	28.5
68	2017	0.169484	34.51	3.75746e+11	1941.88	193495907	11466.1	53.1077	0.0572798	33.2
68	2018	0.171105	37.28	4.21739e+11	2125.83	198387623	11466.1	57.2634	0.0372831	38.7
68	2019	0.200417	38.92	4.74517e+11	2334.02	203304492	11466.1	57.0738	0.0410025	45.0314
68	2020	0.228482	42.25	4.32199e+11	2074.61	208327405	11466.1	64.6872	0.0313511	51.4584
68	2021	0.267397	42.93	4.40834e+11	2065.75	213401323	11466.1	62.5501	0.0308887	55.3637
69	2013	3.78568	34.84	1.08177e+10	5241.05	2064032	4522.06	67.9377	16.1014	65.24
69	2014	6.4275	36.03	1.13623e+10	5495.73	2067471	4522.06	65.0031	16.8192	68.06
69	2015	5.32815	38.86	1.00645e+10	4861.56	2070226	4522.06	64.1389	17.2878	70.3802
69	2016	2.60196	40.92	1.06725e+10	5149.59	2072490	4522.06	59.1283	18.0804	72.1568
69	2017	3.0589	41.83	1.13071e+10	5450.5	2074502	4522.06	71.8622	18.7642	74.5168
69	2018	3.47718	43.75	1.26831e+10	6108.74	2076217	4522.06	71.7066	20.2492	79.1678
69	2019	2.73054	45.12	1.26063e+10	6070.39	2076694	4522.06	68.3001	21.4883	81.4129
69	2020	2.75196	46.58	1.23636e+10	5965.45	2072531	4522.06	65.9698	22.5274	81.4055
69	2021	3.18541	48.17	1.3825e+10	6694.64	2065092	4522.06	65.4046	23.7138	83.0182
70	2013	0.273014	69.18	5.26014e+11	103554	5079623	7031.01	124.882	37.6077	95.0534
70	2014	0.34785	69.93	5.01736e+11	97666.7	5137232	7031.01	122.469	38.4811	96.3
70	2015	0.308116	70.41	3.8816e+11	74810	5188607	7031.01	119.717	39.5052	96.8103
70	2016	0.352429	71.56	3.70957e+11	70867.4	5234519	7031.01	115.522	40.2356	97.2982
70	2017	0.323421	71.35	4.01745e+11	76131.8	5276968	7031.01	106.646	41.0282	96.3576
70	2018	0.352873	72.64	4.39789e+11	82792.8	5311916	7031.01	106.501	41.5235	96.4917
70	2019	0.32617	73.68	4.08743e+11	76430.6	5347896	7031.01	103.834	42.2679	98
70	2020	0.330418	75.48	3.67633e+11	68340	5379475	7031.01	99.3098	44.3816	97
70	2021	0.425614	76.14	4.90293e+11	90655.4	5408320	7031.01	98.8769	44.1912	99
71	2013	12.119	32.29	2.31218e+11	1126.04	205337562	3882.88	36.7168	0.792892	9
71	2014	13.7562	32.77	2.44361e+11	1173.39	208251628	3882.88	35.6122	0.964547	10
71	2015	8.64044	34.94	2.70556e+11	1282.44	210969298	3882.88	41.4808	0.849981	11
71	2016	13.2987	36.38	3.1363e+11	1468.82	213524840	3882.88	40.1094	1.16536	12.3854
71	2017	15.5175	39.63	3.39206e+11	1567.64	216379655	3882.88	54.1491	1.07127	13.78
71	2018	15.8961	40.96	3.56128e+11	1620.74	219731479	3882.88	51.7826	0.984082	15.34
71	2019	18.8135	42.12	3.20909e+11	1437.17	223293280	3882.88	51.8707	0.911153	17.0709
71	2020	22.4392	46.29	3.00426e+11	1322.31	227196741	3882.88	59.8298	1.07525	18.9348
71	2021	29.0763	48.63	3.48263e+11	1505.01	231402117	3882.88	62.1585	1.27442	21.0372
72	2013	0.424694	40.79	45599900000	11932.3	3821556	14352.6	68.761	8.04034	44.03
72	2014	8.85847	41.67	49921400000	12837.2	3888793	14352.6	70.7753	7.9733	44.92
72	2015	0.324213	42.11	54091800000	13669.6	3957099	14352.6	73.0639	7.9899	51.2054
72	2016	0.535764	42.45	57907700000	14382.2	4026336	14352.6	69.4039	10.678	54
72	2017	9.11539	43.52	62202700000	15186	4096063	14352.6	83.1865	10.7704	59.9506
72	2018	7.06518	45.22	6.72942e+10	16156.1	4165255	14352.6	80.1918	12.9697	61.8055
72	2019	9.37326	43.28	6.97218e+10	16472.8	4232532	14352.6	81.2991	12.6551	63.6284
72	2020	13.6226	45.59	5.70868e+10	13293.3	4294396	14352.6	82.1099	13.831	65.5419
72	2021	3.0536	45.92	6.74067e+10	15491.3	4351267	14352.6	82.189	13.9233	67.5097
73	2013	8.28235	23.19	3.86513e+10	6435.83	6005652	18292.5	74.5643	2.60714	36.9
73	2014	7.36172	23.58	4.0378e+10	6629.43	6090721	18292.5	72.5692	3.03946	43
73	2015	8.38113	25.14	3.62114e+10	5861.39	6177950	18292.5	77.0935	3.4823	49.7163
73	2016	8.39138	26.5	3.60896e+10	5759.02	6266615	18292.5	71.2508	3.9361	53.4041
73	2017	8.0419	28.18	3.89971e+10	6136.06	6355404	18292.5	74.4342	4.5672	61.0758
73	2018	3.15907	32.44	4.02254e+10	6242.96	6443328	18292.5	79.7456	4.97724	64.9935
73	2019	3.36072	32.61	3.79253e+10	5807.84	6530026	18292.5	82.3422	6.31216	68.5176
73	2020	5.58549	33.41	3.54322e+10	5353.35	6618695	18292.5	88.104	8.49667	73.9575
73	2021	5.77969	33.45	3.99509e+10	5959.44	6703799	18292.5	87.9533	10.7802	77.0184
74	2013	0.181029	37.08	2.01176e+11	6697.19	30038809	16666.3	66.3156	5.36909	39.2
74	2014	0.163741	38.92	2.00786e+11	6614.83	30353951	16666.3	61.5807	5.82151	40.2
74	2015	0.145988	40.38	1.89803e+11	6180.12	30711863	16666.3	63.4497	6.51038	40.8526
74	2016	0.161367	42.19	1.91898e+11	6163.86	31132779	16666.3	60.6605	6.81199	45.4617
74	2017	0.160858	43.85	2.11008e+11	6676.31	31605486	16666.3	61.2927	7.30954	50.4504
74	2018	0.161406	45.2	2.22597e+11	6912.1	32203944	16666.3	71.7925	8.0181	55.0543
74	2019	0.15736	47.13	2.28326e+11	6955.88	32824861	16666.3	72.5009	7.30326	59.9505
74	2020	0.189357	48.83	2.01948e+11	6063.63	33304756	16666.3	76.4921	8.29412	65.2518
74	2021	0.192977	49.41	2.23718e+11	6635.46	33715471	16666.3	76.8213	8.93713	71.1078
75	2013	2.50788	42.63	2.83903e+11	2847.57	99700107	2850.32	39.4112	2.58054	32.7
75	2014	3.42615	44.78	2.97484e+11	2935.93	101325201	2850.32	44.0763	2.86207	34.7
75	2015	2.71514	48.02	3.06446e+11	2974.3	103031365	2850.32	49.5742	2.81468	36.9
75	2016	4.22617	49.16	3.18627e+11	3038.15	104875266	2850.32	48.8815	2.84667	39.2
75	2017	3.6554	51.18	3.28481e+11	3077.43	106738501	2850.32	83.2824	3.18469	41.6
75	2018	3.89506	55.45	3.46842e+11	3194.67	108568836	2850.32	59.446	3.48948	44.1
75	2019	4.81376	56.86	3.76823e+11	3413.85	110380804	2850.32	60.3649	5.71919	43.0266
75	2020	3.91107	59.98	3.61751e+11	3224.42	112190977	2850.32	64.678	7.07416	47.1119
75	2021	4.97918	60.15	3.94087e+11	3460.54	113880328	2850.32	64.9339	8.45074	52.6757
76	2013	4.07293	53.26	5.15762e+11	13558.3	38040196	6947.9	85.6217	18.2117	62.8492
76	2014	5.38903	54.3	5.39081e+11	14182	38011735	6947.9	86.6096	18.7494	66.6
76	2015	5.07033	56.57	4.77111e+11	12560.1	37986412	6947.9	86.6762	18.8455	67.997
76	2016	7.48804	58.35	4.70025e+11	12378.8	37970087	6947.9	88.045	19.0177	73.3007
76	2017	6.52406	60.91	5.24641e+11	13815.5	37974826	6947.9	84.4657	19.8093	75.9854
76	2018	7.44309	63.26	5.8878e+11	15504.5	37974750	6947.9	79.7988	20.3819	77.5417
76	2019	10.0386	64.66	5.96058e+11	15700	37965475	6947.9	80.6905	20.3617	80.4359
76	2020	9.54106	67.38	5.99443e+11	15816.8	37899070	6947.9	85.7689	21.7788	83.1849
76	2021	8.13399	67.86	6.79442e+11	17999.8	37747124	6947.9	86.3791	22.6573	85.3749
77	2013	25.2001	55	2.26434e+11	21653.2	10457295	9675.63	107.882	24.4957	62.0956
77	2014	4.18934	56.3	2.29902e+11	22103.7	10401062	9675.63	105.834	27.4565	64.59
77	2015	1.96647	57.91	1.99394e+11	19250.1	10358076	9675.63	103.701	30.3141	68.6329
77	2016	4.85464	58.98	2.06426e+11	19992	10325452	9675.63	100.162	32.6689	70.4236
77	2017	3.29147	60.89	2.21358e+11	21490.4	10300300	9675.63	96.2332	34.6799	73.7912
77	2018	3.21982	64.44	2.42313e+11	23562.6	10283822	9675.63	86.9608	36.7808	74.661
77	2019	3.59436	65.47	2.39987e+11	23330.8	10286263	9675.63	82.1017	38.5592	75.3464
77	2020	3.2363	68.45	2.29032e+11	22242.4	10297081	9675.63	80.5649	40.4033	78.2617
77	2021	5.22509	69.46	2.53983e+11	24598.5	10325147	9675.63	79.7287	41.9215	82.309
78	2013	3.54487	45.77	1.89789e+11	9497.21	19983693	7068.48	72.9021	18.8885	49.7645
78	2014	4.2367	48.51	1.99714e+11	10031.3	19908979	7068.48	69.9744	20.0861	54.08
78	2015	2.87638	50.16	1.77884e+11	8976.96	19815616	7068.48	71.5205	21.4112	55.7632
78	2016	3.62453	52.83	1.85288e+11	9404.38	19702267	7068.48	59.8669	22.4747	59.504
78	2017	4.65327	54.33	2.10147e+11	10728	19588715	7068.48	35.9433	24.1374	63.7473
78	2018	4.79271	55.45	2.43316e+11	12494.4	19473970	7068.48	66.4709	25.9584	70.6813
78	2019	5.38912	56.82	2.51018e+11	12958	19371648	7068.48	63.2516	27.0291	73.6575
78	2020	6.1438	59.8	2.51363e+11	13047.5	19265250	7068.48	67.8073	29.2393	78.4553
78	2021	7.199	60.43	2.85405e+11	14927.1	19119880	7068.48	68.062	31.5533	83.5904
79	2013	2.26493	56.38	2.29247e+12	15974.6	143506995	5795.05	43.4248	16.4526	67.97
79	2014	1.16927	57.66	2.05924e+12	14095.6	143819667	5795.05	37.3257	17.2471	70.52
79	2015	0.28999	59.04	1.36348e+12	9313.02	144096870	5795.05	41.1513	18.5409	70.0992
79	2016	0.98204	60.67	1.27679e+12	8704.89	144342397	5795.05	31.5067	18.9452	73.0914
79	2017	1.08099	65.2	1.5742e+12	10720.3	144496739	5795.05	70.7991	21.3724	76.0081
79	2018	0.740606	66.75	1.65733e+12	11287.4	144477859	5795.05	35.5131	22.0009	80.8647
79	2019	1.33704	67.34	1.69311e+12	11536.3	144406261	5795.05	37.528	22.5249	82.6422
79	2020	2.05015	70.36	1.49308e+12	10194.4	144073139	5795.05	27.9954	23.225	84.9947
79	2021	3.00942	71.43	1.83689e+12	12593.2	143449286	5795.05	28.6512	23.7286	88.2138
80	2013	14.1783	52.41	7.53865e+11	23945.5	31482498	6605.19	58.6095	19.7459	60.5
80	2014	40.7162	51.6	7.66606e+11	23862.8	32125564	6605.19	52.7706	19.5456	64.7137
80	2015	37.7581	54.04	6.69484e+11	20442.4	32749848	6605.19	51.7855	19.3453	69.6162
80	2016	274.217	55.94	6.66e+11	19930.4	33416270	6605.19	50.9014	19.145	74.8793
80	2017	202.112	59.2	7.14995e+11	20910.5	34193122	6605.19	126.239	19.458	94.1756
80	2018	184.095	64.94	8.46584e+11	24175.6	35018133	6605.19	53.1272	19.481	93.31
80	2019	196.703	66.89	8.38565e+11	23405.7	35827362	6605.19	51.5469	18.9853	95.7247
80	2020	215.174	69.22	7.34271e+11	20398.1	35997107	6605.19	51.6283	21.9192	97.8623
80	2021	203.167	70.46	8.68586e+11	24160.7	35950396	6605.19	50.2861	29.4521	100
81	2013	19.3532	24.31	1.89187e+10	1391.53	13595566	12312.9	46.1163	0.785057	13.1
81	2014	29.3478	25.72	1.97973e+10	1417.09	13970308	12312.9	44.7744	0.739869	17.7
81	2015	15.5296	28.52	1.77748e+10	1238.13	14356181	12312.9	49.1625	0.70082	21.7
81	2016	21.7276	30.62	1.90403e+10	1290.75	14751356	12312.9	45.5138	0.666739	25.6648
81	2017	26.6357	31.16	2.09966e+10	1385.2	15157793	12312.9	42.9563	0.737541	29.6431
81	2018	36.5432	32.24	2.31167e+10	1484.23	15574909	12312.9	48.0809	0.83352	35.3
81	2019	30.6974	33.52	2.3404e+10	1462.68	16000781	12312.9	48.7995	0.950247	36.2366
81	2020	21.3577	35.49	2.45305e+10	1492.48	16436120	12312.9	62.3323	1.07911	47.1794
81	2021	47.7414	37.53	2.75691e+10	1633.56	16876720	12312.9	63.6122	1.23433	58.0548
82	2013	0.110255	40.13	4.83942e+10	6755.07	7164132	7407.98	68.8344	16.4164	53.4504
82	2014	0.118577	40.18	4.70622e+10	6600.06	7130576	7407.98	72.0426	16.7418	62.0751
82	2015	0.116269	40.86	3.96559e+10	5588.98	7095383	7407.98	82.3521	18.6569	65.317
82	2016	0.138277	44.91	4.06927e+10	5765.2	7058322	7407.98	64.6255	20.6094	67.0568
82	2017	0.147886	45.79	4.41791e+10	6292.55	7020858	7407.98	95.6527	21.1493	70.3308
82	2018	0.171764	50.22	5.06407e+10	7252.4	6982604	7407.98	68.9115	22.2891	73.3607
82	2019	0.183228	51.67	5.15142e+10	7417.21	6945235	7407.98	64.7839	23.4425	77.4168
82	2020	0.214062	55.79	5.33565e+10	7733.8	6899126	7407.98	63.9515	25.1835	78.368
82	2021	0.275647	58.46	6.3082e+10	9230.17	6834326	7407.98	66.2914	26.1926	81.1659
83	2013	0.027404	75.69	3.07576e+11	56967.4	5399162	4484.66	131.184	27.2615	80.9021
83	2014	1.80115	76.35	3.14864e+11	57564.8	5469724	4484.66	134.161	26.4608	82.1
83	2015	4.39475	78.21	3.07999e+11	55645.6	5535002	4484.66	131.557	26.3043	83.2
83	2016	2.60317	80.46	3.1903e+11	56895.6	5607283	4484.66	127.869	27.8697	84.4523
83	2017	2.94943	82.47	3.43273e+11	61164.9	5612253	4484.66	41.2317	25.5998	84.4523
83	2018	1.9712	82.92	3.7687e+11	66836.5	5638676	4484.66	123.706	25.6873	88.1656
83	2019	1.99265	83.62	3.76837e+11	66070.5	5703569	4484.66	122.339	25.6375	88.9493
83	2020	0.902065	86.7	3.48392e+11	61274	5685807	4484.66	117.776	25.5454	92.0043
83	2021	1.5269	87.55	4.23797e+11	77710.1	5453566	4484.66	118.264	25.6924	91.0994
84	2013	48.6929	46.53	9.89352e+10	18276	5413393	7422.39	82.2362	20.4822	77.8826
84	2014	82.6215	46.96	1.01437e+11	18720	5418649	7422.39	80.7661	21.9799	79.98
84	2015	85.4728	47.55	8.89009e+10	16390.9	5423801	7422.39	83.7066	23.4828	77.6347
84	2016	69.0027	48.42	8.99527e+10	16563.4	5430798	7422.39	77.4925	24.6086	80.4759
84	2017	95.5362	48.42	9.565e+10	17585.2	5439232	7422.39	56.3612	25.8414	81.6257
84	2018	124.268	52.72	1.06138e+11	19486.4	5446771	7422.39	82.3299	27.6775	80.4489
84	2019	139.499	53.84	1.0571e+11	19381.6	5454147	7422.39	80.4717	29.1635	82.8537
84	2020	209.715	58.46	1.06729e+11	19551.6	5458827	7422.39	82.9877	31.1831	89.9209
84	2021	202.188	58.79	1.18657e+11	21782.9	5447247	7422.39	83.8483	32.577	88.9256
85	2013	0.274039	46.91	4.84157e+10	23503.3	2059953	7708.11	100.878	25.315	72.6756
85	2014	0.489261	46.1	4.99972e+10	24247.2	2061980	7708.11	98.6478	26.7873	71.59
85	2015	0.889431	48.3	4.31075e+10	20890.2	2063531	7708.11	110.839	27.3457	73.0987
85	2016	0.519466	52.09	4.47667e+10	21678.4	2065042	7708.11	104.704	28.1971	75.4985
85	2017	0.53441	51.58	4.85891e+10	23514	2066388	7708.11	84.766	28.6801	78.8854
85	2018	0.891074	56.58	5.41779e+10	26123.7	2073894	7708.11	81.589	29.0963	79.75
85	2019	0.659881	57.89	5.43316e+10	26016.1	2088385	7708.11	75.1747	29.7193	83.1084
85	2020	0.699679	59.84	5.37068e+10	25545.2	2102419	7708.11	71.9898	30.7702	86.6013
85	2021	1.06467	60.98	6.17486e+10	29291.4	2108079	7708.11	72.5561	31.6833	89.004
86	2013	0.122773	47.37	4.00886e+11	7441.23	53873616	12967.8	56.762	2.99815	46.5
86	2014	0.188965	47.92	3.81199e+11	6965.14	54729551	12967.8	57.9156	3.11772	49
86	2015	0.094077	48.94	3.4671e+11	6204.93	55876504	12967.8	55.3916	2.52225	51.9191
86	2016	0.167522	50.38	3.23586e+11	5735.07	56422274	12967.8	48.9214	2.03957	54
86	2017	0.569132	51.21	3.81449e+11	6734.48	56641209	12967.8	86.2605	1.98299	56.1674
86	2018	1.1252	54.12	4.04159e+11	7048.51	57339635	12967.8	46.5059	1.93062	62.4
86	2019	0.528845	55.13	3.88531e+11	6688.77	58087055	12967.8	40.6721	2.15256	69.6969
86	2020	0.501499	56.99	3.3762e+11	5741.64	58801927	12967.8	43.148	2.21601	70.3203
86	2021	0.621417	58.12	4.19016e+11	7055.06	59392255	12967.8	45.3749	2.85331	72.3105
87	2013	5.00722	64.49	1.35558e+12	29077.2	46620045	8779.38	94.2322	26.29	71.635
87	2014	7.0562	65.1	1.37182e+12	29513.7	46480882	8779.38	95.766	27.989	76.19
87	2015	4.02701	65.97	1.19616e+12	25754.4	46444832	8779.38	97.8702	29.1676	78.6896
87	2016	5.95173	68.07	1.23355e+12	26537.2	46484062	8779.38	92.9397	30.3672	80.5613
87	2017	7.58286	68.76	1.31325e+12	28185.3	46593236	8779.38	87.5085	31.4875	84.6022
87	2018	7.22819	70.85	1.4217e+12	30379.7	46797754	8779.38	84.3464	32.4349	86.1072
87	2019	8.27839	71.45	1.39432e+12	29581.5	47134837	8779.38	82.8675	33.1342	90.7187
87	2020	10.1033	73.86	1.27696e+12	26959.7	47365655	8779.38	80.0299	34.1791	93.2056
87	2021	13.5778	74.59	1.42738e+12	30103.5	47415750	8779.38	70.4021	35.1888	93.9
88	2013	23.4711	35.98	7.70006e+10	3643.83	21131756	5171.49	105.313	2.00815	5.74
88	2014	33.7968	39.35	8.25285e+10	3885.62	21239457	5171.49	103.555	2.67239	10.5
88	2015	32.9147	39.94	8.5141e+10	3990.35	21336697	5171.49	105.554	2.93352	15.26
88	2016	34.4127	41.87	8.80123e+10	4107.83	21425494	5171.49	99.7215	4.16412	22.19
88	2017	36.0385	41.13	9.43762e+10	4388.2	21506813	5171.49	53.2258	5.67496	32.25
88	2018	33.0395	42.12	9.44939e+10	4360.58	21670000	5171.49	90.9511	7.15599	46.9
88	2019	29.9468	43.38	8.9015e+10	4082.69	21803000	5171.49	88.54	7.69673	50.6873
88	2020	35.7314	45.49	8.44405e+10	3852.39	21919000	5171.49	88.9751	8.20411	59.21
88	2021	40.3667	46.46	8.84965e+10	3994.25	22156000	5171.49	92.6858	10.9889	66.6815
89	2013	1.14258	72.15	5.86842e+11	61126.9	9600379	6713.79	42.6922	32.6214	94.7836
89	2014	1.51922	72	5.81964e+11	60020.4	9696110	6713.79	38.5724	33.6641	92.52
89	2015	1.64285	73.23	5.05104e+11	51545.5	9799186	6713.79	33.3375	35.4972	90.6102
89	2016	1.75585	75.14	5.15655e+11	51965.2	9923085	6713.79	36.0982	36.9703	89.6509
89	2017	1.81474	75.3	5.41019e+11	53791.5	10057698	6713.79	129.078	38.3254	93.0063
89	2018	2.03305	76.62	5.55455e+11	54589.1	10175214	6713.79	43.4508	38.7913	89.247
89	2019	2.21664	76.96	5.3388e+11	51939.4	10278887	6713.79	44.7372	39.3334	94.4934
89	2020	1.58416	79.62	5.47054e+11	52837.9	10353442	6713.79	42.5095	40.3085	94.5394
89	2021	1.20269	80.29	6.36856e+11	61143.2	10415811	6713.79	48.6186	40.6363	88.3078
90	2013	17.4678	69.69	7.06235e+11	87304.3	8089346	11485.9	148.812	42.5067	86.34
90	2014	48.994	68.86	7.26538e+11	88725	8188649	11485.9	144.673	43.1861	87.4
90	2015	42.3502	71.69	6.94118e+11	83806.4	8282396	11485.9	142.734	44.6834	87.4791
90	2016	52.9627	73.83	6.87895e+11	82153.1	8373338	11485.9	137.95	45.0969	89.1347
90	2017	40.1941	77.46	6.95201e+11	82254.4	8451840	11485.9	69.6249	46.3425	89.6861
90	2018	9.66301	78.24	7.25563e+11	85216.6	8514329	11485.9	126.551	45.6152	91.8
90	2019	11.2769	78.15	7.21369e+11	84121.9	8575280	11485.9	119.554	46.923	93.1461
90	2020	17.5058	81.18	7.39914e+11	85656.3	8638167	11485.9	116.781	46.492	94.35
90	2021	29.0195	81.31	8.0064e+11	91991.6	8703405	11485.9	115.191	47.9869	95.57
91	2013	12.7229	23.73	4.56805e+10	955.321	49253643	8072.03	124.353	0.11456	4.4
91	2014	18.3097	23.43	4.99648e+10	1012.98	50814552	8072.03	123.794	0.166488	7
91	2015	15.4643	24.83	4.73786e+10	929.107	52542823	8072.03	120.827	0.20174	10
91	2016	20.8373	26.88	4.9774e+10	942.881	54401802	8072.03	120.284	0.585411	13.5042
91	2017	25.4004	29.16	5.3276e+10	975.925	56267032	8072.03	114.775	1.35686	16
91	2018	24.4838	33.42	5.70037e+10	1011.6	58090443	8072.03	110.754	1.48257	17.1
91	2019	26.8399	35.44	6.10268e+10	1050.93	59872579	8072.03	110.074	1.73645	18.2773
91	2020	27.8892	38.45	6.60687e+10	1104.16	61704518	8072.03	110.581	1.8404	23.4475
91	2021	32.7293	38.51	7.06556e+10	1146.03	63588334	8072.03	109.335	1.95483	31.6331
92	2013	0.036334	47.98	4.20334e+11	6041.13	69578602	3303.89	39.5271	7.46206	28.94
92	2014	0.048193	49.12	4.07339e+11	5822.38	69960943	3303.89	40.5199	7.77577	34.89
92	2015	0.037017	51.43	4.01296e+11	5708.79	70294397	3303.89	44.4875	8.8613	39.3161
92	2016	0.041186	54.2	4.13366e+11	5854.46	70607037	3303.89	41.1446	10.2242	47.505
92	2017	0.083948	57.08	4.56357e+11	6436.79	70898202	3303.89	56.7829	11.5772	52.8919
92	2018	0.126747	59.77	5.06754e+11	7124.56	71127802	3303.89	50.8006	12.919	56.8175
92	2019	0.080516	61.79	5.43977e+11	7628.58	71307763	3303.89	53.8383	14.1763	66.6524
92	2020	0.079105	63.44	5.00457e+11	7001.79	71475664	3303.89	65.6899	16.059	77.8437
92	2021	0.11685	63.77	5.05568e+11	7060.9	71601103	3303.89	67.8867	17.3474	85.27
93	2013	14.4587	32.27	2.85575e+10	19821.5	1440729	14403.7	57.3769	14.7493	59.9
93	2014	16.1072	32.45	2.9489e+10	20328	1450661	14403.7	55.2431	17.1031	62.4
93	2015	11.7012	32.95	2.6852e+10	18389.5	1460177	14403.7	48.0844	19.0745	65.1
93	2016	15.9499	33.85	2.34962e+10	15991.1	1469330	14403.7	49.073	17.3943	67.8
93	2017	17.1304	32.67	2.37977e+10	16094.7	1478607	14403.7	73.6418	22.1003	70.6
93	2018	18.0386	34.03	2.43224e+10	16164.2	1504709	14403.7	59.8994	22.7419	74.7825
93	2019	21.9563	34.53	2.38496e+10	15691	1519955	14403.7	61.9976	22.3257	78.965
93	2020	24.5786	35.36	2.10594e+10	13871.8	1518147	14403.7	58.5108	24.8178	78.6712
93	2021	27.6823	36.25	2.44602e+10	16032.5	1525663	14403.7	58.0885	24.3099	79
94	2013	0.000629	55.85	9.57799e+11	12507.8	76576117	7064.2	63.5574	11.6138	46.25
94	2014	0.000794	55.67	9.38934e+11	12020.3	78112073	7064.2	56.5005	11.3508	51.04
94	2015	0.000683	57.6	8.64314e+11	10851.9	79646178	7064.2	56.3008	11.9335	53.745
94	2016	0.001223	57.95	8.69683e+11	10734.3	81019394	7064.2	53.2059	12.9595	58.3477
94	2017	0.001147	59.4	8.58989e+11	10464	82089826	7064.2	55.8955	14.5267	64.6846
94	2018	0.001318	63.96	7.78477e+11	9400.84	82809304	7064.2	56.9964	16.1905	71.0428
94	2019	0.000653	65.36	7.59935e+11	9103.01	83481684	7064.2	53.8328	17.048	73.9767
94	2020	0.0013	68.63	7.20289e+11	8561.06	84135428	7064.2	55.0355	19.8904	77.6696
94	2021	0.001481	70.13	8.19034e+11	9661.23	84775404	7064.2	57.2238	21.3927	81.41
95	2013	10.8097	27.87	2.89158e+10	819.758	35273570	9468.47	69.1825	0.117652	5.1
95	2014	17.7957	27.63	3.26124e+10	897.51	36336539	9468.47	66.362	0.151908	5.4
95	2015	13.8328	29.6	3.23872e+10	864.18	37477356	9468.47	71.7447	0.215394	5.8
95	2016	6.94855	31.08	2.9204e+10	753.684	38748299	9468.47	65.0101	0.237727	5.9
95	2017	8.10407	31.31	3.07445e+10	766.178	40127085	9468.47	53.7885	0.183607	5.9
95	2018	4.72047	32.65	3.2927e+10	793.128	41515395	9468.47	67.1848	0.129488	6
95	2019	2.86014	33.43	3.53482e+10	823.025	42949080	9468.47	64.4316	0.0753683	6.01782
95	2020	3.72462	34.88	3.76054e+10	846.881	44404611	9468.47	67.4669	0.0779108	6.1
95	2021	3.76439	35.99	4.05102e+10	883.466	45853778	9468.47	67.4534	0.0839211	10.3424
96	2013	0.018718	44.13	1.90499e+11	4187.74	45489648	6460.8	48.2424	8.85843	40.9541
96	2014	0.02402	44.97	1.33504e+11	3104.65	45272155	6460.8	44.9344	9.30621	46.236
96	2015	0.026531	47.47	9.1031e+10	2124.66	45154036	6460.8	48.17	11.6437	48.8846
96	2016	0.034119	49.5	9.33559e+10	2187.73	45004673	6460.8	46.7701	12.0343	53.001
96	2017	0.033911	49.52	1.12091e+11	2638.33	44831135	6460.8	57.1063	12.3535	58.8895
96	2018	0.036269	53.19	1.30891e+11	3096.56	44622518	6460.8	55.487	12.8033	62.5532
96	2019	0.036337	55.86	1.53883e+11	3661.46	44386203	6460.8	52.9845	16.1591	70.1248
96	2020	0.049989	58.36	1.56618e+11	3751.74	44132049	6460.8	65.8593	18.617	75.0379
96	2021	0.060097	58.33	1.99766e+11	4827.85	43792855	6460.8	68.1198	18.2678	79.2183
97	2013	8.59463	58.31	4.00219e+11	45729.6	8751847	5957.16	59.8229	11.9053	88
97	2014	6.3621	60.17	4.14105e+11	46866	8835951	5957.16	54.7937	12.3559	90.4
97	2015	6.13823	63.58	3.70275e+11	41525.1	8916899	5957.16	61.2739	13.8439	90.5
97	2016	2.67675	67.29	3.69255e+11	41054.5	8994263	5957.16	51.0114	14.4268	90.6
97	2017	2.8215	69.27	3.90517e+11	43064	9068296	5957.16	76.0612	30.4559	94.8199
97	2018	2.84694	71.46	4.27049e+11	46722.3	9140169	5957.16	41.1811	33.0909	98.45
97	2019	3.26513	73.77	4.1799e+11	45376.2	9211657	5957.16	43.2389	33.0663	99.15
97	2020	5.27848	76.37	3.49473e+11	37629.2	9287289	5957.16	41.9006	34.9416	100
97	2021	6.37629	76.18	4.15022e+11	44315.6	9365145	5957.16	42.9167	38.1527	100
98	2013	7.79774	78.85	2.78632e+12	43449.1	64128273	8151.35	69.2747	35.8305	89.8441
98	2014	12.6357	79.05	3.06522e+12	47447.6	64602298	8151.35	69.364	36.635	91.61
98	2015	6.81355	80.65	2.93486e+12	45071.1	65116219	8151.35	68.8872	37.8127	92.0003
98	2016	10.0248	82.83	2.69966e+12	41146.1	65611593	8151.35	73.2029	38.7991	94.7758
98	2017	10.0771	82.21	2.68349e+12	40622.7	66058859	8151.35	78.6373	39.421	90.4246
98	2018	8.77457	84.42	2.87815e+12	43306.3	66460344	8151.35	74.8291	40.0209	90.692
98	2019	9.17327	84.68	2.85706e+12	42747.1	66836327	8151.35	74.9272	40.2939	92.5166
98	2020	10.9572	86.38	2.70461e+12	40318.4	67081234	8151.35	63.2021	40.787	94.8182
98	2021	12.5555	87.08	3.12248e+12	46585.9	67026300	8151.35	63.3218	41.2281	96.6802
99	2013	68.2228	86.41	16843190993000	53291.1	316059947	10993.7	138.132	30.0687	71.4
99	2014	135.089	87.33	17550680174000	55123.8	318386329	10993.7	133.84	30.3726	73
99	2015	142.825	88.49	18206020741000	56762.7	320738994	10993.7	132.404	31.4878	74.5542
99	2016	225.523	89.55	18695110842000	57866.7	323071755	10993.7	124.117	32.3077	85.5444
99	2017	251.858	91.97	19477336549000	59907.8	325122128	10993.7	51.3656	32.8086	87.2749
99	2018	252.856	93.16	20533057312000	62823.3	326838199	10993.7	116.295	33.3462	88.4989
99	2019	238.529	92.51	21380976119000	65120.4	328329953	10993.7	114.139	34.1864	89.4303
99	2020	306.307	94.43	21060473613000	63528.6	331511512	10993.7	105.616	36.0872	90.6205
99	2021	503.138	95.28	23315080560000	70219.5	332031554	10993.7	101.174	37.3549	91.7532
100	2013	395.16	44.28	6.13376e+10	18140.9	3381180	19175.6	115.947	21.7994	57.69
100	2014	480.607	45.38	6.14962e+10	18131.6	3391662	19175.6	111.502	24.7743	61.46
100	2015	487.663	47.92	5.76803e+10	16950.8	3402818	19175.6	109.783	26.4761	64.5708
100	2016	511.558	48.81	5.74808e+10	16837.9	3413766	19175.6	103.355	26.9988	66.4
100	2017	692.912	49.75	6.5006e+10	18995.4	3422200	19175.6	103.821	27.8558	70.3224
100	2018	800.732	49	6.52031e+10	19026	3427042	19175.6	105.028	28.5199	80.7268
100	2019	992.874	49.54	6.20486e+10	18098.4	3428409	19175.6	103.248	29.53	83.3515
100	2020	1049.56	53.75	5.36669e+10	15650.5	3429086	19175.6	100.257	31.02	86.3102
100	2021	1340.05	53.74	6.14123e+10	17924	3426260	19175.6	99.0282	32.2643	90.0738
101	2013	1.77678	29.25	3.71005e+11	12434	29838021	14402.5	86.0662	7.48518	54.9
101	2014	2.27705	29.32	4.82359e+11	15975.7	30193258	14402.5	85.5279	7.94907	57
101	2015	1.78322	29.55	242000000000	19517.5	30529716	14402.5	86.4084	8.4826	58
101	2016	2.34248	30.3	236400000000	23059.2	30741464	14402.5	83.528	8.50314	60
101	2017	2.25842	28.58	215300000000	26601	30563433	14402.5	121.023	8.53251	61.6
101	2018	2.31222	28.74	208338000000	30142.7	29825653	14402.5	72.8669	8.73268	63.2
101	2019	2.26462	27.99	76400000000	33684.5	28971683	14402.5	70.1059	8.84011	64.8
101	2020	2.12221	26.83	47260000000	37226.2	28490453	14402.5	72.8754	8.9914	66.4
101	2021	2.34166	27.28	111813000000	40768	28199867	14402.5	72.9384	8.78153	68
102	2013	3.74774	39.64	2.13709e+11	2367.5	90267739	2330.8	60.6016	5.7081	38.5
102	2014	4.03335	41.47	2.33451e+11	2558.78	91235504	2330.8	61.3459	6.57696	41
102	2015	2.61692	42.53	2.39258e+11	2595.23	92191398	2330.8	70.221	8.30622	45
102	2016	2.29457	44.81	2.57096e+11	2760.72	93126529	2330.8	68.7943	9.76981	53
102	2017	2.02114	45.2	2.81354e+11	2992.07	94033048	2330.8	90.5638	11.9851	58.14
102	2018	1.81654	51.65	3.10106e+11	3267.23	94914330	2330.8	106.36	13.6907	69.8479
102	2019	1.70764	55.2	3.34365e+11	3491.09	95776716	2330.8	107.334	15.4551	68.6616
102	2020	1.52594	58.41	3.46616e+11	3586.35	96648685	2330.8	113.139	17.2783	70.3
102	2021	1.76583	59.39	3.66138e+11	3756.49	97468029	2330.8	115.071	19.8303	74.21
103	2013	8.49304	14.25	4.04152e+10	1497.75	26984002	7417.42	25.754	0.951675	20
103	2014	9.93645	14.34	4.32286e+10	1557.6	27753304	7417.42	28.8482	1.22508	22.55
103	2015	9.27269	12.01	4.24445e+10	1488.42	28516545	7417.42	22.4297	1.38516	24.0854
103	2016	9.03857	10.7	3.13178e+10	1069.82	29274002	7417.42	19.7233	0.943564	24.5792
103	2017	9.81792	11.29	2.68422e+10	893.717	30034389	7417.42	31.1978	1.2286	26.7184
103	2018	10.487	10.67	2.16062e+10	701.715	30790513	7417.42	29.9013	1.2547	28.8575
103	2019	11.066	11.38	21888000000	693.816	31546691	7417.42	29.2951	1.2109	30.9966
103	2020	4.53794	12.4	18841000000	583.876	32284046	7417.42	43.0562	1.21112	33.1358
103	2021	8.47798	12.21	21062000000	603.708	32981641	7417.42	46.6797	1.18551	35.2749
104	2013	0.428452	18.71	19091020000	1408.37	13555422	10960.8	43.234	0.766601	15.5
104	2014	0.484442	19.31	19495519600	1407.03	13855753	10960.8	40.7388	1.09871	16.3647
104	2015	0.469511	20.42	19963120600	1410.33	14154937	10960.8	47.4905	1.15851	22.7428
104	2016	0.583979	20.3	20548678100	1421.79	14452704	10960.8	54.2422	1.18205	23.12
104	2017	0.47747	19.91	1.75849e+10	1192.11	14751101	10960.8	60.994	1.2698	24.4
104	2018	0.508158	20.6	3.41561e+10	2269.18	15052184	10960.8	67.7457	1.34901	25
104	2019	0.521586	22.9	2.18322e+10	1421.87	15354608	10960.8	74.4974	1.33135	26.5883
104	2020	0.550984	25.38	2.15097e+10	1372.7	15669666	10960.8	81.2491	1.29844	29.2986
104	2021	0.677369	25.81	2.83712e+10	1773.92	15993524	10960.8	88.0008	1.28385	34.814
105	2013	0.001119	18.71	19091020000	1408.37	13555422	10960.8	95.2467	0.766601	15.5
105	2014	0.001844	19.31	19495519600	1407.03	13855753	10960.8	62.3638	1.09871	16.3647
105	2015	0.000985	20.42	19963120600	1410.33	14154937	10960.8	59.1556	1.15851	22.7428
105	2016	0.001553	20.3	20548678100	1421.79	14452704	10960.8	55.5632	1.18205	23.12
105	2017	0.009678	19.91	1.75849e+10	1192.11	14751101	10960.8	55.3152	1.2698	24.4
105	2018	0.010956	20.6	3.41561e+10	2269.18	15052184	10960.8	47.2512	1.34901	25
105	2019	0.043181	22.9	2.18322e+10	1421.87	15354608	10960.8	51.6507	1.33135	26.5883
105	2020	0.017278	25.38	2.15097e+10	1372.7	15669666	10960.8	63.3916	1.29844	29.2986
105	2021	0.020887	25.81	2.83712e+10	1773.92	15993524	10960.8	96.0441	1.28385	34.814

## Sheet: Insurance and Pension Services
country	year	insurance	dig	gdp	pgdp	pop	dis	dis1	band	inter
1	2013	0.977594	22.62	2.09755e+11	5519.78	38000626	9117.68	72.6295	3.36837	22.5
1	2014	0.870574	26.15	2.1381e+11	5516.23	38760168	9117.68	74.6061	4.12715	29.5
1	2015	1.19155	30.25	1.65979e+11	4197.42	39543154	9117.68	69.8944	5.73892	38.2
1	2016	2.55838	34.2	1.60034e+11	3967.2	40339329	9117.68	66.2885	7.08878	42.9455
1	2017	0.180838	36.14	1.70097e+11	4134.94	41136546	9117.68	80.121	7.80393	47.6911
1	2018	0.273689	36.53	1.74911e+11	4171.8	41927007	9117.68	74.2201	7.31515	49.0385
1	2019	8.20487	38.97	1.7176e+11	4021.98	42705368	9117.68	74.2092	8.38943	58.9776
1	2020	9.71283	41.16	1.45744e+11	3354.16	43451666	9117.68	77.3559	8.72339	63.95
1	2021	12.6958	41.12	1.63472e+11	3700.31	44177969	9117.68	79.1828	9.45502	70.77
2	2013	0.000139	45.99	5.52025e+11	13080.3	42202935	19297.5	47.4675	14.7471	59.9
2	2014	0.000169	46.82	5.2632e+11	12334.8	42669500	19297.5	45.8959	15.2238	64.7
2	2015	0.000186	48.81	5.94749e+11	13789.1	43131966	19297.5	50.5018	15.8491	68.0431
2	2016	0.000153	51.45	5.57532e+11	12790.3	43590368	19297.5	27.8891	16.6063	70.969
2	2017	0.000188	52.81	6.43628e+11	14613	44044811	19297.5	39.0104	17.8024	74.2949
2	2018	0.000207	51.81	5.2482e+11	11795.2	44494502	19297.5	43.5594	19.079	77.7
2	2019	0.000225	55.3	4.47755e+11	9963.67	44938712	19297.5	40.4463	19.6515	79.947
2	2020	0.000371	55.39	3.8554e+11	8496.43	45376763	19297.5	41.8268	21.2531	85.5144
2	2021	0.000503	56.98	4.87227e+11	10636.1	45808747	19297.5	47.1749	23.1682	87.1507
3	2013	67.4543	32.29	1.11215e+10	3833.16	2901385	5947.15	42.6204	8.37731	41.9
3	2014	43.9806	33.07	1.16095e+10	4017.23	2889930	5947.15	40.953	9.44262	54.6228
3	2015	47.0033	33.55	1.05533e+10	3666.14	2878595	5947.15	48.2622	9.94648	59.1008
3	2016	29.73	35.61	1.05461e+10	3679.95	2865835	5947.15	40.4788	10.4392	64.346
3	2017	36.3194	36.3	1.15275e+10	4042	2851923	5947.15	57.0347	11.0564	64.7449
3	2018	35.3889	41.85	1.24579e+10	4391.92	2836557	5947.15	61.4061	12.2489	68.2451
3	2019	38.0724	44.23	1.36193e+10	4828.5	2820602	5947.15	60.1545	13.6745	66.5439
3	2020	47.9378	45.73	1.26417e+10	4505.87	2805608	5947.15	64.4383	15.341	76.5077
3	2021	78.5492	46.73	1.38614e+10	4966.51	2790974	5947.15	70.6588	16.7189	78.6123
4	2013	0.617772	73.77	1.57633e+12	68156.4	23128129	8956.44	81.1062	25.8786	83.4535
4	2014	0.676951	74.06	1.46759e+12	62515.3	23475686	8956.44	72.3845	27.8488	84
4	2015	0.631822	75.4	1.35058e+12	56709	23815995	8956.44	73.9578	28.6647	84.5605
4	2016	0.608073	75.88	1.20656e+12	49876.7	24190907	8956.44	71.0801	30.4765	86.54
4	2017	0.729398	75.71	1.32647e+12	53934.2	24594202	8956.44	84.5528	32.2159	86.545
4	2018	0.998609	76.38	1.42827e+12	57207	24966643	8956.44	78.0995	33.7373	90
4	2019	1.1287	77.52	1.39222e+12	54941.1	25340217	8956.44	77.9945	34.7144	93.6099
4	2020	1.33609	79.17	1.32694e+12	51722.1	25655289	8956.44	77.9605	35.4484	96.3945
4	2021	1.43236	79.73	1.5527e+12	60444.5	25688079	8956.44	78.1097	35.2816	96.24
5	2013	64.2815	64.87	4.30191e+11	50731.1	8479823	7468.01	133.069	26.3281	80.6188
5	2014	77.1448	64.93	4.42585e+11	51786.4	8546356	7468.01	131.633	27.6033	80.9958
5	2015	78.0446	66.82	3.81971e+11	44195.8	8642699	7468.01	126.793	28.4122	83.9401
5	2016	72.4146	68.02	3.95837e+11	45307.6	8736668	7468.01	122.465	28.8823	84.3237
5	2017	68.2673	67.73	4.17261e+11	47429.2	8797566	7468.01	114.077	28.5468	87.9356
5	2018	80.3295	70.22	4.54991e+11	51466.6	8840521	7468.01	109.304	28.5187	87.4791
5	2019	72.2457	71.4	4.44621e+11	50070.4	8879920	7468.01	108.35	28.3662	87.7522
5	2020	95.3798	74.86	4.35225e+11	48809.2	8916864	7468.01	109.233	29.2553	87.5294
5	2021	122.333	75.88	4.80368e+11	53637.7	8955797	7468.01	109.537	29.0515	92.5292
6	2013	10.96	38.6	7.41606e+10	7875.34	9416801	5520.21	130.596	17.8083	73
6	2014	16.2955	39.22	7.52397e+10	7890.84	9535079	5520.21	130.283	19.4836	75
6	2015	15.6301	39.85	5.30762e+10	5500.5	9649341	5520.21	130.058	19.2575	77
6	2016	15.1498	42.49	3.7867e+10	3880.69	9757812	5520.21	124.7	18.0796	78.2
6	2017	22.9152	45.65	4.08666e+10	4147.2	9854033	5520.21	118.671	17.9239	79
6	2018	24.6086	48.04	4.71125e+10	4739.8	9939771	5520.21	112.704	18.6251	79.8
6	2019	25.4382	50.73	4.81742e+10	4805.75	10024283	5520.21	108.669	18.9882	81.1
6	2020	30.957	54.68	42693000000	4229.91	10093121	5520.21	109.023	19.4019	84.6
6	2021	45.7137	55.42	5.48254e+10	5408.05	10137750	5520.21	109.823	19.9326	86
7	2013	3.11818	44.4	3.25395e+10	25790.7	1261673	3896.4	49.0476	23.7824	90
7	2014	3.67262	45.91	3.33877e+10	25464.8	1311134	3896.4	54.6991	21.9331	90.5031
7	2015	3.68612	47.6	3.10506e+10	22795.4	1362142	3896.4	55.3875	18.5767	93.4783
7	2016	3.21988	50.08	3.2235e+10	22867.2	1409661	3896.4	49.7701	16.4852	98
7	2017	2.86633	53.07	3.54738e+10	24349.9	1456834	3896.4	56.1033	13.3277	95.8781
7	2018	3.39447	53.63	3.7802e+10	25415.8	1487340	3896.4	59.0951	8.49275	98.6447
7	2019	3.30448	54.04	3.86533e+10	25869.1	1494188	3896.4	59.9376	9.43603	99.7015
7	2020	3.49349	58.38	3.46218e+10	23433.2	1477469	3896.4	67.4631	10.2211	99.671
7	2021	3.90838	59.55	3.93034e+10	26860.1	1463265	3896.4	66.3442	11.4203	100
8	2013	42.2478	27.55	1.49991e+11	973.774	154030139	3036.24	95.4674	0.990277	6.63
8	2014	27.3766	29.68	1.72885e+11	1108.51	155961299	3036.24	92.4577	1.98329	11.9
8	2015	28.7505	31.78	1.95079e+11	1236	157830000	3036.24	87.2526	3.10013	12.9
8	2016	26.687	34.6	2.65236e+11	1659.96	159784568	3036.24	86.6025	4.1258	18.1
8	2017	27.4635	36.72	2.93755e+11	1815.61	161793964	3036.24	92.8087	4.51222	19.8
8	2018	28.8976	39.05	3.21379e+11	1963.41	163683958	3036.24	89.9075	4.91978	23.44
8	2019	30.4799	40.38	3.51238e+11	2122.08	165516222	3036.24	87.7943	4.88502	27.76
8	2020	43.1472	44.25	3.73902e+11	2233.31	167420951	3036.24	88.4416	6.00452	32.87
8	2021	47.6648	45.3	4.16265e+11	2457.92	169356251	3036.24	90.3535	6.57589	38.9174
9	2013	1.25571	65.76	5.21791e+11	46758	11159407	7970.82	45.1843	34.4846	82.1702
9	2014	0.450973	66.1	5.3539e+11	47764.1	11209057	7970.82	40.2594	35.8889	85
9	2015	0.653564	68.7	4.62336e+11	41008.3	11274196	7970.82	31.5728	36.6371	85.0529
9	2016	0.662355	71.16	4.76063e+11	42012.6	11331422	7970.82	28.6479	37.7341	86.5165
9	2017	0.415234	71.13	5.02765e+11	44198.5	11375158	7970.82	47.6784	38.4644	87.6797
9	2018	0.700526	72.59	5.43299e+11	47545	11427054	7970.82	48.0557	39.3319	88.6473
9	2019	5.78356	73.24	5.35866e+11	46641.7	11488980	7970.82	45.1401	39.8825	90.2754
9	2020	8.72525	75.94	5.25213e+11	45517.9	11538604	7970.82	53.8007	40.9473	91.5264
9	2021	2.39056	76.5	5.94352e+11	51268.4	11592952	7970.82	56.1956	42.3779	92.79
10	2013	17.6088	25.67	3.06593e+10	2853.8	10743349	17389.8	131.703	1.43436	36.99
10	2014	19.3357	24.36	3.29962e+10	3022.46	10916987	17389.8	130.6	1.5827	34.6
10	2015	17.5112	25.51	3.30002e+10	2975.65	11090085	17389.8	132.661	1.63165	37.49
10	2016	15.2183	25.5	3.39411e+10	3013.5	11263015	17389.8	125.97	2.55339	39.6975
10	2017	19.9582	26.02	3.75086e+10	3280.01	11435533	17389.8	121.163	3.32294	43.8323
10	2018	26.5078	26.61	4.02876e+10	3471.01	11606905	17389.8	114.288	4.34308	44.2861
10	2019	20.3546	28.73	4.08953e+10	3472.38	11777315	17389.8	108.935	6.34162	47.4748
10	2020	18.9234	29.64	3.66298e+10	3068.81	11936162	17389.8	109.003	7.80752	59.9401
10	2021	21.4833	30.52	4.04082e+10	3345.2	12079472	17389.8	108.845	9.33461	65.9774
11	2013	0.240574	26.8	1.42717e+10	6436.6	2217278	11793	50.9766	0.973716	30
11	2014	0.263844	27.08	1.54701e+10	6844.03	2260376	11793	50.6639	1.47276	36.7447
11	2015	0.253344	29.29	1.35307e+10	5869.74	2305171	11793	51.3855	1.59836	37.3121
11	2016	0.242294	32.33	1.50826e+10	6411.55	2352416	11793	45.2038	2.51048	39.363
11	2017	0.283002	32.32	1.61052e+10	6705.34	2401840	11793	53.5617	1.35038	41.4138
11	2018	0.357645	33.09	1.70319e+10	6947.82	2451409	11793	56.6115	1.63351	58
11	2019	0.379675	33.86	1.67259e+10	6691.16	2499702	11793	54.3708	1.97204	64.8263
11	2020	0.419534	37.01	1.49603e+10	5875.07	2546402	11793	59.5957	10.1918	72.748
11	2021	0.361448	37.48	1.87371e+10	7238.8	2588423	11793	60.7002	7.84339	73.5
12	2013	0.139061	57.61	2.47282e+12	12258.6	201721767	17614.3	87.8636	10.5892	51.04
12	2014	0.172025	58.18	2.45604e+12	12071.4	203459650	17614.3	87.408	11.7804	54.551
12	2015	0.315935	57.36	1.80221e+12	8783.21	205188205	17614.3	86.2933	12.4191	58.328
[truncated: 843 more rows]

## Sheet: Sheet5
		（1）	（2）	（3）	（4）	（5）	（6）
[truncated: 21 more rows]

## Sheet: Sheet6
	（1）	（2）	（3）	（4）	（5）	（6）
[truncated: 7 more rows]
