# Supplementary material for: Leveraging the digital economy for enhanced digital service trade exports: Lessons from China
Source: PLoS One. 2025 Oct 30;20(10):e0333798. doi: 10.1371/journal.pone.0333798 (PMC12574928; doi:10.1371/journal.pone.0333798)
Supplement: S2 Data — (ZIP) [file pone.0333798.s002.zip › Raw Data/Raw Data/Digital economy development index.xls]

## Sheet: data
国家英文	国家	Region	Sub-regions	Types of income	Year	Total index	Sub-indexes
						TIMG index	Digital technology index	Digital infrastructure index	Digital market index	Digital governance index
Australia	澳大利亚	Asia-Pacific region	East Asia and the Pacific	High income country	2021	79.733	71.9865	84.5024	76.5742	85.869
Austria	奥地利	European region	Central and Eastern Europe	High income country	2021	75.8836	71.4655	77.5329	70.0409	84.495
Belgium	比利时	European region	Western Europe	High income country	2021	76.4959	74.6021	79.8686	75.5469	75.966
Canada	加拿大	American region	North America	High income country	2021	80.6527	74.692	82.8893	84.9734	80.0558
Chile	智利	American region	Latin America	High income country	2021	62.6804	49.1901	65.1131	65.1454	71.273
Colombia	哥伦比亚	American region	Latin America	Upper-middle income country	2021	57.2986	42.2349	63.7463	64.9612	58.2521
Costa Rica	哥斯达黎加	American region	Latin America	Upper-middle income country	2021	54.7713	41.3342	62.6314	52.4779	62.6417
Czech Republic	捷克	European region	Central and Eastern Europe	High income country	2021	65.835	58.2379	68.3165	66.2931	70.4924
Denmark	丹麦	European region	Western Europe	High income country	2021	77.7916	72.7368	74.1664	72.9114	91.3519
Estonia	爱沙尼亚	European region	Central and Eastern Europe	High income country	2021	68.8763	58.5423	72.9555	57.5718	86.4355
Finland	芬兰	European region	Western Europe	High income country	2021	80.857	83.6529	76.6057	69.5225	93.647
France	法国	European region	Western Europe	High income country	2021	81.8381	74.6225	83.9303	86.293	82.5065
Germany	德国	European region	Western Europe	High income country	2021	85.6252	82.2211	86.9271	92.4225	80.9301
Greece	希腊	European region	Central and Eastern Europe	High income country	2021	61.5537	57.3165	73.9211	56.354	58.6233
Hungary	匈牙利	European region	Central and Eastern Europe	High income country	2021	61.1783	45.0492	73.9146	60.0853	65.664
Iceland	冰岛	European region	Western Europe	High income country	2021	63.1174	55.6924	61.1213	51.0416	84.6141
Ireland	爱尔兰	European region	Western Europe	High income country	2021	76.1287	69.162	75.6948	77.5993	82.0587
Israel	以色列	European region	Western Asia	High income country	2021	75.9092	75.5329	76.4199	75.5497	76.1342
Italy	意大利	European region	Western Europe	High income country	2021	73.7423	65.2445	85.0786	78.0191	66.6271
Japan	日本	Asia-Pacific region	East Asia and the Pacific	High income country	2021	83.2209	76.6158	87.4583	87.4057	81.4038
Korea, Rep	韩国	Asia-Pacific region	East Asia and the Pacific	High income country	2021	80.9487	75.9389	82.4828	84.0399	81.3332
Latvia	拉脱维亚	European region	Central and Eastern Europe	High income country	2021	60.4684	50.8685	69.9743	50.919	70.1117
Lithuania	立陶宛	European region	Central and Eastern Europe	High income country	2021	65.2362	54.5056	75.4051	54.8653	76.1689
Luxembourg	卢森堡	European region	Western Europe	High income country	2021	74.2215	57.3134	88.16	66.3821	85.0305
Mexico	墨西哥	American region	Latin America	Upper-middle income country	2021	61.9823	41.1335	75.3067	71.0349	60.4543
Netherlands	荷兰	European region	Western Europe	High income country	2021	84.1884	82.0247	80.3092	86.9449	87.4749
New Zealand	新西兰	Asia-Pacific region	East Asia and the Pacific	High income country	2021	73.0006	66.4095	72.8954	63.3697	89.3276
Norway	挪威	European region	Western Europe	High income country	2021	76.1402	68.5581	78.1259	71.0234	86.8533
Poland	波兰	European region	Central and Eastern Europe	High income country	2021	67.8568	52.3477	79.6706	71.2276	68.1813
Portugal	葡萄牙	European region	Western Europe	High income country	2021	69.4588	60.0441	76.2848	65.3144	76.1918
Slovak Republic	斯洛伐克	European region	Central and Eastern Europe	High income country	2021	58.7908	42.5868	72.8368	54.7775	64.9622
Slovenia	斯洛文尼亚	European region	Central and Eastern Europe	High income country	2021	60.9751	58.5381	63.3492	48.3478	73.6655
Spain	西班牙	European region	Western Europe	High income country	2021	74.5937	60.5172	82.0398	82.3154	73.5025
Sweden	瑞典	European region	Western Europe	High income country	2021	80.2921	77.6637	78.5571	79.0039	85.9437
Switzerland	瑞士	European region	Western Europe	High income country	2021	81.3131	82.7822	76.2663	78.5983	87.6055
Turkey	土耳其	European region	Western Asia	Upper-middle income country	2021	70.1346	58.4472	80.9617	73.0832	68.0463
United Kingdom	英国	European region	Western Europe	High income country	2021	87.0843	75.4542	88.5029	95.3162	89.0638
United States	美国	American region	North America	High income country	2021	95.2833	91.8285	93.0717	106.081	90.1516
Australia	澳大利亚	Asia-Pacific region	East Asia and the Pacific	High income country	2021	79.733	71.9865	84.5024	76.5742	85.869
New Zealand	新西兰	Asia-Pacific region	East Asia and the Pacific	High income country	2021	73.0006	66.4095	72.8954	63.3697	89.3276
Indonesia	印度尼Western Asia	Asia-Pacific region	Association of Southeast Asian Nations	Upper-middle income country	2021	66.4142	50.654	80.5601	74.5173	59.9256
Japan	日本	Asia-Pacific region	East Asia and the Pacific	High income country	2021	83.2209	76.6158	87.4583	87.4057	81.4038
Lao PDR	老挝	Asia-Pacific region	Association of Southeast Asian Nations	Lower-middle income country	2021	26.6963	25.9683	34.3762	18.2537	28.1869
Malaysia	马来Western Asia	Asia-Pacific region	Association of Southeast Asian Nations	Upper-middle income country	2021	74.0294	66.7481	76.7193	71.71	80.9404
Philippines	菲律宾	Asia-Pacific region	Association of Southeast Asian Nations	Lower-middle income country	2021	60.1499	45.1398	66.6585	73.0404	55.7608
Singapore	新加坡	Asia-Pacific region	Association of Southeast Asian Nations	High income country	2021	87.5457	80.8436	90.5268	81.3146	97.4976
Korea, Rep	韩国	Asia-Pacific region	East Asia and the Pacific	High income country	2021	80.9487	75.9389	82.4828	84.0399	81.3332
Thailand	泰国	Asia-Pacific region	Association of Southeast Asian Nations	Upper-middle income country	2021	63.7743	47.6694	74.3132	69.4284	63.6862
Vietnam	越南	Asia-Pacific region	Association of Southeast Asian Nations	Lower-middle income country	2021	59.3921	38.0755	79.4945	65.009	54.9893
China	中国	Asia-Pacific region	East Asia and the Pacific	Upper-middle income country	2021	81.4179	74.1687	89.3264	95.5697	66.6068
United Arab Emirates	阿联酋	Arab region	Western Asia	High income country	2021	76.1751	63.402	81.8044	72.3741	87.12
India	印度	Asia-Pacific region	South Asia	Lower-middle income country	2021	72.1722	58.2872	87.0959	84.1982	59.1075
Russian Federation	俄罗斯	Commonwealth of Independent States (CIS) region	Commonwealth of Independent States	Upper-middle income country	2021	71.4307	61.6581	86.5665	74.1221	63.3762
Saudi Arabia	沙特阿拉伯	Arab region	Western Asia	High income country	2021	70.4616	59.3677	79.4323	63.7136	79.3326
Brazil	巴西	American region	Latin America	Upper-middle income country	2021	66.7669	44.9943	84.7444	82.1156	55.2131
Cyprus	塞浦路斯	European region	Central and Eastern Europe	High income country	2021	62.638	47.7083	66.788	64.8221	71.2338
Romania	罗马尼亚	European region	Central and Eastern Europe	High income country	2021	60.43	45.7786	68.076	63.3173	64.5482
Bahrain	巴林	Arab region	Western Asia	High income country	2021	59.5532	43.0354	61.7545	55.2731	78.1497
Serbia	塞尔维亚	European region	Central and Eastern Europe	Upper-middle income country	2021	58.4595	44.956	70.9974	55.5594	62.3253
Kazakhstan	哈萨克斯坦	Commonwealth of Independent States (CIS) region	Central Asia	Upper-middle income country	2021	58.4241	44.8309	75.9553	44.3381	68.572
Ukraine	乌克兰	European region	Commonwealth of Independent States	Lower-middle income country	2021	58.3316	55.7955	64.5047	58.1691	54.857
Bulgaria	保加利亚	European region	Central and Eastern Europe	Upper-middle income country	2021	58.2443	46.4485	63.9523	57.8742	64.7021
South Africa	南非	African region	Africa	Upper-middle income country	2021	58.1177	45.8433	70.0325	57.9913	58.6036
Argentina	阿根廷	American region	Latin America	Upper-middle income country	2021	56.9821	45.5447	56.9972	69.0265	56.3599
Azerbaijan	阿塞拜疆	Commonwealth of Independent States (CIS) region	Commonwealth of Independent States	Upper-middle income country	2021	55.423	46.8563	67.3472	34.7991	72.6895
Croatia	克罗地亚	European region	Central and Eastern Europe	High income country	2021	54.9509	38.0883	71.7253	50.6097	59.3804
Egypt, Arab Rep	埃及	Arab region	Western Asia	Lower-middle income country	2021	54.9276	33.8039	80.8115	55.7897	49.3055
Morocco	摩洛哥	Arab region	Africa	Lower-middle income country	2021	54.4938	38.9719	66.8095	53.5123	58.6816
Uruguay	乌拉圭	American region	Latin America	High income country	2021	53.7362	34.2511	65.2675	54.1053	61.3211
Kuwait	科威特	Arab region	Western Asia	High income country	2021	53.5688	35.7422	60.8507	57.1279	60.5543
Iran, Islamic Rep	伊朗	Asia-Pacific region	Western Asia	Upper-middle income country	2021	52.4308	48.2265	73.8076	42.8896	44.7995
Mauritius	毛里求斯	African region	Africa	High income country	2021	52.2519	37.1542	66.8183	38.4647	66.5704
Georgia	格鲁吉亚	European region	Commonwealth of Independent States	Upper-middle income country	2021	50.5363	34.6018	63.8535	39.8293	63.8605
Kenya	肯尼亚	African region	Africa	Lower-middle income country	2021	50.0472	37.464	67.3385	40.2829	55.1033
Peru	秘鲁	American region	Latin America	Upper-middle income country	2021	49.409	32.8855	57.356	55.3725	52.0219
Pakistan	巴基斯坦	Asia-Pacific region	South Asia	Lower-middle income country	2021	48.6345	37.2693	64.1821	51.9391	41.1478
North Macedonia	北马其顿	European region	Central and Eastern Europe	Upper-middle income country	2021	48.1675	31.9161	61.3817	39.2318	60.1403
Moldova	摩尔多瓦	European region	Commonwealth of Independent States	Lower-middle income country	2021	46.9993	33.172	61.9819	34.543	58.3001
Dominican Republic	多米尼加	American region	Latin America	Upper-middle income country	2021	46.7908	26.1176	62.7728	43.0525	55.2202
Armenia	亚美尼亚	Commonwealth of Independent States (CIS) region	Commonwealth of Independent States	Upper-middle income country	2021	46.73	38.6914	48.4365	35.175	64.617
Sri Lanka	斯里兰卡	Asia-Pacific region	South Asia	Lower-middle income country	2021	46.4623	37.486	59.6079	38.3039	50.4512
Panama	巴拿马	American region	Latin America	High income country	2021	45.9219	31.7524	44.7986	49.4412	57.6954
Albania	阿尔巴尼亚	European region	Central and Eastern Europe	Upper-middle income country	2021	45.7081	39.9117	53.3385	34.8854	54.6968
Bangladesh	孟加拉国	Asia-Pacific region	South Asia	Lower-middle income country	2021	45.2976	27.691	72.3891	46.867	34.2432
Montenegro	黑山	European region	Central and Eastern Europe	Upper-middle income country	2021	44.2669	36.3618	46.6459	30.7517	63.308
Nigeria	尼日利亚	African region	Africa	Lower-middle income country	2021	42.931	25.5351	67.8609	45.4463	32.8816
Ecuador	厄瓜多尔	American region	Latin America	Upper-middle income country	2021	42.4792	36.5005	41.7669	41.0383	50.611
Algeria	阿尔及利亚	Arab region	Africa	Lower-middle income country	2021	41.1219	37.743	46.8636	41.4811	38.3997
Lebanon	黎巴嫩	Arab region	Western Asia	Upper-middle income country	2021	38.6165	43.563	39.7477	44.6352	26.5199
Tanzania	坦桑尼亚	African region	Africa	Lower-middle income country	2021	38.5078	25.1157	66.6637	22.3175	39.9345
Jamaica	牙买加	American region	Latin America	Upper-middle income country	2021	38.1576	31.0208	38.8016	32.6399	50.1683
Senegal	塞内加尔	African region	Africa	Lower-middle income country	2021	37.5258	31.6618	43.5117	29.7997	45.1301
Botswana	博茨瓦纳	African region	Africa	Upper-middle income country	2021	37.4766	28.101	51.6137	23.2195	46.9723
Cote d'Ivoire	科特迪瓦	African region	Africa	Lower-middle income country	2021	37.2596	28.8111	58.3139	20.3131	41.6003
Trinidad and Tobago	特立尼达和多巴哥	American region	Latin America	Upper-middle income country	2021	36.255	30.379	33.6754	33.3604	47.6051
Uganda	乌干达	African region	Africa	Low income country	2021	35.9894	25.6523	55.7667	21.7103	40.8284
Kyrgyz Republic	吉尔吉斯斯坦	Commonwealth of Independent States (CIS) region	Central Asia	Lower-middle income country	2021	35.9522	25.7428	45.6703	22.9054	49.4904
Cameroon	喀麦隆	African region	Africa	Lower-middle income country	2021	35.6726	34.0346	47.4844	27.0891	34.0822
Guatemala	危地马拉	American region	Latin America	Upper-middle income country	2021	33.5283	24.156	33.0292	38.424	38.5039
Paraguay	巴拉圭	American region	Latin America	Upper-middle income country	2021	33.4499	14.7098	52.7916	24.9313	41.3671
El Salvador	萨尔瓦多	American region	Latin America	Lower-middle income country	2021	33.2363	18.4124	34.2287	41.0102	39.2939
Bolivia	玻利维亚	American region	Latin America	Lower-middle income country	2021	30.5234	20.7465	37.2355	30.252	33.8595
Namibia	纳米比亚	African region	Africa	Upper-middle income country	2021	30.4806	29.4429	28.5887	13.0849	50.806
Honduras	洪都拉斯	American region	Latin America	Lower-middle income country	2021	29.1882	25.649	24.297	27.5667	39.24
Venezuela, RB	委内瑞拉	American region	Latin America	Upper-middle income country	2021	27.278	25.4711	39.146	26.1509	18.3441
Zimbabwe	津巴布韦	African region	Africa	Lower-middle income country	2021	25.8095	22.0776	37.438	10.9002	32.8224
Nicaragua	尼加拉瓜	American region	Latin America	Lower-middle income country	2021	25.1694	12.4858	26.4726	27.7268	33.9924
Malawi	马拉维	African region	Africa	Low income country	2021	22.6604	15.8977	34.6095	8.7517	31.3828
Mozambique	莫桑比克	African region	Africa	Low income country	2021	21.8377	17.5649	32.7383	10.6628	26.385
Yemen, Rep	也门	Arab region	Western Asia	Low income country	2021	12.2099	15.7555	18.0056	12.8786	2.20001
2020
Australia	澳大利亚	Asia-Pacific region	East Asia and the Pacific	High income country	2020	79.1746	72.4951	84.1755	74.1589	85.869
Austria	奥地利	European region	Central and Eastern Europe	High income country	2020	74.862	71.5988	77.431	65.9233	84.495
Belgium	比利时	European region	Western Europe	High income country	2020	75.9443	75.1093	79.7789	72.923	75.966
Canada	加拿大	American region	North America	High income country	2020	80.0574	75.2843	82.6515	82.2379	80.0558
Chile	智利	American region	Latin America	High income country	2020	61.3863	49.735	64.8975	59.6396	71.273
Colombia	哥伦比亚	American region	Latin America	Upper-middle income country	2020	56.5389	43.9406	62.5217	61.441	58.2521
Costa Rica	哥斯达黎加	American region	Latin America	Upper-middle income country	2020	55.0983	41.7524	60.8113	55.1876	62.6417
Czech Republic	捷克	European region	Central and Eastern Europe	High income country	2020	64.5397	58.1184	68.4838	61.0644	70.4924
Denmark	丹麦	European region	Western Europe	High income country	2020	76.8185	72.7951	74.1129	69.014	91.3519
Estonia	爱沙尼亚	European region	Central and Eastern Europe	High income country	2020	67.6106	58.6608	73.1403	52.2057	86.4355
Finland	芬兰	European region	Western Europe	High income country	2020	80.4382	83.9722	76.7135	67.4201	93.647
France	法国	European region	Western Europe	High income country	2020	81.5253	74.9162	83.6659	85.0126	82.5065
Germany	德国	European region	Western Europe	High income country	2020	84.6558	82.8366	86.8046	88.0519	80.9301
Greece	希腊	European region	Central and Eastern Europe	High income country	2020	61.2023	56.6463	74.1173	55.4222	58.6233
Hungary	匈牙利	European region	Central and Eastern Europe	High income country	2020	61.1767	45.1931	74.4817	59.3682	65.664
Iceland	冰岛	European region	Western Europe	High income country	2020	61.9141	55.4441	61.1443	46.4537	84.6141
Ireland	爱尔兰	European region	Western Europe	High income country	2020	75.5214	68.7999	75.5879	75.6391	82.0587
Israel	以色列	European region	Western Asia	High income country	2020	75.3306	75.7721	76.2584	73.1575	76.1342
Italy	意大利	European region	Western Europe	High income country	2020	73.1791	65.4417	84.7339	75.9138	66.6271
Japan	日本	Asia-Pacific region	East Asia and the Pacific	High income country	2020	82.5786	77.2396	87.1955	84.4756	81.4038
Korea, Rep	韩国	Asia-Pacific region	East Asia and the Pacific	High income country	2020	80.437	76.0712	82.3914	81.952	81.3332
Latvia	拉脱维亚	European region	Central and Eastern Europe	High income country	2020	58.9551	50.3255	69.6231	45.76	70.1117
Lithuania	立陶宛	European region	Central and Eastern Europe	High income country	2020	64.2932	54.3847	75.235	51.3843	76.1689
Luxembourg	卢森堡	European region	Western Europe	High income country	2020	72.845	58.0555	88.16	60.1338	85.0305
Mexico	墨西哥	American region	Latin America	Upper-middle income country	2020	61.2145	43.1005	74.1398	67.1635	60.4543
Netherlands	荷兰	European region	Western Europe	High income country	2020	83.2934	82.4233	80.4017	82.8737	87.4749
New Zealand	新西兰	Asia-Pacific region	East Asia and the Pacific	High income country	2020	71.659	65.9394	72.8759	58.4933	89.3276
Norway	挪威	European region	Western Europe	High income country	2020	75.4811	69.0818	78.0978	67.8917	86.8533
Poland	波兰	European region	Central and Eastern Europe	High income country	2020	67.38	53.0015	79.5686	68.7686	68.1813
Portugal	葡萄牙	European region	Western Europe	High income country	2020	68.4531	61.2822	76.0628	60.2757	76.1918
Slovak Republic	斯洛伐克	European region	Central and Eastern Europe	High income country	2020	58.4596	43.4975	73.1072	52.2715	64.9622
Slovenia	斯洛文尼亚	European region	Central and Eastern Europe	High income country	2020	59.8433	58.146	62.9378	44.624	73.6655
Spain	西班牙	European region	Western Europe	High income country	2020	73.8622	60.5351	81.9327	79.4785	73.5025
Sweden	瑞典	European region	Western Europe	High income country	2020	79.6203	78.1534	78.4224	75.9616	85.9437
Switzerland	瑞士	European region	Western Europe	High income country	2020	81.18	83.1	76.24	77.78	87.61
Turkey	土耳其	European region	Western Asia	Upper-middle income country	2020	68.6251	58.8792	79.1731	68.4018	68.0463
United Kingdom	英国	European region	Western Europe	High income country	2020	86.3834	75.8212	88.4048	92.2438	89.0638
United States	美国	American region	North America	High income country	2020	94.4279	92.2311	92.898	102.431	90.1516
Australia	澳大利亚	Asia-Pacific region	East Asia and the Pacific	High income country	2020	79.1746	72.4951	84.1755	74.1589	85.869
New Zealand	新西兰	Asia-Pacific region	East Asia and the Pacific	High income country	2020	71.659	65.9394	72.8759	58.4933	89.3276
Indonesia	印度尼Western Asia	Asia-Pacific region	Association of Southeast Asian Nations	Upper-middle income country	2020	64.2367	49.2916	78.8489	68.8806	59.9256
Japan	日本	Asia-Pacific region	East Asia and the Pacific	High income country	2020	82.5786	77.2396	87.1955	84.4756	81.4038
Lao PDR	老挝	Asia-Pacific region	Association of Southeast Asian Nations	Lower-middle income country	2020	25.9685	25.7739	32.5272	17.386	28.1869
Malaysia	马来Western Asia	Asia-Pacific region	Association of Southeast Asian Nations	Upper-middle income country	2020	73.0002	66.8908	76.2711	67.8985	80.9404
Philippines	菲律宾	Asia-Pacific region	Association of Southeast Asian Nations	Lower-middle income country	2020	59.9779	46.8419	67.7899	69.5192	55.7608
Singapore	新加坡	Asia-Pacific region	Association of Southeast Asian Nations	High income country	2020	86.7002	80.8803	90.3105	78.1124	97.4976
Korea, Rep	韩国	Asia-Pacific region	East Asia and the Pacific	High income country	2020	80.437	76.0712	82.3914	81.952	81.3332
Thailand	泰国	Asia-Pacific region	Association of Southeast Asian Nations	Upper-middle income country	2020	63.4385	45.7358	76.0217	68.3103	63.6862
Vietnam	越南	Asia-Pacific region	Association of Southeast Asian Nations	Lower-middle income country	2020	58.4139	39.6585	77.1394	61.8683	54.9893
China	中国	Asia-Pacific region	East Asia and the Pacific	Upper-middle income country	2020	80.868	73.6064	90.0516	93.2074	66.6068
United Arab Emirates	阿联酋	Arab region	Western Asia	High income country	2020	76.3733	63.5208	81.4046	73.448	87.12
India	印度	Asia-Pacific region	South Asia	Lower-middle income country	2020	71.8589	58.8059	86.0372	83.4851	59.1075
Russian Federation	俄罗斯	Commonwealth of Independent States (CIS) region	Commonwealth of Independent States	Upper-middle income country	2020	70.356	62.2131	85.9933	69.8414	63.3762
Saudi Arabia	沙特阿拉伯	Arab region	Western Asia	High income country	2020	69.2178	58.5464	78.9288	60.0634	79.3326
Brazil	巴西	American region	Latin America	Upper-middle income country	2020	64.755	45.6602	81.2724	76.8745	55.2131
Cyprus	塞浦路斯	European region	Central and Eastern Europe	High income country	2020	60.5027	48.0352	66.2701	56.472	71.2338
Romania	罗马尼亚	European region	Central and Eastern Europe	High income country	2020	59.8024	46.6576	69.8831	58.1205	64.5482
Bahrain	巴林	Arab region	Western Asia	High income country	2020	58.3838	40.6387	60.7293	54.0175	78.1497
Ukraine	乌克兰	European region	Commonwealth of Independent States	Lower-middle income country	2020	58.3595	57.6836	63.6824	57.2151	54.857
Kazakhstan	哈萨克斯坦	Commonwealth of Independent States (CIS) region	Central Asia	Upper-middle income country	2020	57.2382	43.8629	76.547	39.9711	68.572
South Africa	南非	African region	Africa	Upper-middle income country	2020	56.9879	46.5009	68.6382	54.2089	58.6036
Serbia	塞尔维亚	European region	Central and Eastern Europe	Upper-middle income country	2020	55.7896	46.2457	69.5483	45.0389	62.3253
Bulgaria	保加利亚	European region	Central and Eastern Europe	Upper-middle income country	2020	55.7219	47.4375	62.2774	48.4704	64.7021
Argentina	阿根廷	American region	Latin America	Upper-middle income country	2020	55.3875	45.0806	57.1823	62.927	56.3599
Croatia	克罗地亚	European region	Central and Eastern Europe	High income country	2020	55.1838	39.063	71.4249	50.867	59.3804
Azerbaijan	阿塞拜疆	Commonwealth of Independent States (CIS) region	Commonwealth of Independent States	Upper-middle income country	2020	54.685	46.8474	68.772	30.4311	72.6895
Egypt, Arab Rep	埃及	Arab region	Western Asia	Lower-middle income country	2020	54.3114	35.3244	80.7122	51.9034	49.3055
Morocco	摩洛哥	Arab region	Africa	Lower-middle income country	2020	53.7756	38.2289	67.4083	50.7835	58.6816
Uruguay	乌拉圭	American region	Latin America	High income country	2020	53.7518	35.6314	65.5095	52.5453	61.3211
Kuwait	科威特	Arab region	Western Asia	High income country	2020	53.6744	35.4677	60.6514	58.0244	60.5543
Mauritius	毛里求斯	African region	Africa	High income country	2020	51.301	37.0903	65.963	35.5803	66.5704
Iran, Islamic Rep	伊朗	Asia-Pacific region	Western Asia	Upper-middle income country	2020	51.1544	47.3769	73.2551	39.1861	44.7995
Kenya	肯尼亚	African region	Africa	Lower-middle income country	2020	49.9392	39.956	65.6007	39.0967	55.1033
Georgia	格鲁吉亚	European region	Commonwealth of Independent States	Upper-middle income country	2020	49.1592	35.1272	62.6896	34.9597	63.8605
Peru	秘鲁	American region	Latin America	Upper-middle income country	2020	48.8279	34.0794	60.0314	49.1789	52.0219
North Macedonia	北马其顿	European region	Central and Eastern Europe	Upper-middle income country	2020	46.5811	33.9607	61.3471	30.8763	60.1403
Pakistan	巴基斯坦	Asia-Pacific region	South Asia	Lower-middle income country	2020	46.2944	36.1334	62.4156	45.481	41.1478
Armenia	亚美尼亚	Commonwealth of Independent States (CIS) region	Commonwealth of Independent States	Upper-middle income country	2020	45.7302	39.3808	47.5395	31.3836	64.617
Dominican Republic	多米尼加	American region	Latin America	Upper-middle income country	2020	45.5899	26.8302	61.4422	38.8671	55.2202
Panama	巴拿马	American region	Latin America	High income country	2020	45.5891	32.5024	44.7827	47.3761	57.6954
Sri Lanka	斯里兰卡	Asia-Pacific region	South Asia	Lower-middle income country	2020	45.4909	38.1705	59.8545	33.4873	50.4512
Moldova	摩尔多瓦	European region	Commonwealth of Independent States	Lower-middle income country	2020	44.8844	30.3785	58.5802	32.2787	58.3001
Bangladesh	孟加拉国	Asia-Pacific region	South Asia	Lower-middle income country	2020	44.2486	29.2853	72.3118	41.1544	34.2432
Albania	阿尔巴尼亚	European region	Central and Eastern Europe	Upper-middle income country	2020	44.2272	38.8621	52.6466	30.7034	54.6968
Montenegro	黑山	European region	Central and Eastern Europe	Upper-middle income country	2020	43.7288	37.8293	48.1823	25.5956	63.308
Ecuador	厄瓜多尔	American region	Latin America	Upper-middle income country	2020	43.513	37.7482	43.0452	42.6476	50.611
Nigeria	尼日利亚	African region	Africa	Lower-middle income country	2020	42.248	26.6587	66.5754	42.8764	32.8816
Algeria	阿尔及利亚	Arab region	Africa	Lower-middle income country	2020	41.1644	39.5132	46.1368	40.6078	38.3997
Tanzania	坦桑尼亚	African region	Africa	Lower-middle income country	2020	38.4532	24.9064	65.9946	22.9771	39.9345
Jamaica	牙买加	American region	Latin America	Upper-middle income country	2020	37.3941	31.7778	39.8538	27.7766	50.1683
Lebanon	黎巴嫩	Arab region	Western Asia	Upper-middle income country	2020	37.213	45.5801	33.6672	43.0847	26.5199
Botswana	博茨瓦纳	African region	Africa	Upper-middle income country	2020	37.014	28.0541	49.8734	23.1565	46.9723
Cote d'Ivoire	科特迪瓦	African region	Africa	Lower-middle income country	2020	36.8416	28.7544	57.5534	19.4581	41.6003
Senegal	塞内加尔	African region	Africa	Lower-middle income country	2020	35.4872	32.3102	42.2888	22.2196	45.1301
Trinidad and Tobago	特立尼达和多巴哥	American region	Latin America	High income country	2020	35.3586	30.5027	33.8032	29.5235	47.6051
Cameroon	喀麦隆	African region	Africa	Lower-middle income country	2020	34.9533	35.1575	47.3692	23.2044	34.0822
Kyrgyz Republic	吉尔吉斯斯坦	Commonwealth of Independent States (CIS) region	Central Asia	Lower-middle income country	2020	34.949	25.2074	44.3299	20.7684	49.4904
Uganda	乌干达	African region	Africa	Low income country	2020	34.8787	25.7764	54.3102	18.5997	40.8284
Paraguay	巴拉圭	American region	Latin America	Upper-middle income country	2020	33.4135	16.3187	51.8648	24.1035	41.3671
Guatemala	危地马拉	American region	Latin America	Upper-middle income country	2020	33.244	24.4454	33.0107	37.0161	38.5039
El Salvador	萨尔瓦多	American region	Latin America	Lower-middle income country	2020	31.6469	19.7777	33.1099	34.406	39.2939
Bolivia	玻利维亚	American region	Latin America	Lower-middle income country	2020	29.6448	20.7593	35.1282	28.8323	33.8595
Namibia	纳米比亚	African region	Africa	Upper-middle income country	2020	29.3477	28.6046	27.5363	10.4441	50.806
Honduras	洪都拉斯	American region	Latin America	Lower-middle income country	2020	28.9028	26.6179	22.3452	27.4081	39.24
Venezuela, RB	委内瑞拉	American region	Latin America	Upper-middle income country	2020	26.8329	26.2868	39.1844	23.5162	18.3441
Nicaragua	尼加拉瓜	American region	Latin America	Lower-middle income country	2020	25.4762	15.724	26.1301	26.0583	33.9924
Zimbabwe	津巴布韦	African region	Africa	Lower-middle income country	2020	25.3769	21.8882	34.9784	11.8184	32.8224
Malawi	马拉维	African region	Africa	Low income country	2020	21.5104	15.05	31.1578	8.45121	31.3828
Mozambique	莫桑比克	African region	Africa	Low income country	2020	21.4731	17.8257	31.1276	10.5543	26.385
Yemen, Rep	也门	Arab region	Western Asia	Low income country	2020	12.4036	15.1843	19.6555	12.5745	2.20001
2019
Australia	澳大利亚	Asia-Pacific region	East Asia and the Pacific	High income country	2019	77.5182	72.7778	80.7446	72.0196	84.5306
Austria	奥地利	European region	Central and Eastern Europe	High income country	2019	71.4012	71.8334	72.2886	58.4359	83.0467
Belgium	比利时	European region	Western Europe	High income country	2019	73.2365	74.7915	71.359	70.8346	75.961
Canada	加拿大	American region	North America	High income country	2019	77.4387	74.4488	77.5265	78.0925	79.687
Chile	智利	American region	Latin America	High income country	2019	58.5862	49.4234	56.6911	59.1906	69.0399
Colombia	哥伦比亚	American region	Latin America	Upper-middle income country	2019	54.7419	42.3777	59.5808	59.9964	57.0125
Costa Rica	哥斯达黎加	American region	Latin America	Upper-middle income country	2019	48.8314	43.0204	42.5828	48.5682	61.154
Czech Republic	捷克	European region	Central and Eastern Europe	High income country	2019	61.2	58.5487	61.0281	57.217	68.0062
Denmark	丹麦	European region	Western Europe	High income country	2019	75.1791	72.4762	71.7609	66.6022	89.8771
Estonia	爱沙尼亚	European region	Central and Eastern Europe	High income country	2019	64.0119	58.4263	67.6042	46.1215	83.8956
Finland	芬兰	European region	Western Europe	High income country	2019	78.0734	83.6423	72.5083	64.0454	92.0975
France	法国	European region	Western Europe	High income country	2019	79.9146	74.8054	81.8401	80.3452	82.6679
Germany	德国	European region	Western Europe	High income country	2019	80.7779	82.7976	79.0443	80.0973	81.1725
Greece	希腊	European region	Central and Eastern Europe	High income country	2019	56.1461	55.8619	58.0728	52.8144	57.8352
Hungary	匈牙利	European region	Central and Eastern Europe	High income country	2019	59.5345	45.5748	70.4446	57.6468	64.4716
Iceland	冰岛	European region	Western Europe	High income country	2019	57.3041	56.0032	47.9836	42.451	82.7787
Ireland	爱尔兰	European region	Western Europe	High income country	2019	73.6177	69.2986	72.7654	70.6879	81.7189
Israel	以色列	European region	Western Asia	High income country	2019	72.8244	75.5845	70.757	70.2542	74.7017
Italy	意大利	European region	Western Europe	High income country	2019	70.5865	64.899	78.4687	72.3377	66.6405
Japan	日本	Asia-Pacific region	East Asia and the Pacific	High income country	2019	80.4751	77.1564	80.1225	83.6898	80.9319
Korea, Rep	韩国	Asia-Pacific region	East Asia and the Pacific	High income country	2019	78.028	74.9868	76.4557	80.6475	80.0218
Latvia	拉脱维亚	European region	Central and Eastern Europe	High income country	2019	54.82	51.4355	60.0204	39.5915	68.2327
Lithuania	立陶宛	European region	Central and Eastern Europe	High income country	2019	61.7652	53.4395	70.8639	49.617	73.1403
Luxembourg	卢森堡	European region	Western Europe	High income country	2019	72.7724	58.0903	84.6644	63.4345	84.9003
Mexico	墨西哥	American region	Latin America	Upper-middle income country	2019	58.5583	43.3873	66.4038	65.1204	59.3215
Netherlands	荷兰	European region	Western Europe	High income country	2019	80.7153	81.7508	76.021	78.7282	86.3612
New Zealand	新西兰	Asia-Pacific region	East Asia and the Pacific	High income country	2019	70.6976	66.1871	69.4481	59.1394	88.0159
Norway	挪威	European region	Western Europe	High income country	2019	73.6807	68.9946	74.4621	65.5113	85.755
Poland	波兰	European region	Central and Eastern Europe	High income country	2019	64.6562	52.6209	75.3396	63.7229	66.9413
Portugal	葡萄牙	European region	Western Europe	High income country	2019	65.4725	59.9816	68.1936	58.0593	75.6555
Slovak Republic	斯洛伐克	European region	Central and Eastern Europe	High income country	2019	53.8384	42.4201	64.2189	45.3621	63.3525
Slovenia	斯洛文尼亚	European region	Central and Eastern Europe	High income country	2019	57.8924	58.6469	61.0398	40.2155	71.6673
Spain	西班牙	European region	Western Europe	High income country	2019	71.4485	59.9892	78.4931	74.5293	72.7826
Sweden	瑞典	European region	Western Europe	High income country	2019	76.9613	76.9811	73.3129	72.7381	84.8132
Switzerland	瑞士	European region	Western Europe	High income country	2019	78.1499	82.6233	73.5162	69.7686	86.6916
Turkey	土耳其	European region	Western Asia	Upper-middle income country	2019	65.3576	58.163	73.5264	63.647	66.0938
United Kingdom	英国	European region	Western Europe	High income country	2019	84.6776	75.4753	85.2135	90.0752	87.9462
United States	美国	American region	North America	High income country	2019	92.5109	92.3208	87.2375	101.994	88.4912
Australia	澳大利亚	Asia-Pacific region	East Asia and the Pacific	High income country	2019	77.5182	72.7778	80.7446	72.0196	84.5306
New Zealand	新西兰	Asia-Pacific region	East Asia and the Pacific	High income country	2019	70.6976	66.1871	69.4481	59.1394	88.0159
Indonesia	印度尼Western Asia	Asia-Pacific region	Association of Southeast Asian Nations	Upper-middle income country	2019	61.7112	49.6784	72.8912	66.7309	57.5443
Japan	日本	Asia-Pacific region	East Asia and the Pacific	High income country	2019	80.4751	77.1564	80.1225	83.6898	80.9319
Lao PDR	老挝	Asia-Pacific region	Association of Southeast Asian Nations	Lower-middle income country	2019	24.9697	26.6021	30.5033	15.4893	27.284
Malaysia	马来Western Asia	Asia-Pacific region	Association of Southeast Asian Nations	Upper-middle income country	2019	70.8897	66.0452	73.2138	65.1005	79.1994
Philippines	菲律宾	Asia-Pacific region	Association of Southeast Asian Nations	Lower-middle income country	2019	56.8611	46.0292	61.8851	65.9401	53.59
Singapore	新加坡	Asia-Pacific region	Association of Southeast Asian Nations	High income country	2019	83.6164	80.3579	81.9549	75.8443	96.3087
Korea, Rep	韩国	Asia-Pacific region	East Asia and the Pacific	High income country	2019	78.028	74.9868	76.4557	80.6475	80.0218
Thailand	泰国	Asia-Pacific region	Association of Southeast Asian Nations	Upper-middle income country	2019	61.7914	48.0085	72.6111	65.4667	61.0793
Vietnam	越南	Asia-Pacific region	Association of Southeast Asian Nations	Lower-middle income country	2019	55.1985	39.3936	68.7336	60.092	52.5749
China	中国	Asia-Pacific region	East Asia and the Pacific	Upper-middle income country	2019	78.7645	72.6698	84.5064	95.3099	62.5718
United Arab Emirates	阿联酋	Arab region	Western Asia	High income country	2019	73.7687	63.4159	72.6165	72.4424	86.6
India	印度	Asia-Pacific region	South Asia	Lower-middle income country	2019	67.5616	59.0355	74.9568	79.7258	56.5283
Russian Federation	俄罗斯	Commonwealth of Independent States (CIS) region	Commonwealth of Independent States	Upper-middle income country	2019	67.342	62.0598	77.9534	67.6993	61.6553
Saudi Arabia	沙特阿拉伯	Arab region	Western Asia	High income country	2019	66.8883	58.1725	76.4516	58.273	74.6561
Brazil	巴西	American region	Latin America	Upper-middle income country	2019	59.9684	45.8855	64.0771	75.8253	54.0857
Cyprus	塞浦路斯	European region	Central and Eastern Europe	High income country	2019	56.8372	45.9932	56.9576	55.8423	68.5556
Romania	罗马尼亚	European region	Central and Eastern Europe	High income country	2019	56.8188	45.0218	60.8809	59.3067	62.0658
Ukraine	乌克兰	European region	Commonwealth of Independent States	Lower-middle income country	2019	55.8626	57.1753	62.9289	51.1265	52.2199
Argentina	阿根廷	American region	Latin America	Upper-middle income country	2019	55.2986	44.7699	53.7245	66.5283	56.1719
South Africa	南非	African region	Africa	Upper-middle income country	2019	55.1294	46.7906	63.8927	52.7975	57.0365
Bulgaria	保加利亚	European region	Central and Eastern Europe	Upper-middle income country	2019	54.4509	46.7449	61.7005	46.6075	62.7507
Bahrain	巴林	Arab region	Western Asia	High income country	2019	54.0418	40.0238	51.084	49.4096	75.6499
Kazakhstan	哈萨克斯坦	Commonwealth of Independent States (CIS) region	Central Asia	Upper-middle income country	2019	53.8017	42.661	71.4407	35.2909	65.814
Kuwait	科威特	Arab region	Western Asia	High income country	2019	51.9167	34.7476	56.6093	59.0464	57.2634
Croatia	克罗地亚	European region	Central and Eastern Europe	High income country	2019	51.7253	38.7139	66.0318	44.7169	57.4386
Serbia	塞尔维亚	European region	Central and Eastern Europe	Upper-middle income country	2019	51.6738	45.1344	58.9254	41.9215	60.7139
Mauritius	毛里求斯	African region	Africa	High income country	2019	51.6339	39.3314	63.3103	38.93	64.9637
Azerbaijan	阿塞拜疆	Commonwealth of Independent States (CIS) region	Commonwealth of Independent States	Upper-middle income country	2019	50.7269	45.8444	57.0081	29.7355	70.3196
Egypt, Arab Rep	埃及	Arab region	Western Asia	Lower-middle income country	2019	49.7691	33.7152	72.7635	47.2388	45.3588
Uruguay	乌拉圭	American region	Latin America	High income country	2019	49.5359	33.7008	61.5744	43.5949	59.2737
Iran, Islamic Rep	伊朗	Asia-Pacific region	Western Asia	Upper-middle income country	2019	48.9189	47.5795	65.5858	39.1539	43.3565
Georgia	格鲁吉亚	European region	Commonwealth of Independent States	Upper-middle income country	2019	48.7144	32.5525	65.4497	33.7375	63.1177
Kenya	肯尼亚	African region	Africa	Lower-middle income country	2019	47.9942	40.2134	62.0958	37.1767	52.4909
Morocco	摩洛哥	Arab region	Africa	Lower-middle income country	2019	47.2286	37.8324	49.8474	44.3486	56.8861
Peru	秘鲁	American region	Latin America	Upper-middle income country	2019	47.1275	35.3085	54.9163	47.8751	50.4099
North Macedonia	北马其顿	European region	Central and Eastern Europe	Upper-middle income country	2019	45.1165	32.5885	57.839	31.7499	58.2884
Armenia	亚美尼亚	Commonwealth of Independent States (CIS) region	Commonwealth of Independent States	Upper-middle income country	2019	44.2341	40.0806	47.9336	27.7635	61.1588
Montenegro	黑山	European region	Central and Eastern Europe	Upper-middle income country	2019	44.1247	37.4248	52.4482	23.4496	63.176
Sri Lanka	斯里兰卡	Asia-Pacific region	South Asia	Lower-middle income country	2019	43.383	40.0101	53.7713	32.1158	47.635
Panama	巴拿马	American region	Latin America	High income country	2019	43.2774	32.9059	46.7762	37.3685	56.0589
Dominican Republic	多米尼加	American region	Latin America	Upper-middle income country	2019	43.2587	27.8918	48.0553	44.586	52.5016
Albania	阿尔巴尼亚	European region	Central and Eastern Europe	Upper-middle income country	2019	42.5838	38.7555	51.1626	28.7299	51.6872
Moldova	摩尔多瓦	European region	Commonwealth of Independent States	Lower-middle income country	2019	42.3978	29.9368	54.26	28.2108	57.1836
Pakistan	巴基斯坦	Asia-Pacific region	South Asia	Lower-middle income country	2019	42.1244	36.1352	51.6752	42.863	37.824
Ecuador	厄瓜多尔	American region	Latin America	Upper-middle income country	2019	41.7155	34.5443	44.3486	39.4857	48.4835
Bangladesh	孟加拉国	Asia-Pacific region	South Asia	Lower-middle income country	2019	40.3828	30.4775	59.4984	39.2321	32.3232
Algeria	阿尔及利亚	Arab region	Africa	Lower-middle income country	2019	38.9663	36.7349	42.1207	40.876	36.1337
Nigeria	尼日利亚	African region	Africa	Lower-middle income country	2019	38.916	25.5736	56.1865	43.6149	30.289
Lebanon	黎巴嫩	Arab region	Western Asia	Upper-middle income country	2019	38.2199	46.8869	33.4372	44.6479	27.9077
Jamaica	牙买加	American region	Latin America	Upper-middle income country	2019	37.2309	32.0763	43.3839	25.4126	48.0507
Tanzania	坦桑尼亚	African region	Africa	Lower-middle income country	2019	35.4351	25.5638	53.7381	23.2167	39.2219
Trinidad and Tobago	特立尼达和多巴哥	American region	Latin America	High income country	2019	34.532	30.8264	32.2648	28.3335	46.7031
Cameroon	喀麦隆	African region	Africa	Lower-middle income country	2019	34.5286	34.7823	45.9737	24.0822	33.276
Botswana	博茨瓦纳	African region	Africa	Upper-middle income country	2019	33.8648	28.1292	43.0344	20.1344	44.1612
Guatemala	危地马拉	American region	Latin America	Upper-middle income country	2019	33.6757	24.9509	37.8512	34.4548	37.4458
Senegal	塞内加尔	African region	Africa	Lower-middle income country	2019	33.5181	31.7401	38.7249	21.8487	41.7589
Uganda	乌干达	African region	Africa	Low income country	2019	33.4267	26.8442	48.7115	18.9125	39.2387
Cote d'Ivoire	科特迪瓦	African region	Africa	Lower-middle income country	2019	33.1654	28.6403	48.2376	19.556	36.228
Paraguay	巴拉圭	American region	Latin America	Upper-middle income country	2019	32.6103	16.4999	52.9643	22.8571	38.1198
El Salvador	萨尔瓦多	American region	Latin America	Lower-middle income country	2019	31.7259	21.3225	33.1169	34.3629	38.1014
Kyrgyz Republic	吉尔吉斯斯坦	Commonwealth of Independent States (CIS) region	Central Asia	Lower-middle income country	2019	30.4052	23.9593	34.2656	17.5586	45.8374
Namibia	纳米比亚	African region	Africa	Upper-middle income country	2019	29.421	29.5736	29.5228	10.5963	47.9913
Honduras	洪都拉斯	American region	Latin America	Lower-middle income country	2019	28.9546	25.8387	25.0124	25.8564	39.1108
Bolivia	玻利维亚	American region	Latin America	Lower-middle income country	2019	28.728	20.1803	33.9648	28.8789	31.888
Venezuela, RB	委内瑞拉	American region	Latin America	Upper-middle income country	2019	27.9891	25.6607	42.9578	24.3011	19.0368
Nicaragua	尼加拉瓜	American region	Latin America	Lower-middle income country	2019	23.3771	13.0199	25.8965	23.6338	30.9581
Zimbabwe	津巴布韦	African region	Africa	Lower-middle income country	2019	22.8988	21.9323	26.1907	15.1261	28.3462
Malawi	马拉维	African region	Africa	Low income country	2019	19.7215	14.5619	27.2338	7.72433	29.3658
Mozambique	莫桑比克	African region	Africa	Low income country	2019	19.7054	17.2526	27.668	10.2273	23.6738
Yemen, Rep	也门	Arab region	Western Asia	Low income country	2019	11.3813	14.3464	19.6867	11.7648	-0.272671
2018
Australia	澳大利亚	Asia-Pacific region	East Asia and the Pacific	High income country	2018	76.3797	72.2851	79.764	70.7059	82.7639
Austria	奥地利	European region	Central and Eastern Europe	High income country	2018	70.219	71.7008	73.8773	56.5135	78.7842
Belgium	比利时	European region	Western Europe	High income country	2018	72.5919	74.4412	72.3229	68.4354	75.168
Canada	加拿大	American region	North America	High income country	2018	76.3834	72.659	76.9437	77.0538	78.8773
Chile	智利	American region	Latin America	High income country	2018	57.0062	48.453	57.1634	58.2984	64.1101
Colombia	哥伦比亚	American region	Latin America	Upper-middle income country	2018	54.0105	42.3914	60.5556	57.8843	55.2107
Costa Rica	哥斯达黎加	American region	Latin America	Upper-middle income country	2018	47.8942	43.5453	42.1815	46.3861	59.4638
Czech Republic	捷克	European region	Central and Eastern Europe	High income country	2018	58.8523	57.3565	59.5383	53.8309	64.6836
Denmark	丹麦	European region	Western Europe	High income country	2018	74.2391	71.0924	71.9885	67.0433	86.8323
Estonia	爱沙尼亚	European region	Central and Eastern Europe	High income country	2018	62.1524	57.1386	67.544	42.902	81.0249
Finland	芬兰	European region	Western Europe	High income country	2018	75.9734	82.8775	72.0591	59.4387	89.5182
France	法国	European region	Western Europe	High income country	2018	79.1126	73.8038	81.3069	79.5172	81.8226
Germany	德国	European region	Western Europe	High income country	2018	80.8081	82.6863	78.111	78.7421	83.693
Greece	希腊	European region	Central and Eastern Europe	High income country	2018	55.2571	55.0649	58.3791	50.5635	57.0209
Hungary	匈牙利	European region	Central and Eastern Europe	High income country	2018	57.5204	44.7063	69.8658	53.8728	61.6369
Iceland	冰岛	European region	Western Europe	High income country	2018	57.0244	53.8633	48.654	45.6166	79.9638
Ireland	爱尔兰	European region	Western Europe	High income country	2018	73.2863	70.3098	71.9818	70.0262	80.8274
Israel	以色列	European region	Western Asia	High income country	2018	72.5515	75.8519	70.951	70.3898	73.0131
Italy	意大利	European region	Western Europe	High income country	2018	70.5938	64.2147	78.9707	73.3444	65.8453
Japan	日本	Asia-Pacific region	East Asia and the Pacific	High income country	2018	79.3519	77.4027	79.0342	81.4541	79.5165
Korea, Rep	韩国	Asia-Pacific region	East Asia and the Pacific	High income country	2018	77.0906	74.1242	76.3444	80.4251	77.4685
Latvia	拉脱维亚	European region	Central and Eastern Europe	High income country	2018	52.4415	47.2267	61.2187	37.7354	63.5854
Lithuania	立陶宛	European region	Central and Eastern Europe	High income country	2018	59.4227	53.6953	70.254	45.5167	68.2247
Luxembourg	卢森堡	European region	Western Europe	High income country	2018	71.6549	57.9778	84.2885	60.1709	84.1827
Mexico	墨西哥	American region	Latin America	Upper-middle income country	2018	57.5664	43.855	65.3677	63.0821	57.961
Netherlands	荷兰	European region	Western Europe	High income country	2018	80.1215	82.1034	75.4702	77.9251	84.9873
New Zealand	新西兰	Asia-Pacific region	East Asia and the Pacific	High income country	2018	70.5716	67.569	69.7629	57.2728	87.6815
Norway	挪威	European region	Western Europe	High income country	2018	72.6435	68.5838	73.7353	63.783	84.4717
Poland	波兰	European region	Central and Eastern Europe	High income country	2018	63.2574	51.6324	74.1994	62.3422	64.8556
Portugal	葡萄牙	European region	Western Europe	High income country	2018	64.4418	59.8347	68.1685	54.9365	74.8273
Slovak Republic	斯洛伐克	European region	Central and Eastern Europe	High income country	2018	52.7206	42.4912	63.3695	42.1839	62.8379
Slovenia	斯洛文尼亚	European region	Central and Eastern Europe	High income country	2018	56.5812	57.0916	60.9264	39.9396	68.3672
Spain	西班牙	European region	Western Europe	High income country	2018	70.8481	59.742	78.8122	75.2527	69.5853
Sweden	瑞典	European region	Western Europe	High income country	2018	76.6189	76.3187	73.1573	72.1961	84.8036
Switzerland	瑞士	European region	Western Europe	High income country	2018	78.2443	82.7739	74.4743	70.1345	85.5946
Turkey	土耳其	European region	Western Asia	Upper-middle income country	2018	63.9606	56.0744	72.947	65.0698	61.7515
United Kingdom	英国	European region	Western Europe	High income country	2018	84.4159	75.6011	83.7597	89.5049	88.7982
United States	美国	American region	North America	High income country	2018	93.1623	93.7146	87.7119	101.603	89.6198
Australia	澳大利亚	Asia-Pacific region	East Asia and the Pacific	High income country	2018	76.3797	72.2851	79.764	70.7059	82.7639
New Zealand	新西兰	Asia-Pacific region	East Asia and the Pacific	High income country	2018	70.5716	67.569	69.7629	57.2728	87.6815
Indonesia	印度尼Western Asia	Asia-Pacific region	Association of Southeast Asian Nations	Upper-middle income country	2018	60.3752	49.3154	72.122	66.3937	53.6699
Japan	日本	Asia-Pacific region	East Asia and the Pacific	High income country	2018	79.3519	77.4027	79.0342	81.4541	79.5165
Lao PDR	老挝	Asia-Pacific region	Association of Southeast Asian Nations	Lower-middle income country	2018	23.8282	26.8553	31.0634	10.9496	26.4446
Malaysia	马来Western Asia	Asia-Pacific region	Association of Southeast Asian Nations	Upper-middle income country	2018	70.004	67.1785	71.3627	64.8021	76.6727
Philippines	菲律宾	Asia-Pacific region	Association of Southeast Asian Nations	Lower-middle income country	2018	55.449	45.3873	60.8528	65.1469	50.4092
Singapore	新加坡	Asia-Pacific region	Association of Southeast Asian Nations	High income country	2018	82.9232	79.0426	80.8947	76.7955	94.9601
Korea, Rep	韩国	Asia-Pacific region	East Asia and the Pacific	High income country	2018	77.0906	74.1242	76.3444	80.4251	77.4685
Thailand	泰国	Asia-Pacific region	Association of Southeast Asian Nations	Upper-middle income country	2018	59.7738	47.3368	71.1752	63.4242	57.1588
Vietnam	越南	Asia-Pacific region	Association of Southeast Asian Nations	Lower-middle income country	2018	51.6508	37.1887	65.1024	57.3129	46.9992
China	中国	Asia-Pacific region	East Asia and the Pacific	Upper-middle income country	2018	76.0931	71.722	83.6783	92.8671	56.1049
United Arab Emirates	阿联酋	Arab region	Western Asia	High income country	2018	71.464	60.9503	70.7453	70.0991	84.0611
India	印度	Asia-Pacific region	South Asia	Lower-middle income country	2018	66.859	61.4066	73.6811	77.9867	54.3615
Russian Federation	俄罗斯	Commonwealth of Independent States (CIS) region	Commonwealth of Independent States	Upper-middle income country	2018	66.7501	61.9659	78.6562	65.8211	60.5573
Saudi Arabia	沙特阿拉伯	Arab region	Western Asia	High income country	2018	64.9357	55.1829	77.5936	56.8151	70.1512
Brazil	巴西	American region	Latin America	Upper-middle income country	2018	59.1379	45.7794	63.5258	76.0297	51.2169
Romania	罗马尼亚	European region	Central and Eastern Europe	High income country	2018	55.4501	46.8595	61.3259	52.777	60.8382
Cyprus	塞浦路斯	European region	Central and Eastern Europe	High income country	2018	54.7616	45.8912	54.602	52.5873	65.9658
South Africa	南非	African region	Africa	Upper-middle income country	2018	54.1189	46.3478	63.1145	52.5078	54.5054
Bahrain	巴林	Arab region	Western Asia	High income country	2018	53.6342	40.6788	49.449	50.0873	74.3216
Ukraine	乌克兰	European region	Commonwealth of Independent States	Lower-middle income country	2018	53.1925	55.7234	63.5327	44.8169	48.6969
Bulgaria	保加利亚	European region	Central and Eastern Europe	Upper-middle income country	2018	52.3751	44.7255	62.1225	44.2003	58.4522
Argentina	阿根廷	American region	Latin America	Upper-middle income country	2018	51.8091	41.3852	51.7489	62.4709	51.6316
Kazakhstan	哈萨克斯坦	Commonwealth of Independent States (CIS) region	Central Asia	Upper-middle income country	2018	51.202	38.9921	70.7493	32.8978	62.1688
Croatia	克罗地亚	European region	Central and Eastern Europe	High income country	2018	50.6513	39.3776	67.1245	40.5531	55.5501
Kuwait	科威特	Arab region	Western Asia	High income country	2018	50.6443	34.5667	54.9708	58.7711	54.2686
Serbia	塞尔维亚	European region	Central and Eastern Europe	Upper-middle income country	2018	50.2232	43.0234	57.735	40.5179	59.6163
Iran, Islamic Rep	伊朗	Asia-Pacific region	Western Asia	Upper-middle income country	2018	49.8643	48.5831	62.8051	43.6958	44.3733
Mauritius	毛里求斯	African region	Africa	High income country	2018	49.0747	37.8305	63.7143	32.3513	62.4028
Uruguay	乌拉圭	American region	Latin America	High income country	2018	49.0005	34.1752	58.7741	45.7535	57.2993
Georgia	格鲁吉亚	European region	Commonwealth of Independent States	Upper-middle income country	2018	48.9454	33.4622	66.9308	33.0994	62.2891
Azerbaijan	阿塞拜疆	Commonwealth of Independent States (CIS) region	Commonwealth of Independent States	Upper-middle income country	2018	48.0388	43.4236	58.2411	28.0378	62.4528
Egypt, Arab Rep	埃及	Arab region	Western Asia	Lower-middle income country	2018	47.4793	32.0507	71.4372	47.1956	39.234
Kenya	肯尼亚	African region	Africa	Lower-middle income country	2018	47.2462	41.1443	61.4372	37.1163	49.2869
Morocco	摩洛哥	Arab region	Africa	Lower-middle income country	2018	46.8735	39.4538	49.5652	45.6087	52.8663
Panama	巴拿马	American region	Latin America	High income country	2018	45.2238	34.3537	47.298	45.6211	53.6225
Peru	秘鲁	American region	Latin America	Upper-middle income country	2018	45.1958	34.8241	52.7982	44.6745	48.4864
North Macedonia	北马其顿	European region	Central and Eastern Europe	Upper-middle income country	2018	43.7529	32.4481	58.3479	28.6816	55.5339
Moldova	摩尔多瓦	European region	Commonwealth of Independent States	Lower-middle income country	2018	43.0766	33.1193	55.6794	29.2789	54.2287
Albania	阿尔巴尼亚	European region	Central and Eastern Europe	Upper-middle income country	2018	42.9058	38.6463	52.4546	28.2765	52.246
Montenegro	黑山	European region	Central and Eastern Europe	Upper-middle income country	2018	42.6264	38.1496	48.3354	22.3166	61.7039
Sri Lanka	斯里兰卡	Asia-Pacific region	South Asia	Lower-middle income country	2018	42.1159	38.0311	54.0961	32.726	43.6103
Armenia	亚美尼亚	Commonwealth of Independent States (CIS) region	Commonwealth of Independent States	Upper-middle income country	2018	41.8531	39.0391	47.0895	25.2147	56.0692
Pakistan	巴基斯坦	Asia-Pacific region	South Asia	Lower-middle income country	2018	40.9571	34.2274	51.546	43.9158	34.1391
Ecuador	厄瓜多尔	American region	Latin America	Upper-middle income country	2018	40.4086	37.0764	45.1641	33.885	45.5089
Bangladesh	孟加拉国	Asia-Pacific region	South Asia	Lower-middle income country	2018	39.0488	27.037	57.6208	40.3936	31.1439
Dominican Republic	多米尼加	American region	Latin America	Upper-middle income country	2018	38.5535	24.187	48.8488	34.4162	46.7621
Lebanon	黎巴嫩	Arab region	Western Asia	Upper-middle income country	2018	38.2725	44.0643	33.9306	46.5684	28.5268
Nigeria	尼日利亚	African region	Africa	Lower-middle income country	2018	37.2802	26.9859	56.091	38.747	27.2968
Jamaica	牙买加	American region	Latin America	Upper-middle income country	2018	37.0481	32.7671	43.6788	25.3441	46.4025
Algeria	阿尔及利亚	Arab region	Africa	Lower-middle income country	2018	36.5346	35.2039	43.8606	37.1362	29.9378
Trinidad and Tobago	特立尼达和多巴哥	American region	Latin America	High income country	2018	34.0281	29.533	32.5779	27.4333	46.5684
Tanzania	坦桑尼亚	African region	Africa	Lower-middle income country	2018	33.4151	23.0899	53.5093	19.5653	37.4961
Guatemala	危地马拉	American region	Latin America	Upper-middle income country	2018	33.4071	26.1908	37.4871	33.1575	36.7932
Botswana	博茨瓦纳	African region	Africa	Upper-middle income country	2018	33.0949	28.1721	42.3764	20.4957	41.3354
Cameroon	喀麦隆	African region	Africa	Lower-middle income country	2018	32.841	33.0635	44.7664	21.6139	31.9203
Uganda	乌干达	African region	Africa	Low income country	2018	32.6523	25.3919	48.2437	19.6631	37.3107
Paraguay	巴拉圭	American region	Latin America	Upper-middle income country	2018	32.4423	15.918	56.9142	21.9858	34.9512
Senegal	塞内加尔	African region	Africa	Lower-middle income country	2018	32.2377	30.9565	36.1277	23.3266	38.5399
Cote d'Ivoire	科特迪瓦	African region	Africa	Lower-middle income country	2018	31.0706	25.9612	50.2992	19.2623	28.7595
El Salvador	萨尔瓦多	American region	Latin America	Lower-middle income country	2018	30.6305	21.102	34.4554	30.1847	36.7801
Kyrgyz Republic	吉尔吉斯斯坦	Commonwealth of Independent States (CIS) region	Central Asia	Lower-middle income country	2018	28.9462	22.5014	35.6796	14.6244	42.9795
Venezuela, RB	委内瑞拉	American region	Latin America	Upper-middle income country	2018	28.745	26.5574	46.2207	24.9598	17.242
Honduras	洪都拉斯	American region	Latin America	Lower-middle income country	2018	28.1663	24.4609	23.7736	25.3771	39.0536
Namibia	纳米比亚	African region	Africa	Upper-middle income country	2018	27.642	27.1727	28.8331	10.7588	43.8032
Bolivia	玻利维亚	American region	Latin America	Lower-middle income country	2018	26.6144	19.8152	32.5599	29.0821	25.0004
Nicaragua	尼加拉瓜	American region	Latin America	Lower-middle income country	2018	23.6315	16.037	27.1358	22.7936	28.5596
Zimbabwe	津巴布韦	African region	Africa	Lower-middle income country	2018	20.5966	21.0745	29.1461	9.30369	22.8621
Mozambique	莫桑比克	African region	Africa	Low income country	2018	18.9661	18.227	26.9069	8.15712	22.5736
Malawi	马拉维	African region	Africa	Low income country	2018	18.483	13.8258	26.338	7.00281	26.7652
Yemen, Rep	也门	Arab region	Western Asia	Low income country	2018	10.6692	13.8063	20.3597	11.6875	-3.17688
2017
Australia	澳大利亚	Asia-Pacific region	East Asia and the Pacific	High income country	2017	75.7079	73.5088	77.5157	69.6147	82.1923
Austria	奥地利	European region	Central and Eastern Europe	High income country	2017	67.7275	71.0524	62.8665	59.8894	77.1016
Belgium	比利时	European region	Western Europe	High income country	2017	71.1265	75.2	67.4221	67.3699	74.5139
Canada	加拿大	American region	North America	High income country	2017	74.9066	71.6832	72.2598	75.0805	80.6028
Chile	智利	American region	Latin America	High income country	2017	55.4627	48.3021	52.9507	59.7074	60.8907
Colombia	哥伦比亚	American region	Latin America	Upper-middle income country	2017	51.8835	42.8684	58.222	53.8979	52.5458
Costa Rica	哥斯达黎加	American region	Latin America	Upper-middle income country	2017	47.7674	42.0629	47.8927	43.5166	57.5972
Czech Republic	捷克	European region	Central and Eastern Europe	High income country	2017	57.9499	56.5849	59.8172	52.3565	63.041
Denmark	丹麦	European region	Western Europe	High income country	2017	69.8173	70.5452	61.8241	61.7066	85.1934
Estonia	爱沙尼亚	European region	Central and Eastern Europe	High income country	2017	60.7405	56.8626	64.3079	41.378	80.4135
Finland	芬兰	European region	Western Europe	High income country	2017	75.3295	82.911	68.9824	60.1465	89.2782
France	法国	European region	Western Europe	High income country	2017	76.6006	73.3191	76.3704	77.1163	79.5965
Germany	德国	European region	Western Europe	High income country	2017	79.3129	82.4833	71.3987	79.4649	83.9048
Greece	希腊	European region	Central and Eastern Europe	High income country	2017	53.0815	53.4635	55.317	48.8605	54.6848
Hungary	匈牙利	European region	Central and Eastern Europe	High income country	2017	53.3592	43.6456	56.635	53.742	59.4142
Iceland	冰岛	European region	Western Europe	High income country	2017	55.689	55.0836	46.1719	42.3252	79.1754
Ireland	爱尔兰	European region	Western Europe	High income country	2017	71.3429	69.5829	68.0125	68.518	79.2581
Israel	以色列	European region	Western Asia	High income country	2017	71.2868	75.8025	64.895	71.5494	72.9001
Italy	意大利	European region	Western Europe	High income country	2017	66.3782	63.039	67.9506	70.8808	63.6425
Japan	日本	Asia-Pacific region	East Asia and the Pacific	High income country	2017	76.4717	76.6251	73.2802	78.2861	77.6955
Korea, Rep	韩国	Asia-Pacific region	East Asia and the Pacific	High income country	2017	75.3805	74.0007	71.8345	78.6706	77.0163
Latvia	拉脱维亚	European region	Central and Eastern Europe	High income country	2017	49.9618	45.9321	58.4901	35.0717	60.3533
Lithuania	立陶宛	European region	Central and Eastern Europe	High income country	2017	53.8765	51.8497	53.9317	42.203	67.5217
Luxembourg	卢森堡	European region	Western Europe	High income country	2017	67.2768	56.1302	73.4773	57.3618	82.1378
Mexico	墨西哥	American region	Latin America	Upper-middle income country	2017	56.1463	42.6014	65.8456	60.3057	55.8325
Netherlands	荷兰	European region	Western Europe	High income country	2017	78.6936	82.0817	70.2003	78.6505	83.8418
New Zealand	新西兰	Asia-Pacific region	East Asia and the Pacific	High income country	2017	69.7416	67.8906	66.6355	56.5903	87.85
Norway	挪威	European region	Western Europe	High income country	2017	71.3548	68.6799	68.2892	63.9994	84.4506
Poland	波兰	European region	Central and Eastern Europe	High income country	2017	60.911	52.5399	65.9338	62.2312	62.9393
Portugal	葡萄牙	European region	Western Europe	High income country	2017	60.8909	59.0373	57.3079	55.1209	72.0974
Slovak Republic	斯洛伐克	European region	Central and Eastern Europe	High income country	2017	48.4153	44.0029	48.5386	42.0232	59.0966
Slovenia	斯洛文尼亚	European region	Central and Eastern Europe	High income country	2017	51.5773	56.0499	45.0113	37.4268	67.8211
Spain	西班牙	European region	Western Europe	High income country	2017	68.7634	59.4859	73.1102	72.9817	69.4758
Sweden	瑞典	European region	Western Europe	High income country	2017	75.2993	75.1259	69.5068	72.0402	84.5242
Switzerland	瑞士	European region	Western Europe	High income country	2017	77.4604	82.3743	70.6932	73.0049	83.7692
Turkey	土耳其	European region	Western Asia	Upper-middle income country	2017	59.3999	56.7264	61.547	61.1709	58.1552
United Kingdom	英国	European region	Western Europe	High income country	2017	82.2134	75.4812	76.724	87.7037	88.9444
United States	美国	American region	North America	High income country	2017	91.9721	92.9326	85.3949	100.745	88.8162
Australia	澳大利亚	Asia-Pacific region	East Asia and the Pacific	High income country	2017	75.7079	73.5088	77.5157	69.6147	82.1923
New Zealand	新西兰	Asia-Pacific region	East Asia and the Pacific	High income country	2017	69.7416	67.8906	66.6355	56.5903	87.85
Indonesia	印度尼Western Asia	Asia-Pacific region	Association of Southeast Asian Nations	Upper-middle income country	2017	54.5479	50.9517	53.8203	63.078	50.3414
Japan	日本	Asia-Pacific region	East Asia and the Pacific	High income country	2017	76.4717	76.6251	73.2802	78.2861	77.6955
Lao PDR	老挝	Asia-Pacific region	Association of Southeast Asian Nations	Lower-middle income country	2017	25.3223	26.3527	38.4258	10.0869	26.424
Malaysia	马来Western Asia	Asia-Pacific region	Association of Southeast Asian Nations	Upper-middle income country	2017	68.509	66.6782	71.2602	62.1754	73.9221
Philippines	菲律宾	Asia-Pacific region	Association of Southeast Asian Nations	Lower-middle income country	2017	51.1845	43.4572	57.8141	59.2864	44.1801
Singapore	新加坡	Asia-Pacific region	Association of Southeast Asian Nations	High income country	2017	82.4724	79.0274	80.8998	75.5066	94.4557
Korea, Rep	韩国	Asia-Pacific region	East Asia and the Pacific	High income country	2017	75.3805	74.0007	71.8345	78.6706	77.0163
Thailand	泰国	Asia-Pacific region	Association of Southeast Asian Nations	Upper-middle income country	2017	57.0779	46.0843	66.8152	63.3356	52.0764
Vietnam	越南	Asia-Pacific region	Association of Southeast Asian Nations	Lower-middle income country	2017	45.2047	37.0007	49.1849	49.9511	44.682
China	中国	Asia-Pacific region	East Asia and the Pacific	Upper-middle income country	2017	72.0825	70.9955	74.7784	89.0676	53.4886
United Arab Emirates	阿联酋	Arab region	Western Asia	High income country	2017	69.267	61.4285	61.1569	71.4651	83.0177
Russian Federation	俄罗斯	Commonwealth of Independent States (CIS) region	Commonwealth of Independent States	Upper-middle income country	2017	65.2024	60.7278	76.8482	65.7404	57.493
India	印度	Asia-Pacific region	South Asia	Lower-middle income country	2017	62.5296	59.8027	67.1244	74.4368	48.7543
Saudi Arabia	沙特阿拉伯	Arab region	Western Asia	High income country	2017	59.2005	54.2188	58.7296	57.0219	66.8317
Brazil	巴西	American region	Latin America	Upper-middle income country	2017	57.9397	44.932	65.028	71.8527	49.9461
Romania	罗马尼亚	European region	Central and Eastern Europe	High income country	2017	54.3299	44.4094	60.5728	55.8715	56.4656
Bahrain	巴林	Arab region	Western Asia	High income country	2017	53.0669	39.2137	45.9724	53.7912	73.2903
Argentina	阿根廷	American region	Latin America	Upper-middle income country	2017	52.8137	44.1522	56.7787	60.0526	50.2713
Cyprus	塞浦路斯	European region	Central and Eastern Europe	High income country	2017	51.478	45.1402	47.4831	51.8135	61.4754
South Africa	南非	African region	Africa	Upper-middle income country	2017	51.21	46.7192	56.6882	49.1867	52.2458
Uruguay	乌拉圭	American region	Latin America	High income country	2017	49.7529	35.3984	60.1273	47.6854	55.8004
Bulgaria	保加利亚	European region	Central and Eastern Europe	Upper-middle income country	2017	49.5282	45.6479	55.3658	41.7634	55.3355
Ukraine	乌克兰	European region	Commonwealth of Independent States	Lower-middle income country	2017	49.523	55.4949	55.4425	42.1882	44.9663
Mauritius	毛里求斯	African region	Africa	High income country	2017	47.645	37.6071	61.6018	31.8249	59.5461
Croatia	克罗地亚	European region	Central and Eastern Europe	High income country	2017	47.5862	39.5324	55.7638	38.7843	56.2645
Morocco	摩洛哥	Arab region	Africa	Lower-middle income country	2017	46.5587	38.66	53.3045	42.8512	51.4189
Iran, Islamic Rep	伊朗	Asia-Pacific region	Western Asia	Upper-middle income country	2017	46.3023	49.2711	55.7422	37.8266	42.3691
Serbia	塞尔维亚	European region	Central and Eastern Europe	Upper-middle income country	2017	45.7855	42.8663	44.5351	38.1135	57.6272
Kazakhstan	哈萨克斯坦	Commonwealth of Independent States (CIS) region	Central Asia	Upper-middle income country	2017	45.7215	41.2279	53.3191	28.2001	60.1388
Azerbaijan	阿塞拜疆	Commonwealth of Independent States (CIS) region	Commonwealth of Independent States	Upper-middle income country	2017	45.6483	42.315	53.5194	26.2506	60.5083
Egypt, Arab Rep	埃及	Arab region	Western Asia	Lower-middle income country	2017	45.4456	30.8526	70.5586	44.0195	36.3517
Georgia	格鲁吉亚	European region	Commonwealth of Independent States	Upper-middle income country	2017	44.9806	31.3405	64.392	26.4153	57.7746
Peru	秘鲁	American region	Latin America	Upper-middle income country	2017	43.8527	34.0936	52.9207	41.361	47.0355
Panama	巴拿马	American region	Latin America	High income country	2017	43.5197	34.49	51.0831	37.4006	51.1053
Kenya	肯尼亚	African region	Africa	Lower-middle income country	2017	43.3565	39.8683	52.1245	34.7328	46.7005
Kuwait	科威特	Arab region	Western Asia	High income country	2017	42.39	30.5596	31.5451	57.0852	50.37
North Macedonia	北马其顿	European region	Central and Eastern Europe	Upper-middle income country	2017	41.8329	33.974	46.6158	27.359	59.3828
Sri Lanka	斯里兰卡	Asia-Pacific region	South Asia	Lower-middle income country	2017	41.1325	38.5196	50.478	31.6151	43.9172
Ecuador	厄瓜多尔	American region	Latin America	Upper-middle income country	2017	40.2182	34.528	49.5153	32.6531	44.1765
Pakistan	巴基斯坦	Asia-Pacific region	South Asia	Lower-middle income country	2017	39.6261	34.8986	52.934	40.9096	29.7624
Montenegro	黑山	European region	Central and Eastern Europe	Upper-middle income country	2017	38.6605	35.8071	39.0537	20.3497	59.4313
Albania	阿尔巴尼亚	European region	Central and Eastern Europe	Upper-middle income country	2017	38.4719	38.3006	39.0355	28.0288	48.5227
Lebanon	黎巴嫩	Arab region	Western Asia	Upper-middle income country	2017	37.9541	45.29	33.3378	44.9146	28.2738
Moldova	摩尔多瓦	European region	Commonwealth of Independent States	Lower-middle income country	2017	37.6358	32.2974	44.7295	21.4318	52.0844
Bangladesh	孟加拉国	Asia-Pacific region	South Asia	Lower-middle income country	2017	36.7198	26.7662	56.6371	35.7458	27.73
Armenia	亚美尼亚	Commonwealth of Independent States (CIS) region	Commonwealth of Independent States	Upper-middle income country	2017	36.2966	38.9432	30.8329	22.7532	52.6573
Algeria	阿尔及利亚	Arab region	Africa	Lower-middle income country	2017	36.141	33.0654	50.0182	35.4888	25.9916
Jamaica	牙买加	American region	Latin America	Upper-middle income country	2017	35.5604	30.9185	40.709	24.9814	45.6324
Dominican Republic	多米尼加	American region	Latin America	Upper-middle income country	2017	34.9243	24.1673	37.5764	35.6317	42.3216
Nigeria	尼日利亚	African region	Africa	Lower-middle income country	2017	34.5128	25.9086	52.812	34.9626	24.3682
Trinidad and Tobago	特立尼达和多巴哥	American region	Latin America	High income country	2017	32.6689	30.2443	29.5635	25.9838	44.8841
Botswana	博茨瓦纳	African region	Africa	Upper-middle income country	2017	32.325	27.5294	40.8213	18.7631	42.186
Guatemala	危地马拉	American region	Latin America	Upper-middle income country	2017	31.3333	25.5246	32.4858	31.8131	35.5097
Uganda	乌干达	African region	Africa	Low income country	2017	31.3085	25.3141	45.0661	19.3191	35.5345
Senegal	塞内加尔	African region	Africa	Lower-middle income country	2017	31.1588	30.8252	37.5246	20.4956	35.7897
Cameroon	喀麦隆	African region	Africa	Lower-middle income country	2017	30.9361	33.2018	41.7345	19.8239	28.9841
El Salvador	萨尔瓦多	American region	Latin America	Lower-middle income country	2017	30.0091	18.9037	36.2737	29.4354	35.4235
Cote d'Ivoire	科特迪瓦	African region	Africa	Lower-middle income country	2017	29.6748	29.3406	43.6582	17.6795	28.0209
Tanzania	坦桑尼亚	African region	Africa	Lower-middle income country	2017	29.1614	21.8763	39.4592	19.6096	35.7007
Venezuela, RB	委内瑞拉	American region	Latin America	Upper-middle income country	2017	28.5828	28.6404	42.1938	25.55	17.9471
Paraguay	巴拉圭	American region	Latin America	Upper-middle income country	2017	28.1825	16.3115	40.6482	21.1033	34.6672
Kyrgyz Republic	吉尔吉斯斯坦	Commonwealth of Independent States (CIS) region	Central Asia	Lower-middle income country	2017	27.6177	22.1791	36.1069	12.2118	39.9731
Honduras	洪都拉斯	American region	Latin America	Lower-middle income country	2017	27.0264	21.9581	25.2271	24.8589	36.0613
Namibia	纳米比亚	African region	Africa	Upper-middle income country	2017	26.2163	26.5281	26.5892	11.0633	40.6846
Bolivia	玻利维亚	American region	Latin America	Lower-middle income country	2017	26.0217	18.0816	34.6159	25.8833	25.5061
Nicaragua	尼加拉瓜	American region	Latin America	Lower-middle income country	2017	22.3882	12.0495	28.8862	20.7621	27.8553
Zimbabwe	津巴布韦	African region	Africa	Lower-middle income country	2017	19.9062	20.6725	28.5957	8.93451	21.4222
Mozambique	莫桑比克	African region	Africa	Low income country	2017	19.2716	18.4515	30.9235	7.00301	20.7086
Malawi	马拉维	African region	Africa	Low income country	2017	15.3052	15.1327	17.3822	5.50907	23.1968
Yemen, Rep	也门	Arab region	Western Asia	Low income country	2017	11.2874	14.2173	21.1609	11.4468	-1.67539
2016
Australia	澳大利亚	Asia-Pacific region	East Asia and the Pacific	High income country	2016	75.879	75.3658	77.1004	67.0313	84.0187
Austria	奥地利	European region	Central and Eastern Europe	High income country	2016	68.0215	71.9507	63.2431	55.6591	81.2329
Belgium	比利时	European region	Western Europe	High income country	2016	71.1559	76	66.4275	65.6064	76.5897
Canada	加拿大	American region	North America	High income country	2016	74.3356	70.6838	70.7498	74.1264	81.7822
Chile	智利	American region	Latin America	High income country	2016	55.1493	47.6801	52.6555	56.7721	63.4892
Colombia	哥伦比亚	American region	Latin America	Upper-middle income country	2016	51.0659	41.3393	58.0139	48.4134	56.4969
Costa Rica	哥斯达黎加	American region	Latin America	Upper-middle income country	2016	47.7776	43.3398	47.7535	42.0625	57.9546
Czech Republic	捷克	European region	Central and Eastern Europe	High income country	2016	56.3787	55.3398	57.7592	49.5316	62.884
Denmark	丹麦	European region	Western Europe	High income country	2016	69.1717	70.6945	60.7847	60.556	84.6517
Estonia	爱沙尼亚	European region	Central and Eastern Europe	High income country	2016	60.7984	56.788	61.7587	38.3051	86.3419
Finland	芬兰	European region	Western Europe	High income country	2016	74.9071	83.4019	67.1189	60.6052	88.5023
France	法国	European region	Western Europe	High income country	2016	76.2105	73.9892	71.4491	76.7965	82.6072
Germany	德国	European region	Western Europe	High income country	2016	78.1149	81.8548	71.47	77.6801	81.4547
Greece	希腊	European region	Central and Eastern Europe	High income country	2016	51.2237	53.8716	51.3395	43.8544	55.8294
Hungary	匈牙利	European region	Central and Eastern Europe	High income country	2016	51.5092	40.9209	57.8856	48.4241	58.8062
Iceland	冰岛	European region	Western Europe	High income country	2016	56.1523	58.1322	45.2218	41.3816	79.8737
Ireland	爱尔兰	European region	Western Europe	High income country	2016	69.903	70.3023	61.9094	66.1211	81.2791
Israel	以色列	European region	Western Asia	High income country	2016	69.8628	74.6362	63.954	67.5366	73.3243
Italy	意大利	European region	Western Europe	High income country	2016	65.3181	61.344	66.9256	68.87	64.1326
Japan	日本	Asia-Pacific region	East Asia and the Pacific	High income country	2016	75.964	77.2788	70.7477	76.576	79.2535
Korea, Rep	韩国	Asia-Pacific region	East Asia and the Pacific	High income country	2016	76.9117	74.4071	73.9556	77.5785	81.7054
Latvia	拉脱维亚	European region	Central and Eastern Europe	High income country	2016	50.6512	47.5783	57.116	32.9603	64.9503
Lithuania	立陶宛	European region	Central and Eastern Europe	High income country	2016	55.0907	54.7837	52.2099	39.6052	73.7639
Luxembourg	卢森堡	European region	Western Europe	High income country	2016	66.0208	55.0341	67.9971	58.1628	82.889
Mexico	墨西哥	American region	Latin America	Upper-middle income country	2016	54.4292	42.8742	60.3115	56.6714	57.8597
Netherlands	荷兰	European region	Western Europe	High income country	2016	77.6811	79.4298	68.9834	77.6388	84.6726
New Zealand	新西兰	Asia-Pacific region	East Asia and the Pacific	High income country	2016	68.7132	67.1669	66.163	54.9063	86.6165
Norway	挪威	European region	Western Europe	High income country	2016	71.5593	68.7709	68.2973	63.5339	85.6352
Poland	波兰	European region	Central and Eastern Europe	High income country	2016	58.3504	52.7732	62.41	55.8749	62.3436
Portugal	葡萄牙	European region	Western Europe	High income country	2016	58.9791	56.4085	54.3312	52.1474	73.0293
Slovak Republic	斯洛伐克	European region	Central and Eastern Europe	High income country	2016	48.4168	43.8352	51.5561	39.8991	58.3768
Slovenia	斯洛文尼亚	European region	Central and Eastern Europe	High income country	2016	52.088	56.9255	42.1907	38.6394	70.5963
Spain	西班牙	European region	Western Europe	High income country	2016	68.0711	59.0038	71.1438	71.0966	71.0404
Sweden	瑞典	European region	Western Europe	High income country	2016	75.1426	74.6933	68.1659	70.9811	86.7301
Switzerland	瑞士	European region	Western Europe	High income country	2016	73.8311	81.5636	65.6236	67.2821	80.8552
Turkey	土耳其	European region	Western Asia	Upper-middle income country	2016	57.9463	55.2731	61.7088	59.4952	55.308
United Kingdom	英国	European region	Western Europe	High income country	2016	82.8306	75.599	76.6707	87.8863	91.1665
United States	美国	American region	North America	High income country	2016	89.5539	89.4337	84.6499	99.3892	84.7427
Australia	澳大利亚	Asia-Pacific region	East Asia and the Pacific	High income country	2016	75.879	75.3658	77.1004	67.0313	84.0187
New Zealand	新西兰	Asia-Pacific region	East Asia and the Pacific	High income country	2016	68.7132	67.1669	66.163	54.9063	86.6165
Indonesia	印度尼Western Asia	Asia-Pacific region	Association of Southeast Asian Nations	Upper-middle income country	2016	51.3676	49.3699	52.7811	57.4866	45.8326
Japan	日本	Asia-Pacific region	East Asia and the Pacific	High income country	2016	75.964	77.2788	70.7477	76.576	79.2535
Lao PDR	老挝	Asia-Pacific region	Association of Southeast Asian Nations	Lower-middle income country	2016	21.5754	25.6149	29.4305	6.31753	24.9388
Malaysia	马来Western Asia	Asia-Pacific region	Association of Southeast Asian Nations	Upper-middle income country	2016	67.958	67.7632	68.6879	61.6937	73.6871
Philippines	菲律宾	Asia-Pacific region	Association of Southeast Asian Nations	Lower-middle income country	2016	49.1558	41.1782	54.5849	55.514	45.3462
Singapore	新加坡	Asia-Pacific region	Association of Southeast Asian Nations	High income country	2016	80.459	80.0487	75.0899	72.8822	93.8151
Korea, Rep	韩国	Asia-Pacific region	East Asia and the Pacific	High income country	2016	76.9117	74.4071	73.9556	77.5785	81.7054
Thailand	泰国	Asia-Pacific region	Association of Southeast Asian Nations	Upper-middle income country	2016	54.2046	45.9113	62.2491	59.7527	48.9053
Vietnam	越南	Asia-Pacific region	Association of Southeast Asian Nations	Lower-middle income country	2016	44.8075	37.5141	49.7447	47.6323	44.3387
China	中国	Asia-Pacific region	East Asia and the Pacific	Upper-middle income country	2016	70.1492	69.7686	71.4619	87.2847	52.0817
United Arab Emirates	阿联酋	Arab region	Western Asia	High income country	2016	67.2921	61.5717	55.971	69.7144	81.9112
Russian Federation	俄罗斯	Commonwealth of Independent States (CIS) region	Commonwealth of Independent States	Upper-middle income country	2016	60.6699	59.0937	72.0436	58.826	52.7162
India	印度	Asia-Pacific region	South Asia	Lower-middle income country	2016	60.3066	60.0075	65.5141	71.5793	44.1257
Brazil	巴西	American region	Latin America	Upper-middle income country	2016	57.5114	42.9305	66.4832	70.7703	49.8615
Saudi Arabia	沙特阿拉伯	Arab region	Western Asia	High income country	2016	55.9411	52.4924	54.6412	51.3451	65.2855
Romania	罗马尼亚	European region	Central and Eastern Europe	High income country	2016	52.8327	46.2791	58.4704	52.2978	54.2836
Argentina	阿根廷	American region	Latin America	Upper-middle income country	2016	51.4532	44.4359	54.636	58.69	48.051
Bulgaria	保加利亚	European region	Central and Eastern Europe	Upper-middle income country	2016	50.9099	46.2147	55.2298	45.3666	56.8284
South Africa	南非	African region	Africa	Upper-middle income country	2016	50.3765	45.6036	53.6326	47.2591	55.0105
Bahrain	巴林	Arab region	Western Asia	High income country	2016	50.0794	38.7514	45.1936	44.6891	71.6835
Ukraine	乌克兰	European region	Commonwealth of Independent States	Lower-middle income country	2016	49.4973	56.5047	52.634	41.963	46.8875
Uruguay	乌拉圭	American region	Latin America	High income country	2016	48.8076	33.0818	59.14	43.6386	59.37
Cyprus	塞浦路斯	European region	Central and Eastern Europe	High income country	2016	48.3314	43.0427	44.0941	49.9147	56.274
Croatia	克罗地亚	European region	Central and Eastern Europe	High income country	2016	47.6788	41.1398	52.8408	36.8775	59.8572
Mauritius	毛里求斯	African region	Africa	High income country	2016	47.2523	35.7099	58.0095	33.1763	62.1133
Morocco	摩洛哥	Arab region	Africa	Lower-middle income country	2016	45.9531	38.8971	52.6183	39.5604	52.7364
Serbia	塞尔维亚	European region	Central and Eastern Europe	Upper-middle income country	2016	44.9134	40.952	43.3736	39.975	55.3532
Kazakhstan	哈萨克斯坦	Commonwealth of Independent States (CIS) region	Central Asia	Upper-middle income country	2016	44.0519	39.8593	47.9937	26.7765	61.5781
Egypt, Arab Rep	埃及	Arab region	Western Asia	Lower-middle income country	2016	43.8458	27.1137	68.1716	44.2306	35.8675
Georgia	格鲁吉亚	European region	Commonwealth of Independent States	Upper-middle income country	2016	43.1276	31.9845	60.1912	22.4654	57.8691
Iran, Islamic Rep	伊朗	Asia-Pacific region	Western Asia	Upper-middle income country	2016	42.7681	47.3375	50.6716	36.0883	36.9752
Azerbaijan	阿塞拜疆	Commonwealth of Independent States (CIS) region	Commonwealth of Independent States	Upper-middle income country	2016	42.4911	35.8762	48.9983	25.4193	59.6706
Panama	巴拿马	American region	Latin America	High income country	2016	42.4466	31.7624	48.443	36.557	53.0241
Peru	秘鲁	American region	Latin America	Upper-middle income country	2016	42.1873	32.5003	51.7841	38.1301	46.3348
Sri Lanka	斯里兰卡	Asia-Pacific region	South Asia	Lower-middle income country	2016	41.8718	40.2511	48.0321	27.6433	51.5609
Kenya	肯尼亚	African region	Africa	Lower-middle income country	2016	40.9944	40.6528	47.185	30.2954	45.8443
North Macedonia	北马其顿	European region	Central and Eastern Europe	Upper-middle income country	2016	40.9202	34.767	40.6266	26.1836	62.1035
Ecuador	厄瓜多尔	American region	Latin America	Upper-middle income country	2016	40.5384	35.5919	47.8492	31.0633	47.6494
Kuwait	科威特	Arab region	Western Asia	High income country	2016	38.9052	31.4171	29.024	47.4125	47.7672
Lebanon	黎巴嫩	Arab region	Western Asia	Upper-middle income country	2016	38.3851	47.1786	31.9167	44.6511	29.7938
Montenegro	黑山	European region	Central and Eastern Europe	Upper-middle income country	2016	37.8127	34.919	38.135	18.7682	59.4287
Moldova	摩尔多瓦	European region	Commonwealth of Independent States	Lower-middle income country	2016	37.1009	30.2633	43.7391	21.4119	52.9892
Pakistan	巴基斯坦	Asia-Pacific region	South Asia	Lower-middle income country	2016	36.3784	31.7768	47.3982	40.0871	26.2517
Armenia	亚美尼亚	Commonwealth of Independent States (CIS) region	Commonwealth of Independent States	Upper-middle income country	2016	35.6101	39.0271	30.7935	20.7377	51.8822
Albania	阿尔巴尼亚	European region	Central and Eastern Europe	Upper-middle income country	2016	35.345	36.8166	37.3884	25.8984	41.2767
Jamaica	牙买加	American region	Latin America	Upper-middle income country	2016	35.3009	30.6227	39.5403	24.5201	46.5205
Nigeria	尼日利亚	African region	Africa	Lower-middle income country	2016	35.1317	27.2041	48.5964	37.0024	27.7238
Bangladesh	孟加拉国	Asia-Pacific region	South Asia	Lower-middle income country	2016	34.601	26.466	51.7584	34.2858	25.8938
Algeria	阿尔及利亚	Arab region	Africa	Lower-middle income country	2016	34.1957	33.901	47.2191	33.6366	22.026
Dominican Republic	多米尼加	American region	Latin America	Upper-middle income country	2016	33.9931	25.5758	35.113	30.1771	45.1066
Trinidad and Tobago	特立尼达和多巴哥	American region	Latin America	High income country	2016	33.8507	33.6252	30.1289	25.0647	46.584
Botswana	博茨瓦纳	African region	Africa	Upper-middle income country	2016	32.3335	29.9599	38.7837	16.6486	43.9418
Guatemala	危地马拉	American region	Latin America	Upper-middle income country	2016	32.0881	26.1376	33.5471	29.4618	39.2057
Uganda	乌干达	African region	Africa	Low income country	2016	31.0821	25.4935	44.4558	17.2031	37.176
Senegal	塞内加尔	African region	Africa	Lower-middle income country	2016	30.6227	32.5116	34.3117	18.8288	36.8389
El Salvador	萨尔瓦多	American region	Latin America	Lower-middle income country	2016	30.4868	20.1199	35.982	27.7793	38.066
Venezuela, RB	委内瑞拉	American region	Latin America	Upper-middle income country	2016	30.296	28.6128	42.1689	28.4021	22.0003
Cameroon	喀麦隆	African region	Africa	Lower-middle income country	2016	28.7454	32.0678	38.0971	17.9523	26.8642
Cote d'Ivoire	科特迪瓦	African region	Africa	Lower-middle income country	2016	27.8694	28.7452	39.8725	14.8297	28.0301
Honduras	洪都拉斯	American region	Latin America	Lower-middle income country	2016	26.879	23.2523	24.36	22.0355	37.8684
Tanzania	坦桑尼亚	African region	Africa	Lower-middle income country	2016	26.8754	23.1452	33.5948	19.0881	31.6737
Paraguay	巴拉圭	American region	Latin America	Upper-middle income country	2016	26.5032	14.2008	37.7912	19.6532	34.3675
Bolivia	玻利维亚	American region	Latin America	Lower-middle income country	2016	25.5039	19.1455	33.802	22.9605	26.1078
Kyrgyz Republic	吉尔吉斯斯坦	Commonwealth of Independent States (CIS) region	Central Asia	Lower-middle income country	2016	25.3776	24.6895	27.4544	10.9556	38.411
Namibia	纳米比亚	African region	Africa	Upper-middle income country	2016	24.9722	26.1891	25.0102	9.19578	39.4936
Nicaragua	尼加拉瓜	American region	Latin America	Lower-middle income country	2016	21.415	13.4537	28.4977	18.2879	25.4205
Zimbabwe	津巴布韦	African region	Africa	Lower-middle income country	2016	20.3041	20.3199	25.9969	9.78756	25.1119
Mozambique	莫桑比克	African region	Africa	Low income country	2016	18.2485	16.5375	28.3282	7.87324	20.2553
Malawi	马拉维	African region	Africa	Low income country	2016	14.5493	14.5138	17.4216	4.36741	21.8943
Yemen, Rep	也门	Arab region	Western Asia	Low income country	2016	10.6964	10.462	20.0025	11.0188	1.30226
2015
Australia	澳大利亚	Asia-Pacific region	East Asia and the Pacific	High income country	2015	75.3994	75.3611	74.8578	66.5786	84.8002
Austria	奥地利	European region	Central and Eastern Europe	High income country	2015	66.8173	69.3906	63.4004	54.9403	79.5378
Belgium	比利时	European region	Western Europe	High income country	2015	68.7035	76.4218	60.6517	63.7768	73.9636
Canada	加拿大	American region	North America	High income country	2015	73.916	71.0571	70.1131	71.975	82.5189
Chile	智利	American region	Latin America	High income country	2015	53.5641	49.3868	50.7473	48.81	65.3122
Colombia	哥伦比亚	American region	Latin America	Upper-middle income country	2015	50.3838	41.1442	57.6829	46.2699	56.438
Costa Rica	哥斯达黎加	American region	Latin America	Upper-middle income country	2015	48.5585	43.6268	47.1238	46.9419	56.5415
Czech Republic	捷克	European region	Central and Eastern Europe	High income country	2015	54.9358	55.3192	54.3543	50.0885	59.9811
Denmark	丹麦	European region	Western Europe	High income country	2015	68.2468	69.4761	58.7466	61.5359	83.2287
Estonia	爱沙尼亚	European region	Central and Eastern Europe	High income country	2015	59.2454	57.6371	58.967	35.6891	84.6884
Finland	芬兰	European region	Western Europe	High income country	2015	73.785	84.467	65.0912	57.7281	87.8536
France	法国	European region	Western Europe	High income country	2015	74.0467	72.6771	67.8062	75.0133	80.6902
Germany	德国	European region	Western Europe	High income country	2015	76.7002	80.7946	69.6078	76.2746	80.124
Greece	希腊	European region	Central and Eastern Europe	High income country	2015	49.9806	53.8595	47.2176	43.496	55.3493
Hungary	匈牙利	European region	Central and Eastern Europe	High income country	2015	52.2412	44.7968	58.9828	46.937	58.2483
Iceland	冰岛	European region	Western Europe	High income country	2015	52.9564	52.3411	41.3375	40.2377	77.9092
Ireland	爱尔兰	European region	Western Europe	High income country	2015	67.5183	69.5045	53.5952	65.8498	81.1238
Israel	以色列	European region	Western Asia	High income country	2015	66.7633	72.1642	60.5793	62.1589	72.1509
Italy	意大利	European region	Western Europe	High income country	2015	63.4166	60.3396	65.995	66.8423	60.4896
Japan	日本	Asia-Pacific region	East Asia and the Pacific	High income country	2015	75.8261	79.287	69.0118	73.2455	81.7601
Korea, Rep	韩国	Asia-Pacific region	East Asia and the Pacific	High income country	2015	75.8832	75.7424	67.8851	77.1629	82.7426
Latvia	拉脱维亚	European region	Central and Eastern Europe	High income country	2015	49.5985	47.0165	55.5488	30.4138	65.4149
Lithuania	立陶宛	European region	Central and Eastern Europe	High income country	2015	53.4398	56.7456	50.2604	36.1392	70.6142
Luxembourg	卢森堡	European region	Western Europe	High income country	2015	65.2578	56.3533	66.8093	56.2526	81.6159
Mexico	墨西哥	American region	Latin America	Upper-middle income country	2015	51.6523	41.3295	54.9697	55.1818	55.1283
Netherlands	荷兰	European region	Western Europe	High income country	2015	75.778	77.7232	66.8222	74.56	84.0066
New Zealand	新西兰	Asia-Pacific region	East Asia and the Pacific	High income country	2015	68.3309	68.1474	65.745	52.576	86.8552
Norway	挪威	European region	Western Europe	High income country	2015	70.4132	68.6217	67.3243	60.1503	85.5564
Poland	波兰	European region	Central and Eastern Europe	High income country	2015	56.5652	52.4304	60.2554	54.5062	59.0688
Portugal	葡萄牙	European region	Western Europe	High income country	2015	57.9102	58.4339	50.9621	50.2776	71.9672
Slovak Republic	斯洛伐克	European region	Central and Eastern Europe	High income country	2015	47.5516	42.8217	53.8618	38.5105	55.0124
Slovenia	斯洛文尼亚	European region	Central and Eastern Europe	High income country	2015	48.2989	57.1311	38.959	32.5646	64.541
Spain	西班牙	European region	Western Europe	High income country	2015	65.9653	58.1695	68.9912	68.7704	67.9299
Sweden	瑞典	European region	Western Europe	High income country	2015	73.2251	74.1615	66.5238	67.2683	84.947
Switzerland	瑞士	European region	Western Europe	High income country	2015	71.694	80.9618	59.6967	66.7107	79.407
Turkey	土耳其	European region	Western Asia	Upper-middle income country	2015	57.5983	53.7683	61.3937	60.9245	54.3066
United Kingdom	英国	European region	Western Europe	High income country	2015	80.6498	74.8427	74.6824	84.625	88.4493
United States	美国	American region	North America	High income country	2015	88.4887	89.754	82.5948	96.7865	84.8196
Australia	澳大利亚	Asia-Pacific region	East Asia and the Pacific	High income country	2015	75.3994	75.3611	74.8578	66.5786	84.8002
New Zealand	新西兰	Asia-Pacific region	East Asia and the Pacific	High income country	2015	68.3309	68.1474	65.745	52.576	86.8552
Indonesia	印度尼Western Asia	Asia-Pacific region	Association of Southeast Asian Nations	Upper-middle income country	2015	50.5037	49.6591	53.828	51.9126	46.6151
Japan	日本	Asia-Pacific region	East Asia and the Pacific	High income country	2015	75.8261	79.287	69.0118	73.2455	81.7601
Lao PDR	老挝	Asia-Pacific region	Association of Southeast Asian Nations	Lower-middle income country	2015	20.5572	23.5453	24.7747	8.19088	25.7179
Malaysia	马来Western Asia	Asia-Pacific region	Association of Southeast Asian Nations	Upper-middle income country	2015	66.9502	69.446	67.5085	57.0614	73.7848
Philippines	菲律宾	Asia-Pacific region	Association of Southeast Asian Nations	Lower-middle income country	2015	48.0182	42.9298	50.8384	53.7041	44.6003
Singapore	新加坡	Asia-Pacific region	Association of Southeast Asian Nations	High income country	2015	78.211	80.044	70.1046	67.9926	94.703
Korea, Rep	韩国	Asia-Pacific region	East Asia and the Pacific	High income country	2015	75.8832	75.7424	67.8851	77.1629	82.7426
Thailand	泰国	Asia-Pacific region	Association of Southeast Asian Nations	Upper-middle income country	2015	51.4253	45.8688	58.7166	54.2105	46.9053
Vietnam	越南	Asia-Pacific region	Association of Southeast Asian Nations	Lower-middle income country	2015	42.5317	36.142	48.3255	41.7553	43.9039
China	中国	Asia-Pacific region	East Asia and the Pacific	Upper-middle income country	2015	66.8865	67.9416	67.4457	82.2844	49.8742
United Arab Emirates	阿联酋	Arab region	Western Asia	High income country	2015	63.5804	59.2519	52.2509	62.5201	80.2989
Russian Federation	俄罗斯	Commonwealth of Independent States (CIS) region	Commonwealth of Independent States	Upper-middle income country	2015	59.0433	56.9269	67.1106	61.9931	50.1427
Brazil	巴西	American region	Latin America	Upper-middle income country	2015	57.3641	44.3408	67.2174	67.9451	49.953
India	印度	Asia-Pacific region	South Asia	Lower-middle income country	2015	57.2428	53.2914	65.3083	70.0546	40.3168
Saudi Arabia	沙特阿拉伯	Arab region	Western Asia	High income country	2015	54.0446	53.7752	51.5566	42.5327	68.3137
Romania	罗马尼亚	European region	Central and Eastern Europe	High income country	2015	50.1579	48.0135	55.5749	44.0628	52.9805
South Africa	南非	African region	Africa	Upper-middle income country	2015	48.9429	42.93	52.6159	45.6576	54.5682
Argentina	阿根廷	American region	Latin America	Upper-middle income country	2015	48.809	43.1626	54.1576	53.7858	44.1297
Uruguay	乌拉圭	American region	Latin America	High income country	2015	47.9171	33.5346	56.6436	41.7938	59.6963
Bahrain	巴林	Arab region	Western Asia	High income country	2015	47.6028	35.3603	42.9488	39.8477	72.2545
Ukraine	乌克兰	European region	Commonwealth of Independent States	Lower-middle income country	2015	47.4731	53.1559	48.7849	46.1952	41.7565
Bulgaria	保加利亚	European region	Central and Eastern Europe	Upper-middle income country	2015	47.0957	42.0758	52.5557	42.517	51.2345
Croatia	克罗地亚	European region	Central and Eastern Europe	High income country	2015	46.5729	43.5815	50.2157	35.5668	56.9278
Cyprus	塞浦路斯	European region	Central and Eastern Europe	High income country	2015	46.2929	49.4547	39.0992	39.6046	57.0129
Morocco	摩洛哥	Arab region	Africa	Lower-middle income country	2015	44.1485	37.4994	51.1029	36.2865	51.7054
Egypt, Arab Rep	埃及	Arab region	Western Asia	Lower-middle income country	2015	42.9243	26.43	63.9648	43.9933	37.3092
Mauritius	毛里求斯	African region	Africa	High income country	2015	42.5529	32.5669	51.1746	25.5695	60.9006
Kazakhstan	哈萨克斯坦	Commonwealth of Independent States (CIS) region	Central Asia	Upper-middle income country	2015	42.2597	38.8299	47.2917	25.2506	57.6666
Panama	巴拿马	American region	Latin America	High income country	2015	42.1122	36.1173	45.5314	31.768	55.0321
Serbia	塞尔维亚	European region	Central and Eastern Europe	Upper-middle income country	2015	40.8556	38.8811	43.1121	34.5445	46.8848
Georgia	格鲁吉亚	European region	Commonwealth of Independent States	Upper-middle income country	2015	40.4359	26.6359	52.1664	24.3129	58.6282
Peru	秘鲁	American region	Latin America	Upper-middle income country	2015	40.3765	29.8084	50.6243	33.7526	47.3208
Ecuador	厄瓜多尔	American region	Latin America	Upper-middle income country	2015	40.1811	39.2378	45.8893	27.8652	47.732
Sri Lanka	斯里兰卡	Asia-Pacific region	South Asia	Lower-middle income country	2015	39.9405	36.377	46.3832	25.7714	51.2305
Kenya	肯尼亚	African region	Africa	Lower-middle income country	2015	39.9263	37.2974	44.7338	34.1694	43.5045
Azerbaijan	阿塞拜疆	Commonwealth of Independent States (CIS) region	Commonwealth of Independent States	Upper-middle income country	2015	39.8498	31.1386	50.3675	23.6318	54.2614
Iran, Islamic Rep	伊朗	Asia-Pacific region	Western Asia	Upper-middle income country	2015	39.148	45.4417	45.4479	29.892	35.8102
North Macedonia	北马其顿	European region	Central and Eastern Europe	Upper-middle income country	2015	38.8609	37.2298	35.5715	24.1293	58.513
Montenegro	黑山	European region	Central and Eastern Europe	Upper-middle income country	2015	38.0211	39.7076	36.86	17.0188	58.4979
Lebanon	黎巴嫩	Arab region	Western Asia	Upper-middle income country	2015	35.4497	41.6609	31.453	40.2311	28.4538
Pakistan	巴基斯坦	Asia-Pacific region	South Asia	Lower-middle income country	2015	34.9433	30.0468	44.39	37.7471	27.5893
Kuwait	科威特	Arab region	Western Asia	High income country	2015	34.7765	32.0252	28.2053	39.4113	39.4642
Moldova	摩尔多瓦	European region	Commonwealth of Independent States	Lower-middle income country	2015	34.4942	28.697	42.8199	16.1238	50.3363
Jamaica	牙买加	American region	Latin America	Upper-middle income country	2015	33.9592	30.458	37.559	22.0013	45.8187
Armenia	亚美尼亚	Commonwealth of Independent States (CIS) region	Commonwealth of Independent States	Upper-middle income country	2015	33.5537	34.8846	29.2854	17.6532	52.3916
Trinidad and Tobago	特立尼达和多巴哥	American region	Latin America	High income country	2015	32.9462	30.4497	31.934	23.6544	45.7468
Albania	阿尔巴尼亚	European region	Central and Eastern Europe	Upper-middle income country	2015	32.7819	32.282	34.6925	22.2326	41.9205
Nigeria	尼日利亚	African region	Africa	Lower-middle income country	2015	32.5655	22.7239	45.9197	32.6216	28.9968
Dominican Republic	多米尼加	American region	Latin America	Upper-middle income country	2015	32.1185	22.947	33.5582	26.3625	45.6064
El Salvador	萨尔瓦多	American region	Latin America	Lower-middle income country	2015	32.0182	26.1927	35.193	24.0298	42.6572
Bangladesh	孟加拉国	Asia-Pacific region	South Asia	Lower-middle income country	2015	31.7829	23.2481	48.0213	32.2456	23.6166
Algeria	阿尔及利亚	Arab region	Africa	Lower-middle income country	2015	30.2521	27.6316	42.6401	29.4281	21.3086
Guatemala	危地马拉	American region	Latin America	Upper-middle income country	2015	30.102	24.4097	34.3514	26.3911	35.2557
Uganda	乌干达	African region	Africa	Low income country	2015	29.5985	24.3656	43.7215	17.5971	32.7098
Venezuela, RB	委内瑞拉	American region	Latin America	Upper-middle income country	2015	29.5514	26.4787	40.8366	25.1785	25.712
Botswana	博茨瓦纳	African region	Africa	Upper-middle income country	2015	29.2925	25.9736	32.6469	14.8455	43.7039
Senegal	塞内加尔	African region	Africa	Lower-middle income country	2015	28.5204	31.4911	31.7723	16.8254	33.9927
Cameroon	喀麦隆	African region	Africa	Lower-middle income country	2015	28.0665	33.0805	35.1754	15.8999	28.1102
Cote d'Ivoire	科特迪瓦	African region	Africa	Lower-middle income country	2015	27.3924	32.2305	36.917	13.7926	26.6295
Honduras	洪都拉斯	American region	Latin America	Lower-middle income country	2015	27.0154	27.0839	23.6709	19.4176	37.8891
Bolivia	玻利维亚	American region	Latin America	Lower-middle income country	2015	25.5086	21.4047	31.533	18.6925	30.4041
Paraguay	巴拉圭	American region	Latin America	Upper-middle income country	2015	25.1352	13.1172	36.6073	17.0457	33.7708
Tanzania	坦桑尼亚	African region	Africa	Lower-middle income country	2015	24.8341	19.0831	31.1945	17.7806	31.2781
Namibia	纳米比亚	African region	Africa	Upper-middle income country	2015	24.5247	25.0478	23.4504	8.80592	40.7946
Kyrgyz Republic	吉尔吉斯斯坦	Commonwealth of Independent States (CIS) region	Central Asia	Lower-middle income country	2015	22.4158	20.9168	24.8839	8.86219	35.0003
Zimbabwe	津巴布韦	African region	Africa	Lower-middle income country	2015	20.4164	21.9312	24.2451	9.29227	26.1972
Nicaragua	尼加拉瓜	American region	Latin America	Lower-middle income country	2015	19.4219	11.3121	26.5981	14.2901	25.4874
Mozambique	莫桑比克	African region	Africa	Low income country	2015	18.4718	16.2345	27.6603	7.31835	22.6742
Malawi	马拉维	African region	Africa	Low income country	2015	14.7535	14.7278	18.217	3.37754	22.6915
Yemen, Rep	也门	Arab region	Western Asia	Low income country	2015	12.0146	9.42287	21.3695	8.36264	8.90354
2014
Australia	澳大利亚	Asia-Pacific region	East Asia and the Pacific	High income country	2014	74.0638	73.649	72.1305	65.2447	85.2309
Austria	奥地利	European region	Central and Eastern Europe	High income country	2014	64.9289	66.526	63.6797	51.6425	77.8674
Belgium	比利时	European region	Western Europe	High income country	2014	66.104	75.2698	53.3428	63.3071	72.4965
Canada	加拿大	American region	North America	High income country	2014	73.0603	70.1949	69.7399	70.5895	81.7169
Chile	智利	American region	Latin America	High income country	2014	52.0926	47.0977	47.7644	48.2324	65.2759
Colombia	哥伦比亚	American region	Latin America	Upper-middle income country	2014	49.2167	41.3762	57.6432	45.2435	52.6041
Costa Rica	哥斯达黎加	American region	Latin America	Upper-middle income country	2014	46.0814	42.9775	46.8062	39.2622	55.2797
Czech Republic	捷克	European region	Central and Eastern Europe	High income country	2014	52.1403	53.9468	50.664	47.015	56.9354
Denmark	丹麦	European region	Western Europe	High income country	2014	67.2983	68.053	58.1916	62.0037	80.9449
Estonia	爱沙尼亚	European region	Central and Eastern Europe	High income country	2014	57.1155	54.3459	56.8044	35.9635	81.3481
Finland	芬兰	European region	Western Europe	High income country	2014	72.8067	85.3954	63.3757	53.8973	88.5582
France	法国	European region	Western Europe	High income country	2014	72.8069	71.2824	64.4649	74.4862	80.994
Germany	德国	European region	Western Europe	High income country	2014	75.6351	79.9201	66.7636	76.3304	79.5264
Greece	希腊	European region	Central and Eastern Europe	High income country	2014	49.1645	52.2591	43.4022	47.1825	53.814
Hungary	匈牙利	European region	Central and Eastern Europe	High income country	2014	52.3251	46.0162	60.5193	46.1311	56.6337
Iceland	冰岛	European region	Western Europe	High income country	2014	49.6249	51.7783	37.9264	32.9654	75.8294
Ireland	爱尔兰	European region	Western Europe	High income country	2014	62.9631	67.8903	38.0552	66.262	79.6448
Israel	以色列	European region	Western Asia	High income country	2014	64.3501	71.3258	54.3619	60.3487	71.3641
Italy	意大利	European region	Western Europe	High income country	2014	62.0713	59.0993	65.8959	64.1647	59.1253
Japan	日本	Asia-Pacific region	East Asia and the Pacific	High income country	2014	73.8024	78.7834	68.2649	67.1185	81.0427
Korea, Rep	韩国	Asia-Pacific region	East Asia and the Pacific	High income country	2014	71.6197	74.4278	66.8384	62.1854	83.0275
Latvia	拉脱维亚	European region	Central and Eastern Europe	High income country	2014	47.3906	44.3988	53.3728	27.4959	64.2948
Lithuania	立陶宛	European region	Central and Eastern Europe	High income country	2014	51.8028	54.9831	49.6045	34.3852	68.2383
Luxembourg	卢森堡	European region	Western Europe	High income country	2014	62.9263	58.1679	64.9411	48.4023	80.1941
Mexico	墨西哥	American region	Latin America	Upper-middle income country	2014	48.1789	39.7478	48.8975	52.5898	51.4804
Netherlands	荷兰	European region	Western Europe	High income country	2014	74.9895	77.0787	64.2074	75.0048	83.6672
New Zealand	新西兰	Asia-Pacific region	East Asia and the Pacific	High income country	2014	67.1792	66.5365	65.3321	49.8511	86.9969
Norway	挪威	European region	Western Europe	High income country	2014	69.9303	66.1154	66.7203	61.8312	85.0543
Poland	波兰	European region	Central and Eastern Europe	High income country	2014	54.3045	50.9164	59.06	51.3789	55.8628
Portugal	葡萄牙	European region	Western Europe	High income country	2014	56.2961	58.4271	47.7161	48.4628	70.5786
Slovak Republic	斯洛伐克	European region	Central and Eastern Europe	High income country	2014	46.9619	40.6545	56.2847	36.9718	53.9368
Slovenia	斯洛文尼亚	European region	Central and Eastern Europe	High income country	2014	46.1014	53.5078	36.466	33.3151	61.1166
Spain	西班牙	European region	Western Europe	High income country	2014	65.1004	57.5735	67.2768	68.0128	67.5383
Sweden	瑞典	European region	Western Europe	High income country	2014	72.0006	72.726	64.9772	66.3461	83.9529
Switzerland	瑞士	European region	Western Europe	High income country	2014	68.8589	80.5272	52.9624	64.1808	77.7653
Turkey	土耳其	European region	Western Asia	Upper-middle income country	2014	55.6724	51.9741	60.1853	57.4666	53.0635
United Kingdom	英国	European region	Western Europe	High income country	2014	79.0535	73.5687	71.2549	84.1871	87.2035
United States	美国	American region	North America	High income country	2014	87.3295	89.0084	79.9125	95.7532	84.6441
Australia	澳大利亚	Asia-Pacific region	East Asia and the Pacific	High income country	2014	74.0638	73.649	72.1305	65.2447	85.2309
New Zealand	新西兰	Asia-Pacific region	East Asia and the Pacific	High income country	2014	67.1792	66.5365	65.3321	49.8511	86.9969
Indonesia	印度尼Western Asia	Asia-Pacific region	Association of Southeast Asian Nations	Upper-middle income country	2014	49.1752	48.4242	55.1757	51.0947	42.0063
Japan	日本	Asia-Pacific region	East Asia and the Pacific	High income country	2014	73.8024	78.7834	68.2649	67.1185	81.0427
Lao PDR	老挝	Asia-Pacific region	Association of Southeast Asian Nations	Lower-middle income country	2014	18.8798	26.3265	20.8562	3.65997	24.6765
Malaysia	马来Western Asia	Asia-Pacific region	Association of Southeast Asian Nations	Upper-middle income country	2014	64.8148	66.9043	65.9509	55.3469	71.0571
Philippines	菲律宾	Asia-Pacific region	Association of Southeast Asian Nations	Lower-middle income country	2014	44.7784	40.719	45.3294	51.827	41.2383
Singapore	新加坡	Asia-Pacific region	Association of Southeast Asian Nations	High income country	2014	76.3504	78.4803	64.5871	66.7563	95.578
Korea, Rep	韩国	Asia-Pacific region	East Asia and the Pacific	High income country	2014	71.6197	74.4278	66.8384	62.1854	83.0275
Thailand	泰国	Asia-Pacific region	Association of Southeast Asian Nations	Upper-middle income country	2014	49.1243	44.0519	54.6091	52.6307	45.2053
Vietnam	越南	Asia-Pacific region	Association of Southeast Asian Nations	Lower-middle income country	2014	41.4661	35.9233	48.9982	39.408	41.5348
China	中国	Asia-Pacific region	East Asia and the Pacific	Upper-middle income country	2014	64.6792	66.9706	64.2291	79.4019	48.1151
United Arab Emirates	阿联酋	Arab region	Western Asia	High income country	2014	60.1745	58.4405	47.1409	57.2869	77.8296
Brazil	巴西	American region	Latin America	Upper-middle income country	2014	58.1792	46.3375	68.4216	68.3572	49.6005
Russian Federation	俄罗斯	Commonwealth of Independent States (CIS) region	Commonwealth of Independent States	Upper-middle income country	2014	57.6572	56.6987	62.9466	62.9085	48.075
India	印度	Asia-Pacific region	South Asia	Lower-middle income country	2014	56.7946	52.1213	66.0202	68.9654	40.0718
Saudi Arabia	沙特阿拉伯	Arab region	Western Asia	High income country	2014	51.5981	51.8003	48.132	37.1046	69.3555
Romania	罗马尼亚	European region	Central and Eastern Europe	High income country	2014	48.5088	45.6265	53.5364	44.9663	49.9061
South Africa	南非	African region	Africa	Upper-middle income country	2014	47.9183	40.8888	50.7046	46.5087	53.5712
Argentina	阿根廷	American region	Latin America	Upper-middle income country	2014	46.8238	42.6532	52.154	52.2473	40.2405
Bahrain	巴林	Arab region	Western Asia	High income country	2014	45.9084	32.2788	41.0338	36.8756	73.4456
Uruguay	乌拉圭	American region	Latin America	High income country	2014	45.38	32.0256	52.7048	39.407	57.3825
Bulgaria	保加利亚	European region	Central and Eastern Europe	Upper-middle income country	2014	45.2051	41.3533	50.5726	39.4292	49.4651
Croatia	克罗地亚	European region	Central and Eastern Europe	High income country	2014	45.2049	43.0917	48.8889	34.2732	54.566
Cyprus	塞浦路斯	European region	Central and Eastern Europe	High income country	2014	45.0522	50.0431	34.2601	40.2499	55.6557
Ukraine	乌克兰	European region	Commonwealth of Independent States	Lower-middle income country	2014	44.9659	51.7043	48.0598	44.6517	35.4478
Kazakhstan	哈萨克斯坦	Commonwealth of Independent States (CIS) region	Central Asia	Upper-middle income country	2014	42.7539	37.9549	44.726	31.0887	57.2458
Morocco	摩洛哥	Arab region	Africa	Lower-middle income country	2014	42.1635	36.5429	47.7215	34.5035	49.8863
Panama	巴拿马	American region	Latin America	High income country	2014	41.6694	36.6945	42.4189	31.1837	56.3805
Mauritius	毛里求斯	African region	Africa	High income country	2014	41.2117	34.8462	46.7803	25.1091	58.1111
Serbia	塞尔维亚	European region	Central and Eastern Europe	Upper-middle income country	2014	40.1836	38.1917	44.4471	35.1572	42.9385
Sri Lanka	斯里兰卡	Asia-Pacific region	South Asia	Lower-middle income country	2014	39.3467	38.684	43.3971	26.958	48.3477
Azerbaijan	阿塞拜疆	Commonwealth of Independent States (CIS) region	Commonwealth of Independent States	Upper-middle income country	2014	39.2249	30.7528	50.5187	23.4243	52.2038
Peru	秘鲁	American region	Latin America	Upper-middle income country	2014	38.9248	27.2572	49.1098	32.8141	46.5182
Egypt, Arab Rep	埃及	Arab region	Western Asia	Lower-middle income country	2014	38.8262	23.5776	57.165	35.9892	38.573
Ecuador	厄瓜多尔	American region	Latin America	Upper-middle income country	2014	38.7239	37.2747	44.3843	26.6988	46.5379
Montenegro	黑山	European region	Central and Eastern Europe	Upper-middle income country	2014	37.2978	39.9288	36.0254	15.5617	57.6753
Kenya	肯尼亚	African region	Africa	Lower-middle income country	2014	36.5961	34.8423	41.4719	28.7003	41.37
Iran, Islamic Rep	伊朗	Asia-Pacific region	Western Asia	Upper-middle income country	2014	36.3362	43.5847	39.0339	28.6747	34.0513
North Macedonia	北马其顿	European region	Central and Eastern Europe	Upper-middle income country	2014	36.0311	35.1354	30.3795	23.821	54.7883
Georgia	格鲁吉亚	European region	Commonwealth of Independent States	Upper-middle income country	2014	35.9324	27.3424	43.3894	15.8948	57.1031
Armenia	亚美尼亚	Commonwealth of Independent States (CIS) region	Commonwealth of Independent States	Upper-middle income country	2014	33.066	32.9883	28.7558	15.8537	54.666
Lebanon	黎巴嫩	Arab region	Western Asia	Upper-middle income country	2014	33.0448	39.0448	30.3976	39.1656	23.571
Kuwait	科威特	Arab region	Western Asia	High income country	2014	32.8773	28.4413	28.8126	37.5245	36.7307
Pakistan	巴基斯坦	Asia-Pacific region	South Asia	Lower-middle income country	2014	32.7699	30.461	41.2417	32.7619	26.6151
Trinidad and Tobago	特立尼达和多巴哥	American region	Latin America	High income country	2014	32.4542	29.3348	33.2051	24.0324	43.2445
Moldova	摩尔多瓦	European region	Commonwealth of Independent States	Lower-middle income country	2014	32.3835	27.0741	41.5158	15.0647	45.8793
Jamaica	牙买加	American region	Latin America	Upper-middle income country	2014	31.6861	28.7182	35.1007	20.427	42.4985
El Salvador	萨尔瓦多	American region	Latin America	Lower-middle income country	2014	31.4463	28.2671	34.5407	21.98	40.9974
Nigeria	尼日利亚	African region	Africa	Lower-middle income country	2014	31.4263	25.241	43.9972	29.8751	26.592
Albania	阿尔巴尼亚	European region	Central and Eastern Europe	Upper-middle income country	2014	30.9573	28.6249	32.9613	22.2711	39.972
Dominican Republic	多米尼加	American region	Latin America	Upper-middle income country	2014	30.5948	22.5148	31.3977	24.7196	43.7471
Bangladesh	孟加拉国	Asia-Pacific region	South Asia	Lower-middle income country	2014	29.6824	23.2825	43.58	30.9231	20.944
Venezuela, RB	委内瑞拉	American region	Latin America	Upper-middle income country	2014	29.316	26.2345	37.9634	24.9101	28.156
Guatemala	危地马拉	American region	Latin America	Upper-middle income country	2014	28.3069	23.4234	35.2067	25.1321	29.4655
Uganda	乌干达	African region	Africa	Low income country	2014	27.6314	22.1616	43.4546	17.3735	27.5357
Botswana	博茨瓦纳	African region	Africa	Upper-middle income country	2014	27.0798	24.236	26.0129	15.1431	42.9271
Cameroon	喀麦隆	African region	Africa	Lower-middle income country	2014	26.2571	30.1909	34.0007	16.1561	24.6809
Algeria	阿尔及利亚	Arab region	Africa	Lower-middle income country	2014	26.1457	23.5056	37.6547	25.9812	17.4411
Senegal	塞内加尔	African region	Africa	Lower-middle income country	2014	25.7193	29.4448	29.3756	15.7837	28.273
Bolivia	玻利维亚	American region	Latin America	Lower-middle income country	2014	24.3576	23.9034	28.1947	16.6027	28.7298
Honduras	洪都拉斯	American region	Latin America	Lower-middle income country	2014	24.2836	22.2476	23.022	17.6676	34.197
Cote d'Ivoire	科特迪瓦	African region	Africa	Lower-middle income country	2014	23.942	27.6408	34.4892	12.819	20.8189
Namibia	纳米比亚	African region	Africa	Upper-middle income country	2014	23.7513	24.5399	21.6766	8.42397	40.3646
Paraguay	巴拉圭	American region	Latin America	Upper-middle income country	2014	23.5839	11.6768	36.0266	17.61	29.0221
Tanzania	坦桑尼亚	African region	Africa	Lower-middle income country	2014	23.4332	17.8991	28.8667	17.06	29.9069
Kyrgyz Republic	吉尔吉斯斯坦	Commonwealth of Independent States (CIS) region	Central Asia	Lower-middle income country	2014	19.9061	19.4371	21.0948	8.01652	31.0758
Zimbabwe	津巴布韦	African region	Africa	Lower-middle income country	2014	19.3052	21.1896	20.9562	8.70377	26.3711
Nicaragua	尼加拉瓜	American region	Latin America	Lower-middle income country	2014	19.2241	14.3211	24.1351	12.7631	25.677
Mozambique	莫桑比克	African region	Africa	Low income country	2014	16.4806	15.3235	23.3783	6.52443	20.6962
Malawi	马拉维	African region	Africa	Low income country	2014	14.5964	14.6354	19.3012	2.77885	21.67
Yemen, Rep	也门	Arab region	Western Asia	Low income country	2014	14.3404	10.6015	22.8582	12.1792	11.7226
United States	美国	American region	North America	High income country	2013	86.4145	87.0642	79.7917	94.992	83.8101
United Kingdom	英国	European region	Western Europe	High income country	2013	78.8504	72.7023	71.1986	83.5735	87.927
Singapore	新加坡	Asia-Pacific region	Association of Southeast Asian Nations	High income country	2013	75.6854	77.5535	64.45	66.2295	94.5086
Germany	德国	European region	Western Europe	High income country	2013	75.239	79.3688	66.5304	73.9086	81.1483
Finland	芬兰	European region	Western Europe	High income country	2013	73.8864	85.5735	63.226	56.7429	90.0034
Australia	澳大利亚	Asia-Pacific region	East Asia and the Pacific	High income country	2013	73.7693	73.6575	72.0773	65.0888	84.2534
Netherlands	荷兰	European region	Western Europe	High income country	2013	73.6915	75.1409	64.1279	69.9271	85.5699
Canada	加拿大	American region	North America	High income country	2013	72.7533	68.9008	69.6156	69.9056	82.5913
France	法国	European region	Western Europe	High income country	2013	72.4335	70.6338	64.28	73.8175	81.0026
Japan	日本	Asia-Pacific region	East Asia and the Pacific	High income country	2013	72.3103	77.7699	68.1147	66.6554	76.7011
Sweden	瑞典	European region	Western Europe	High income country	2013	72.1464	73.1577	64.8461	65.3119	85.2698
Korea, Rep	韩国	Asia-Pacific region	East Asia and the Pacific	High income country	2013	71.3933	75.627	66.7051	59.4309	83.8102
Switzerland	瑞士	European region	Western Europe	High income country	2013	69.6871	79.5055	52.7371	65.3999	81.106
Norway	挪威	European region	Western Europe	High income country	2013	69.1826	65.7366	66.5337	59.1058	85.3545
New Zealand	新西兰	Asia-Pacific region	East Asia and the Pacific	High income country	2013	67.0436	63.6893	65.0611	51.8447	87.5792
Denmark	丹麦	European region	Western Europe	High income country	2013	66.2675	65.9452	58.078	58.6806	82.3664
Belgium	比利时	European region	Western Europe	High income country	2013	65.7649	74.808	53.1627	61.8573	73.2317
Austria	奥地利	European region	Central and Eastern Europe	High income country	2013	64.8668	67.093	63.7287	50.7784	77.867
Spain	西班牙	European region	Western Europe	High income country	2013	64.4893	57.3595	67.1053	65.8886	67.6039
Israel	以色列	European region	Western Asia	High income country	2013	64.2992	69.8201	54.2812	60.6749	72.4204
Malaysia	马来Western Asia	Asia-Pacific region	Association of Southeast Asian Nations	Upper-middle income country	2013	63.7656	61.8736	65.8199	56.2368	71.1323
China	中国	Asia-Pacific region	East Asia and the Pacific	Upper-middle income country	2013	63.4327	65.1646	63.7161	77.1522	47.6979
Luxembourg	卢森堡	European region	Western Europe	High income country	2013	62.1797	53.9219	64.1758	50.4247	80.1965
Italy	意大利	European region	Western Europe	High income country	2013	61.7798	57.6657	65.8814	65.1352	58.4369
Ireland	爱尔兰	European region	Western Europe	High income country	2013	60.7836	64.9814	37.8573	62.3518	77.944
United Arab Emirates	阿联酋	Arab region	Western Asia	High income country	2013	58.3147	53.8219	46.973	55.6298	76.834
Brazil	巴西	American region	Latin America	Upper-middle income country	2013	57.6128	45.7352	68.0015	64.9807	51.7337
India	印度	Asia-Pacific region	South Asia	Lower-middle income country	2013	56.6885	54.0144	65.5609	66.843	40.3355
Russian Federation	俄罗斯	Commonwealth of Independent States (CIS) region	Commonwealth of Independent States	Upper-middle income country	2013	56.3755	54.6881	62.8176	61.5325	46.464
Estonia	爱沙尼亚	European region	Central and Eastern Europe	High income country	2013	55.8664	53.4098	56.6575	33.935	79.4633
Turkey	土耳其	European region	Western Asia	Upper-middle income country	2013	55.8455	51.9645	59.9667	58.993	52.4577
Portugal	葡萄牙	European region	Western Europe	High income country	2013	55.002	54.1545	47.4818	46.7001	71.6715
Poland	波兰	European region	Central and Eastern Europe	High income country	2013	53.2602	49.2277	58.7694	50.0108	55.033
Hungary	匈牙利	European region	Central and Eastern Europe	High income country	2013	53.0071	49.005	60.3599	43.8609	58.8028
Saudi Arabia	沙特阿拉伯	Arab region	Western Asia	High income country	2013	52.4132	52.4188	47.6284	38.4904	71.1149
Chile	智利	American region	Latin America	High income country	2013	52.0087	46.4432	47.4363	49.4816	64.6735
Czech Republic	捷克	European region	Central and Eastern Europe	High income country	2013	51.9602	52.9208	50.4434	46.578	57.8988
Lithuania	立陶宛	European region	Central and Eastern Europe	High income country	2013	50.9839	53.0152	49.5855	33.8246	67.5101
Iceland	冰岛	European region	Western Europe	High income country	2013	50.0841	52.3704	37.6741	33.8641	76.4278
Indonesia	印度尼Western Asia	Asia-Pacific region	Association of Southeast Asian Nations	Upper-middle income country	2013	49.086	46.1752	54.8571	53.8112	41.5005
Colombia	哥伦比亚	American region	Latin America	Upper-middle income country	2013	48.5699	38.2918	56.9371	46.3131	52.7374
Mexico	墨西哥	American region	Latin America	Upper-middle income country	2013	48.0489	38.6075	48.6684	51.6839	53.236
Thailand	泰国	Asia-Pacific region	Association of Southeast Asian Nations	Upper-middle income country	2013	47.9843	42.4387	54.2382	47.894	47.3662
Greece	希腊	European region	Central and Eastern Europe	High income country	2013	47.8819	49.3152	43.2702	47.0999	51.8422
South Africa	南非	African region	Africa	Upper-middle income country	2013	47.373	39.7893	50.9447	44.3541	54.4037
Latvia	拉脱维亚	European region	Central and Eastern Europe	High income country	2013	47.1246	44.2836	53.4361	27.9124	62.8662
Slovenia	斯洛文尼亚	European region	Central and Eastern Europe	High income country	2013	46.9105	53.0693	36.3152	32.9814	65.2761
Slovak Republic	斯洛伐克	European region	Central and Eastern Europe	High income country	2013	46.5311	38.1602	56.0643	36.5614	55.3383
Argentina	阿根廷	American region	Latin America	Upper-middle income country	2013	45.985	39.3	51.9249	51.6962	41.019
Romania	罗马尼亚	European region	Central and Eastern Europe	High income country	2013	45.7723	40.3902	53.3046	41.2518	48.1425
Croatia	克罗地亚	European region	Central and Eastern Europe	High income country	2013	45.7562	43.7123	48.8882	34.307	56.1172
Costa Rica	哥斯达黎加	American region	Latin America	Upper-middle income country	2013	44.5639	40.144	46.6275	39.3868	52.0972
Cyprus	塞浦路斯	European region	Central and Eastern Europe	High income country	2013	44.5192	45.9355	34.0864	40.2804	57.7746
Bahrain	巴林	Arab region	Western Asia	High income country	2013	44.3967	27.6796	40.9003	36.6835	72.3233
Bulgaria	保加利亚	European region	Central and Eastern Europe	Upper-middle income country	2013	44.3792	39.1562	50.5456	36.6675	51.1474
Uruguay	乌拉圭	American region	Latin America	High income country	2013	44.2834	32.0278	52.3361	37.0086	55.761
Ukraine	乌克兰	European region	Commonwealth of Independent States	Lower-middle income country	2013	44.129	48.4378	48.02	45.9928	34.0654
Philippines	菲律宾	Asia-Pacific region	Association of Southeast Asian Nations	Lower-middle income country	2013	42.6267	34.0273	44.9826	49.614	41.8831
Panama	巴拿马	American region	Latin America	High income country	2013	40.7899	32.3721	42.1658	29.7735	58.8484
Mauritius	毛里求斯	African region	Africa	High income country	2013	40.5964	34.0951	46.4821	24.0446	57.764
Morocco	摩洛哥	Arab region	Africa	Lower-middle income country	2013	40.2247	31.6305	47.1426	35.2828	46.8428
Serbia	塞尔维亚	European region	Central and Eastern Europe	Upper-middle income country	2013	40.134	37.2054	44.459	33.961	44.9105
Egypt, Arab Rep	埃及	Arab region	Western Asia	Lower-middle income country	2013	40.1258	26.12	56.9416	35.794	41.6474
Vietnam	越南	Asia-Pacific region	Association of Southeast Asian Nations	Lower-middle income country	2013	39.6373	31.6563	48.3941	37.2602	41.2385
Kazakhstan	哈萨克斯坦	Commonwealth of Independent States (CIS) region	Central Asia	Upper-middle income country	2013	39.623	35.9327	44.6545	21.7053	56.1995
Azerbaijan	阿塞拜疆	Commonwealth of Independent States (CIS) region	Commonwealth of Independent States	Upper-middle income country	2013	38.602	30.7749	50.1421	24.2817	49.2094
Ecuador	厄瓜多尔	American region	Latin America	Upper-middle income country	2013	37.6972	36.4638	44.022	25.313	44.9898
Montenegro	黑山	European region	Central and Eastern Europe	Upper-middle income country	2013	37.1755	40.2835	35.6947	15.284	57.44
Peru	秘鲁	American region	Latin America	Upper-middle income country	2013	37.0824	22.0856	48.2737	31.3146	46.6556
Kenya	肯尼亚	African region	Africa	Lower-middle income country	2013	36.5038	34.7426	40.7233	28.033	42.5162
Sri Lanka	斯里兰卡	Asia-Pacific region	South Asia	Lower-middle income country	2013	35.9794	33.2983	42.6634	22.2143	45.7416
Iran, Islamic Rep	伊朗	Asia-Pacific region	Western Asia	Upper-middle income country	2013	35.7019	41.5423	37.5221	26.9126	36.8305
North Macedonia	北马其顿	European region	Central and Eastern Europe	Upper-middle income country	2013	34.8425	31.6187	30.175	23.4664	54.1099
Georgia	格鲁吉亚	European region	Commonwealth of Independent States	Upper-middle income country	2013	34.522	24.6875	42.9328	15.7676	54.7002
Kuwait	科威特	Arab region	Western Asia	High income country	2013	33.3069	26.613	28.519	40.6888	37.407
Jamaica	牙买加	American region	Latin America	Upper-middle income country	2013	32.8135	25.4536	34.8046	27.6422	43.3534
Lebanon	黎巴嫩	Arab region	Western Asia	Upper-middle income country	2013	32.3026	38.8405	29.1082	35.8456	25.416
Pakistan	巴基斯坦	Asia-Pacific region	South Asia	Lower-middle income country	2013	32.2918	30.5768	39.6213	30.7058	28.2633
Armenia	亚美尼亚	Commonwealth of Independent States (CIS) region	Commonwealth of Independent States	Upper-middle income country	2013	32.2862	32.9173	28.5221	14.8379	52.8675
Trinidad and Tobago	特立尼达和多巴哥	American region	Latin America	High income country	2013	32.2732	26.8936	32.7539	22.831	46.6145
Moldova	摩尔多瓦	European region	Commonwealth of Independent States	Lower-middle income country	2013	31.6427	25.2026	41.365	14.6151	45.3881
Albania	阿尔巴尼亚	European region	Central and Eastern Europe	Upper-middle income country	2013	31.0872	28.8355	32.8592	22.2879	40.3661
Nigeria	尼日利亚	African region	Africa	Lower-middle income country	2013	31.0803	24.4138	43.7265	29.3549	26.8262
Dominican Republic	多米尼加	American region	Latin America	Upper-middle income country	2013	30.0652	19.526	31.2914	23.8718	45.5716
Venezuela, RB	委内瑞拉	American region	Latin America	Upper-middle income country	2013	29.2468	26.7753	37.8428	23.504	28.8651
El Salvador	萨尔瓦多	American region	Latin America	Lower-middle income country	2013	28.7873	20.9347	33.9959	21.7539	38.4645
Uganda	乌干达	African region	Africa	Low income country	2013	27.8701	21.2374	42.7182	16.9267	30.598
Guatemala	危地马拉	American region	Latin America	Upper-middle income country	2013	27.6389	20.8851	34.9208	23.2943	31.4555
Bangladesh	孟加拉国	Asia-Pacific region	South Asia	Lower-middle income country	2013	27.5514	21.1435	41.5627	25.4365	22.0631
Botswana	博茨瓦纳	African region	Africa	Upper-middle income country	2013	26.795	24.862	25.3741	13.7553	43.1888
Bolivia	玻利维亚	American region	Latin America	Lower-middle income country	2013	25.6712	26.6638	28.1163	18.8344	29.0705
Senegal	塞内加尔	African region	Africa	Lower-middle income country	2013	24.3085	24.3897	28.9797	14.9559	28.9085
Tanzania	坦桑尼亚	African region	Africa	Lower-middle income country	2013	23.7348	17.5095	28.1303	17.5215	31.7779
Namibia	纳米比亚	African region	Africa	Upper-middle income country	2013	23.4398	25.1113	21.533	6.56278	40.552
Cameroon	喀麦隆	African region	Africa	Lower-middle income country	2013	23.2751	24.4824	27.5567	14.7946	26.2666
Paraguay	巴拉圭	American region	Latin America	Upper-middle income country	2013	23.1942	11.6561	35.5482	14.5838	30.9886
Algeria	阿尔及利亚	Arab region	Africa	Lower-middle income country	2013	22.6203	20.2156	28.2211	25.6844	16.3599
Nicaragua	尼加拉瓜	American region	Latin America	Lower-middle income country	2013	21.1081	17.7375	24.2165	12.4498	30.0286
Honduras	洪都拉斯	American region	Latin America	Lower-middle income country	2013	21.0691	13.1946	21.8947	15.9668	33.2202
Cote d'Ivoire	科特迪瓦	African region	Africa	Lower-middle income country	2013	20.5598	18.6082	33.1054	11.9355	18.5901
Kyrgyz Republic	吉尔吉斯斯坦	Commonwealth of Independent States (CIS) region	Central Asia	Lower-middle income country	2013	18.9625	15.261	20.5866	8.3723	31.6301
Lao PDR	老挝	Asia-Pacific region	Association of Southeast Asian Nations	Lower-middle income country	2013	18.8454	26.016	19.6529	5.30642	24.4061
Zimbabwe	津巴布韦	African region	Africa	Lower-middle income country	2013	18.7084	20.6474	20.6879	8.15034	25.3481
Mozambique	莫桑比克	African region	Africa	Low income country	2013	15.8961	12.8754	22.3385	5.73972	22.6308
Malawi	马拉维	African region	Africa	Low income country	2013	15.5795	15.1824	18.8962	3.08596	25.1534
Yemen, Rep	也门	Arab region	Western Asia	Low income country	2013	14.2517	9.12757	22.2962	13.566	12.0172

## Sheet: Sheet1
Country	Types of income	Year	Total index	Sub-indexes
			TIMG index	Digital technology index	Digital infrastructure index	Digital market index	Digital governance index
Albania	Upper-middle income country	2021	45.71	39.91	53.34	34.89	54.7
Algeria	Lower-middle income country	2021	41.12	37.74	46.86	41.48	38.4
Argentina	Upper-middle income country	2021	56.98	45.54	57	69.03	56.36
Armenia	Upper-middle income country	2021	46.73	38.69	48.44	35.18	64.62
Australia	High income country	2021	79.73	71.99	84.5	76.57	85.87
Austria	High income country	2021	75.88	71.47	77.53	70.04	84.5
Azerbaijan	Upper-middle income country	2021	55.42	46.86	67.35	34.8	72.69
Bahrain	High income country	2021	59.55	43.04	61.75	55.27	78.15
Bangladesh	Lower-middle income country	2021	45.3	27.69	72.39	46.87	34.24
Belgium	High income country	2021	76.5	74.6	79.87	75.55	75.97
Bolivia	Lower-middle income country	2021	30.52	20.75	37.24	30.25	33.86
Botswana	Upper-middle income country	2021	37.48	28.1	51.61	23.22	46.97
Brazil	Upper-middle income country	2021	66.77	44.99	84.74	82.12	55.21
Bulgaria	Upper-middle income country	2021	58.24	46.45	63.95	57.87	64.7
Cameroon	Lower-middle income country	2021	35.67	34.03	47.48	27.09	34.08
Canada	High income country	2021	80.65	74.69	82.89	84.97	80.06
Chile	High income country	2021	62.68	49.19	65.11	65.15	71.27
China	Upper-middle income country	2021	81.42	74.17	89.33	95.57	66.61
Colombia	Upper-middle income country	2021	57.3	42.23	63.75	64.96	58.25
Costa Rica	Upper-middle income country	2021	54.77	41.33	62.63	52.48	62.64
Cote d'Ivoire	Lower-middle income country	2021	37.26	28.81	58.31	20.31	41.6
Croatia	High income country	2021	54.95	38.09	71.73	50.61	59.38
Cyprus	High income country	2021	62.64	47.71	66.79	64.82	71.23
Czech Republic	High income country	2021	65.83	58.24	68.32	66.29	70.49
Denmark	High income country	2021	77.79	72.74	74.17	72.91	91.35
Dominican Republic	Upper-middle income country	2021	46.79	26.12	62.77	43.05	55.22
Ecuador	Upper-middle income country	2021	42.48	36.5	41.77	41.04	50.61
Egypt, Arab Rep	Lower-middle income country	2021	54.93	33.8	80.81	55.79	49.31
El Salvador	Lower-middle income country	2021	33.24	18.41	34.23	41.01	39.29
Estonia	High income country	2021	68.88	58.54	72.96	57.57	86.44
Finland	High income country	2021	80.86	83.65	76.61	69.52	93.65
France	High income country	2021	81.84	74.62	83.93	86.29	82.51
Georgia	Upper-middle income country	2021	50.54	34.6	63.85	39.83	63.86
Germany	High income country	2021	85.63	82.22	86.93	92.42	80.93
Greece	High income country	2021	61.55	57.32	73.92	56.35	58.62
Guatemala	Upper-middle income country	2021	33.53	24.16	33.03	38.42	38.5
Honduras	Lower-middle income country	2021	29.19	25.65	24.3	27.57	39.24
Hungary	High income country	2021	61.18	45.05	73.91	60.09	65.66
Iceland	High income country	2021	63.12	55.69	61.12	51.04	84.61
India	Lower-middle income country	2021	72.17	58.29	87.1	84.2	59.11
Indonesia	Upper-middle income country	2021	66.41	50.65	80.56	74.52	59.93
Iran, Islamic Rep	Upper-middle income country	2021	52.43	48.23	73.81	42.89	44.8
Ireland	High income country	2021	76.13	69.16	75.69	77.6	82.06
Israel	High income country	2021	75.91	75.53	76.42	75.55	76.13
Italy	High income country	2021	73.74	65.24	85.08	78.02	66.63
Jamaica	Upper-middle income country	2021	38.16	31.02	38.8	32.64	50.17
Japan	High income country	2021	83.22	76.62	87.46	87.41	81.4
Kazakhstan	Upper-middle income country	2021	58.42	44.83	75.96	44.34	68.57
Kenya	Lower-middle income country	2021	50.05	37.46	67.34	40.28	55.1
Korea, Rep	High income country	2021	80.95	75.94	82.48	84.04	81.33
Kuwait	High income country	2021	53.57	35.74	60.85	57.13	60.55
Kyrgyz Republic	Lower-middle income country	2021	35.95	25.74	45.67	22.91	49.49
Lao PDR	Lower-middle income country	2021	26.7	25.97	34.38	18.25	28.19
Latvia	High income country	2021	60.47	50.87	69.97	50.92	70.11
Lebanon	Upper-middle income country	2021	38.62	43.56	39.75	44.64	26.52
Lithuania	High income country	2021	65.24	54.51	75.41	54.87	76.17
Luxembourg	High income country	2021	74.22	57.31	88.16	66.38	85.03
Malawi	Low income country	2021	22.66	15.9	34.61	8.75	31.38
Malaysia	Upper-middle income country	2021	74.03	66.75	76.72	71.71	80.94
Mauritius	High income country	2021	52.25	37.15	66.82	38.46	66.57
Mexico	Upper-middle income country	2021	61.98	41.13	75.31	71.03	60.45
Moldova	Lower-middle income country	2021	47	33.17	61.98	34.54	58.3
Montenegro	Upper-middle income country	2021	44.27	36.36	46.65	30.75	63.31
Morocco	Lower-middle income country	2021	54.49	38.97	66.81	53.51	58.68
Mozambique	Low income country	2021	21.84	17.56	32.74	10.66	26.39
Namibia	Upper-middle income country	2021	30.48	29.44	28.59	13.08	50.81
Netherlands	High income country	2021	84.19	82.02	80.31	86.94	87.47
New Zealand	High income country	2021	73	66.41	72.9	63.37	89.33
Nicaragua	Lower-middle income country	2021	25.17	12.49	26.47	27.73	33.99
Nigeria	Lower-middle income country	2021	42.93	25.54	67.86	45.45	32.88
North Macedonia	Upper-middle income country	2021	48.17	31.92	61.38	39.23	60.14
Norway	High income country	2021	76.14	68.56	78.13	71.02	86.85
Pakistan	Lower-middle income country	2021	48.63	37.27	64.18	51.94	41.15
Panama	High income country	2021	45.92	31.75	44.8	49.44	57.7
Paraguay	Upper-middle income country	2021	33.45	14.71	52.79	24.93	41.37
Peru	Upper-middle income country	2021	49.41	32.89	57.36	55.37	52.02
Philippines	Lower-middle income country	2021	60.15	45.14	66.66	73.04	55.76
Poland	High income country	2021	67.86	52.35	79.67	71.23	68.18
Portugal	High income country	2021	69.46	60.04	76.28	65.31	76.19
Romania	High income country	2021	60.43	45.78	68.08	63.32	64.55
Russian Federation	Upper-middle income country	2021	71.43	61.66	86.57	74.12	63.38
Saudi Arabia	High income country	2021	70.46	59.37	79.43	63.71	79.33
Senegal	Lower-middle income country	2021	37.53	31.66	43.51	29.8	45.13
Serbia	Upper-middle income country	2021	58.46	44.96	71	55.56	62.33
Singapore	High income country	2021	87.55	80.84	90.53	81.31	97.5
Slovak Republic	High income country	2021	58.79	42.59	72.84	54.78	64.96
Slovenia	High income country	2021	60.98	58.54	63.35	48.35	73.67
South Africa	Upper-middle income country	2021	58.12	45.84	70.03	57.99	58.6
Spain	High income country	2021	74.59	60.52	82.04	82.32	73.5
Sri Lanka	Lower-middle income country	2021	46.46	37.49	59.61	38.3	50.45
Sweden	High income country	2021	80.29	77.66	78.56	79	85.94
Switzerland	High income country	2021	81.31	82.78	76.27	78.6	87.61
Tanzania	Lower-middle income country	2021	38.51	25.12	66.66	22.32	39.93
Thailand	Upper-middle income country	2021	63.77	47.67	74.31	69.43	63.69
Trinidad and Tobago	High income country	2021	36.25	30.38	33.68	33.36	47.61
Turkey	Upper-middle income country	2021	70.13	58.45	80.96	73.08	68.05
Uganda	Low income country	2021	35.99	25.65	55.77	21.71	40.83
Ukraine	Lower-middle income country	2021	58.33	55.8	64.5	58.17	54.86
United Arab Emirates	High income country	2021	76.18	63.4	81.8	72.37	87.12
United Kingdom	High income country	2021	87.08	75.45	88.5	95.32	89.06
United States	High income country	2021	95.28	91.83	93.07	106.08	90.15
Uruguay	High income country	2021	53.74	34.25	65.27	54.11	61.32
Venezuela, RB	Upper-middle income country	2021	27.28	25.47	39.15	26.15	18.34
Vietnam	Lower-middle income country	2021	59.39	38.08	79.49	65.01	54.99
Yemen, Rep	Low income country	2021	12.21	15.76	18.01	12.88	2.2
Zimbabwe	Lower-middle income country	2021	25.81	22.08	37.44	10.9	32.82
Albania	Upper-middle income country	2020	44.23	38.86	52.65	30.7	54.7
Algeria	Lower-middle income country	2020	41.16	39.51	46.14	40.61	38.4
Argentina	Upper-middle income country	2020	55.39	45.08	57.18	62.93	56.36
Armenia	Upper-middle income country	2020	45.73	39.38	47.54	31.38	64.62
Australia	High income country	2020	79.17	72.5	84.18	74.16	85.87
Austria	High income country	2020	74.86	71.6	77.43	65.92	84.5
Azerbaijan	Upper-middle income country	2020	54.68	46.85	68.77	30.43	72.69
Bahrain	High income country	2020	58.38	40.64	60.73	54.02	78.15
Bangladesh	Lower-middle income country	2020	44.25	29.29	72.31	41.15	34.24
Belgium	High income country	2020	75.94	75.11	79.78	72.92	75.97
Bolivia	Lower-middle income country	2020	29.64	20.76	35.13	28.83	33.86
Botswana	Upper-middle income country	2020	37.01	28.05	49.87	23.16	46.97
Brazil	Upper-middle income country	2020	64.76	45.66	81.27	76.87	55.21
Bulgaria	Upper-middle income country	2020	55.72	47.44	62.28	48.47	64.7
Cameroon	Lower-middle income country	2020	34.95	35.16	47.37	23.2	34.08
Canada	High income country	2020	80.06	75.28	82.65	82.24	80.06
Chile	High income country	2020	61.39	49.73	64.9	59.64	71.27
China	Upper-middle income country	2020	80.87	73.61	90.05	93.21	66.61
Colombia	Upper-middle income country	2020	56.54	43.94	62.52	61.44	58.25
Costa Rica	Upper-middle income country	2020	55.1	41.75	60.81	55.19	62.64
Cote d'Ivoire	Lower-middle income country	2020	36.84	28.75	57.55	19.46	41.6
Croatia	High income country	2020	55.18	39.06	71.42	50.87	59.38
Cyprus	High income country	2020	60.5	48.04	66.27	56.47	71.23
Czech Republic	High income country	2020	64.54	58.12	68.48	61.06	70.49
Denmark	High income country	2020	76.82	72.8	74.11	69.01	91.35
Dominican Republic	Upper-middle income country	2020	45.59	26.83	61.44	38.87	55.22
Ecuador	Upper-middle income country	2020	43.51	37.75	43.05	42.65	50.61
Egypt, Arab Rep	Lower-middle income country	2020	54.31	35.32	80.71	51.9	49.31
El Salvador	Lower-middle income country	2020	31.65	19.78	33.11	34.41	39.29
Estonia	High income country	2020	67.61	58.66	73.14	52.21	86.44
Finland	High income country	2020	80.44	83.97	76.71	67.42	93.65
France	High income country	2020	81.53	74.92	83.67	85.01	82.51
Georgia	Upper-middle income country	2020	49.16	35.13	62.69	34.96	63.86
Germany	High income country	2020	84.66	82.84	86.8	88.05	80.93
Greece	High income country	2020	61.2	56.65	74.12	55.42	58.62
Guatemala	Upper-middle income country	2020	33.24	24.45	33.01	37.02	38.5
Honduras	Lower-middle income country	2020	28.9	26.62	22.35	27.41	39.24
Hungary	High income country	2020	61.18	45.19	74.48	59.37	65.66
Iceland	High income country	2020	61.91	55.44	61.14	46.45	84.61
India	Lower-middle income country	2020	71.86	58.81	86.04	83.49	59.11
Indonesia	Upper-middle income country	2020	64.24	49.29	78.85	68.88	59.93
Iran, Islamic Rep	Upper-middle income country	2020	51.15	47.38	73.26	39.19	44.8
Ireland	High income country	2020	75.52	68.8	75.59	75.64	82.06
Israel	High income country	2020	75.33	75.77	76.26	73.16	76.13
Italy	High income country	2020	73.18	65.44	84.73	75.91	66.63
Jamaica	Upper-middle income country	2020	37.39	31.78	39.85	27.78	50.17
Japan	High income country	2020	82.58	77.24	87.2	84.48	81.4
Kazakhstan	Upper-middle income country	2020	57.24	43.86	76.55	39.97	68.57
Kenya	Lower-middle income country	2020	49.94	39.96	65.6	39.1	55.1
Korea, Rep	High income country	2020	80.44	76.07	82.39	81.95	81.33
Kuwait	High income country	2020	53.67	35.47	60.65	58.02	60.55
Kyrgyz Republic	Lower-middle income country	2020	34.95	25.21	44.33	20.77	49.49
Lao PDR	Lower-middle income country	2020	25.97	25.77	32.53	17.39	28.19
Latvia	High income country	2020	58.96	50.33	69.62	45.76	70.11
Lebanon	Upper-middle income country	2020	37.21	45.58	33.67	43.08	26.52
Lithuania	High income country	2020	64.29	54.38	75.24	51.38	76.17
Luxembourg	High income country	2020	72.84	58.06	88.16	60.13	85.03
Malawi	Low income country	2020	21.51	15.05	31.16	8.45	31.38
Malaysia	Upper-middle income country	2020	73	66.89	76.27	67.9	80.94
Mauritius	High income country	2020	51.3	37.09	65.96	35.58	66.57
Mexico	Upper-middle income country	2020	61.21	43.1	74.14	67.16	60.45
Moldova	Lower-middle income country	2020	44.88	30.38	58.58	32.28	58.3
Montenegro	Upper-middle income country	2020	43.73	37.83	48.18	25.6	63.31
Morocco	Lower-middle income country	2020	53.78	38.23	67.41	50.78	58.68
Mozambique	Low income country	2020	21.47	17.83	31.13	10.55	26.39
Namibia	Upper-middle income country	2020	29.35	28.6	27.54	10.44	50.81
Netherlands	High income country	2020	83.29	82.42	80.4	82.87	87.47
New Zealand	High income country	2020	71.66	65.94	72.88	58.49	89.33
Nicaragua	Lower-middle income country	2020	25.48	15.72	26.13	26.06	33.99
Nigeria	Lower-middle income country	2020	42.25	26.66	66.58	42.88	32.88
North Macedonia	Upper-middle income country	2020	46.58	33.96	61.35	30.88	60.14
Norway	High income country	2020	75.48	69.08	78.1	67.89	86.85
Pakistan	Lower-middle income country	2020	46.29	36.13	62.42	45.48	41.15
Panama	High income country	2020	45.59	32.5	44.78	47.38	57.7
Paraguay	Upper-middle income country	2020	33.41	16.32	51.86	24.1	41.37
Peru	Upper-middle income country	2020	48.83	34.08	60.03	49.18	52.02
Philippines	Lower-middle income country	2020	59.98	46.84	67.79	69.52	55.76
Poland	High income country	2020	67.38	53	79.57	68.77	68.18
Portugal	High income country	2020	68.45	61.28	76.06	60.28	76.19
Romania	High income country	2020	59.8	46.66	69.88	58.12	64.55
Russian Federation	Upper-middle income country	2020	70.36	62.21	85.99	69.84	63.38
Saudi Arabia	High income country	2020	69.22	58.55	78.93	60.06	79.33
Senegal	Lower-middle income country	2020	35.49	32.31	42.29	22.22	45.13
Serbia	Upper-middle income country	2020	55.79	46.25	69.55	45.04	62.33
Singapore	High income country	2020	86.7	80.88	90.31	78.11	97.5
Slovak Republic	High income country	2020	58.46	43.5	73.11	52.27	64.96
Slovenia	High income country	2020	59.84	58.15	62.94	44.62	73.67
South Africa	Upper-middle income country	2020	56.99	46.5	68.64	54.21	58.6
Spain	High income country	2020	73.86	60.54	81.93	79.48	73.5
Sri Lanka	Lower-middle income country	2020	45.49	38.17	59.85	33.49	50.45
Sweden	High income country	2020	79.62	78.15	78.42	75.96	85.94
Switzerland	High income country	2020	81.18	83.1	76.24	77.78	87.61
Tanzania	Lower-middle income country	2020	38.45	24.91	65.99	22.98	39.93
Thailand	Upper-middle income country	2020	63.44	45.74	76.02	68.31	63.69
Trinidad and Tobago	High income country	2020	35.36	30.5	33.8	29.52	47.61
Turkey	Upper-middle income country	2020	68.63	58.88	79.17	68.4	68.05
Uganda	Low income country	2020	34.88	25.78	54.31	18.6	40.83
Ukraine	Lower-middle income country	2020	58.36	57.68	63.68	57.22	54.86
United Arab Emirates	High income country	2020	76.37	63.52	81.4	73.45	87.12
United Kingdom	High income country	2020	86.38	75.82	88.4	92.24	89.06
United States	High income country	2020	94.43	92.23	92.9	102.43	90.15
Uruguay	High income country	2020	53.75	35.63	65.51	52.55	61.32
Venezuela, RB	Upper-middle income country	2020	26.83	26.29	39.18	23.52	18.34
Vietnam	Lower-middle income country	2020	58.41	39.66	77.14	61.87	54.99
Yemen, Rep	Low income country	2020	12.4	15.18	19.66	12.57	2.2
Zimbabwe	Lower-middle income country	2020	25.38	21.89	34.98	11.82	32.82
Albania	Upper-middle income country	2019	42.58	38.76	51.16	28.73	51.69
Algeria	Lower-middle income country	2019	38.97	36.73	42.12	40.88	36.13
Argentina	Upper-middle income country	2019	55.3	44.77	53.72	66.53	56.17
Armenia	Upper-middle income country	2019	44.23	40.08	47.93	27.76	61.16
Australia	High income country	2019	77.52	72.78	80.74	72.02	84.53
Austria	High income country	2019	71.4	71.83	72.29	58.44	83.05
Azerbaijan	Upper-middle income country	2019	50.73	45.84	57.01	29.74	70.32
Bahrain	High income country	2019	54.04	40.02	51.08	49.41	75.65
Bangladesh	Lower-middle income country	2019	40.38	30.48	59.5	39.23	32.32
Belgium	High income country	2019	73.24	74.79	71.36	70.83	75.96
Bolivia	Lower-middle income country	2019	28.73	20.18	33.96	28.88	31.89
Botswana	Upper-middle income country	2019	33.86	28.13	43.03	20.13	44.16
Brazil	Upper-middle income country	2019	59.97	45.89	64.08	75.83	54.09
Bulgaria	Upper-middle income country	2019	54.45	46.74	61.7	46.61	62.75
Cameroon	Lower-middle income country	2019	34.53	34.78	45.97	24.08	33.28
Canada	High income country	2019	77.44	74.45	77.53	78.09	79.69
Chile	High income country	2019	58.59	49.42	56.69	59.19	69.04
China	Upper-middle income country	2019	78.76	72.67	84.51	95.31	62.57
Colombia	Upper-middle income country	2019	54.74	42.38	59.58	60	57.01
Costa Rica	Upper-middle income country	2019	48.83	43.02	42.58	48.57	61.15
Cote d'Ivoire	Lower-middle income country	2019	33.17	28.64	48.24	19.56	36.23
Croatia	High income country	2019	51.73	38.71	66.03	44.72	57.44
Cyprus	High income country	2019	56.84	45.99	56.96	55.84	68.56
Czech Republic	High income country	2019	61.2	58.55	61.03	57.22	68.01
Denmark	High income country	2019	75.18	72.48	71.76	66.6	89.88
Dominican Republic	Upper-middle income country	2019	43.26	27.89	48.06	44.59	52.5
Ecuador	Upper-middle income country	2019	41.72	34.54	44.35	39.49	48.48
Egypt, Arab Rep	Lower-middle income country	2019	49.77	33.72	72.76	47.24	45.36
El Salvador	Lower-middle income country	2019	31.73	21.32	33.12	34.36	38.1
Estonia	High income country	2019	64.01	58.43	67.6	46.12	83.9
Finland	High income country	2019	78.07	83.64	72.51	64.05	92.1
France	High income country	2019	79.91	74.81	81.84	80.35	82.67
Georgia	Upper-middle income country	2019	48.71	32.55	65.45	33.74	63.12
Germany	High income country	2019	80.78	82.8	79.04	80.1	81.17
Greece	High income country	2019	56.15	55.86	58.07	52.81	57.84
Guatemala	Upper-middle income country	2019	33.68	24.95	37.85	34.45	37.45
Honduras	Lower-middle income country	2019	28.95	25.84	25.01	25.86	39.11
Hungary	High income country	2019	59.53	45.57	70.44	57.65	64.47
Iceland	High income country	2019	57.3	56	47.98	42.45	82.78
India	Lower-middle income country	2019	67.56	59.04	74.96	79.73	56.53
Indonesia	Upper-middle income country	2019	61.71	49.68	72.89	66.73	57.54
Iran, Islamic Rep	Upper-middle income country	2019	48.92	47.58	65.59	39.15	43.36
Ireland	High income country	2019	73.62	69.3	72.77	70.69	81.72
Israel	High income country	2019	72.82	75.58	70.76	70.25	74.7
Italy	High income country	2019	70.59	64.9	78.47	72.34	66.64
Jamaica	Upper-middle income country	2019	37.23	32.08	43.38	25.41	48.05
Japan	High income country	2019	80.48	77.16	80.12	83.69	80.93
Kazakhstan	Upper-middle income country	2019	53.8	42.66	71.44	35.29	65.81
Kenya	Lower-middle income country	2019	47.99	40.21	62.1	37.18	52.49
Korea, Rep	High income country	2019	78.03	74.99	76.46	80.65	80.02
Kuwait	High income country	2019	51.92	34.75	56.61	59.05	57.26
Kyrgyz Republic	Lower-middle income country	2019	30.41	23.96	34.27	17.56	45.84
Lao PDR	Lower-middle income country	2019	24.97	26.6	30.5	15.49	27.28
Latvia	High income country	2019	54.82	51.44	60.02	39.59	68.23
Lebanon	Upper-middle income country	2019	38.22	46.89	33.44	44.65	27.91
Lithuania	High income country	2019	61.77	53.44	70.86	49.62	73.14
Luxembourg	High income country	2019	72.77	58.09	84.66	63.43	84.9
Malawi	Low income country	2019	19.72	14.56	27.23	7.72	29.37
Malaysia	Upper-middle income country	2019	70.89	66.05	73.21	65.1	79.2
Mauritius	High income country	2019	51.63	39.33	63.31	38.93	64.96
Mexico	Upper-middle income country	2019	58.56	43.39	66.4	65.12	59.32
Moldova	Lower-middle income country	2019	42.4	29.94	54.26	28.21	57.18
Montenegro	Upper-middle income country	2019	44.12	37.42	52.45	23.45	63.18
Morocco	Lower-middle income country	2019	47.23	37.83	49.85	44.35	56.89
Mozambique	Low income country	2019	19.71	17.25	27.67	10.23	23.67
Namibia	Upper-middle income country	2019	29.42	29.57	29.52	10.6	47.99
Netherlands	High income country	2019	80.72	81.75	76.02	78.73	86.36
New Zealand	High income country	2019	70.7	66.19	69.45	59.14	88.02
Nicaragua	Lower-middle income country	2019	23.38	13.02	25.9	23.63	30.96
Nigeria	Lower-middle income country	2019	38.92	25.57	56.19	43.61	30.29
North Macedonia	Upper-middle income country	2019	45.12	32.59	57.84	31.75	58.29
Norway	High income country	2019	73.68	68.99	74.46	65.51	85.76
Pakistan	Lower-middle income country	2019	42.12	36.14	51.68	42.86	37.82
Panama	High income country	2019	43.28	32.91	46.78	37.37	56.06
Paraguay	Upper-middle income country	2019	32.61	16.5	52.96	22.86	38.12
Peru	Upper-middle income country	2019	47.13	35.31	54.92	47.88	50.41
Philippines	Lower-middle income country	2019	56.86	46.03	61.89	65.94	53.59
Poland	High income country	2019	64.66	52.62	75.34	63.72	66.94
Portugal	High income country	2019	65.47	59.98	68.19	58.06	75.66
Romania	High income country	2019	56.82	45.02	60.88	59.31	62.07
Russian Federation	Upper-middle income country	2019	67.34	62.06	77.95	67.7	61.66
Saudi Arabia	High income country	2019	66.89	58.17	76.45	58.27	74.66
Senegal	Lower-middle income country	2019	33.52	31.74	38.72	21.85	41.76
Serbia	Upper-middle income country	2019	51.67	45.13	58.93	41.92	60.71
Singapore	High income country	2019	83.62	80.36	81.95	75.84	96.31
Slovak Republic	High income country	2019	53.84	42.42	64.22	45.36	63.35
Slovenia	High income country	2019	57.89	58.65	61.04	40.22	71.67
South Africa	Upper-middle income country	2019	55.13	46.79	63.89	52.8	57.04
Spain	High income country	2019	71.45	59.99	78.49	74.53	72.78
Sri Lanka	Lower-middle income country	2019	43.38	40.01	53.77	32.12	47.64
Sweden	High income country	2019	76.96	76.98	73.31	72.74	84.81
Switzerland	High income country	2019	78.15	82.62	73.52	69.77	86.69
Tanzania	Lower-middle income country	2019	35.44	25.56	53.74	23.22	39.22
Thailand	Upper-middle income country	2019	61.79	48.01	72.61	65.47	61.08
Trinidad and Tobago	High income country	2019	34.53	30.83	32.26	28.33	46.7
Turkey	Upper-middle income country	2019	65.36	58.16	73.53	63.65	66.09
Uganda	Low income country	2019	33.43	26.84	48.71	18.91	39.24
Ukraine	Lower-middle income country	2019	55.86	57.18	62.93	51.13	52.22
United Arab Emirates	High income country	2019	73.77	63.42	72.62	72.44	86.6
United Kingdom	High income country	2019	84.68	75.48	85.21	90.08	87.95
United States	High income country	2019	92.51	92.32	87.24	101.99	88.49
Uruguay	High income country	2019	49.54	33.7	61.57	43.59	59.27
Venezuela, RB	Upper-middle income country	2019	27.99	25.66	42.96	24.3	19.04
Vietnam	Lower-middle income country	2019	55.2	39.39	68.73	60.09	52.57
Yemen, Rep	Low income country	2019	11.38	14.35	19.69	11.76	-0.27
Zimbabwe	Lower-middle income country	2019	22.9	21.93	26.19	15.13	28.35
2018
Albania	Upper-middle income country	2018	42.91	38.65	52.45	28.28	52.25
Algeria	Lower-middle income country	2018	36.53	35.2	43.86	37.14	29.94
Argentina	Upper-middle income country	2018	51.81	41.39	51.75	62.47	51.63
Armenia	Upper-middle income country	2018	41.85	39.04	47.09	25.21	56.07
Australia	High income country	2018	76.38	72.29	79.76	70.71	82.76
Austria	High income country	2018	70.22	71.7	73.88	56.51	78.78
Azerbaijan	Upper-middle income country	2018	48.04	43.42	58.24	28.04	62.45
Bahrain	High income country	2018	53.63	40.68	49.45	50.09	74.32
Bangladesh	Lower-middle income country	2018	39.05	27.04	57.62	40.39	31.14
Belgium	High income country	2018	72.59	74.44	72.32	68.44	75.17
Bolivia	Lower-middle income country	2018	26.61	19.82	32.56	29.08	25
Botswana	Upper-middle income country	2018	33.09	28.17	42.38	20.5	41.34
Brazil	Upper-middle income country	2018	59.14	45.78	63.53	76.03	51.22
Bulgaria	Upper-middle income country	2018	52.38	44.73	62.12	44.2	58.45
Cameroon	Lower-middle income country	2018	32.84	33.06	44.77	21.61	31.92
Canada	High income country	2018	76.38	72.66	76.94	77.05	78.88
Chile	High income country	2018	57.01	48.45	57.16	58.3	64.11
China	Upper-middle income country	2018	76.09	71.72	83.68	92.87	56.1
Colombia	Upper-middle income country	2018	54.01	42.39	60.56	57.88	55.21
Costa Rica	Upper-middle income country	2018	47.89	43.55	42.18	46.39	59.46
Cote d'Ivoire	Lower-middle income country	2018	31.07	25.96	50.3	19.26	28.76
Croatia	High income country	2018	50.65	39.38	67.12	40.55	55.55
Cyprus	High income country	2018	54.76	45.89	54.6	52.59	65.97
Czech Republic	High income country	2018	58.85	57.36	59.54	53.83	64.68
Denmark	High income country	2018	74.24	71.09	71.99	67.04	86.83
Dominican Republic	Upper-middle income country	2018	38.55	24.19	48.85	34.42	46.76
Ecuador	Upper-middle income country	2018	40.41	37.08	45.16	33.89	45.51
Egypt, Arab Rep	Lower-middle income country	2018	47.48	32.05	71.44	47.2	39.23
El Salvador	Lower-middle income country	2018	30.63	21.1	34.46	30.18	36.78
Estonia	High income country	2018	62.15	57.14	67.54	42.9	81.02
Finland	High income country	2018	75.97	82.88	72.06	59.44	89.52
France	High income country	2018	79.11	73.8	81.31	79.52	81.82
Georgia	Upper-middle income country	2018	48.95	33.46	66.93	33.1	62.29
Germany	High income country	2018	80.81	82.69	78.11	78.74	83.69
Greece	High income country	2018	55.26	55.06	58.38	50.56	57.02
Guatemala	Upper-middle income country	2018	33.41	26.19	37.49	33.16	36.79
Honduras	Lower-middle income country	2018	28.17	24.46	23.77	25.38	39.05
Hungary	High income country	2018	57.52	44.71	69.87	53.87	61.64
Iceland	High income country	2018	57.02	53.86	48.65	45.62	79.96
India	Lower-middle income country	2018	66.86	61.41	73.68	77.99	54.36
Indonesia	Upper-middle income country	2018	60.38	49.32	72.12	66.39	53.67
Iran, Islamic Rep	Upper-middle income country	2018	49.86	48.58	62.81	43.7	44.37
Ireland	High income country	2018	73.29	70.31	71.98	70.03	80.83
Israel	High income country	2018	72.55	75.85	70.95	70.39	73.01
Italy	High income country	2018	70.59	64.21	78.97	73.34	65.85
Jamaica	Upper-middle income country	2018	37.05	32.77	43.68	25.34	46.4
Japan	High income country	2018	79.35	77.4	79.03	81.45	79.52
Kazakhstan	Upper-middle income country	2018	51.2	38.99	70.75	32.9	62.17
Kenya	Lower-middle income country	2018	47.25	41.14	61.44	37.12	49.29
Korea, Rep	High income country	2018	77.09	74.12	76.34	80.43	77.47
Kuwait	High income country	2018	50.64	34.57	54.97	58.77	54.27
Kyrgyz Republic	Lower-middle income country	2018	28.95	22.5	35.68	14.62	42.98
Lao PDR	Lower-middle income country	2018	23.83	26.86	31.06	10.95	26.44
Latvia	High income country	2018	52.44	47.23	61.22	37.74	63.59
Lebanon	Upper-middle income country	2018	38.27	44.06	33.93	46.57	28.53
Lithuania	High income country	2018	59.42	53.7	70.25	45.52	68.22
Luxembourg	High income country	2018	71.65	57.98	84.29	60.17	84.18
Malawi	Low income country	2018	18.48	13.83	26.34	7	26.77
Malaysia	Upper-middle income country	2018	70	67.18	71.36	64.8	76.67
Mauritius	High income country	2018	49.07	37.83	63.71	32.35	62.4
Mexico	Upper-middle income country	2018	57.57	43.85	65.37	63.08	57.96
Moldova	Lower-middle income country	2018	43.08	33.12	55.68	29.28	54.23
Montenegro	Upper-middle income country	2018	42.63	38.15	48.34	22.32	61.7
Morocco	Lower-middle income country	2018	46.87	39.45	49.57	45.61	52.87
Mozambique	Low income country	2018	18.97	18.23	26.91	8.16	22.57
Namibia	Upper-middle income country	2018	27.64	27.17	28.83	10.76	43.8
Netherlands	High income country	2018	80.12	82.1	75.47	77.93	84.99
New Zealand	High income country	2018	70.57	67.57	69.76	57.27	87.68
Nicaragua	Lower-middle income country	2018	23.63	16.04	27.14	22.79	28.56
Nigeria	Lower-middle income country	2018	37.28	26.99	56.09	38.75	27.3
North Macedonia	Upper-middle income country	2018	43.75	32.45	58.35	28.68	55.53
Norway	High income country	2018	72.64	68.58	73.74	63.78	84.47
Pakistan	Lower-middle income country	2018	40.96	34.23	51.55	43.92	34.14
Panama	High income country	2018	45.22	34.35	47.3	45.62	53.62
Paraguay	Upper-middle income country	2018	32.44	15.92	56.91	21.99	34.95
Peru	Upper-middle income country	2018	45.2	34.82	52.8	44.67	48.49
Philippines	Lower-middle income country	2018	55.45	45.39	60.85	65.15	50.41
Poland	High income country	2018	63.26	51.63	74.2	62.34	64.86
Portugal	High income country	2018	64.44	59.83	68.17	54.94	74.83
Romania	High income country	2018	55.45	46.86	61.33	52.78	60.84
Russian Federation	Upper-middle income country	2018	66.75	61.97	78.66	65.82	60.56
Saudi Arabia	High income country	2018	64.94	55.18	77.59	56.82	70.15
Senegal	Lower-middle income country	2018	32.24	30.96	36.13	23.33	38.54
Serbia	Upper-middle income country	2018	50.22	43.02	57.73	40.52	59.62
Singapore	High income country	2018	82.92	79.04	80.89	76.8	94.96
Slovak Republic	High income country	2018	52.72	42.49	63.37	42.18	62.84
Slovenia	High income country	2018	56.58	57.09	60.93	39.94	68.37
South Africa	Upper-middle income country	2018	54.12	46.35	63.11	52.51	54.51
Spain	High income country	2018	70.85	59.74	78.81	75.25	69.59
Sri Lanka	Lower-middle income country	2018	42.12	38.03	54.1	32.73	43.61
Sweden	High income country	2018	76.62	76.32	73.16	72.2	84.8
Switzerland	High income country	2018	78.24	82.77	74.47	70.13	85.59
Tanzania	Lower-middle income country	2018	33.42	23.09	53.51	19.57	37.5
Thailand	Upper-middle income country	2018	59.77	47.34	71.18	63.42	57.16
Trinidad and Tobago	High income country	2018	34.03	29.53	32.58	27.43	46.57
Turkey	Upper-middle income country	2018	63.96	56.07	72.95	65.07	61.75
Uganda	Low income country	2018	32.65	25.39	48.24	19.66	37.31
Ukraine	Lower-middle income country	2018	53.19	55.72	63.53	44.82	48.7
United Arab Emirates	High income country	2018	71.46	60.95	70.75	70.1	84.06
United Kingdom	High income country	2018	84.42	75.6	83.76	89.5	88.8
United States	High income country	2018	93.16	93.71	87.71	101.6	89.62
Uruguay	High income country	2018	49	34.18	58.77	45.75	57.3
Venezuela, RB	Upper-middle income country	2018	28.74	26.56	46.22	24.96	17.24
Vietnam	Lower-middle income country	2018	51.65	37.19	65.1	57.31	47
Yemen, Rep	Low income country	2018	10.67	13.81	20.36	11.69	-3.18
Zimbabwe	Lower-middle income country	2018	20.6	21.07	29.15	9.3	22.86
2017
Albania	Upper-middle income country	2017	38.47	38.3	39.04	28.03	48.52
Algeria	Lower-middle income country	2017	36.14	33.07	50.02	35.49	25.99
Argentina	Upper-middle income country	2017	52.81	44.15	56.78	60.05	50.27
Armenia	Upper-middle income country	2017	36.3	38.94	30.83	22.75	52.66
Australia	High income country	2017	75.71	73.51	77.52	69.61	82.19
Austria	High income country	2017	67.73	71.05	62.87	59.89	77.1
Azerbaijan	Upper-middle income country	2017	45.65	42.32	53.52	26.25	60.51
Bahrain	High income country	2017	53.07	39.21	45.97	53.79	73.29
Bangladesh	Lower-middle income country	2017	36.72	26.77	56.64	35.75	27.73
Belgium	High income country	2017	71.13	75.2	67.42	67.37	74.51
Bolivia	Lower-middle income country	2017	26.02	18.08	34.62	25.88	25.51
Botswana	Upper-middle income country	2017	32.32	27.53	40.82	18.76	42.19
Brazil	Upper-middle income country	2017	57.94	44.93	65.03	71.85	49.95
Bulgaria	Upper-middle income country	2017	49.53	45.65	55.37	41.76	55.34
Cameroon	Lower-middle income country	2017	30.94	33.2	41.73	19.82	28.98
Canada	High income country	2017	74.91	71.68	72.26	75.08	80.6
Chile	High income country	2017	55.46	48.3	52.95	59.71	60.89
China	Upper-middle income country	2017	72.08	71	74.78	89.07	53.49
Colombia	Upper-middle income country	2017	51.88	42.87	58.22	53.9	52.55
Costa Rica	Upper-middle income country	2017	47.77	42.06	47.89	43.52	57.6
Cote d'Ivoire	Lower-middle income country	2017	29.67	29.34	43.66	17.68	28.02
Croatia	High income country	2017	47.59	39.53	55.76	38.78	56.26
Cyprus	High income country	2017	51.48	45.14	47.48	51.81	61.48
Czech Republic	High income country	2017	57.95	56.58	59.82	52.36	63.04
Denmark	High income country	2017	69.82	70.55	61.82	61.71	85.19
Dominican Republic	Upper-middle income country	2017	34.92	24.17	37.58	35.63	42.32
Ecuador	Upper-middle income country	2017	40.22	34.53	49.52	32.65	44.18
Egypt, Arab Rep	Lower-middle income country	2017	45.45	30.85	70.56	44.02	36.35
El Salvador	Lower-middle income country	2017	30.01	18.9	36.27	29.44	35.42
Estonia	High income country	2017	60.74	56.86	64.31	41.38	80.41
Finland	High income country	2017	75.33	82.91	68.98	60.15	89.28
France	High income country	2017	76.6	73.32	76.37	77.12	79.6
Georgia	Upper-middle income country	2017	44.98	31.34	64.39	26.42	57.77
Germany	High income country	2017	79.31	82.48	71.4	79.46	83.9
Greece	High income country	2017	53.08	53.46	55.32	48.86	54.68
Guatemala	Upper-middle income country	2017	31.33	25.52	32.49	31.81	35.51
Honduras	Lower-middle income country	2017	27.03	21.96	25.23	24.86	36.06
Hungary	High income country	2017	53.36	43.65	56.64	53.74	59.41
Iceland	High income country	2017	55.69	55.08	46.17	42.33	79.18
India	Lower-middle income country	2017	62.53	59.8	67.12	74.44	48.75
Indonesia	Upper-middle income country	2017	54.55	50.95	53.82	63.08	50.34
Iran, Islamic Rep	Upper-middle income country	2017	46.3	49.27	55.74	37.83	42.37
Ireland	High income country	2017	71.34	69.58	68.01	68.52	79.26
Israel	High income country	2017	71.29	75.8	64.9	71.55	72.9
Italy	High income country	2017	66.38	63.04	67.95	70.88	63.64
Jamaica	Upper-middle income country	2017	35.56	30.92	40.71	24.98	45.63
Japan	High income country	2017	76.47	76.63	73.28	78.29	77.7
Kazakhstan	Upper-middle income country	2017	45.72	41.23	53.32	28.2	60.14
Kenya	Lower-middle income country	2017	43.36	39.87	52.12	34.73	46.7
Korea, Rep	High income country	2017	75.38	74	71.83	78.67	77.02
Kuwait	High income country	2017	42.39	30.56	31.55	57.09	50.37
Kyrgyz Republic	Lower-middle income country	2017	27.62	22.18	36.11	12.21	39.97
Lao PDR	Lower-middle income country	2017	25.32	26.35	38.43	10.09	26.42
Latvia	High income country	2017	49.96	45.93	58.49	35.07	60.35
Lebanon	Upper-middle income country	2017	37.95	45.29	33.34	44.91	28.27
Lithuania	High income country	2017	53.88	51.85	53.93	42.2	67.52
Luxembourg	High income country	2017	67.28	56.13	73.48	57.36	82.14
Malawi	Low income country	2017	15.31	15.13	17.38	5.51	23.2
Malaysia	Upper-middle income country	2017	68.51	66.68	71.26	62.18	73.92
Mauritius	High income country	2017	47.64	37.61	61.6	31.82	59.55
Mexico	Upper-middle income country	2017	56.15	42.6	65.85	60.31	55.83
Moldova	Lower-middle income country	2017	37.64	32.3	44.73	21.43	52.08
Montenegro	Upper-middle income country	2017	38.66	35.81	39.05	20.35	59.43
Morocco	Lower-middle income country	2017	46.56	38.66	53.3	42.85	51.42
Mozambique	Low income country	2017	19.27	18.45	30.92	7	20.71
Namibia	Upper-middle income country	2017	26.22	26.53	26.59	11.06	40.68
Netherlands	High income country	2017	78.69	82.08	70.2	78.65	83.84
New Zealand	High income country	2017	69.74	67.89	66.64	56.59	87.85
Nicaragua	Lower-middle income country	2017	22.39	12.05	28.89	20.76	27.86
Nigeria	Lower-middle income country	2017	34.51	25.91	52.81	34.96	24.37
North Macedonia	Upper-middle income country	2017	41.83	33.97	46.62	27.36	59.38
Norway	High income country	2017	71.35	68.68	68.29	64	84.45
Pakistan	Lower-middle income country	2017	39.63	34.9	52.93	40.91	29.76
Panama	High income country	2017	43.52	34.49	51.08	37.4	51.11
Paraguay	Upper-middle income country	2017	28.18	16.31	40.65	21.1	34.67
Peru	Upper-middle income country	2017	43.85	34.09	52.92	41.36	47.04
Philippines	Lower-middle income country	2017	51.18	43.46	57.81	59.29	44.18
Poland	High income country	2017	60.91	52.54	65.93	62.23	62.94
Portugal	High income country	2017	60.89	59.04	57.31	55.12	72.1
Romania	High income country	2017	54.33	44.41	60.57	55.87	56.47
Russian Federation	Upper-middle income country	2017	65.2	60.73	76.85	65.74	57.49
Saudi Arabia	High income country	2017	59.2	54.22	58.73	57.02	66.83
Senegal	Lower-middle income country	2017	31.16	30.83	37.52	20.5	35.79
Serbia	Upper-middle income country	2017	45.79	42.87	44.54	38.11	57.63
Singapore	High income country	2017	82.47	79.03	80.9	75.51	94.46
Slovak Republic	High income country	2017	48.42	44	48.54	42.02	59.1
Slovenia	High income country	2017	51.58	56.05	45.01	37.43	67.82
South Africa	Upper-middle income country	2017	51.21	46.72	56.69	49.19	52.25
Spain	High income country	2017	68.76	59.49	73.11	72.98	69.48
Sri Lanka	Lower-middle income country	2017	41.13	38.52	50.48	31.62	43.92
Sweden	High income country	2017	75.3	75.13	69.51	72.04	84.52
Switzerland	High income country	2017	77.46	82.37	70.69	73	83.77
Tanzania	Lower-middle income country	2017	29.16	21.88	39.46	19.61	35.7
Thailand	Upper-middle income country	2017	57.08	46.08	66.82	63.34	52.08
Trinidad and Tobago	High income country	2017	32.67	30.24	29.56	25.98	44.88
Turkey	Upper-middle income country	2017	59.4	56.73	61.55	61.17	58.16
Uganda	Low income country	2017	31.31	25.31	45.07	19.32	35.53
Ukraine	Lower-middle income country	2017	49.52	55.49	55.44	42.19	44.97
United Arab Emirates	High income country	2017	69.27	61.43	61.16	71.47	83.02
United Kingdom	High income country	2017	82.21	75.48	76.72	87.7	88.94
United States	High income country	2017	91.97	92.93	85.39	100.74	88.82
Uruguay	High income country	2017	49.75	35.4	60.13	47.69	55.8
Venezuela, RB	Upper-middle income country	2017	28.58	28.64	42.19	25.55	17.95
Vietnam	Lower-middle income country	2017	45.2	37	49.18	49.95	44.68
Yemen, Rep	Low income country	2017	11.29	14.22	21.16	11.45	-1.68
Zimbabwe	Lower-middle income country	2017	19.91	20.67	28.6	8.93	21.42
2016
Albania	Upper-middle income country	2016	35.35	36.82	37.39	25.9	41.28
Algeria	Lower-middle income country	2016	34.2	33.9	47.22	33.64	22.03
Argentina	Upper-middle income country	2016	51.45	44.44	54.64	58.69	48.05
Armenia	Upper-middle income country	2016	35.61	39.03	30.79	20.74	51.88
Australia	High income country	2016	75.88	75.37	77.1	67.03	84.02
Austria	High income country	2016	68.02	71.95	63.24	55.66	81.23
Azerbaijan	Upper-middle income country	2016	42.49	35.88	49	25.42	59.67
Bahrain	High income country	2016	50.08	38.75	45.19	44.69	71.68
Bangladesh	Lower-middle income country	2016	34.6	26.47	51.76	34.29	25.89
Belgium	High income country	2016	71.16	76	66.43	65.61	76.59
Bolivia	Lower-middle income country	2016	25.5	19.15	33.8	22.96	26.11
Botswana	Upper-middle income country	2016	32.33	29.96	38.78	16.65	43.94
Brazil	Upper-middle income country	2016	57.51	42.93	66.48	70.77	49.86
Bulgaria	Upper-middle income country	2016	50.91	46.21	55.23	45.37	56.83
Cameroon	Lower-middle income country	2016	28.75	32.07	38.1	17.95	26.86
Canada	High income country	2016	74.34	70.68	70.75	74.13	81.78
Chile	High income country	2016	55.15	47.68	52.66	56.77	63.49
China	Upper-middle income country	2016	70.15	69.77	71.46	87.28	52.08
Colombia	Upper-middle income country	2016	51.07	41.34	58.01	48.41	56.5
Costa Rica	Upper-middle income country	2016	47.78	43.34	47.75	42.06	57.95
Cote d'Ivoire	Lower-middle income country	2016	27.87	28.75	39.87	14.83	28.03
Croatia	High income country	2016	47.68	41.14	52.84	36.88	59.86
Cyprus	High income country	2016	48.33	43.04	44.09	49.91	56.27
Czech Republic	High income country	2016	56.38	55.34	57.76	49.53	62.88
Denmark	High income country	2016	69.17	70.69	60.78	60.56	84.65
Dominican Republic	Upper-middle income country	2016	33.99	25.58	35.11	30.18	45.11
Ecuador	Upper-middle income country	2016	40.54	35.59	47.85	31.06	47.65
Egypt, Arab Rep	Lower-middle income country	2016	43.85	27.11	68.17	44.23	35.87
El Salvador	Lower-middle income country	2016	30.49	20.12	35.98	27.78	38.07
Estonia	High income country	2016	60.8	56.79	61.76	38.31	86.34
Finland	High income country	2016	74.91	83.4	67.12	60.61	88.5
France	High income country	2016	76.21	73.99	71.45	76.8	82.61
Georgia	Upper-middle income country	2016	43.13	31.98	60.19	22.47	57.87
Germany	High income country	2016	78.11	81.85	71.47	77.68	81.45
Greece	High income country	2016	51.22	53.87	51.34	43.85	55.83
Guatemala	Upper-middle income country	2016	32.09	26.14	33.55	29.46	39.21
Honduras	Lower-middle income country	2016	26.88	23.25	24.36	22.04	37.87
Hungary	High income country	2016	51.51	40.92	57.89	48.42	58.81
Iceland	High income country	2016	56.15	58.13	45.22	41.38	79.87
India	Lower-middle income country	2016	60.31	60.01	65.51	71.58	44.13
Indonesia	Upper-middle income country	2016	51.37	49.37	52.78	57.49	45.83
Iran, Islamic Rep	Upper-middle income country	2016	42.77	47.34	50.67	36.09	36.98
Ireland	High income country	2016	69.9	70.3	61.91	66.12	81.28
Israel	High income country	2016	69.86	74.64	63.95	67.54	73.32
Italy	High income country	2016	65.32	61.34	66.93	68.87	64.13
Jamaica	Upper-middle income country	2016	35.3	30.62	39.54	24.52	46.52
Japan	High income country	2016	75.96	77.28	70.75	76.58	79.25
Kazakhstan	Upper-middle income country	2016	44.05	39.86	47.99	26.78	61.58
Kenya	Lower-middle income country	2016	40.99	40.65	47.18	30.3	45.84
Korea, Rep	High income country	2016	76.91	74.41	73.96	77.58	81.71
Kuwait	High income country	2016	38.91	31.42	29.02	47.41	47.77
Kyrgyz Republic	Lower-middle income country	2016	25.38	24.69	27.45	10.96	38.41
Lao PDR	Lower-middle income country	2016	21.58	25.61	29.43	6.32	24.94
Latvia	High income country	2016	50.65	47.58	57.12	32.96	64.95
Lebanon	Upper-middle income country	2016	38.39	47.18	31.92	44.65	29.79
Lithuania	High income country	2016	55.09	54.78	52.21	39.61	73.76
Luxembourg	High income country	2016	66.02	55.03	68	58.16	82.89
Malawi	Low income country	2016	14.55	14.51	17.42	4.37	21.89
Malaysia	Upper-middle income country	2016	67.96	67.76	68.69	61.69	73.69
Mauritius	High income country	2016	47.25	35.71	58.01	33.18	62.11
Mexico	Upper-middle income country	2016	54.43	42.87	60.31	56.67	57.86
Moldova	Lower-middle income country	2016	37.1	30.26	43.74	21.41	52.99
Montenegro	Upper-middle income country	2016	37.81	34.92	38.14	18.77	59.43
Morocco	Lower-middle income country	2016	45.95	38.9	52.62	39.56	52.74
Mozambique	Low income country	2016	18.25	16.54	28.33	7.87	20.26
Namibia	Upper-middle income country	2016	24.97	26.19	25.01	9.2	39.49
Netherlands	High income country	2016	77.68	79.43	68.98	77.64	84.67
New Zealand	High income country	2016	68.71	67.17	66.16	54.91	86.62
Nicaragua	Lower-middle income country	2016	21.41	13.45	28.5	18.29	25.42
Nigeria	Lower-middle income country	2016	35.13	27.2	48.6	37	27.72
North Macedonia	Upper-middle income country	2016	40.92	34.77	40.63	26.18	62.1
Norway	High income country	2016	71.56	68.77	68.3	63.53	85.64
Pakistan	Lower-middle income country	2016	36.38	31.78	47.4	40.09	26.25
Panama	High income country	2016	42.45	31.76	48.44	36.56	53.02
Paraguay	Upper-middle income country	2016	26.5	14.2	37.79	19.65	34.37
Peru	Upper-middle income country	2016	42.19	32.5	51.78	38.13	46.33
Philippines	Lower-middle income country	2016	49.16	41.18	54.58	55.51	45.35
Poland	High income country	2016	58.35	52.77	62.41	55.87	62.34
Portugal	High income country	2016	58.98	56.41	54.33	52.15	73.03
Romania	High income country	2016	52.83	46.28	58.47	52.3	54.28
Russian Federation	Upper-middle income country	2016	60.67	59.09	72.04	58.83	52.72
Saudi Arabia	High income country	2016	55.94	52.49	54.64	51.35	65.29
Senegal	Lower-middle income country	2016	30.62	32.51	34.31	18.83	36.84
Serbia	Upper-middle income country	2016	44.91	40.95	43.37	39.97	55.35
Singapore	High income country	2016	80.46	80.05	75.09	72.88	93.82
Slovak Republic	High income country	2016	48.42	43.84	51.56	39.9	58.38
Slovenia	High income country	2016	52.09	56.93	42.19	38.64	70.6
South Africa	Upper-middle income country	2016	50.38	45.6	53.63	47.26	55.01
Spain	High income country	2016	68.07	59	71.14	71.1	71.04
Sri Lanka	Lower-middle income country	2016	41.87	40.25	48.03	27.64	51.56
Sweden	High income country	2016	75.14	74.69	68.17	70.98	86.73
Switzerland	High income country	2016	73.83	81.56	65.62	67.28	80.86
Tanzania	Lower-middle income country	2016	26.88	23.15	33.59	19.09	31.67
Thailand	Upper-middle income country	2016	54.2	45.91	62.25	59.75	48.91
Trinidad and Tobago	High income country	2016	33.85	33.63	30.13	25.06	46.58
Turkey	Upper-middle income country	2016	57.95	55.27	61.71	59.5	55.31
Uganda	Low income country	2016	31.08	25.49	44.46	17.2	37.18
Ukraine	Lower-middle income country	2016	49.5	56.5	52.63	41.96	46.89
United Arab Emirates	High income country	2016	67.29	61.57	55.97	69.71	81.91
United Kingdom	High income country	2016	82.83	75.6	76.67	87.89	91.17
United States	High income country	2016	89.55	89.43	84.65	99.39	84.74
Uruguay	High income country	2016	48.81	33.08	59.14	43.64	59.37
Venezuela, RB	Upper-middle income country	2016	30.3	28.61	42.17	28.4	22
Vietnam	Lower-middle income country	2016	44.81	37.51	49.74	47.63	44.34
Yemen, Rep	Low income country	2016	10.7	10.46	20	11.02	1.3
Zimbabwe	Lower-middle income country	2016	20.3	20.32	26	9.79	25.11
2015
Albania	Upper-middle income country	2015	32.78	32.28	34.69	22.23	41.92
Algeria	Lower-middle income country	2015	30.25	27.63	42.64	29.43	21.31
Argentina	Upper-middle income country	2015	48.81	43.16	54.16	53.79	44.13
Armenia	Upper-middle income country	2015	33.55	34.88	29.29	17.65	52.39
Australia	High income country	2015	75.4	75.36	74.86	66.58	84.8
Austria	High income country	2015	66.82	69.39	63.4	54.94	79.54
Azerbaijan	Upper-middle income country	2015	39.85	31.14	50.37	23.63	54.26
Bahrain	High income country	2015	47.6	35.36	42.95	39.85	72.25
Bangladesh	Lower-middle income country	2015	31.78	23.25	48.02	32.25	23.62
Belgium	High income country	2015	68.7	76.42	60.65	63.78	73.96
Bolivia	Lower-middle income country	2015	25.51	21.4	31.53	18.69	30.4
Botswana	Upper-middle income country	2015	29.29	25.97	32.65	14.85	43.7
Brazil	Upper-middle income country	2015	57.36	44.34	67.22	67.95	49.95
Bulgaria	Upper-middle income country	2015	47.1	42.08	52.56	42.52	51.23
Cameroon	Lower-middle income country	2015	28.07	33.08	35.18	15.9	28.11
Canada	High income country	2015	73.92	71.06	70.11	71.98	82.52
Chile	High income country	2015	53.56	49.39	50.75	48.81	65.31
China	Upper-middle income country	2015	66.89	67.94	67.45	82.28	49.87
Colombia	Upper-middle income country	2015	50.38	41.14	57.68	46.27	56.44
Costa Rica	Upper-middle income country	2015	48.56	43.63	47.12	46.94	56.54
Cote d'Ivoire	Lower-middle income country	2015	27.39	32.23	36.92	13.79	26.63
Croatia	High income country	2015	46.57	43.58	50.22	35.57	56.93
Cyprus	High income country	2015	46.29	49.45	39.1	39.6	57.01
Czech Republic	High income country	2015	54.94	55.32	54.35	50.09	59.98
Denmark	High income country	2015	68.25	69.48	58.75	61.54	83.23
Dominican Republic	Upper-middle income country	2015	32.12	22.95	33.56	26.36	45.61
Ecuador	Upper-middle income country	2015	40.18	39.24	45.89	27.87	47.73
Egypt, Arab Rep	Lower-middle income country	2015	42.92	26.43	63.96	43.99	37.31
El Salvador	Lower-middle income country	2015	32.02	26.19	35.19	24.03	42.66
Estonia	High income country	2015	59.25	57.64	58.97	35.69	84.69
Finland	High income country	2015	73.78	84.47	65.09	57.73	87.85
France	High income country	2015	74.05	72.68	67.81	75.01	80.69
Georgia	Upper-middle income country	2015	40.44	26.64	52.17	24.31	58.63
Germany	High income country	2015	76.7	80.79	69.61	76.27	80.12
Greece	High income country	2015	49.98	53.86	47.22	43.5	55.35
Guatemala	Upper-middle income country	2015	30.1	24.41	34.35	26.39	35.26
Honduras	Lower-middle income country	2015	27.02	27.08	23.67	19.42	37.89
Hungary	High income country	2015	52.24	44.8	58.98	46.94	58.25
Iceland	High income country	2015	52.96	52.34	41.34	40.24	77.91
India	Lower-middle income country	2015	57.24	53.29	65.31	70.05	40.32
Indonesia	Upper-middle income country	2015	50.5	49.66	53.83	51.91	46.62
Iran, Islamic Rep	Upper-middle income country	2015	39.15	45.44	45.45	29.89	35.81
Ireland	High income country	2015	67.52	69.5	53.6	65.85	81.12
Israel	High income country	2015	66.76	72.16	60.58	62.16	72.15
Italy	High income country	2015	63.42	60.34	65.99	66.84	60.49
Jamaica	Upper-middle income country	2015	33.96	30.46	37.56	22	45.82
Japan	High income country	2015	75.83	79.29	69.01	73.25	81.76
Kazakhstan	Upper-middle income country	2015	42.26	38.83	47.29	25.25	57.67
Kenya	Lower-middle income country	2015	39.93	37.3	44.73	34.17	43.5
Korea, Rep	High income country	2015	75.88	75.74	67.89	77.16	82.74
Kuwait	High income country	2015	34.78	32.03	28.21	39.41	39.46
Kyrgyz Republic	Lower-middle income country	2015	22.42	20.92	24.88	8.86	35
Lao PDR	Lower-middle income country	2015	20.56	23.55	24.77	8.19	25.72
Latvia	High income country	2015	49.6	47.02	55.55	30.41	65.41
Lebanon	Upper-middle income country	2015	35.45	41.66	31.45	40.23	28.45
Lithuania	High income country	2015	53.44	56.75	50.26	36.14	70.61
Luxembourg	High income country	2015	65.26	56.35	66.81	56.25	81.62
Malawi	Low income country	2015	14.75	14.73	18.22	3.38	22.69
Malaysia	Upper-middle income country	2015	66.95	69.45	67.51	57.06	73.78
Mauritius	High income country	2015	42.55	32.57	51.17	25.57	60.9
Mexico	Upper-middle income country	2015	51.65	41.33	54.97	55.18	55.13
Moldova	Lower-middle income country	2015	34.49	28.7	42.82	16.12	50.34
Montenegro	Upper-middle income country	2015	38.02	39.71	36.86	17.02	58.5
Morocco	Lower-middle income country	2015	44.15	37.5	51.1	36.29	51.71
Mozambique	Low income country	2015	18.47	16.23	27.66	7.32	22.67
Namibia	Upper-middle income country	2015	24.52	25.05	23.45	8.81	40.79
Netherlands	High income country	2015	75.78	77.72	66.82	74.56	84.01
New Zealand	High income country	2015	68.33	68.15	65.75	52.58	86.86
Nicaragua	Lower-middle income country	2015	19.42	11.31	26.6	14.29	25.49
Nigeria	Lower-middle income country	2015	32.57	22.72	45.92	32.62	29
North Macedonia	Upper-middle income country	2015	38.86	37.23	35.57	24.13	58.51
Norway	High income country	2015	70.41	68.62	67.32	60.15	85.56
Pakistan	Lower-middle income country	2015	34.94	30.05	44.39	37.75	27.59
Panama	High income country	2015	42.11	36.12	45.53	31.77	55.03
Paraguay	Upper-middle income country	2015	25.14	13.12	36.61	17.05	33.77
Peru	Upper-middle income country	2015	40.38	29.81	50.62	33.75	47.32
Philippines	Lower-middle income country	2015	48.02	42.93	50.84	53.7	44.6
Poland	High income country	2015	56.57	52.43	60.26	54.51	59.07
Portugal	High income country	2015	57.91	58.43	50.96	50.28	71.97
Romania	High income country	2015	50.16	48.01	55.57	44.06	52.98
Russian Federation	Upper-middle income country	2015	59.04	56.93	67.11	61.99	50.14
Saudi Arabia	High income country	2015	54.04	53.78	51.56	42.53	68.31
Senegal	Lower-middle income country	2015	28.52	31.49	31.77	16.83	33.99
Serbia	Upper-middle income country	2015	40.86	38.88	43.11	34.54	46.88
Singapore	High income country	2015	78.21	80.04	70.1	67.99	94.7
Slovak Republic	High income country	2015	47.55	42.82	53.86	38.51	55.01
Slovenia	High income country	2015	48.3	57.13	38.96	32.56	64.54
South Africa	Upper-middle income country	2015	48.94	42.93	52.62	45.66	54.57
Spain	High income country	2015	65.97	58.17	68.99	68.77	67.93
Sri Lanka	Lower-middle income country	2015	39.94	36.38	46.38	25.77	51.23
Sweden	High income country	2015	73.23	74.16	66.52	67.27	84.95
Switzerland	High income country	2015	71.69	80.96	59.7	66.71	79.41
Tanzania	Lower-middle income country	2015	24.83	19.08	31.19	17.78	31.28
Thailand	Upper-middle income country	2015	51.43	45.87	58.72	54.21	46.91
Trinidad and Tobago	High income country	2015	32.95	30.45	31.93	23.65	45.75
Turkey	Upper-middle income country	2015	57.6	53.77	61.39	60.92	54.31
Uganda	Low income country	2015	29.6	24.37	43.72	17.6	32.71
Ukraine	Lower-middle income country	2015	47.47	53.16	48.78	46.2	41.76
United Arab Emirates	High income country	2015	63.58	59.25	52.25	62.52	80.3
United Kingdom	High income country	2015	80.65	74.84	74.68	84.63	88.45
United States	High income country	2015	88.49	89.75	82.59	96.79	84.82
Uruguay	High income country	2015	47.92	33.53	56.64	41.79	59.7
Venezuela, RB	Upper-middle income country	2015	29.55	26.48	40.84	25.18	25.71
Vietnam	Lower-middle income country	2015	42.53	36.14	48.33	41.76	43.9
Yemen, Rep	Low income country	2015	12.01	9.42	21.37	8.36	8.9
Zimbabwe	Lower-middle income country	2015	20.42	21.93	24.25	9.29	26.2
2014
Albania	Upper-middle income country	2014	30.96	28.62	32.96	22.27	39.97
Algeria	Lower-middle income country	2014	26.15	23.51	37.65	25.98	17.44
Argentina	Upper-middle income country	2014	46.82	42.65	52.15	52.25	40.24
Armenia	Upper-middle income country	2014	33.07	32.99	28.76	15.85	54.67
Australia	High income country	2014	74.06	73.65	72.13	65.24	85.23
Austria	High income country	2014	64.93	66.53	63.68	51.64	77.87
Azerbaijan	Upper-middle income country	2014	39.22	30.75	50.52	23.42	52.2
Bahrain	High income country	2014	45.91	32.28	41.03	36.88	73.45
Bangladesh	Lower-middle income country	2014	29.68	23.28	43.58	30.92	20.94
Belgium	High income country	2014	66.1	75.27	53.34	63.31	72.5
Bolivia	Lower-middle income country	2014	24.36	23.9	28.19	16.6	28.73
Botswana	Upper-middle income country	2014	27.08	24.24	26.01	15.14	42.93
Brazil	Upper-middle income country	2014	58.18	46.34	68.42	68.36	49.6
Bulgaria	Upper-middle income country	2014	45.21	41.35	50.57	39.43	49.47
Cameroon	Lower-middle income country	2014	26.26	30.19	34	16.16	24.68
Canada	High income country	2014	73.06	70.19	69.74	70.59	81.72
Chile	High income country	2014	52.09	47.1	47.76	48.23	65.28
China	Upper-middle income country	2014	64.68	66.97	64.23	79.4	48.12
Colombia	Upper-middle income country	2014	49.22	41.38	57.64	45.24	52.6
Costa Rica	Upper-middle income country	2014	46.08	42.98	46.81	39.26	55.28
Cote d'Ivoire	Lower-middle income country	2014	23.94	27.64	34.49	12.82	20.82
Croatia	High income country	2014	45.2	43.09	48.89	34.27	54.57
Cyprus	High income country	2014	45.05	50.04	34.26	40.25	55.66
Czech Republic	High income country	2014	52.14	53.95	50.66	47.01	56.94
Denmark	High income country	2014	67.3	68.05	58.19	62	80.94
Dominican Republic	Upper-middle income country	2014	30.59	22.51	31.4	24.72	43.75
Ecuador	Upper-middle income country	2014	38.72	37.27	44.38	26.7	46.54
Egypt, Arab Rep	Lower-middle income country	2014	38.83	23.58	57.16	35.99	38.57
El Salvador	Lower-middle income country	2014	31.45	28.27	34.54	21.98	41
Estonia	High income country	2014	57.12	54.35	56.8	35.96	81.35
Finland	High income country	2014	72.81	85.4	63.38	53.9	88.56
France	High income country	2014	72.81	71.28	64.46	74.49	80.99
Georgia	Upper-middle income country	2014	35.93	27.34	43.39	15.89	57.1
Germany	High income country	2014	75.64	79.92	66.76	76.33	79.53
Greece	High income country	2014	49.16	52.26	43.4	47.18	53.81
Guatemala	Upper-middle income country	2014	28.31	23.42	35.21	25.13	29.47
Honduras	Lower-middle income country	2014	24.28	22.25	23.02	17.67	34.2
Hungary	High income country	2014	52.33	46.02	60.52	46.13	56.63
Iceland	High income country	2014	49.62	51.78	37.93	32.97	75.83
India	Lower-middle income country	2014	56.79	52.12	66.02	68.97	40.07
Indonesia	Upper-middle income country	2014	49.18	48.42	55.18	51.09	42.01
Iran, Islamic Rep	Upper-middle income country	2014	36.34	43.58	39.03	28.67	34.05
Ireland	High income country	2014	62.96	67.89	38.06	66.26	79.64
Israel	High income country	2014	64.35	71.33	54.36	60.35	71.36
Italy	High income country	2014	62.07	59.1	65.9	64.16	59.13
Jamaica	Upper-middle income country	2014	31.69	28.72	35.1	20.43	42.5
Japan	High income country	2014	73.8	78.78	68.26	67.12	81.04
Kazakhstan	Upper-middle income country	2014	42.75	37.95	44.73	31.09	57.25
Kenya	Lower-middle income country	2014	36.6	34.84	41.47	28.7	41.37
Korea, Rep	High income country	2014	71.62	74.43	66.84	62.19	83.03
Kuwait	High income country	2014	32.88	28.44	28.81	37.52	36.73
Kyrgyz Republic	Lower-middle income country	2014	19.91	19.44	21.09	8.02	31.08
Lao PDR	Lower-middle income country	2014	18.88	26.33	20.86	3.66	24.68
Latvia	High income country	2014	47.39	44.4	53.37	27.5	64.29
Lebanon	Upper-middle income country	2014	33.04	39.04	30.4	39.17	23.57
Lithuania	High income country	2014	51.8	54.98	49.6	34.39	68.24
Luxembourg	High income country	2014	62.93	58.17	64.94	48.4	80.19
Malawi	Low income country	2014	14.6	14.64	19.3	2.78	21.67
Malaysia	Upper-middle income country	2014	64.81	66.9	65.95	55.35	71.06
Mauritius	High income country	2014	41.21	34.85	46.78	25.11	58.11
Mexico	Upper-middle income country	2014	48.18	39.75	48.9	52.59	51.48
Moldova	Lower-middle income country	2014	32.38	27.07	41.52	15.06	45.88
Montenegro	Upper-middle income country	2014	37.3	39.93	36.03	15.56	57.68
Morocco	Lower-middle income country	2014	42.16	36.54	47.72	34.5	49.89
Mozambique	Low income country	2014	16.48	15.32	23.38	6.52	20.7
Namibia	Upper-middle income country	2014	23.75	24.54	21.68	8.42	40.36
Netherlands	High income country	2014	74.99	77.08	64.21	75	83.67
New Zealand	High income country	2014	67.18	66.54	65.33	49.85	87
Nicaragua	Lower-middle income country	2014	19.22	14.32	24.14	12.76	25.68
Nigeria	Lower-middle income country	2014	31.43	25.24	44	29.88	26.59
North Macedonia	Upper-middle income country	2014	36.03	35.14	30.38	23.82	54.79
Norway	High income country	2014	69.93	66.12	66.72	61.83	85.05
Pakistan	Lower-middle income country	2014	32.77	30.46	41.24	32.76	26.62
Panama	High income country	2014	41.67	36.69	42.42	31.18	56.38
Paraguay	Upper-middle income country	2014	23.58	11.68	36.03	17.61	29.02
Peru	Upper-middle income country	2014	38.92	27.26	49.11	32.81	46.52
Philippines	Lower-middle income country	2014	44.78	40.72	45.33	51.83	41.24
Poland	High income country	2014	54.3	50.92	59.06	51.38	55.86
Portugal	High income country	2014	56.3	58.43	47.72	48.46	70.58
Romania	High income country	2014	48.51	45.63	53.54	44.97	49.91
Russian Federation	Upper-middle income country	2014	57.66	56.7	62.95	62.91	48.08
Saudi Arabia	High income country	2014	51.6	51.8	48.13	37.1	69.36
Senegal	Lower-middle income country	2014	25.72	29.44	29.38	15.78	28.27
Serbia	Upper-middle income country	2014	40.18	38.19	44.45	35.16	42.94
Singapore	High income country	2014	76.35	78.48	64.59	66.76	95.58
Slovak Republic	High income country	2014	46.96	40.65	56.28	36.97	53.94
Slovenia	High income country	2014	46.1	53.51	36.47	33.32	61.12
South Africa	Upper-middle income country	2014	47.92	40.89	50.7	46.51	53.57
Spain	High income country	2014	65.1	57.57	67.28	68.01	67.54
Sri Lanka	Lower-middle income country	2014	39.35	38.68	43.4	26.96	48.35
Sweden	High income country	2014	72	72.73	64.98	66.35	83.95
Switzerland	High income country	2014	68.86	80.53	52.96	64.18	77.77
Tanzania	Lower-middle income country	2014	23.43	17.9	28.87	17.06	29.91
Thailand	Upper-middle income country	2014	49.12	44.05	54.61	52.63	45.21
Trinidad and Tobago	High income country	2014	32.45	29.33	33.21	24.03	43.24
Turkey	Upper-middle income country	2014	55.67	51.97	60.19	57.47	53.06
Uganda	Low income country	2014	27.63	22.16	43.45	17.37	27.54
Ukraine	Lower-middle income country	2014	44.97	51.7	48.06	44.65	35.45
United Arab Emirates	High income country	2014	60.17	58.44	47.14	57.29	77.83
United Kingdom	High income country	2014	79.05	73.57	71.25	84.19	87.2
United States	High income country	2014	87.33	89.01	79.91	95.75	84.64
Uruguay	High income country	2014	45.38	32.03	52.7	39.41	57.38
Venezuela, RB	Upper-middle income country	2014	29.32	26.23	37.96	24.91	28.16
Vietnam	Lower-middle income country	2014	41.47	35.92	49	39.41	41.53
Yemen, Rep	Low income country	2014	14.34	10.6	22.86	12.18	11.72
Zimbabwe	Lower-middle income country	2014	19.31	21.19	20.96	8.7	26.37
2013
Albania	Upper-middle income country	2013	31.09	28.84	32.86	22.29	40.37
Algeria	Lower-middle income country	2013	22.62	20.22	28.22	25.68	16.36
Argentina	Upper-middle income country	2013	45.99	39.3	51.92	51.7	41.02
Armenia	Upper-middle income country	2013	32.29	32.92	28.52	14.84	52.87
Australia	High income country	2013	73.77	73.66	72.08	65.09	84.25
Austria	High income country	2013	64.87	67.09	63.73	50.78	77.87
Azerbaijan	Upper-middle income country	2013	38.6	30.77	50.14	24.28	49.21
Bahrain	High income country	2013	44.4	27.68	40.9	36.68	72.32
Bangladesh	Lower-middle income country	2013	27.55	21.14	41.56	25.44	22.06
Belgium	High income country	2013	65.76	74.81	53.16	61.86	73.23
Bolivia	Lower-middle income country	2013	25.67	26.66	28.12	18.83	29.07
Botswana	Upper-middle income country	2013	26.8	24.86	25.37	13.76	43.19
Brazil	Upper-middle income country	2013	57.61	45.74	68	64.98	51.73
Bulgaria	Upper-middle income country	2013	44.38	39.16	50.55	36.67	51.15
Cameroon	Lower-middle income country	2013	23.28	24.48	27.56	14.79	26.27
Canada	High income country	2013	72.75	68.9	69.62	69.91	82.59
Chile	High income country	2013	52.01	46.44	47.44	49.48	64.67
China	Upper-middle income country	2013	63.43	65.16	63.72	77.15	47.7
Colombia	Upper-middle income country	2013	48.57	38.29	56.94	46.31	52.74
Costa Rica	Upper-middle income country	2013	44.56	40.14	46.63	39.39	52.1
Cote d'Ivoire	Lower-middle income country	2013	20.56	18.61	33.11	11.94	18.59
Croatia	High income country	2013	45.76	43.71	48.89	34.31	56.12
Cyprus	High income country	2013	44.52	45.94	34.09	40.28	57.77
Czech Republic	High income country	2013	51.96	52.92	50.44	46.58	57.9
Denmark	High income country	2013	66.27	65.95	58.08	58.68	82.37
Dominican Republic	Upper-middle income country	2013	30.07	19.53	31.29	23.87	45.57
Ecuador	Upper-middle income country	2013	37.7	36.46	44.02	25.31	44.99
Egypt, Arab Rep	Lower-middle income country	2013	40.13	26.12	56.94	35.79	41.65
El Salvador	Lower-middle income country	2013	28.79	20.93	34	21.75	38.46
Estonia	High income country	2013	55.87	53.41	56.66	33.93	79.46
Finland	High income country	2013	73.89	85.57	63.23	56.74	90
France	High income country	2013	72.43	70.63	64.28	73.82	81
Georgia	Upper-middle income country	2013	34.52	24.69	42.93	15.77	54.7
Germany	High income country	2013	75.24	79.37	66.53	73.91	81.15
Greece	High income country	2013	47.88	49.32	43.27	47.1	51.84
Guatemala	Upper-middle income country	2013	27.64	20.89	34.92	23.29	31.46
Honduras	Lower-middle income country	2013	21.07	13.19	21.89	15.97	33.22
Hungary	High income country	2013	53.01	49	60.36	43.86	58.8
Iceland	High income country	2013	50.08	52.37	37.67	33.86	76.43
India	Lower-middle income country	2013	56.69	54.01	65.56	66.84	40.34
Indonesia	Upper-middle income country	2013	49.09	46.18	54.86	53.81	41.5
Iran, Islamic Rep	Upper-middle income country	2013	35.7	41.54	37.52	26.91	36.83
Ireland	High income country	2013	60.78	64.98	37.86	62.35	77.94
Israel	High income country	2013	64.3	69.82	54.28	60.67	72.42
Italy	High income country	2013	61.78	57.67	65.88	65.14	58.44
Jamaica	Upper-middle income country	2013	32.81	25.45	34.8	27.64	43.35
Japan	High income country	2013	72.31	77.77	68.11	66.66	76.7
Kazakhstan	Upper-middle income country	2013	39.62	35.93	44.65	21.71	56.2
Kenya	Lower-middle income country	2013	36.5	34.74	40.72	28.03	42.52
Korea, Rep	High income country	2013	71.39	75.63	66.71	59.43	83.81
Kuwait	High income country	2013	33.31	26.61	28.52	40.69	37.41
Kyrgyz Republic	Lower-middle income country	2013	18.96	15.26	20.59	8.37	31.63
Lao PDR	Lower-middle income country	2013	18.85	26.02	19.65	5.31	24.41
Latvia	High income country	2013	47.12	44.28	53.44	27.91	62.87
Lebanon	Upper-middle income country	2013	32.3	38.84	29.11	35.85	25.42
Lithuania	High income country	2013	50.98	53.02	49.59	33.82	67.51
Luxembourg	High income country	2013	62.18	53.92	64.18	50.42	80.2
Malawi	Low income country	2013	15.58	15.18	18.9	3.09	25.15
Malaysia	Upper-middle income country	2013	63.77	61.87	65.82	56.24	71.13
Mauritius	High income country	2013	40.6	34.1	46.48	24.04	57.76
Mexico	Upper-middle income country	2013	48.05	38.61	48.67	51.68	53.24
Moldova	Lower-middle income country	2013	31.64	25.2	41.37	14.62	45.39
Montenegro	Upper-middle income country	2013	37.18	40.28	35.69	15.28	57.44
Morocco	Lower-middle income country	2013	40.22	31.63	47.14	35.28	46.84
Mozambique	Low income country	2013	15.9	12.88	22.34	5.74	22.63
Namibia	Upper-middle income country	2013	23.44	25.11	21.53	6.56	40.55
Netherlands	High income country	2013	73.69	75.14	64.13	69.93	85.57
New Zealand	High income country	2013	67.04	63.69	65.06	51.84	87.58
Nicaragua	Lower-middle income country	2013	21.11	17.74	24.22	12.45	30.03
Nigeria	Lower-middle income country	2013	31.08	24.41	43.73	29.35	26.83
North Macedonia	Upper-middle income country	2013	34.84	31.62	30.17	23.47	54.11
Norway	High income country	2013	69.18	65.74	66.53	59.11	85.35
Pakistan	Lower-middle income country	2013	32.29	30.58	39.62	30.71	28.26
Panama	High income country	2013	40.79	32.37	42.17	29.77	58.85
Paraguay	Upper-middle income country	2013	23.19	11.66	35.55	14.58	30.99
Peru	Upper-middle income country	2013	37.08	22.09	48.27	31.31	46.66
Philippines	Lower-middle income country	2013	42.63	34.03	44.98	49.61	41.88
Poland	High income country	2013	53.26	49.23	58.77	50.01	55.03
Portugal	High income country	2013	55	54.15	47.48	46.7	71.67
Romania	High income country	2013	45.77	40.39	53.3	41.25	48.14
Russian Federation	Upper-middle income country	2013	56.38	54.69	62.82	61.53	46.46
Saudi Arabia	High income country	2013	52.41	52.42	47.63	38.49	71.11
Senegal	Lower-middle income country	2013	24.31	24.39	28.98	14.96	28.91
Serbia	Upper-middle income country	2013	40.13	37.21	44.46	33.96	44.91
Singapore	High income country	2013	75.69	77.55	64.45	66.23	94.51
Slovak Republic	High income country	2013	46.53	38.16	56.06	36.56	55.34
Slovenia	High income country	2013	46.91	53.07	36.32	32.98	65.28
South Africa	Upper-middle income country	2013	47.37	39.79	50.94	44.35	54.4
Spain	High income country	2013	64.49	57.36	67.11	65.89	67.6
Sri Lanka	Lower-middle income country	2013	35.98	33.3	42.66	22.21	45.74
Sweden	High income country	2013	72.15	73.16	64.85	65.31	85.27
Switzerland	High income country	2013	69.69	79.51	52.74	65.4	81.11
Tanzania	Lower-middle income country	2013	23.73	17.51	28.13	17.52	31.78
Thailand	Upper-middle income country	2013	47.98	42.44	54.24	47.89	47.37
Trinidad and Tobago	High income country	2013	32.27	26.89	32.75	22.83	46.61
Turkey	Upper-middle income country	2013	55.85	51.96	59.97	58.99	52.46
Uganda	Low income country	2013	27.87	21.24	42.72	16.93	30.6
Ukraine	Lower-middle income country	2013	44.13	48.44	48.02	45.99	34.07
United Arab Emirates	High income country	2013	58.31	53.82	46.97	55.63	76.83
United Kingdom	High income country	2013	78.85	72.7	71.2	83.57	87.93
United States	High income country	2013	86.41	87.06	79.79	94.99	83.81
Uruguay	High income country	2013	44.28	32.03	52.34	37.01	55.76
Venezuela, RB	Upper-middle income country	2013	29.25	26.78	37.84	23.5	28.87
Vietnam	Lower-middle income country	2013	39.64	31.66	48.39	37.26	41.24
Yemen, Rep	Low income country	2013	14.25	9.13	22.3	13.57	12.02
Zimbabwe	Lower-middle income country	2013	18.71	20.65	20.69	8.15	25.35

## Sheet: Sheet2
country	year
Albania	2013
Algeria	2013
Argentina	2013
Armenia	2013
Australia	2013
Austria	2013
Azerbaijan	2013
Bahrain	2013
Bangladesh	2013
Belgium	2013
Bolivia	2013
Botswana	2013
Brazil	2013
Bulgaria	2013
Cameroon	2013
Canada	2013
Chile	2013
China	2013
Colombia	2013
Costa Rica	2013
Cote d'Ivoire	2013
Croatia	2013
Cyprus	2013
Czech Republic	2013
Denmark	2013
Dominican Republic	2013
Ecuador	2013
Egypt, Arab Rep	2013
El Salvador	2013
Estonia	2013
Finland	2013
France	2013
Georgia	2013
Germany	2013
Greece	2013
Guatemala	2013
Honduras	2013
Hungary	2013
Iceland	2013
Indonesia	2013
Iran, Islamic Rep	2013
Ireland	2013
Israel	2013
Italy	2013
Jamaica	2013
Japan	2013
Kazakhstan	2013
Kenya	2013
Korea, Rep	2013
Kuwait	2013
Kyrgyz Republic	2013
Lao PDR	2013
Latvia	2013
Lebanon	2013
Lithuania	2013
Luxembourg	2013
Malawi	2013
Malaysia	2013
Mauritius	2013
Mexico	2013
Moldova	2013
Montenegro	2013
Morocco	2013
Mozambique	2013
Namibia	2013
Netherlands	2013
New Zealand	2013
Nicaragua	2013
Nigeria	2013
North Macedonia	2013
Norway	2013
Pakistan	2013
Panama	2013
Paraguay	2013
Peru	2013
Philippines	2013
Poland	2013
Portugal	2013
Romania	2013
Russian Federation	2013
Saudi Arabia	2013
Senegal	2013
Serbia	2013
Singapore	2013
Slovak Republic	2013
Slovenia	2013
South Africa	2013
Spain	2013
Sri Lanka	2013
Sweden	2013
Switzerland	2013
Tanzania	2013
Thailand	2013
Trinidad and Tobago	2013
Turkey	2013
Uganda	2013
Ukraine	2013
United Arab Emirates	2013
United Kingdom	2013
United States	2013
Uruguay	2013
Venezuela, RB	2013
Vietnam	2013
Yemen, Rep	2013
Zimbabwe	2013
