# Supplementary material for: Leveraging the digital economy for enhanced digital service trade exports: Lessons from China
Source: PLoS One. 2025 Oct 30;20(10):e0333798. doi: 10.1371/journal.pone.0333798 (PMC12574928; doi:10.1371/journal.pone.0333798)
Supplement: S2 Data — (ZIP) [file pone.0333798.s002.zip › Raw Data/Raw Data/Digital service trade export volume.xls]

## Sheet: OECD.Stat export
#NAME?	Sorry, the query is too large to fit into the Excel cell. You will not be able to update your table with the .Stat Populator.
Dataset: Balanced International Trade in Services (2005-2021)
Reporter Country			China (People's Republic of)
Service			Total services
Expression			Exports
Unit			US Dollar, Millions
Year			2013			2014			2015			2016			2017			2018			2019			2020			2021
Measure			Reported value	Reported value including estimates	Final balanced value	Reported value	Reported value including estimates	Final balanced value	Reported value	Reported value including estimates	Final balanced value	Reported value	Reported value including estimates	Final balanced value	Reported value	Reported value including estimates	Final balanced value	Reported value	Reported value including estimates	Final balanced value	Reported value	Reported value including estimates	Final balanced value	Reported value	Reported value including estimates	Final balanced value	Reported value	Reported value including estimates	Final balanced value
Partner Country
Australia			..	5025.21	3175.65	..	5242.85	3168.02	..	5184.71	3052.09	..	5008.26	3103.94	..	5598.15	3409.11	..	6649.44	3961.37	..	6840.22	3845.65	..	6944.59	3146.85	..	9752.82	4403.31
Austria			..	641.291	506.219	..	711.505	553.913	..	709.935	509.577	..	679.489	527.609	..	757.444	558.097	..	905.568	663.548	..	951.166	730.415	..	967.209	645.274	..	1454.37	948.158
Belgium			..	1586.53	855.714	..	1719.2	933.97	..	1651.08	1093.04	..	1585.92	1010.16	..	1732.69	1082.42	..	2042.41	1442.59	..	2142.47	1211.59	..	2193.92	1240	..	3243.75	1926.82
Canada			..	2751.18	2279.48	..	2867.02	2348.74	..	2794.97	2232.71	..	2677.13	2187.09	..	3020.96	2342.49	..	3578.71	2756.27	..	3750.41	3023.98	..	3816.37	2545.81	..	5334.38	3345.37
Chile			..	737.359	707.728	..	751.232	712.041	..	757.399	703.635	..	743.35	698.408	..	837.39	761.964	..	990.475	878.097	..	974.886	870.095	..	950.334	795.228	..	1521.34	1219.56
Colombia			..	640.813	588.992	..	706.523	657.64	..	661.347	591.785	..	621.014	560.37	..	693.265	613.623	..	839.772	716.845	..	874.136	734.421	..	826.694	625.21	..	1249.11	918.762
Costa Rica			..	120.013	91.284	..	133.799	101.258	..	148.266	119.152	..	154.69	128.822	..	163.878	138.7	..	192.975	159.982	..	192.923	165.272	..	188.442	156.055	..	272.475	213.675
Czech Republic			..	634.579	728.992	..	696.145	807.762	..	697.598	863.07	..	691.451	824.72	..	770.769	932.031	..	999.832	1219.81	..	1063.26	1300.86	..	1059.75	1359.29	..	1405.72	1659.76
Denmark			..	1398.76	1689.52	..	1536.51	1800.43	..	1472.1	1691.38	..	1397.61	1709.61	..	1599.35	1822.3	..	1905.86	2025.82	..	1887.48	2127.72	..	1934.6	2116.13	..	2838.78	2575.7
Estonia			..	137.303	97.4091	..	146.059	105.08	..	133.732	91.7433	..	134.347	100.98	..	147.439	110.986	..	172.176	126.68	..	169.99	99.0192	..	163.055	101.371	..	223.134	158.575
Finland			..	1029.29	1101.45	..	1017.74	1209.6	..	869.226	1054.86	..	799.652	911.826	..	849.892	898.665	..	1001.57	1108.17	..	1016.63	1129.82	..	988.35	1131.04	..	1377.88	1644.77
France			..	2830.5	3962.84	..	2979.98	4024.35	3666.1	3011.29	4996.06	3755.82	3124.63	5279.34	..	3367.46	4554.22	..	4002.48	4778.17	..	4157.38	4721.16	..	4142.13	4904.06	..	5740.48	5760.06
Germany			..	5928.35	6840.21	..	6241.43	7695.87	7678.49	6307.01	7282.53	7964.5	6626.01	7684.99	..	7140.93	8281.68	..	8487.55	8945.34	..	8816.03	9436.52	..	8783.69	8989.5	..	12173.1	11352.3
Greece			..	546.317	441.971	..	623.391	440.81	..	577.511	368.878	..	599.618	384.159	..	666.198	433.428	..	853.671	584.344	..	928.799	637.857	..	862.716	568.252	..	1314.79	815.658
Hungary			..	567.248	310.878	..	596.242	299.896	..	567.064	294.58	..	573.634	296.827	..	644.635	364.771	..	765.535	405.514	..	785.925	421.025	..	803.497	449.995	..	1161.68	629.325
Iceland			..	55.2801	41.3521	..	58.2397	34.0803	..	55.8749	29.9869	..	59.0094	32.2309	..	60.3295	30.6011	..	93.8058	37.5934	..	70.3362	31.7955	..	63.7416	29.6855	..	107.67	46.8635
Ireland			..	2275.01	1057.5	..	2518.74	1182.72	..	2635.79	1325.91	..	2605.88	2677.1	..	2867.79	3997.45	..	3618.97	3968.32	..	3601.79	5587.85	..	3856.23	6384.61	..	5540.64	7025.16
Israel			..	665.385	632.607	..	701.764	664.062	..	736.312	705.346	..	723.842	712.903	..	806.568	805.991	..	930.11	930.378	..	982.403	984.075	..	1029.07	883.623	..	1489.06	1312.93
Italy			..	3223.21	2515.17	..	3491.82	2507.53	..	3376.08	2322.98	..	3287.88	2499.84	..	3632.88	2746.59	..	4345.77	3118.17	..	4438.01	2956.47	..	4264.93	2206.25	..	6027.66	2958.36
Japan			..	9086.04	9703.17	..	9565.89	10902	11768.4	9666.39	10273.3	11501.3	9568.42	10054.4	..	10312	10125.9	..	12256.6	11626.1	..	12731	12407.7	..	12684.3	11229.3	..	17578.8	13362.7
Korea			..	8434.59	10187.9	..	8880.03	11300.2	10924.6	8973.33	11645.4	10704	8905.08	11947	..	9597.12	13297.2	..	11406.9	15390.3	..	11848.4	14932.3	..	11804.9	12466.8	..	16360.1	14750.5
Latvia			..	158.276	92.0178	..	162.923	104.887	..	145.715	95.2177	..	147.211	95.352	..	162.551	105.32	..	188.86	121.068	..	189.054	124.05	..	182.002	134.788	..	241.111	176.083
Lithuania			..	183.296	85.6482	..	190.765	81.5088	..	166.003	72.0706	..	169.67	68.1887	..	198.261	81.2313	..	237.331	97.1095	..	241.097	103.145	..	244.033	133.581	..	337.02	240.08
Luxembourg			..	1628.1	641.575	..	1758.17	683.76	..	1850.13	730.995	..	1462.98	583.835	..	1251.8	547.992	..	1509.89	636.664	..	1976.05	856.151	..	1627.99	736.144	..	2456.87	1014.63
Mexico			..	1915.98	1089.38	..	2083.88	1183.11	..	2098.4	1174.27	..	2003.96	1141.45	..	2229.77	1278.58	..	2737.5	1518.15	..	2890.41	1470.2	..	2704.98	1367.59	..	4073.13	2155.27
Netherlands			..	5326.58	3445.03	..	5701.3	4064.89	..	5410.64	4235.06	..	5311.82	4442.31	..	6012.41	4779.72	..	7113.15	5503.03	..	7336.46	4832.98	..	7377.45	4192.64	..	10347.9	5577.06
New Zealand			..	704.742	498.048	..	781.315	556.661	..	782.046	535.593	..	773.553	561.981	..	852.961	652.381	..	1010.77	710.362	..	1036.51	712.976	..	1037.25	608.752	..	1520.84	892
Norway			..	1072.17	1384.42	..	1098.98	1423.3	..	1071.18	1297.73	..	1012.28	1299.78	..	1066.67	1322.3	..	1253.16	1455.26	..	1395.9	1543.68	..	1347.84	1368	..	1939.12	1745.36
Poland			..	1100	463.641	..	1207	507.816	..	1193.72	485.336	..	1200.7	511.157	..	1380.66	668.165	..	1685.81	859.958	..	1827.06	938.04	..	1872.52	1003.27	..	2689.76	1950.82
Portugal			..	477.436	372.952	..	540.624	394.797	..	515.813	368.55	..	580.961	390.975	..	587.178	417.177	..	695.324	489.388	..	754.075	564.348	..	719.754	562.561	..	1000.81	942.778
Slovak Republic			..	340.666	145.665	..	343.908	171.793	..	337.503	175.213	..	337.716	183.461	..	354.141	194.265	..	396.093	193.46	..	428.617	200.342	..	426.176	195.271	..	628.677	295.371
Slovenia			..	192.068	72.0182	..	207.034	78.8589	..	207.107	83.8286	..	213.065	83.3365	..	250.156	97.3624	..	338.38	127.628	..	315.105	128.2	..	309.714	141.498	..	468.462	213.351
Spain			..	2218.64	1333.28	..	2420.31	1576.58	..	2397.76	1652.49	..	2365.71	1645.63	..	2595.83	1904.83	..	3066.59	2149.13	..	3222.99	2205.11	..	3129.33	2101.46	..	4409.13	2851.53
Sweden			..	1907.97	1488.09	..	2014.43	1594.96	..	1974.22	1450.16	..	1876.96	1382.72	..	2079.83	1406.65	..	2490.38	1741.01	..	2573.16	1844.54	..	2519.93	1739.5	..	3590.75	2417.69
Switzerland			..	4276.98	2800	..	4530.83	2668.25	..	4481.38	2704.44	..	4342.11	2608.27	..	4639.55	2911.68	..	5475.74	3403.5	..	5612.94	3521.5	..	5892.82	3430.63	..	8017.06	4395.95
Türkiye			..	1158.37	767.811	..	1234.27	826.994	..	1213.49	767.776	..	1153.71	728.923	..	1249.28	780.52	..	1363.37	720.424	..	1377.25	685.27	..	1418.64	821.991	..	2074.72	1053.3
United Kingdom			..	5411.68	3627.32	..	5697.47	3910.03	7009.29	5757.33	4099.88	7156.18	5953.54	4332.84	..	6416.2	4197.04	..	7626.15	4937.17	..	7921.29	5148.75	..	7892.24	4886.61	..	10937.7	6488.14
United States			..	25595.5	19228.3	..	26947.2	19985.7	33151.7	27230.4	21299.5	31295.9	26036.4	21225.4	..	28059.7	22220.6	..	33351.1	24981.4	..	34641.9	26064.2	..	34514.8	23720	..	47833.2	32444.5
World			207005	207005	182347	219141	219141	194498	219000	219000	196724	210000	210000	194386	228090	228090	208667	271451	271451	236612	283172	283172	245071	281000	281000	224324	392000	392000	297396
Rest of the world			..	1035.03	1035.03	..	1095.7	1095.7	..	1095	1095	..	1050	1050	..	1140.45	1140.45	..	1357.25	1357.25	..	1415.86	1415.86	..	1405	1405	..	1960	1960
Non-OECD Economies	Afghanistan		..	106.586	110.562	..	112.591	113.517	..	112.295	104.512	..	104.145	96.4399	..	113.064	106.159	..	129.403	120.411	..	134.491	117.836	..	143.817	119.55	..	188.869	151.283
	Albania		..	71.4398	35.1161	..	79.1127	38.6701	..	81.505	39.9434	..	86.5401	42.5111	..	89.332	38.6539	..	110.822	47.8075	..	118.871	49.9378	..	114.025	45.6513	..	149.649	68.2598
	Algeria		..	246.961	286.935	..	260.556	311.574	..	234.938	291.39	..	224.873	283.575	..	245.756	301.325	..	288.365	334.01	..	293.506	309.578	..	282.693	266.762	..	390.96	315.151
	Angola		..	396.34	638.939	..	426.579	699.203	..	389.281	551.349	..	355.935	444.565	..	411.557	503.991	..	438.585	448.108	..	415.532	396.25	..	365.208	315.836	..	538.04	439.876
	Anguilla		..	2.36119	1.75135	..	2.78378	2.08309	..	3.16387	2.3601	..	3.05201	2.23545	..	3.20975	2.33509	..	3.65663	2.66753	..	3.71175	2.70366	..	3.30169	2.3628	..	4.36559	3.08665
	Antigua and Barbuda		..	10.729	8.73762	..	11.5116	11.3273	..	11.9779	12.1892	..	12.0349	12.991	..	12.9178	13.4453	..	15.569	15.3813	..	16.3579	16.4685	..	15.4811	12.3332	..	20.9872	15.8977
	Argentina		..	871.708	562.072	..	844.796	538.004	..	930.764	640.479	..	826.237	419.745	..	980.383	595.916	..	1022.21	637.095	..	940.269	487.143	..	901.516	417.543	..	1374.39	616.388
	Armenia		..	42.1793	54.416	..	44.5765	58.6752	..	42.8549	55.7108	..	42.1987	57.4556	..	49.959	67.7443	..	66.2468	86.8443	..	70.5854	99.6699	..	68.0672	62.7579	..	100.232	90.7073
	Aruba		..	14.0619	19.0648	..	14.8605	19.9146	..	15.4109	20.1299	..	15.0405	19.9024	..	16.2468	21.286	..	19.1068	24.7662	..	20.0843	25.3527	..	18.6166	21.1476	..	26.5007	26.9695
	Azerbaijan		..	300.688	344.91	..	316.576	402.805	..	268.298	344.119	..	228.722	296.41	..	253.103	323.267	..	310.553	323.961	..	322.3	321.938	..	317.249	298.935	..	465.119	387.126
	Bahamas		..	102.752	79.9864	..	110.229	85.1475	..	114.3	84.4834	..	111.088	88.3038	..	120.41	94.5886	..	141.401	106.949	..	147.5	111.287	..	133.564	97.9028	..	187.11	132.34
	Bahrain		..	162.812	241.564	..	172.282	243.312	..	168.403	237.23	..	166.6	257.782	..	184.868	273.473	..	220.208	300.771	..	228.537	307.807	..	226.322	339.357	..	312.583	412.417
	Bangladesh		..	274.234	514.363	..	315.962	611.559	..	351.017	648.184	..	361.265	543.407	..	397.922	713.411	..	484.1	971.383	..	502.363	993.803	..	474.517	833.254	..	719.913	1041.87
	Barbados		..	142.648	118.221	..	149.043	121.211	..	146.392	118.386	..	151.398	122.743	..	186.498	153.214	..	230.273	194.783	..	250.777	217.886	..	185.155	164.355	..	351.276	304.686
	Belarus		..	176.858	177.24	..	202.804	196.159	..	164.579	167.247	..	180.579	177.204	..	184.963	186.402	..	228.911	223.094	..	283.39	271.461	..	292.174	258.794	..	409.022	343.169
	Belize		..	45.445	36.3282	..	43.4753	34.5188	..	41.2174	32.5217	..	43.0504	33.9123	..	44.9514	35.7726	..	51.7099	41.2944	..	58.4746	46.5893	..	52.9251	42.0695	..	83.4847	65.2987
	Benin		..	59.1764	51.9546	..	65.884	59.1414	..	60.9828	49.1108	..	52.6757	50.4571	..	55.1597	48.7698	..	66.3047	57.2461	..	68.2331	60.5658	..	50.9201	46.2243	..	70.4784	60.0449
	Bermuda		..	48.5769	45.6891	..	50.1285	47.2435	..	51.7934	48.5601	..	51.6586	48.5749	..	55.9747	52.5335	..	64.6359	60.3058	..	67.3442	62.2193	..	63.0841	57.4043	..	83.4391	75.2652
	Bhutan		..	4.41468	4.9989	..	3.85577	4.67578	..	3.55988	4.45415	..	2.92549	4.32095	..	3.47345	4.70836	..	5.22569	5.86813	..	5.01933	5.70109	..	5.3305	5.94294	..	14.5188	11.3609
	Bolivia		..	59.6585	70.4253	..	70.0053	91.2918	..	65.5573	86.6354	..	67.0007	90.9984	..	77.1645	104.791	..	92.7693	114.13	..	96.3135	114.183	..	84.953	83.4866	..	123.759	110.519
	Bosnia and Herzegovina		..	58.0472	40.2725	..	92.7062	62.9524	..	50.8613	34.4863	..	52.0639	33.5842	..	60.1716	37.9862	..	78.5049	48.3003	..	82.0808	50.4442	..	81.5959	49.1311	..	110.271	71.2692
	Botswana		..	16.1421	25.9154	..	17.5048	29.0922	..	16.648	27.5298	..	17.0018	26.2304	..	18.6134	29.3906	..	22.0964	33.9131	..	22.5039	36.5014	..	22.2404	32.9764	..	31.4465	39.37
	Brazil		..	535.167	582.871	..	563.43	852.119	693.157	569.35	641.309	543.393	452.072	461.317	..	487.203	528.888	..	579.079	555.475	..	601.49	622.378	..	599.284	545.668	..	830.532	674.105
	Brunei Darussalam		..	175.92	176.123	..	179.426	161.545	..	159.903	137.969	..	147.056	130.609	..	160.731	130.579	..	195.657	161.375	..	200.397	170.109	..	197.768	151.991	..	278.231	193.826
	Bulgaria		..	196.289	89.1526	..	208.735	115.049	..	197.232	96.785	..	198.681	105.204	..	222.065	110.323	..	276.891	118.652	..	294.975	126.813	..	289.93	119.314	..	431.865	177.17
	Burkina Faso		..	18.1564	30.1114	..	19.9532	31.6238	..	19.8853	29.6603	..	21.0395	33.0245	..	24.9639	37.6556	..	31.118	42.8811	..	33.8841	43.1501	..	36.6641	43.0923	..	52.3693	55.494
	Burundi		..	8.99482	9.60756	..	9.58009	10.862	..	9.12868	9.92449	..	9.3345	10.1227	..	9.99794	10.6025	..	10.343	10.3788	..	13.1632	13.821	..	13.5281	13.8303	..	20.9606	19.0777
	Cambodia		..	87.93	113.991	..	91.7135	126.319	..	99.9582	139.828	..	102.873	151.166	..	119.36	173.41	..	149.545	203.851	..	174.616	239.409	..	169.128	187.74	..	242.906	232.682
	Cameroon		..	115.217	108.958	..	131.804	125.507	..	129.056	116.431	..	121.37	113.005	..	124.188	115.617	..	153.921	139.166	..	156.853	140.535	..	166.539	132.936	..	236.445	179.005
	Cabo Verde		..	7.71199	9.94379	..	7.45151	9.56304	..	6.86301	8.44197	..	7.1603	9.12619	..	8.72965	10.7779	..	10.7398	13.2767	..	10.2472	12.0044	..	10.4539	10.0971	..	13.7555	12.0931
	Cayman Islands		..	35.2113	32.7096	..	37.5098	34.7251	..	38.5994	36.6749	..	38.6593	37.0052	..	42.4023	40.9588	..	50.3897	48.041	..	54.2817	50.9945	..	55.9032	51.0328	..	72.3995	63.9382
	Central African Republic		..	4.67206	4.95651	..	4.48887	5.92486	..	5.6328	6.01053	..	5.95984	6.91901	..	6.04167	8.4916	..	8.00021	9.90126	..	9.20627	11.5129	..	9.43275	10.1094	..	14.3172	12.8435
	Chad		..	37.3285	54.1965	..	37.1048	51.1459	..	24.9734	33.5219	..	21.8932	22.4303	..	24.8663	23.6458	..	34.044	37.5378	..	40.7913	44.7228	..	40.8177	44.6242	..	55.8555	56.5942
	Comoros		..	5.27262	5.46637	..	6.18532	5.82892	..	6.30937	5.71652	..	6.44554	5.70268	..	7.81048	7.1198	..	9.49858	8.32441	..	9.50465	8.52661	..	8.13781	7.13469	..	10.6902	9.78234
	Congo		..	224.39	173.236	..	253.975	203.992	..	239.542	201.41	..	201.525	152.924	..	186.393	150.418	..	210.51	188.778	..	210.939	150.247	..	222.04	145.38	..	303.147	218.691
	Democratic Republic of the Congo		..	70.2442	94.1909	..	76.6256	109.162	..	79.2688	93.4597	..	75.9499	88.9997	..	82.0558	85.1371	..	104.639	121.278	..	110.775	114.687	..	113.343	126.74	..	159.121	184.603
	Côte d'Ivoire		..	86.1015	98.3465	..	95.1526	104.931	..	93.3336	100.77	..	92.6821	102.723	..	101.797	116.196	..	124.207	131.315	..	128.146	132.647	..	136.038	132.928	..	189.475	177.396
	Croatia		..	151.482	85.0624	..	139.874	70.0377	..	135.166	70.6287	..	136.572	63.0078	..	153.552	74.416	..	185.749	98.1854	..	194.364	104.244	..	195.369	90.5786	..	274.963	111.889
	Cuba		..	75.3105	85.6905	..	71.5907	78.5362	..	91.8728	92.5499	..	89.9386	88.9717	..	86.5539	88.5034	..	89.7427	90.6503	..	82.6645	81.9627	..	67.9534	64.7409	..	90.0771	86.1414
	Cyprus		..	513.226	255.798	..	541.64	371.351	..	429.355	242.309	..	392.173	226.654	..	441.687	228.252	..	578.775	301.36	..	543.874	291.359	..	621.469	309.181	..	783.082	372.944
	Curacao		..	45.1166	36.505	..	47.267	37.7019	..	47.6815	38.7724	..	46.1934	37.4117	..	49.0721	40.1784	..	56.908	45.1677	..	58.2573	44.7053	..	55.8948	39.6434	..	73.4043	51.2749
	Djibouti		..	29.7709	32.4397	..	32.4991	32.8144	..	41.8781	41.7436	..	43.418	41.2295	..	46.5345	50.3323	..	49.9156	46.6657	..	55.3293	51.4612	..	55.6115	47.664	..	72.8172	59.9875
	Dominica		..	6.2129	4.53735	..	7.78926	5.85745	..	7.44371	5.38965	..	7.7089	5.51219	..	9.17113	6.227	..	9.14472	6.27521	..	9.51824	6.63125	..	7.48257	5.17282	..	11.3553	7.18776
	Dominican Republic		..	119.556	94.5106	..	135.665	106.416	..	150.613	119.977	..	151.433	122.103	..	166.549	130.47	..	205.885	160.743	..	223.528	176.674	..	216.857	159.475	..	335.186	239.127
	Ecuador		..	191.707	158.878	..	208.781	168.37	..	201.939	163.536	..	182.238	161.669	..	214.6	178.751	..	264.436	207.557	..	269.259	216.792	..	248.695	183.236	..	381.466	289.531
	Egypt		..	454.902	487.991	..	521.695	549.785	..	569.604	563.834	..	537.014	545.815	..	505.149	540.786	..	628.877	614.505	..	678.307	680.302	..	723.734	654.178	..	1026.07	882.138
	El Salvador		..	78.4137	59.5715	..	86.3253	64.4524	..	94.9255	71.1895	..	96.7588	76.1884	..	102.618	80.1806	..	124.637	95.4721	..	132.661	101.415	..	124.455	88.2973	..	191.515	134.973
	Equatorial Guinea		..	30.698	63.044	..	31.9914	66.3816	..	25.8204	48.6077	..	23.3923	36.2095	..	25.7978	47.203	..	30.8298	56.1524	..	29.7325	45.4089	..	29.3028	39.3753	..	41.9787	57.1086
	Eritrea		..	5.19748	5.02755	..	4.85752	5.12468	..	5.45574	5.89498	..	4.29692	4.89895	..	3.64963	4.60547	..	4.14519	5.06145	..	4.44741	5.14411	..	5.0955	5.46858	..	6.36442	7.54435
	Ethiopia		..	107.359	159.969	..	136.375	224.398	..	152.508	251.492	..	151.587	238.509	..	150.826	239.944	..	167.812	269.057	..	172.325	282.092	..	168.208	258.926	..	212.043	316.759
	Faeroe Islands		..	2.89905	9.04166	..	3.37942	9.76624	..	12.237	14.2129	..	3.26772	7.82556	..	3.72677	9.24898	..	4.67841	10.2256	..	5.70812	10.7049	..	3.66082	7.5846	..	4.91023	9.32557
	Fiji		..	70.1961	52.319	..	78.5469	59.0124	..	83.0579	61.4749	..	88.3249	64.8977	..	92.9977	69.7676	..	114.698	85.2767	..	106.105	80.0096	..	96.353	69.9873	..	128.189	87.9407
	French Polynesia		..	16.1939	17.9937	..	17.2627	18.7343	..	21.1728	20.2591	..	17.1058	16.6027	..	19.2357	18.284	..	23.8706	20.7995	..	26.7955	24.0217	..	25.999	20.0473	..	35.8836	26.0023
	Gabon		..	135.236	113.868	..	141.047	112.448	..	160.023	126.003	..	127.08	86.188	..	144.536	115.86	..	158.078	126.287	..	160.883	127.1	..	160.2	120.846	..	215.652	154.713
	Gambia		..	12.3429	9.14034	..	13.0918	10.3131	..	13.2902	9.51607	..	13.1597	9.29245	..	15.2	11.4487	..	17.9291	13.4106	..	20.1022	14.5205	..	20.0651	14.4208	..	25.7189	17.6007
	Georgia		..	116.246	89.8197	..	123.664	98.4837	..	113.616	91.4272	..	111.404	89.4595	..	128.595	105.035	..	157.602	125.331	..	177.223	137.96	..	164.148	112.596	..	195.035	134.849
	Ghana		..	153.038	178.315	..	155.747	171.445	..	170.172	251.517	..	165.059	247.93	..	178.866	285.619	..	205.747	318.244	..	213.432	384.847	..	237.605	369.996	..	324.688	429.366
	Grenada		..	4.14257	3.00181	..	5.637	4.638	..	5.02003	4.34475	..	4.49274	3.78748	..	5.52732	4.72781	..	6.76489	5.70494	..	7.28534	6.32213	..	7.05135	5.88724	..	9.8827	7.287
	Guatemala		..	113.883	95.0971	..	131.646	108.669	..	140.877	115.589	..	135.983	114.257	..	148.843	122.261	..	179.527	141.528	..	188.403	147.137	..	187.231	136.517	..	282.441	210.622
	Guinea		..	44.453	39.1818	..	50.1187	40.0021	..	53.8453	42.1344	..	50.8614	45.1488	..	57.5103	49.7275	..	68.9074	56.5185	..	79.6038	63.4767	..	82.3215	103.299	..	110.137	86.074
	Guinea-Bissau		..	2.51725	2.49738	..	3.01258	3.1027	..	3.09256	3.77685	..	3.34968	3.11839	..	4.3575	5.11785	..	4.73505	5.44768	..	4.93631	6.1774	..	5.82768	5.8509	..	9.11461	8.36765
	Guyana		..	21.2713	17.8965	..	22.3747	17.3558	..	22.4782	17.6009	..	23.4647	20.4105	..	25.5599	24.4402	..	30.5906	32.121	..	34.5395	37.2941	..	33.9701	42.3131	..	52.6982	67.3078
	Haiti		..	23.6718	21.4791	..	26.4664	22.9167	..	27.8275	23.3742	..	27.625	20.5268	..	31.3885	22.768	..	38.0172	26.1804	..	36.7658	23.8581	..	39.2442	22.9853	..	55.3131	31.8671
	Honduras		..	67.6593	54.438	..	67.2607	54.6982	..	75.1889	62.822	..	70.3212	60.7826	..	79.7298	70.1719	..	95.8564	82.7272	..	97.5059	84.1653	..	93.8944	72.6578	..	148.753	109.959
	Hong Kong, China		..	51316.9	39021.4	..	54027	39070.2	66466.5	54594.7	41826.2	60087.2	49989.1	39478.5	..	53873.9	40240.9	..	64033.3	45730.9	..	66511.5	46960	..	66267.5	42624.5	..	91838.5	62258.6
	India		..	713.847	2966.49	..	751.546	3196.78	924.585	759.442	2862.85	940.29	782.268	3142.39	..	843.06	4146.96	..	1002.04	4577.14	..	1040.82	4635.39	..	1037	4238.41	..	1437.16	5562.1
	Indonesia		..	1859.98	1921.31	..	1957.28	1975.84	..	1879.24	1894.73	..	1845.76	1869.63	..	2040.83	2048.76	..	2503.18	2483.3	..	2666.1	2662.95	..	2482.25	2104.86	..	3661.8	2862.83
	Iran		..	221.838	438.557	..	239.761	464.65	..	229.345	438.148	..	234.89	457.755	..	256.625	515.873	..	305.009	532.94	..	347.765	520.397	..	431.852	408.557	..	706.842	649.854
	Iraq		..	436.085	578.142	..	456.183	616.939	..	406.736	579.798	..	385.764	513.763	..	435.933	569.518	..	539.743	668.89	..	565.753	787.686	..	509.144	575.392	..	730.804	749.503
	Jamaica		..	64.8443	55.6083	..	62.4491	58.9924	..	68.1699	62.2227	..	62.2158	55.9128	..	66.6765	59.5267	..	79.4669	67.4895	..	86.169	75.0146	..	80.3175	61.3096	..	111.958	96.7159
	Jordan		..	169.335	161.064	..	176.919	168.694	..	182.815	177.513	..	172.36	176.038	..	179.389	178.035	..	207.636	193.939	..	232.903	207	..	215.501	163.589	..	293.57	221.631
	Kazakhstan		..	1223.21	1161.51	..	1255.59	1165.24	..	1048.68	943.845	..	963.657	839.892	..	1201.71	1001.62	..	1362.85	1163.28	..	1464.8	1219.25	..	1373.74	1043.45	..	1881.33	1280.75
	Kenya		..	196.663	161.247	..	245.178	194.176	..	268.441	223.155	..	263.567	212.42	..	272.332	225.853	..	318.021	271.105	..	328.156	273.974	..	331.929	263.552	..	456.573	344.341
	Democratic People's Republic of Korea		..	309.069	309.069	..	320.333	320.333	..	299.641	299.641	..	294.541	294.541	..	328.461	328.461	..	320.18	320.18	..	342.279	342.279	..	178.726	178.726	..	174.454	174.454
	Kiribati		..	2.34856	2.47741	..	2.5069	2.93723	..	3.31241	3.87005	..	2.70454	3.40468	..	2.40494	2.95692	..	2.88263	3.05688	..	3.03144	3.06053	..	3.2131	2.58297	..	4.90182	3.78948
	Kosovo		..	64.1432	44.8871	..	69.0587	45.2737	..	63.7025	43.6925	..	64.6317	42.9878	..	71.9829	48.8853	..	88.303	58.5352	..	90.3417	51.4713	..	88.0538	58.9573	..	128.326	91.9675
	Kuwait		..	231.048	445.607	..	234.436	493.147	..	202.407	488.649	..	192.856	510.382	..	214.253	548.525	..	263.549	693.175	..	269.043	609.329	..	249.845	453.121	..	366.55	574.38
	Kyrgyzstan		..	327.474	234.083	..	345.151	244.768	..	316.729	227.81	..	348.343	253.24	..	370.117	260.823	..	429.046	305.615	..	468.574	334.691	..	332.194	226.301	..	603.916	408.333
	Lao People's Democratic Republic		..	73.3825	103.554	..	79.8419	111.562	..	70.9324	98.2633	..	66.1265	91.336	..	81.0865	110.16	..	93.2111	126.033	..	103.704	138.722	..	95.2464	78.2819	..	123.278	80.5078
	Lebanon		..	162.046	264.355	..	171.892	279.732	..	167.631	280.942	..	161.511	269.856	..	168.606	272.881	..	189.426	294.032	..	180.563	268.794	..	122.073	132.952	..	166.38	155.646
	Lesotho		..	4.12516	7.91634	..	4.31181	7.72476	..	4.16342	8.42626	..	3.52139	8.13192	..	3.92202	11.5535	..	4.47572	10.1767	..	4.77914	10.0988	..	4.25327	9.07181	..	6.27715	11.0754
	Liberia		..	69.9348	54.6005	..	73.648	56.8712	..	74.3838	56.0908	..	74.0576	58.3862	..	79.435	67.7306	..	91.262	79.0434	..	91.3763	78.897	..	94.3371	79.4599	..	132.149	107.749
	Libya		..	124.184	196.001	..	109.218	179.933	..	101.735	144.65	..	84.8317	95.6686	..	90.5491	126.124	..	118.66	150.756	..	145.863	218.974	..	118.544	166.004	..	147.836	189.871
	Macau, China		..	3916.24	3045.91	..	4123.06	3206.39	5072.37	4166.38	3430.04	4079.4	3393.82	2792.02	..	3657.57	2858.14	..	4347.3	3382.59	..	4515.55	3505.88	..	4498.99	3449.07	..	6235.03	4772.65
	Madagascar		..	44.2607	60.6442	..	48.7916	61.65	..	51.0511	60.6345	..	52.7047	64.5259	..	58.2643	69.285	..	66.1666	75.9379	..	69.8593	75.4932	..	65.5474	64.3411	..	91.2705	84.2478
	Malawi		..	7.61223	8.9565	..	7.20474	9.10082	..	8.77459	11.5832	..	8.15009	9.85308	..	9.33875	13.3208	..	10.0767	14.2312	..	11.2633	17.1317	..	10.52	19.6971	..	14.3851	21.814
	Malaysia		..	2696.27	2790.34	..	2834.31	2900.73	..	2740.67	3015.78	..	2558.31	3853.03	..	2834.18	3988.73	..	3375.32	4941.59	..	3665.13	4679.11	..	3636.38	3081.07	..	5236.38	3954.89
	Maldives		..	19.0996	23.1981	..	20.8411	26.6922	..	26.2422	32.8892	..	33.2558	47.2165	..	34.5965	51.7089	..	44.4858	63.3937	..	44.0393	62.6064	..	36.1117	41.0742	..	55.9436	61.096
	Mali		..	33.0244	59.3655	..	35.9335	66.9029	..	34.5026	59.8242	..	38.8691	65.4801	..	40.474	61.6213	..	47.0043	67.2983	..	52.7644	77.5795	..	53.3837	77.698	..	73.9907	96.3884
	Malta		..	292.308	158.363	..	339.061	189.981	..	305.039	181.786	..	260.672	149.853	..	316.501	154.541	..	317.026	187.55	..	302.427	155.789	..	312.035	187.743	..	479.529	225.599
	Mauritania		..	34.33	37.7212	..	37.9961	39.5402	..	38.832	36.2257	..	39.9487	37.7798	..	42.4522	41.0407	..	52.2533	46.8156	..	54.355	50.4941	..	47.8728	46.2822	..	66.2667	54.1573
	Mauritius		..	125.879	111.521	..	139.23	118.718	..	145.006	122.713	..	139.368	118.441	..	149.697	125.564	..	174.249	139.573	..	178.647	140.788	..	156.967	113.97	..	213.149	148.924
	Moldova		..	48.0314	43.3359	..	50.2506	45.0448	..	46.1547	40.1498	..	41.7211	37.8709	..	49.9962	44.9717	..	60.6879	54.202	..	67.1435	58.5526	..	68.6558	54.6164	..	95.6331	74.2579
	Mongolia		..	152.024	184.82	..	150.832	192.797	..	133.027	158.446	..	109.508	175.696	..	126.195	190.462	..	163.005	237.546	..	176.954	279.576	..	163.465	216.013	..	236.314	289.621
	Montenegro		..	33.3807	21.0217	..	43.6394	26.0598	..	40.6015	24.2204	..	37.7034	23.291	..	43.8304	26.7314	..	56.6521	33.8208	..	49.1932	27.8089	..	46.5672	26.1277	..	56.9341	35.2786
	Montserrat		..	0.262625	0.210905	..	0.396369	0.320596	..	0.436297	0.360302	..	0.376938	0.29375	..	0.334306	0.308447	..	0.443914	0.348364	..	0.500301	0.390418	..	0.487686	0.359918	..	0.476571	0.37699
	Morocco		..	242.935	226.062	..	244.35	248.91	..	241.903	238.394	..	245.42	252.112	..	264.994	280.9	..	319.861	326.572	..	340.808	327.455	..	334.101	295.247	..	483.516	398.1
	Mozambique		..	78.4355	124.94	..	98.9893	142.789	..	97.6026	135.79	..	77.966	122.801	..	83.9451	120.188	..	110.634	180.286	..	116.678	140.381	..	113.253	146.683	..	165.577	166.886
	Myanmar		..	216.41	240.368	..	248.061	250.451	..	254.361	288.679	..	234.273	270.289	..	256.108	286.133	..	312.062	356.447	..	341.913	392.248	..	350.948	377.501	..	387.684	298.557
	Namibia		..	41.9276	34.8902	..	45.7865	39.5033	..	43.8283	38.1739	..	34.0529	29.352	..	37.5629	31.0769	..	45.6644	35.4863	..	38.2002	30.3777	..	37.714	33.9792	..	60.4402	46.43
	Nepal		..	90.9391	87.4507	..	96.002	104.418	..	67.7523	88.9602	..	68.1258	93.3102	..	77.6287	113.012	..	93.6324	128.687	..	109.173	134.876	..	97.6303	100.9	..	149.005	149.07
	New Caledonia		..	32.3195	42.9766	..	33.9292	41.1034	..	34.5597	42.7386	..	31.8631	40.1403	..	33.9041	40.6488	..	45.8902	48.5913	..	49.3949	49.8249	..	44.1656	44.1269	..	60.3111	55.1618
	Nicaragua		..	52.4453	45.0105	..	57.1204	47.0583	..	62.615	49.8823	..	60.9942	48.3683	..	64.7436	50.4774	..	64.7315	48.3039	..	67.4013	48.6331	..	65.3273	44.3285	..	99.8956	66.332
	Niger		..	26.1174	34.3235	..	30.5193	39.5267	..	26.5839	36.6902	..	21.7635	27.9434	..	23.0608	29.7877	..	28.527	39.5152	..	41.2171	47.645	..	41.8691	47.1772	..	58.3131	59.2497
	North Macedonia		..	36.7898	33.0929	..	41.4288	38.1174	..	42.8383	38.5734	..	43.6039	39.1116	..	44.0753	39.7045	..	56.9627	49.6678	..	63.9735	53.7778	..	65.8771	52.5887	..	96.4531	66.8331
	Nigeria		..	376.821	518.234	..	411.987	592.451	..	390.124	513.17	..	347.668	368.4	..	357.594	479.891	..	435.949	724.906	..	460.27	850.245	..	469.159	569.628	..	623.836	598.09
	Palestinian Authority or West Bank and Gaza Strip		..	110.303	87.3574	..	117.454	93.0737	..	117.989	97.8139	..	123.142	99.7388	..	134.551	108.994	..	155.091	124.594	..	164.52	132.003	..	151.587	118.421	..	219.231	165.959
	Oman		..	209.228	321.169	..	221.845	337.83	..	208.209	342.914	..	198.392	332.687	..	217.965	365.655	..	266.705	417.1	..	269.395	432.053	..	258.901	338.578	..	363.434	403.674
	Pakistan		..	432.748	509.192	..	487.023	534.866	..	549.226	610.845	..	556.733	665.541	..	609.582	870.182	..	673.161	1249.38	..	663.183	1028.54	..	628.735	860.482	..	958.163	1126.17
	Panama		..	571.31	418.091	..	568.003	397.753	..	568.312	398.138	..	510.933	363.536	..	555.691	390.625	..	641.44	448.818	..	697.695	485.262	..	677.289	454.846	..	921.808	607.829
	Papua New Guinea		..	123.399	135.209	..	137.63	113.11	..	162.462	120.162	..	135.734	97.8116	..	156.05	118.217	..	178.558	134.64	..	185.677	137.154	..	192.092	132.926	..	256.17	169.997
	Paraguay		..	90.8038	88.6987	..	96.1417	91.2477	..	91.8756	88.3206	..	88.0894	89.0492	..	105.202	106.933	..	122.126	116.791	..	116.691	101.255	..	106.057	85.2953	..	155.08	118.911
	Peru		..	393.224	357.424	..	405.707	375.515	..	413.298	390.125	..	401.444	388.123	..	457.215	423.996	..	549.213	495.948	..	578.499	536.823	..	560.764	461.053	..	828.106	597.874
	Philippines		..	950.554	860.632	..	1060.81	1059.45	..	1138.3	1180.91	..	1185.07	1256.46	..	1290.59	1330.74	..	1517.7	1468.48	..	1680.57	1592.47	..	1650.62	1287.1	..	2350.35	1660.62
	Qatar		..	529.043	840.513	..	562.645	966.316	..	509.655	917.847	..	481.886	918.553	..	526.229	951.586	..	645.509	1055.76	..	651.914	1135.6	..	619.402	1117.76	..	896.854	1274.64
	Romania		..	446.974	216.309	..	492.485	237.055	..	483.552	219.251	..	500.591	217.905	..	560.201	255.026	..	692.992	309.99	..	720.82	334.519	..	738.16	329.76	..	1043.97	506.087
	Russia		..	934.622	1734.48	..	983.981	1750.31	1210.54	994.319	1482.43	1465.37	1219.1	1794.02	..	1313.84	2157	..	1561.6	2497.84	..	1622.04	2928.16	..	1616.09	2836.5	..	2239.7	2989.13
	Rwanda		..	11.2227	15.5064	..	12.0168	17.1041	..	12.3334	23.2251	..	12.0921	23.0616	..	13.2211	23.9156	..	15.5925	25.6765	..	16.5402	26.1973	..	17.0572	18.2205	..	23.2473	24.3261
	Saint Kitts and Nevis		..	14.9336	11.3559	..	19.3297	14.46	..	14.0086	10.5185	..	9.80078	7.29971	..	13.7293	10.1225	..	17.2283	12.6961	..	16.8632	12.4805	..	18.0076	12.9446	..	22.0295	15.5071
	Saint Lucia		..	3.46128	2.91894	..	4.23595	4.22621	..	3.60224	4.06955	..	3.485	3.9938	..	3.64107	4.22124	..	4.38968	5.40027	..	4.75782	5.81855	..	4.47058	4.03077	..	5.87981	5.2534
	Sint Maarten		..	2.36856	4.36777	..	2.5152	4.82372	..	2.54868	4.81638	..	2.48543	4.72572	..	2.57752	4.74139	..	2.93851	5.41807	..	3.15914	5.70826	..	2.95594	3.82604	..	3.88192	5.23151
	Saint Vincent and the Grenadines		..	12.0762	9.41318	..	14.534	11.4239	..	14.806	11.4532	..	11.1123	8.55901	..	16.4404	12.329	..	17.7543	13.2313	..	14.9023	11.1565	..	10.9719	8.29122	..	21.218	15.4925
	Samoa		..	38.9981	31.1939	..	40.8153	33.3321	..	43.5162	35.7525	..	45.1271	37.1382	..	46.4975	38.425	..	54.1459	45.1012	..	60.8809	51.3796	..	58.9381	48.6896	..	77.113	62.2947
	Sao Tome and Principe		..	2.78559	2.22961	..	3.17278	2.99851	..	3.2024	2.90445	..	3.32291	3.14531	..	3.66134	3.30757	..	4.28863	3.75767	..	4.79671	4.05941	..	6.567	4.56849	..	7.39645	5.23339
	Saudi Arabia		..	1861.31	2563.44	..	1958.31	3144.08	..	1853.27	2875.73	..	1791.48	2466.33	..	1961.22	2759.91	..	2450.45	3160.74	..	2500.03	3084.39	..	2447.18	2574.27	..	3467.1	3519.17
	Senegal		..	77.2787	64.4469	..	97.8815	79.3841	..	107.942	86.5565	..	108.521	87.6493	..	113.64	92.0313	..	132.932	106.457	..	138.438	112.497	..	145.187	135.459	..	204.808	176.413
	Serbia		..	120.778	52.0104	..	123.651	79.8524	..	119.789	81.6814	..	120.927	51.0759	..	141.693	65.3387	..	183.059	80.3956	..	215.165	124.894	..	252.376	195.612	..	367.33	339.845
	Seychelles		..	23.6066	18.489	..	26.3066	21.2785	..	29.3219	23.063	..	28.9506	23.8602	..	29.3762	25.9347	..	36.2478	31.5611	..	38.4556	33.9738	..	33.6636	25.1242	..	46.0883	36.1247
	Sierra Leone		..	19.6513	17.3518	..	20.9819	29.9357	..	25.0583	29.3053	..	23.0576	20.3498	..	24.0754	20.1727	..	28.0884	22.562	..	31.2369	24.9674	..	32.6433	21.0901	..	45.1562	29.8873
	Singapore		..	8491.12	8679.82	..	9071.6	10445.3	..	9378.76	10273.3	..	8821.3	9148.37	..	9483.37	11099.4	..	11240.1	10773.6	..	12018.7	11616.3	..	11792.6	13174.5	..	14863.5	15977.9
	Solomon Islands		..	7.42441	9.63246	..	8.67949	10.5774	..	10.5478	11.7507	..	10.8454	12.9588	..	11.8819	13.7391	..	14.9529	15.7181	..	14.3221	16.2113	..	14.8121	14.3559	..	21.3402	17.3484
	Somalia		..	30.9463	34.2125	..	38.5741	45.0434	..	45.6461	54.3934	..	50.4743	57.4816	..	57.2235	64.3487	..	72.525	74.1603	..	80.3304	80.2123	..	86.1269	82.1429	..	114.17	106.296
	South Africa		..	471.538	575.89	..	496.441	579.156	610.743	501.657	562.234	651.977	542.408	585.909	..	584.56	644.069	..	694.794	727.746	..	721.683	734.191	..	719.037	654.533	..	996.495	881.324
	Sri Lanka		..	163.475	236.27	..	178.743	260.213	..	191.773	282.877	..	190.872	289.742	..	200.505	300.768	..	228.732	327.89	..	228.203	329.391	..	216.642	242.013	..	305.282	263.29
	Sudan		..	97.71	109.277	..	96.312	109.003	..	107.614	105.895	..	101.984	97.7628	..	102.284	104.148	..	98.9747	87.9785	..	109.51	101.979	..	111.877	117.492	..	123.49	106.69
	Suriname		..	28.1774	23.2845	..	29.5204	27.7535	..	30.7216	27.708	..	23.887	20.4859	..	28.2536	23.8661	..	34.9405	29.8815	..	37.0414	34.1107	..	33.0468	27.2603	..	44.502	32.9361
	Eswatini		..	23.4992	18.7285	..	24.7906	20.1346	..	26.0483	19.0444	..	28.7427	21.006	..	28.8332	24.1813	..	33.5829	25.4857	..	36.2289	26.3853	..	33.7792	25.0424	..	48.0123	35.7534
	Syrian Arab Republic		..	60.4218	67.6121	..	69.346	69.5223	..	68.9045	65.0398	..	59.5992	55.9879	..	71.0563	58.8314	..	89.5605	66.0481	..	97.0376	67.8733	..	71.0373	50.9205	..	63.5222	47.5148
	Chinese Taipei		..	4754.8	4838.75	..	5005.91	5121.64	6158.49	5058.5	5126.11	6709.14	5581.62	5445.36	..	6015.39	5794.32	..	7149.75	6586.16	..	7426.45	6822.33	..	7399.22	6010.39	..	10254.4	7755.88
	Tajikistan		..	332.672	260.999	..	390.335	290.173	..	338.963	251.958	..	321.684	242.86	..	309.689	237.151	..	362.831	279.646	..	393.655	303.802	..	324.916	244.567	..	495.549	361.641
	Tanzania		..	101.537	125.427	..	115.97	143.627	..	121.169	153.553	..	113.179	133.524	..	115.005	126.279	..	138.087	135.225	..	147.397	137.011	..	151.645	125.081	..	221.955	192.266
	Thailand		..	2185.5	2579.12	..	2290.33	2633.33	..	2416.76	2695.45	..	2380.76	2744.59	..	2597.8	2893.17	..	3110.61	3479.47	..	3320.67	3661.96	..	3322.32	3252.55	..	4658.43	4370.05
	Timor-Leste		..	6.18143	11.0139	..	7.07843	11.4541	..	9.03994	16.5436	..	10.6875	18.0851	..	10.3269	16.2817	..	11.5419	17.8342	..	12.9272	19.9235	..	13.9202	17.7515	..	20.3737	34.3016
	Togo		..	40.5434	32.2735	..	42.91	31.9895	..	40.6058	30.7309	..	38.8694	31.2704	..	41.1906	32.4561	..	48.3706	36.9034	..	51.122	38.6025	..	53.5451	40.045	..	72.9091	51.2787
	Tonga		..	35.8742	27.7684	..	30.9388	23.7454	..	32.8365	25.7159	..	33.6369	26.8943	..	35.0349	27.8361	..	38.0972	29.5249	..	42.1981	32.4382	..	43.1653	32.6543	..	63.2024	46.6554
	Trinidad and Tobago		..	35.4276	44.723	..	41.0412	50.9757	..	42.5646	54.6118	..	36.2827	48.9595	..	41.7754	58.4151	..	43.5681	52.8329	..	45.5305	45.2649	..	42.5468	42.6321	..	58.843	57.7641
	Tunisia		..	97.9074	89.3661	..	101.432	99.2666	..	100.915	95.4416	..	100.853	95.3706	..	105.912	102.347	..	122.188	115.128	..	123.106	113.555	..	123.384	95.6018	..	173.109	127.64
	Turkmenistan		..	190.575	250.623	..	188.317	226.876	..	171.064	212.626	..	119.998	163.902	..	133.544	179.78	..	143.379	179.151	..	168.404	225.601	..	167.224	246.844	..	227.21	299.465
	Turks and Caicos Islands		..	1.24502	0.946606	..	1.96938	1.4859	..	1.78076	1.35236	..	1.92221	1.46132	..	3.0748	2.33464	..	3.6599	2.74229	..	3.82793	2.85295	..	3.66468	2.69658	..	5.32411	3.81621
	Tuvalu		..	3.16834	2.53529	..	2.73821	2.34266	..	3.91399	3.07139	..	2.99108	2.51132	..	5.01946	3.46884	..	4.94089	3.50242	..	6.43064	4.75859	..	5.66454	4.08163	..	10.7925	7.60774
	Uganda		..	43.9629	65.0886	..	47.1217	74.9831	..	48.2235	75.0497	..	56.2756	77.6685	..	58.7424	79.4046	..	64.8925	96.5353	..	69.4811	105.644	..	69.6413	107.826	..	98.2135	122.692
	Ukraine		..	884.905	850.156	..	725.924	668.937	..	589.448	577.479	..	628.832	593.49	..	738.047	688.053	..	972.9	862.391	..	1056.97	948.443	..	1012.61	828.563	..	1494.41	1160.54
	United Arab Emirates		..	2103.45	2632.48	..	2232.88	3247.14	..	2138.39	3119.51	..	2077.59	2810.74	..	2286.11	2970.06	..	2756.36	3251.54	..	2817.26	3701.79	..	2736.35	3013.93	..	3854.21	3981.3
	Uruguay		..	228.071	221.908	..	241.369	233.293	..	221.387	205.689	..	210.69	192.476	..	245.002	216.662	..	270.901	241.269	..	268.88	244.051	..	243.604	199.62	..	375.74	267.289
	Uzbekistan		..	325.242	269.124	..	348.18	270.194	..	334.395	268.067	..	318.009	263.176	..	348.88	337.895	..	434.163	425.305	..	503.042	471.383	..	497.518	394.658	..	671.27	532.937
	Vanuatu		..	20.1488	13.5013	..	15.8579	11.2034	..	11.1982	8.96317	..	10.7735	8.52096	..	11.8	9.54752	..	13.2516	10.6961	..	14.6548	11.4925	..	14.2481	10.5692	..	18.6997	13.2207
	Venezuela		..	601.563	622.459	..	582.452	571.789	..	511.415	486.139	..	372.825	342.066	..	343.876	294.347	..	320.247	278.993	..	341.98	262.91	..	297.709	223.308	..	451.611	297.578
	Viet Nam		..	1934.97	1678.02	..	2268.62	1935.11	..	2344.08	2023.83	..	2284.46	2010.46	..	2608.16	2207.48	..	3173.77	2595.89	..	3514.75	2847.65	..	3688.23	2947.31	..	4993.81	3738.38
	Yemen		..	61.5491	81.2866	..	65.5157	97.0915	..	56.3334	62.7969	..	55.4145	66.9791	..	55.6956	62.2253	..	62.5918	71.3221	..	75.1388	81.2318	..	71.8608	82.0211	..	86.4832	99.2123
	Zambia		..	29.4697	51.3575	..	30.2715	49.2503	..	26.2378	41.8527	..	24.7384	41.5672	..	31.4018	51.2337	..	39.8317	60.5068	..	39.7871	58.6994	..	32.2702	69.5748	..	43.7419	55.7553
	Zimbabwe		..	30.2215	48.3575	..	31.1997	50.6643	..	35.6328	50.9162	..	31.2392	42.145	..	34.919	42.4087	..	44.4864	44.1456	..	38.1768	39.4037	..	42.8617	38.4508	..	71.1396	55.9868
Data extracted on 16 Aug 2023 03:03 UTC (GMT) from OECD.Stat

## Sheet: Export volume
Partner Country	2013	2014	2015	2016	2017	2018	2019	2020	2021
Afghanistan	110.562	113.517	104.512	96.4399	106.159	120.411	117.836	119.55	151.283
Albania	35.1161	38.6701	39.9434	42.5111	38.6539	47.8075	49.9378	45.6513	68.2598
Algeria	286.935	311.574	291.39	283.575	301.325	334.01	309.578	266.762	315.151
Angola	638.939	699.203	551.349	444.565	503.991	448.108	396.25	315.836	439.876
Anguilla	1.75135	2.08309	2.3601	2.23545	2.33509	2.66753	2.70366	2.3628	3.08665
Antigua and Barbuda	8.73762	11.3273	12.1892	12.991	13.4453	15.3813	16.4685	12.3332	15.8977
Argentina	562.072	538.004	640.479	419.745	595.916	637.095	487.143	417.543	616.388
Armenia	54.416	58.6752	55.7108	57.4556	67.7443	86.8443	99.6699	62.7579	90.7073
Aruba	19.0648	19.9146	20.1299	19.9024	21.286	24.7662	25.3527	21.1476	26.9695
Azerbaijan	344.91	402.805	344.119	296.41	323.267	323.961	321.938	298.935	387.126
Bahamas	79.9864	85.1475	84.4834	88.3038	94.5886	106.949	111.287	97.9028	132.34
Bahrain	241.564	243.312	237.23	257.782	273.473	300.771	307.807	339.357	412.417
Bangladesh	514.363	611.559	648.184	543.407	713.411	971.383	993.803	833.254	1041.87
Barbados	118.221	121.211	118.386	122.743	153.214	194.783	217.886	164.355	304.686
Belarus	177.24	196.159	167.247	177.204	186.402	223.094	271.461	258.794	343.169
Belize	36.3282	34.5188	32.5217	33.9123	35.7726	41.2944	46.5893	42.0695	65.2987
Benin	51.9546	59.1414	49.1108	50.4571	48.7698	57.2461	60.5658	46.2243	60.0449
Bermuda	45.6891	47.2435	48.5601	48.5749	52.5335	60.3058	62.2193	57.4043	75.2652
Bhutan	4.9989	4.67578	4.45415	4.32095	4.70836	5.86813	5.70109	5.94294	11.3609
Bolivia	70.4253	91.2918	86.6354	90.9984	104.791	114.13	114.183	83.4866	110.519
Bosnia and Herzegovina	40.2725	62.9524	34.4863	33.5842	37.9862	48.3003	50.4442	49.1311	71.2692
Botswana	25.9154	29.0922	27.5298	26.2304	29.3906	33.9131	36.5014	32.9764	39.37
Brazil	582.871	852.119	641.309	461.317	528.888	555.475	622.378	545.668	674.105
Brunei Darussalam	176.123	161.545	137.969	130.609	130.579	161.375	170.109	151.991	193.826
Bulgaria	89.1526	115.049	96.785	105.204	110.323	118.652	126.813	119.314	177.17
Burkina Faso	30.1114	31.6238	29.6603	33.0245	37.6556	42.8811	43.1501	43.0923	55.494
Burundi	9.60756	10.862	9.92449	10.1227	10.6025	10.3788	13.821	13.8303	19.0777
Cabo Verde	9.94379	9.56304	8.44197	9.12619	10.7779	13.2767	12.0044	10.0971	12.0931
Cambodia	113.991	126.319	139.828	151.166	173.41	203.851	239.409	187.74	232.682
Cameroon	108.958	125.507	116.431	113.005	115.617	139.166	140.535	132.936	179.005
Cayman Islands	32.7096	34.7251	36.6749	37.0052	40.9588	48.041	50.9945	51.0328	63.9382
Central African Republic	4.95651	5.92486	6.01053	6.91901	8.4916	9.90126	11.5129	10.1094	12.8435
Chad	54.1965	51.1459	33.5219	22.4303	23.6458	37.5378	44.7228	44.6242	56.5942
Chinese Taipei	4838.75	5121.64	5126.11	5445.36	5794.32	6586.16	6822.33	6010.39	7755.88
Comoros	5.46637	5.82892	5.71652	5.70268	7.1198	8.32441	8.52661	7.13469	9.78234
Congo	173.236	203.992	201.41	152.924	150.418	188.778	150.247	145.38	218.691
Côte d'Ivoire	98.3465	104.931	100.77	102.723	116.196	131.315	132.647	132.928	177.396
Croatia	85.0624	70.0377	70.6287	63.0078	74.416	98.1854	104.244	90.5786	111.889
Cuba	85.6905	78.5362	92.5499	88.9717	88.5034	90.6503	81.9627	64.7409	86.1414
Curacao	36.505	37.7019	38.7724	37.4117	40.1784	45.1677	44.7053	39.6434	51.2749
Cyprus	255.798	371.351	242.309	226.654	228.252	301.36	291.359	309.181	372.944
Democratic People's Republic of Korea	309.069	320.333	299.641	294.541	328.461	320.18	342.279	178.726	174.454
Democratic Republic of the Congo	94.1909	109.162	93.4597	88.9997	85.1371	121.278	114.687	126.74	184.603
Djibouti	32.4397	32.8144	41.7436	41.2295	50.3323	46.6657	51.4612	47.664	59.9875
Dominica	4.53735	5.85745	5.38965	5.51219	6.227	6.27521	6.63125	5.17282	7.18776
Dominican Republic	94.5106	106.416	119.977	122.103	130.47	160.743	176.674	159.475	239.127
Ecuador	158.878	168.37	163.536	161.669	178.751	207.557	216.792	183.236	289.531
Egypt	487.991	549.785	563.834	545.815	540.786	614.505	680.302	654.178	882.138
El Salvador	59.5715	64.4524	71.1895	76.1884	80.1806	95.4721	101.415	88.2973	134.973
Equatorial Guinea	63.044	66.3816	48.6077	36.2095	47.203	56.1524	45.4089	39.3753	57.1086
Eritrea	5.02755	5.12468	5.89498	4.89895	4.60547	5.06145	5.14411	5.46858	7.54435
Eswatini	18.7285	20.1346	19.0444	21.006	24.1813	25.4857	26.3853	25.0424	35.7534
Ethiopia	159.969	224.398	251.492	238.509	239.944	269.057	282.092	258.926	316.759
Faeroe Islands	9.04166	9.76624	14.2129	7.82556	9.24898	10.2256	10.7049	7.5846	9.32557
Fiji	52.319	59.0124	61.4749	64.8977	69.7676	85.2767	80.0096	69.9873	87.9407
French Polynesia	17.9937	18.7343	20.2591	16.6027	18.284	20.7995	24.0217	20.0473	26.0023
Gabon	113.868	112.448	126.003	86.188	115.86	126.287	127.1	120.846	154.713
Gambia	9.14034	10.3131	9.51607	9.29245	11.4487	13.4106	14.5205	14.4208	17.6007
Georgia	89.8197	98.4837	91.4272	89.4595	105.035	125.331	137.96	112.596	134.849
Ghana	178.315	171.445	251.517	247.93	285.619	318.244	384.847	369.996	429.366
Grenada	3.00181	4.638	4.34475	3.78748	4.72781	5.70494	6.32213	5.88724	7.287
Guatemala	95.0971	108.669	115.589	114.257	122.261	141.528	147.137	136.517	210.622
Guinea	39.1818	40.0021	42.1344	45.1488	49.7275	56.5185	63.4767	103.299	86.074
Guinea-Bissau	2.49738	3.1027	3.77685	3.11839	5.11785	5.44768	6.1774	5.8509	8.36765
Guyana	17.8965	17.3558	17.6009	20.4105	24.4402	32.121	37.2941	42.3131	67.3078
Haiti	21.4791	22.9167	23.3742	20.5268	22.768	26.1804	23.8581	22.9853	31.8671
Honduras	54.438	54.6982	62.822	60.7826	70.1719	82.7272	84.1653	72.6578	109.959
Hong Kong, China	39021.4	39070.2	41826.2	39478.5	40240.9	45730.9	46960	42624.5	62258.6
India	2966.49	3196.78	2862.85	3142.39	4146.96	4577.14	4635.39	4238.41	5562.1
Indonesia	1921.31	1975.84	1894.73	1869.63	2048.76	2483.3	2662.95	2104.86	2862.83
Iran	438.557	464.65	438.148	457.755	515.873	532.94	520.397	408.557	649.854
Iraq	578.142	616.939	579.798	513.763	569.518	668.89	787.686	575.392	749.503
Jamaica	55.6083	58.9924	62.2227	55.9128	59.5267	67.4895	75.0146	61.3096	96.7159
Jordan	161.064	168.694	177.513	176.038	178.035	193.939	207	163.589	221.631
Kazakhstan	1161.51	1165.24	943.845	839.892	1001.62	1163.28	1219.25	1043.45	1280.75
Kenya	161.247	194.176	223.155	212.42	225.853	271.105	273.974	263.552	344.341
Kiribati	2.47741	2.93723	3.87005	3.40468	2.95692	3.05688	3.06053	2.58297	3.78948
Kosovo	44.8871	45.2737	43.6925	42.9878	48.8853	58.5352	51.4713	58.9573	91.9675
Kuwait	445.607	493.147	488.649	510.382	548.525	693.175	609.329	453.121	574.38
Kyrgyzstan	234.083	244.768	227.81	253.24	260.823	305.615	334.691	226.301	408.333
Lao People's Democratic Republic	103.554	111.562	98.2633	91.336	110.16	126.033	138.722	78.2819	80.5078
Lebanon	264.355	279.732	280.942	269.856	272.881	294.032	268.794	132.952	155.646
Lesotho	7.91634	7.72476	8.42626	8.13192	11.5535	10.1767	10.0988	9.07181	11.0754
Liberia	54.6005	56.8712	56.0908	58.3862	67.7306	79.0434	78.897	79.4599	107.749
Libya	196.001	179.933	144.65	95.6686	126.124	150.756	218.974	166.004	189.871
Macau, China	3045.91	3206.39	3430.04	2792.02	2858.14	3382.59	3505.88	3449.07	4772.65
Madagascar	60.6442	61.65	60.6345	64.5259	69.285	75.9379	75.4932	64.3411	84.2478
Malawi	8.9565	9.10082	11.5832	9.85308	13.3208	14.2312	17.1317	19.6971	21.814
Malaysia	2790.34	2900.73	3015.78	3853.03	3988.73	4941.59	4679.11	3081.07	3954.89
Maldives	23.1981	26.6922	32.8892	47.2165	51.7089	63.3937	62.6064	41.0742	61.096
Mali	59.3655	66.9029	59.8242	65.4801	61.6213	67.2983	77.5795	77.698	96.3884
Malta	158.363	189.981	181.786	149.853	154.541	187.55	155.789	187.743	225.599
Mauritania	37.7212	39.5402	36.2257	37.7798	41.0407	46.8156	50.4941	46.2822	54.1573
Mauritius	111.521	118.718	122.713	118.441	125.564	139.573	140.788	113.97	148.924
Moldova	43.3359	45.0448	40.1498	37.8709	44.9717	54.202	58.5526	54.6164	74.2579
Mongolia	184.82	192.797	158.446	175.696	190.462	237.546	279.576	216.013	289.621
Montenegro	21.0217	26.0598	24.2204	23.291	26.7314	33.8208	27.8089	26.1277	35.2786
Montserrat	0.210905	0.320596	0.360302	0.29375	0.308447	0.348364	0.390418	0.359918	0.37699
Morocco	226.062	248.91	238.394	252.112	280.9	326.572	327.455	295.247	398.1
Mozambique	124.94	142.789	135.79	122.801	120.188	180.286	140.381	146.683	166.886
Myanmar	240.368	250.451	288.679	270.289	286.133	356.447	392.248	377.501	298.557
Namibia	34.8902	39.5033	38.1739	29.352	31.0769	35.4863	30.3777	33.9792	46.43
Nepal	87.4507	104.418	88.9602	93.3102	113.012	128.687	134.876	100.9	149.07
New Caledonia	42.9766	41.1034	42.7386	40.1403	40.6488	48.5913	49.8249	44.1269	55.1618
Nicaragua	45.0105	47.0583	49.8823	48.3683	50.4774	48.3039	48.6331	44.3285	66.332
Niger	34.3235	39.5267	36.6902	27.9434	29.7877	39.5152	47.645	47.1772	59.2497
Nigeria	518.234	592.451	513.17	368.4	479.891	724.906	850.245	569.628	598.09
North Macedonia	33.0929	38.1174	38.5734	39.1116	39.7045	49.6678	53.7778	52.5887	66.8331
Oman	321.169	337.83	342.914	332.687	365.655	417.1	432.053	338.578	403.674
Pakistan	509.192	534.866	610.845	665.541	870.182	1249.38	1028.54	860.482	1126.17
Palestinian Authority or West Bank and Gaza Strip	87.3574	93.0737	97.8139	99.7388	108.994	124.594	132.003	118.421	165.959
Panama	418.091	397.753	398.138	363.536	390.625	448.818	485.262	454.846	607.829
Papua New Guinea	135.209	113.11	120.162	97.8116	118.217	134.64	137.154	132.926	169.997
Paraguay	88.6987	91.2477	88.3206	89.0492	106.933	116.791	101.255	85.2953	118.911
Peru	357.424	375.515	390.125	388.123	423.996	495.948	536.823	461.053	597.874
Philippines	860.632	1059.45	1180.91	1256.46	1330.74	1468.48	1592.47	1287.1	1660.62
Qatar	840.513	966.316	917.847	918.553	951.586	1055.76	1135.6	1117.76	1274.64
Romania	216.309	237.055	219.251	217.905	255.026	309.99	334.519	329.76	506.087
Russia	1734.48	1750.31	1482.43	1794.02	2157	2497.84	2928.16	2836.5	2989.13
Rwanda	15.5064	17.1041	23.2251	23.0616	23.9156	25.6765	26.1973	18.2205	24.3261
Saint Kitts and Nevis	11.3559	14.46	10.5185	7.29971	10.1225	12.6961	12.4805	12.9446	15.5071
Saint Lucia	2.91894	4.22621	4.06955	3.9938	4.22124	5.40027	5.81855	4.03077	5.2534
Saint Vincent and the Grenadines	9.41318	11.4239	11.4532	8.55901	12.329	13.2313	11.1565	8.29122	15.4925
Samoa	31.1939	33.3321	35.7525	37.1382	38.425	45.1012	51.3796	48.6896	62.2947
Sao Tome and Principe	2.22961	2.99851	2.90445	3.14531	3.30757	3.75767	4.05941	4.56849	5.23339
Saudi Arabia	2563.44	3144.08	2875.73	2466.33	2759.91	3160.74	3084.39	2574.27	3519.17
Senegal	64.4469	79.3841	86.5565	87.6493	92.0313	106.457	112.497	135.459	176.413
Serbia	52.0104	79.8524	81.6814	51.0759	65.3387	80.3956	124.894	195.612	339.845
Seychelles	18.489	21.2785	23.063	23.8602	25.9347	31.5611	33.9738	25.1242	36.1247
Sierra Leone	17.3518	29.9357	29.3053	20.3498	20.1727	22.562	24.9674	21.0901	29.8873
Singapore	8679.82	10445.3	10273.3	9148.37	11099.4	10773.6	11616.3	13174.5	15977.9
Sint Maarten	4.36777	4.82372	4.81638	4.72572	4.74139	5.41807	5.70826	3.82604	5.23151
Solomon Islands	9.63246	10.5774	11.7507	12.9588	13.7391	15.7181	16.2113	14.3559	17.3484
Somalia	34.2125	45.0434	54.3934	57.4816	64.3487	74.1603	80.2123	82.1429	106.296
South Africa	575.89	579.156	562.234	585.909	644.069	727.746	734.191	654.533	881.324
Sri Lanka	236.27	260.213	282.877	289.742	300.768	327.89	329.391	242.013	263.29
Sudan	109.277	109.003	105.895	97.7628	104.148	87.9785	101.979	117.492	106.69
Suriname	23.2845	27.7535	27.708	20.4859	23.8661	29.8815	34.1107	27.2603	32.9361
Syrian Arab Republic	67.6121	69.5223	65.0398	55.9879	58.8314	66.0481	67.8733	50.9205	47.5148
Tajikistan	260.999	290.173	251.958	242.86	237.151	279.646	303.802	244.567	361.641
Tanzania	125.427	143.627	153.553	133.524	126.279	135.225	137.011	125.081	192.266
Thailand	2579.12	2633.33	2695.45	2744.59	2893.17	3479.47	3661.96	3252.55	4370.05
Timor-Leste	11.0139	11.4541	16.5436	18.0851	16.2817	17.8342	19.9235	17.7515	34.3016
Togo	32.2735	31.9895	30.7309	31.2704	32.4561	36.9034	38.6025	40.045	51.2787
Tonga	27.7684	23.7454	25.7159	26.8943	27.8361	29.5249	32.4382	32.6543	46.6554
Trinidad and Tobago	44.723	50.9757	54.6118	48.9595	58.4151	52.8329	45.2649	42.6321	57.7641
Tunisia	89.3661	99.2666	95.4416	95.3706	102.347	115.128	113.555	95.6018	127.64
Turkmenistan	250.623	226.876	212.626	163.902	179.78	179.151	225.601	246.844	299.465
Turks and Caicos Islands	0.946606	1.4859	1.35236	1.46132	2.33464	2.74229	2.85295	2.69658	3.81621
Tuvalu	2.53529	2.34266	3.07139	2.51132	3.46884	3.50242	4.75859	4.08163	7.60774
Uganda	65.0886	74.9831	75.0497	77.6685	79.4046	96.5353	105.644	107.826	122.692
Ukraine	850.156	668.937	577.479	593.49	688.053	862.391	948.443	828.563	1160.54
United Arab Emirates	2632.48	3247.14	3119.51	2810.74	2970.06	3251.54	3701.79	3013.93	3981.3
Uruguay	221.908	233.293	205.689	192.476	216.662	241.269	244.051	199.62	267.289
Uzbekistan	269.124	270.194	268.067	263.176	337.895	425.305	471.383	394.658	532.937
Vanuatu	13.5013	11.2034	8.96317	8.52096	9.54752	10.6961	11.4925	10.5692	13.2207
Venezuela	622.459	571.789	486.139	342.066	294.347	278.993	262.91	223.308	297.578
Viet Nam	1678.02	1935.11	2023.83	2010.46	2207.48	2595.89	2847.65	2947.31	3738.38
Yemen	81.2866	97.0915	62.7969	66.9791	62.2253	71.3221	81.2318	82.0211	99.2123
Zambia	51.3575	49.2503	41.8527	41.5672	51.2337	60.5068	58.6994	69.5748	55.7553
Zimbabwe	48.3575	50.6643	50.9162	42.145	42.4087	44.1456	39.4037	38.4508	55.9868
Australia	3175.65	3168.02	3052.09	3103.94	3409.11	3961.37	3845.65	3146.85	4403.31
Austria	506.219	553.913	509.577	527.609	558.097	663.548	730.415	645.274	948.158
Belgium	855.714	933.97	1093.04	1010.16	1082.42	1442.59	1211.59	1240	1926.82
Canada	2279.48	2348.74	2232.71	2187.09	2342.49	2756.27	3023.98	2545.81	3345.37
Chile	707.728	712.041	703.635	698.408	761.964	878.097	870.095	795.228	1219.56
Colombia	588.992	657.64	591.785	560.37	613.623	716.845	734.421	625.21	918.762
Costa Rica	91.284	101.258	119.152	128.822	138.7	159.982	165.272	156.055	213.675
Czech Republic	728.992	807.762	863.07	824.72	932.031	1219.81	1300.86	1359.29	1659.76
Denmark	1689.52	1800.43	1691.38	1709.61	1822.3	2025.82	2127.72	2116.13	2575.7
Estonia	97.4091	105.08	91.7433	100.98	110.986	126.68	99.0192	101.371	158.575
Finland	1101.45	1209.6	1054.86	911.826	898.665	1108.17	1129.82	1131.04	1644.77
France	3962.84	4024.35	4996.06	5279.34	4554.22	4778.17	4721.16	4904.06	5760.06
Germany	6840.21	7695.87	7282.53	7684.99	8281.68	8945.34	9436.52	8989.5	11352.3
Greece	441.971	440.81	368.878	384.159	433.428	584.344	637.857	568.252	815.658
Hungary	310.878	299.896	294.58	296.827	364.771	405.514	421.025	449.995	629.325
Iceland	41.3521	34.0803	29.9869	32.2309	30.6011	37.5934	31.7955	29.6855	46.8635
Ireland	1057.5	1182.72	1325.91	2677.1	3997.45	3968.32	5587.85	6384.61	7025.16
Israel	632.607	664.062	705.346	712.903	805.991	930.378	984.075	883.623	1312.93
Italy	2515.17	2507.53	2322.98	2499.84	2746.59	3118.17	2956.47	2206.25	2958.36
Japan	9703.17	10902	10273.3	10054.4	10125.9	11626.1	12407.7	11229.3	13362.7
Korea	10187.9	11300.2	11645.4	11947	13297.2	15390.3	14932.3	12466.8	14750.5
Latvia	92.0178	104.887	95.2177	95.352	105.32	121.068	124.05	134.788	176.083
Lithuania	85.6482	81.5088	72.0706	68.1887	81.2313	97.1095	103.145	133.581	240.08
Luxembourg	641.575	683.76	730.995	583.835	547.992	636.664	856.151	736.144	1014.63
Mexico	1089.38	1183.11	1174.27	1141.45	1278.58	1518.15	1470.2	1367.59	2155.27
Netherlands	3445.03	4064.89	4235.06	4442.31	4779.72	5503.03	4832.98	4192.64	5577.06
New Zealand	498.048	556.661	535.593	561.981	652.381	710.362	712.976	608.752	892
Norway	1384.42	1423.3	1297.73	1299.78	1322.3	1455.26	1543.68	1368	1745.36
Poland	463.641	507.816	485.336	511.157	668.165	859.958	938.04	1003.27	1950.82
Portugal	372.952	394.797	368.55	390.975	417.177	489.388	564.348	562.561	942.778
Slovak Republic	145.665	171.793	175.213	183.461	194.265	193.46	200.342	195.271	295.371
Slovenia	72.0182	78.8589	83.8286	83.3365	97.3624	127.628	128.2	141.498	213.351
Spain	1333.28	1576.58	1652.49	1645.63	1904.83	2149.13	2205.11	2101.46	2851.53
Sweden	1488.09	1594.96	1450.16	1382.72	1406.65	1741.01	1844.54	1739.5	2417.69
Switzerland	2800	2668.25	2704.44	2608.27	2911.68	3403.5	3521.5	3430.63	4395.95
Türkiye	767.811	826.994	767.776	728.923	780.52	720.424	685.27	821.991	1053.3
United Kingdom	3627.32	3910.03	4099.88	4332.84	4197.04	4937.17	5148.75	4886.61	6488.14
United States	19228.3	19985.7	21299.5	21225.4	22220.6	24981.4	26064.2	23720	32444.5
World	182347	194498	196724	194386	208667	236612	245071	224324	297396

## Sheet: Sheet3
Dataset: Balanced International Trade in Services (2005-2021)
Year	2013	2014	2015	2016	2017	2018	2019	2020	2021
Afghanistan	111.572	154.002	131.446	116.371	116.768	146.611	138.281	126.504	140.303
Albania	107.885	117.997	100.673	105.84	105.76	93.8778	98.9338	71.8265	123.779
Algeria	190.386	220.872	217.567	219.414	217.175	240.38	232.18	201.793	226.12
Angola	141.009	179.181	165.237	160.011	176.562	183.952	164.604	141.469	180.979
Anguilla	0.396989	0.427665	0.687745	0.614074	0.778144	0.761253	0.852056	0.528541	0.725795
Antigua and Barbuda	34.5583	49.6267	51.3293	53.0736	52.9216	58.7389	60.2303	42.6804	49.9638
Argentina	420.365	467.364	416.451	428.528	442.956	436.386	518.763	394.347	420.84
Armenia	101.987	162.065	173.643	194.352	214.682	228.998	285.084	249.722	324.235
Aruba	38.7455	45.5591	48.001	48.0871	50.0823	56.0629	56.3836	38.5825	53.9771
Azerbaijan	230.467	270.291	273.636	265.565	279.858	301.378	264.782	207.606	272.27
Bahamas	206.435	253.933	263.628	274.252	274.39	315.257	310.098	217.086	273.136
Bahrain	425.336	490.091	523.366	589.503	608.553	673.061	646.861	607.764	704.249
Bangladesh	202.696	222.686	238.62	246.264	272.065	398.565	484.235	436.34	547.044
Barbados	713.658	908.777	999.605	1021.57	1156.42	1199.94	1150.15	967.761	1027.56
Belarus	293.27	369.168	400.331	313.737	332.375	374.474	453.695	434.237	503.68
Belize	28.0583	30.3889	18.0274	14.653	10.9676	9.96961	8.37485	9.83505	6.10314
Benin	105.055	129.891	79.7402	73.345	89.3454	81.2472	118.167	78.7096	134.785
Bermuda	100.378	127.093	133.133	140.431	143.508	157.576	152.036	97.9133	109.763
Bhutan	1.91702	5.38245	8.61573	6.44386	7.04593	2.5524	4.31396	3.53283	2.40166
Bolivia	111.848	161.51	161.27	148.497	157.233	163.075	154.619	128.022	197.816
Bosnia and Herzegovina	29.928	43.7427	40.8458	40.0401	49.81	66.9794	80.8658	44.5322	85.3675
Botswana	24.5361	30.1876	29.2196	28.7609	30.8807	32.9883	32.9707	22.3335	24.3916
Brazil	1259.68	1589.73	1884.83	1817.83	1635.29	1870.71	1822.65	1251.34	1378.65
Brunei Darussalam	50.6253	62.1792	63.9762	59.5828	61.5677	68.6476	67.6056	51.3251	52.5117
Bulgaria	224.093	273.123	244.592	227.962	275.913	321.361	314.362	306.578	365.325
Burkina Faso	53.0963	48.7153	34.4477	24.9279	26.263	50.1999	41.5238	43.7726	69.1386
Burundi	8.24882	6.85818	5.95723	6.21759	9.01082	10.7512	10.2766	8.39168	8.94012
Cabo Verde	1.18226	4.16817	8.45481	14.967	7.37573	28.3285	11.6617	38.5128	40.1359
Cambodia	108.339	136.805	157.523	170.626	196.55	244.767	249.035	137.019	122.744
Cameroon	86.6999	127.191	120.367	100.941	118.657	170.276	158.46	128.255	151.941
Cayman Islands	84.5028	103.855	110.178	115.542	124.746	138.162	140.344	107.753	124.049
Central African Republic	15.0567	16.2643	17.6813	17.9734	19.0023	26.9123	27.2612	26.4668	25.2864
Chad	21.1482	25.3641	20.4179	24.5185	31.9848	25.2642	44.7102	34.4862	31.2471
Chinese Taipei	7760.19	9921.14	10469	9407.16	9658.79	10864.2	10568.8	7644.02	9091.58
Comoros	1.78454	2.49308	2.82401	2.39565	3.58088	3.56552	3.49211	5.48386	5.84346
Congo	484.55	584.304	424.6	425.573	509.487	648.241	557.622	447.279	564.559
Côte d'Ivoire	72.3129	88.8358	88.3685	94.6986	98.0373	112.523	108.152	89.6306	104.911
Croatia	160.053	181.28	195.637	228.28	242.252	282.587	236.061	199.243	304.825
Cuba	556.449	546.199	544.732	523.587	583.304	671.017	625.159	498.171	554.785
Curacao	148.952	183.568	186.073	186.737	187.637	208.533	202.073	167.428	187.793
Cyprus	447.466	686.6	553.078	530.376	524.562	561.385	536.529	393.727	424.945
Democratic People's Republic of Korea	398.957	484.597	466.962	477.56	408.869	195.48	184.776	97.6294	110.904
Democratic Republic of the Congo	29.1477	37.1747	35.8699	37.1618	39.9849	47.7505	46.3619	39.6439	44.6198
Djibouti	11.7409	22.2043	19.6612	12.9108	8.58991	15.1892	56.5567	69.9481	79.5557
Dominica	2.83546	7.32453	8.01318	9.90008	8.31268	3.95912	6.95345	5.91327	9.08826
Dominican Republic	324.89	371.168	348.171	308.068	346.178	378.446	512.671	350.46	448.555
Ecuador	74.4533	93.7552	109.303	110.403	122.205	165.127	206.767	164.708	189.656
Egypt	987.62	1011.22	935.847	740.399	1066.52	1325.22	1060.14	887.963	1294.16
El Salvador	32.363	40.1323	79.4459	72.203	104.983	132.897	119.719	117.11	147.242
Equatorial Guinea	12.6568	14.3484	16.0902	13.7697	22.4762	24.6304	22.9353	21.8903	24.36
Eritrea	51.0519	118.34	88.0645	88.1625	87.9671	115.257	96.4677	105.904	129.908
Eswatini	14.932	13.9405	1.9774	1.93272	5.76587	12.0012	2.81313	2.21314	3.63047
Ethiopia	165.933	208.474	196.748	211.282	208.9	246.07	225.768	214.057	268.956
Faeroe Islands	25.3954	33.0552	33.1536	32.4534	33.6015	39.1593	40.3768	28.1181	34.1565
Fiji	462.806	535.731	379.102	356.263	358.982	446.112	343.572	387.549	606.277
French Polynesia	38.8405	49.1608	36.8364	52.7753	49.9927	61.5987	57.5113	39.5381	41.5102
Gabon	64.845	99.8682	86.4191	97.303	113.755	137.567	155.152	126.986	127.571
Gambia	48.562	43.3178	50.6206	63.4589	68.2168	41.6173	61.3448	39.5572	50.1348
Georgia	100.419	133.27	146.97	173.991	198.625	207.246	221.099	151.768	224.131
Ghana	124.916	137.935	253.383	262.499	280.475	328.673	388.884	307.77	322.408
Grenada	0.873848	1.22156	0.966273	1.89206	1.20438	0.801029	0.925809	1.42126	1.85478
Guatemala	91.1615	65.1512	113.698	88.8296	91.1574	88.7594	123.27	114.869	146.862
Guinea	22.8425	20.7834	18.6237	67.0918	95.1588	120.925	119.036	110.457	130.861
Guinea-Bissau	13.9427	25.7081	16.9505	2.87611	4.24936	14.2089	13.7594	0.952181	0.893679
Guyana	11.3107	18.0435	20.2492	17.532	19.262	21.4604	22.2908	40.8557	45.7853
Haiti	22.1733	25.6116	23.18	18.4091	19.9774	20.8927	14.7053	9.45955	12.5209
Honduras	69.8895	73.5979	45.2286	40.5568	39.656	52.4517	43.0988	39.1733	44.6846
Hong Kong, China	48373.3	57458.6	61084.1	62075.1	60701.1	67770.2	62129.9	35679.6	48830.4
India	3485.73	3869.58	3523.28	3664.4	4515.34	4991.93	5084.91	4498.23	5338.19
Indonesia	1811.3	1867.84	1769.41	1914.66	2193.5	2673.34	2688.16	1974.59	2379.11
Iran	320.536	384.279	404.162	399.337	387.987	427.794	456.741	296.206	370.247
Iraq	155.766	195.142	228.9	241.072	253.39	259.38	291.84	188.806	237.377
Jamaica	45.3067	94.7391	92.8812	85.2419	101.84	131.413	112.468	78.2564	52.0249
Jordan	166.583	229.408	237.621	200.052	232.261	220.124	281.712	178.692	220.391
Kazakhstan	948.437	964.796	796.851	746.633	834.91	944.249	1004.42	900.977	1010.04
Kenya	109.724	140.071	148.687	147.044	180.894	205.577	211.922	163.254	220.623
Kiribati	3.66332	9.05169	10.3154	14.978	4.28818	2.82939	6.40717	3.45448	0.867363
Kosovo	81.1955	94.2836	85.4117	91.8998	100.658	121.725	115.771	72.9571	87.1028
Kuwait	202.264	233.849	232.036	221.958	220.424	302.022	293.068	255.945	309.957
Kyrgyzstan	113.546	119.356	123.349	138.605	144.8	128.673	146.193	91.5691	134.117
Lao People's Democratic Republic	141.65	197.188	201.323	194.369	197.922	243.356	259.228	176.119	203.255
Lebanon	207.214	196.056	221.303	236.349	277.13	276.869	219.169	139.02	164.671
Lesotho	5.44311	6.4442	6.81224	8.26721	8.53143	9.94633	10.3051	6.90044	9.79382
Liberia	609.921	790.431	804.232	837.768	856.073	951.63	890.075	775.723	888.201
Libya	91.6113	70.9595	75.02	47.9013	82.143	165.335	152.043	67.0461	111.017
Macau, China	4710.72	5690.57	5277.52	5773.48	6167.61	6976.31	6753.29	3427.17	4257.75
Madagascar	85.2631	88.3565	90.0877	92.4586	105.113	105.916	108.011	74.3455	113.185
Malawi	5.09704	5.52339	5.72345	5.66456	7.56768	7.72584	10.1628	10.2829	9.68002
Malaysia	2675.54	2755.06	2577.26	2745.29	3155.38	3861.93	4113.89	2128.59	2163.11
Maldives	34.2409	39.1817	28.7835	34.7099	51.5249	63.0909	232.505	86.5809	116.126
Mali	144.297	148.444	147.485	156.491	137.505	162.905	197.752	181.881	175.88
Malta	463.545	506.675	505.811	489.919	431.4	445.884	437.685	504.553	511.706
Mauritania	69.0251	72.9832	61.6374	62.8833	59.1077	68.2918	72.3752	77.7473	96.6233
Mauritius	79.1636	95.7212	100.457	122.963	122.947	156.192	149.879	106.718	128.155
Moldova	35.8908	46.0191	43.0919	49.0482	57.1451	65.2196	66.9293	63.446	81.0694
Mongolia	460.43	584.019	543.547	564.138	659.156	793.265	775.506	599.559	733.291
Montenegro	53.9142	100.596	73.3025	80.9594	105.435	96.9975	81.861	81.1751	57.6571
Montserrat	0.086212	0.075068	0.067246	0.0789	0.13772	0.05016	0.053264	0.038546	0.051377
Morocco	406.75	465.435	456.411	477.171	533.859	579.94	557.584	462.803	526.559
Mozambique	48.8409	91.1933	58.4414	50.6232	58.8734	70.2962	77.6257	67.1429	87.9627
Myanmar	370.73	629.453	582.856	540.873	532.394	597.155	725.155	559.272	460.265
Namibia	49.1438	72.9928	64.5248	50.3912	68.4508	91.9501	92.5946	93.5974	101.364
Nepal	80.528	102.465	87.4844	82.9515	88.7748	100.649	101.326	61.9809	75.1871
New Caledonia	59.9371	90.5224	104.124	110.797	123.101	145.734	139.099	126.756	131.848
Nicaragua	34.2574	30.6763	29.4319	24.8036	30.5406	49.1227	34.5384	21.1239	24.6299
Niger	16.6327	36.3661	40.5688	39.1192	37.2896	50.5188	55.9398	50.9042	64.2417
Nigeria	172.021	205.684	226.884	234.164	260.42	278.067	275.429	234.235	252.022
North Macedonia	67.9889	73.3906	83.4355	56.2753	70.5104	63.4234	91.8658	99.3714	133.899
Oman	184.792	219.339	232.386	239.111	257.5	298.74	301.513	191.864	192.541
Pakistan	248.497	298.176	288.397	275.962	353.968	324.746	331.548	296.066	403.57
Palestinian Authority or West Bank and Gaza Strip	168.427	219.317	227.799	262.001	278.544	305.566	291.12	178.191	213.773
Panama	403.794	730.136	1020.3	494.32	604.35	714.724	1306.47	1166.29	1861.43
Papua New Guinea	148.298	225.384	264.636	280.949	306.059	363.027	346.647	303.691	368.523
Paraguay	133.716	155.425	138.316	109.59	127.756	145.276	98.6794	83.2918	147.283
Peru	500.373	566.099	598.201	641.17	728.918	803.332	818.934	597.729	773.134
Philippines	1955.28	2393.39	2440.31	2506.72	2725.96	3069.93	3140.6	2732.9	3063.72
Qatar	538.286	680.459	734.815	739.075	813.549	881.617	885.19	852.004	881.431
Romania	405.493	499.796	425.447	442.562	486.119	559.512	561.214	548.018	663.762
Russia	2813.84	3383.37	3738.23	4570.83	4586	5415.45	5417.1	3549.78	3933.68
Rwanda	14.1832	16.0479	19.2468	19.4516	20.3259	22.0788	23.2327	15.0171	17.272
Saint Kitts and Nevis	4.55987	8.25785	7.42293	8.31899	9.86317	12.2006	8.2788	7.08335	8.78877
Saint Lucia	2.85764	5.05892	6.86191	5.9782	7.03975	5.03918	6.43121	3.02701	4.53513
Saint Vincent and the Grenadines	2.24293	0.376861	4.66635	5.25217	11.2671	10.1752	1.30593	2.7569	1.7438
Samoa	10.2825	36.2452	68.4396	66.0084	55.8969	58.7903	52.7511	55.1627	63.7362
Sao Tome and Principe	0.220093	0.269694	0.895408	0.683879	0.583606	1.07424	0.577506	0.741169	1.30267
Saudi Arabia	820.841	986.793	1058.68	1158.14	1204.03	1388.28	1471.06	887.796	1030.66
Senegal	86.2315	106.377	146.087	172.885	171.09	178.97	228.233	213.934	262.418
Serbia	64.6319	68.5838	71.6027	77.4265	90.6255	115.916	155.741	160.661	257.557
Seychelles	12.932	11.3103	8.79506	12.7513	27.9054	12.1083	18.2109	9.28172	11.9639
Sierra Leone	80.8386	106.781	44.3033	48.9397	58.4604	52.6126	52.753	47.089	73.3198
Singapore	10535.2	12620	13958.8	13195.4	15527.8	18594	17998.3	16654.9	23773.7
Sint Maarten	21.6453	24.983	25.254	25.0551	22.4529	21.069	25.8514	14.9582	21.1759
Solomon Islands	30.1016	35.5231	35.533	36.1424	41.2766	47.5464	40.7095	29.3415	29.9458
Somalia	18.7012	28.212	27.195	23.2479	24.1288	27.7833	28.3896	20.5605	26.9703
South Africa	1114.71	1304.79	1342.05	1017.6	1063.49	1149.44	1109.67	695.513	830.235
Sri Lanka	142.33	193.178	241.599	242.359	290.794	278.736	270.216	172.962	203.698
Sudan	132.899	167.28	151.97	108.303	126.405	124.605	112.712	108.792	128.709
Suriname	20.675	31.3461	30.7966	24.611	22.8376	32.1415	31.5447	29.976	27.9981
Syrian Arab Republic	21.8222	19.8786	22.6844	21.1749	15.4272	14.5462	17.7196	16.0668	15.6088
Tajikistan	113.651	108.59	109.74	93.4144	109.168	142.214	141.625	103.994	188.374
Tanzania	231.491	258.271	253.363	246.66	244.301	271.051	280.682	213.498	304.661
Thailand	4226.16	4498.31	4817.57	5153.43	5671.78	6237.65	6315.19	4119	4360.53
Timor-Leste	2.17269	1.73372	3.54278	2.58838	4.82612	6.62016	13.8318	3.83587	24.8281
Togo	54.8061	73.0952	79.9433	64.5091	57.0032	78.981	82.5508	76.1574	126.398
Tonga	6.35002	8.44738	7.34381	7.75104	26.1572	15.049	14.8983	17.2977	9.33298
Trinidad and Tobago	19.313	22.6034	18.1389	25.7582	27.0257	33.6725	39.5188	24.3659	29.917
Tunisia	127.16	163.084	159.082	153.416	186.838	222.985	220.414	214.111	251.288
Turkmenistan	415.017	442.119	411.328	379.618	414.754	428.826	475.153	367.063	407.742
Turks and Caicos Islands	1.0156	1.54863	0.608678	0.257615	0.777093	0.437972	1.24671	2.07861	2.25974
Tuvalu	0.097797	0.093922	4.59048	1.15327	0.669024	0.782971	1.15797	0.826706	1.4544
Uganda	54.596	72.2008	66.0077	48.0953	42.0436	59.1396	53.4765	38.7253	50.5175
Ukraine	1011.1	922.214	877.973	761.767	799.081	903.696	1107.06	1307	1548.46
United Arab Emirates	2662.67	4184.75	4210.08	4418.31	4660.99	5043.82	5566.96	4852.62	6078.19
Uruguay	525.051	598.046	598.683	557.465	673.609	693.94	717.124	558.886	661.502
Uzbekistan	341.698	368.136	355.018	363.501	400.81	464.483	507.269	359.345	382.342
Vanuatu	20.4937	35.8916	44.061	32.6407	48.9825	55.1066	52.2525	37.363	49.3498
Venezuela	225.674	238.282	185.485	164.269	173.799	181.954	154.181	59.5311	82.6173
Viet Nam	1305.78	1590.1	1822.15	2082.63	2385.25	2817.34	2818.67	2427.91	2713.53
Yemen	183.769	194.456	101.638	59.4685	73.3901	80.9764	86.7471	74.754	69.7683
Zambia	93.7062	102.764	88.7763	98.6581	107.383	123.142	118.315	93.2997	101.898
Zimbabwe	31.0061	37.3161	38.2003	39.5973	44.5278	49.1378	53.751	39.4447	26.3937
Australia	8041.32	9130.61	8937.81	10108.6	11987.2	13287.2	13308.2	9595.71	9327.69
Austria	1072.65	1502.72	1295.41	1369.28	1394.64	1695.01	1729.4	1391.16	1667.19
Belgium	1308.67	1523.06	1470.53	1426.52	1534.85	1787.93	1656.7	1736.92	1981.56
Canada	3777.34	4241.08	4167.66	4420.08	4842.94	5512.11	5812.17	4285.61	4506.8
Chile	1208.36	1321.76	1257.94	1307.07	1387.57	1618.57	1517.27	1400.38	1653.8
Colombia	493.74	690.415	525.277	456.642	556.166	743.533	754.629	508.535	626.679
Costa Rica	281.863	319.693	178.975	175.196	176.397	207.067	199.09	191.946	220.65
Czech Republic	483.11	737.27	683.422	731.773	839.524	1042.01	1052.44	860.672	1057.04
Denmark	2966.7	2975.83	2303.99	2118.01	2439.53	2620.43	2701.99	2784.4	4095.66
Estonia	103.08	133.543	129.526	133.333	145.934	168.159	183.026	149.341	181.746
Finland	1007.1	1054.85	1149.39	1407.56	1506.24	1750.13	1902.87	1630.72	1727.48
France	6232.48	7833.83	10055.3	8897.79	9466.43	10479.8	10594.2	7675.11	10847.9
Germany	10372.3	13700.6	14799.3	15654	16456.7	19327.1	18331.3	15228.1	18921.3
Greece	677.701	745.595	1280.2	1200.66	1540.41	1851.07	1880.62	1726.01	2234.51
Hungary	363.329	456.409	433.692	523.997	593.425	829.151	816.768	571.849	616.592
Iceland	53.9676	63.8001	80.0497	96.6794	108.921	133.641	122.724	88.9518	109.299
Ireland	2648.96	3000.19	4598.21	5276.06	5684.48	7124.57	8243.32	9620.19	10886.5
Israel	1145.15	1277.3	1339.9	1455.05	1608.66	1963.08	2045.61	2070.5	2521.24
Italy	2842.63	3301.38	2950.93	3039.27	3321.73	3938.8	3881.44	3432.03	4154.16
Japan	17178.5	20305.1	23233.5	24276.8	25062.7	28417.8	29739.3	17301	18162.2
Korea	14572.9	18540.9	18072.2	18414.2	15586.4	19300.3	18619.7	13920	17842.9
Latvia	57.7016	77.8861	76.3416	77.206	86.5501	103.403	120.747	116.796	142.079
Lithuania	83.3909	124.745	123.775	106.345	128.054	155.583	177.103	176.911	180.09
Luxembourg	936.831	1382.13	1667.62	1749.73	1459.33	1648.15	1596.38	1622.07	1792.22
Mexico	1001.1	1230.29	1177.13	1201.05	1271.29	1440.69	1641.06	1323.99	1826.55
Netherlands	3642.38	4113.5	4152.14	3924.13	4515.33	5427.08	5531.62	5214.03	5701.27
New Zealand	1364.28	1752.1	2009.19	2127.61	2210.14	2450.91	2342.1	1563.66	1649.42
Norway	1362.13	1629.45	1484.23	1408.07	1386.49	1522.7	1505.35	1568.17	1943.62
Poland	584.987	788.915	773.601	772.342	919.216	1092.76	1076.36	978.422	1294.98
Portugal	540.537	595.743	539.463	591.017	700.51	813.154	843.083	696.548	758.438
Slovak Republic	241.92	281.909	243.246	261.565	285.577	392.58	395.474	351.144	395.244
Slovenia	84.4228	104.064	100.92	126.161	136.173	162.133	156.187	138.593	151.898
Spain	1721.68	2055.34	2076.73	2379.25	2675.31	3376.48	3241.57	2720.29	3083.36
Sweden	1950.8	1999.77	2308.68	2561.6	2649.85	2615.65	2863.61	2573.22	2634.88
Switzerland	3943.9	4601.99	4598.06	4673.97	4994	5648.96	5409.59	4511.26	5578.27
Türkiye	1777.41	1960.69	1763.06	1506.92	1818.15	1867.53	1938.43	1292.55	1698.48
United Kingdom	9483.12	11354.4	12501.5	14514.2	14466.6	16426.4	16461.3	13606	14540.8
United States	43269.9	54729.5	60923.2	68067.9	68079	73706.3	72263.1	48766.2	51209.7
World	268192	324435	343651	357324	369643	418644	413931	304175	361325

## Sheet: Distance
iso_o	iso_d	dist
CHN	ABW	14155.4
CHN	AFG	4180.44
CHN	AGO	11769.5
CHN	AIA	13563.5
CHN	ALB	7686.08
CHN	AND	8764.59
CHN	ANT	14217.9
CHN	ARE	5966.43
CHN	ARG	19297.5
CHN	ARM	5947.15
CHN	ATG	13681.7
CHN	AUS	8956.44
CHN	AUT	7468.01
CHN	AZE	5520.21
CHN	BDI	10011.6
CHN	BEL	7970.82
CHN	BEN	11545.9
CHN	BFA	11404.4
CHN	BGD	3036.24
CHN	BGR	7364.45
CHN	BHR	6184.87
CHN	BHS	12659.7
CHN	BIH	7615.7
CHN	BLR	6480.6
CHN	BLZ	13157.2
CHN	BMU	11995.2
CHN	BOL	17389.8
CHN	BRA	17614.3
CHN	BRB	14119
CHN	BRN	3896.4
CHN	BTN	2812.56
CHN	BWA	11793
CHN	CAF	10367.6
CHN	CAN	10598.3
CHN	CCK	6176.17
CHN	CHE	8084.26
CHN	CHL	19079.9
CHN	CHN	1163.71
CHN	CIV	12145.1
CHN	CMR	11002.3
CHN	COG	11274.5
CHN	COK	11008.2
CHN	COL	14937.5
CHN	COM	9456.55
CHN	CPV	12655.1
CHN	CRI	14091
CHN	CUB	12750.4
CHN	CXR	5710.3
CHN	CYM	13188.4
CHN	CYP	7076.43
CHN	CZE	7462.24
CHN	DEU	7785.34
CHN	DJI	7769.8
CHN	DMA	13884.1
CHN	DNK	7208.36
CHN	DOM	13500.2
CHN	DZA	9117.68
CHN	ECU	15364.4
CHN	EGY	7551.42
CHN	ERI	7878.1
CHN	ESH	10926.4
CHN	ESP	9232.3
CHN	EST	6372.09
CHN	ETH	8315.99
CHN	FIN	6326.88
CHN	FJI	9104
CHN	FLK	18650.5
CHN	FRA
CHN	FRO	7602.77
CHN	FSM	5548.78
CHN	GAB	11432.5
CHN	GBR	8151.35
CHN	GEO
CHN	GHA	11831.6
CHN	GIB	9684.51
CHN	GIN	12651.8
CHN	GLP	13807.5
CHN	GMB	12365.8
CHN	GNB	12441.4
CHN	GNQ	11235.1
CHN	GRC	7623.44
CHN	GRD	14245
CHN	GRL	8400.89
CHN	GTM	13351.5
CHN	GUF	14911.1
CHN	GUY	14808.5
CHN	HKG	1976.25
CHN	HND	13543.2
CHN	HRV	7648.76
CHN	HTI	13463.2
CHN	HUN	7347.38
CHN	IDN	5220.88
CHN	IND	3785.01
CHN	IRL	8290.86
CHN	IRN	5609.04
CHN	IRQ	6298.44
CHN	ISL	7889.94
CHN	ISR	7146.98
CHN	ITA	8134.69
CHN	JAM	13446.6
CHN	JOR	7061.99
CHN	JPN	2098.11
CHN	KAZ	3277.17
CHN	KEN	9223.83
CHN	KGZ	3471.8
CHN	KHM	3351.09
CHN	KIR	7138.04
CHN	KNA	13666.9
CHN	KOR	955.651
CHN	KWT	6225.54
CHN	LAO	2778.65
CHN	LBN	6983.57
CHN	LBR	12572.4
CHN	LBY	8743.51
CHN	LCA	14025.1
CHN	LKA	5171.49
CHN	LSO	11972.9
CHN	LTU	6567.35
CHN	LUX	7964.42
CHN	LVA	6523.57
CHN	MAC	1982.74
CHN	MAR	9951.1
CHN	MDA	6742.61
CHN	MDG	9676.33
CHN	MDV	5862.36
CHN	MEX	12467.2
CHN	MHL	6537.86
CHN	MKD	7531.09
CHN	MLI	11841.6
CHN	MLT	8417.79
CHN	MMR	3234.08
CHN	MNG	1172.05
CHN	MNP	3956.85
CHN	MOZ	11347.1
CHN	MRT	11903.6
CHN	MSR	13730.9
CHN	MTQ	13960.7
CHN	MUS	9054.79
CHN	MWI	10394.8
CHN	MYS	4355.05
CHN	NAM	12373
CHN	NCL	8648.53
CHN	NER	11024.2
CHN	NFK	9342.87
CHN	NGA	11466.1
CHN	NIC	13785.6
CHN	NIU	10048.6
CHN	NLD	7831.14
CHN	NOR	7031.01
CHN	NPL	3160.93
CHN	NRU	6809.45
CHN	NZL	11041
CHN	OMN	5658.04
CHN	PAK	3882.88
CHN	PAL	7206.27
CHN	PAN	14352.6
CHN	PCN	13720.7
CHN	PER	16666.3
CHN	PHL	2850.32
CHN	PLW	4048.3
CHN	PNG	6343.97
CHN	POL	6947.9
CHN	PRI	13533.4
CHN	PRK	809.538
CHN	PRT	9675.63
CHN	PRY	18311.3
CHN	PYF	11590.9
CHN	QAT	6164.89
CHN	REU	9254.63
CHN	ROM	7068.48
CHN	RUS	5795.05
CHN	RWA	9845.18
CHN	SAU	6605.19
CHN	SDN	8402.05
CHN	SEN	12312.9
CHN	SGP	4484.66
CHN	SHN	13871.3
CHN	SLB	7089.69
CHN	SLE	12570.8
CHN	SLV	13507.9
CHN	SMR	7991.62
CHN	SOM	8265.17
CHN	SPM	10369.2
CHN	STP	11671.2
CHN	SUR	14866.9
CHN	SVK	7422.39
CHN	SVN	7722.64
CHN	SWE	6713.79
CHN	SWZ	11485.9
CHN	SYC	7945.29
CHN	SYR	6940.43
CHN	TCA	13156.9
CHN	TCD	10103.6
CHN	TGO	11656.9
CHN	THA	3303.89
CHN	TJK	4052.92
CHN	TKL	9126.66
CHN	TKM	4939.99
CHN	TMP	5478.19
CHN	TON	9809.15
CHN	TTO	14403.7
CHN	TUN	8646.59
CHN	TUR	7064.2
CHN	TUV	8390.57
CHN	TWN	1718.11
CHN	TZA	9422.75
CHN	UGA	9468.47
CHN	UKR	6460.8
CHN	URY	19175.6
CHN	USA	10993.7
CHN	UZB	3943.62
CHN	VCT	14117.1
CHN	VEN	14402.5
CHN	VGB	13536.8
CHN	VNM	2330.8
CHN	VUT	8369.77
CHN	WLF	9123.62
CHN	WSM	8268.32
CHN	YEM	7417.42
CHN	YUG	7419.22
CHN	ZAF	12967.8
CHN	ZAR	11273.6
CHN	ZMB	10960.8
CHN	ZWE	10898.1
